# Supplementary material for: Overexpression of the signaling coordinator GAB2 can play an important role in acute myeloid leukemia progression
Source: J Clin Invest. 2025 Aug 7;135(21):e195929. doi: 10.1172/JCI195929 (PMC12578389; doi:10.1172/JCI195929)
Supplement: Supplemental table 1 [file jci-135-195929-s152.xlsx]

## Sheet: Coding Variants
sample	CHROM	POS	REF	ALT	SYMBOL	Feature	Consequence	AA_change	normal_ref	normal_var	normal_vaf	tumor_ref	tumor_var	tumor_vaf
mAML1	2	86374480	G	A	Olfr1057	ENSMUST00000217435.1	stop_gained	R311*	86	0	0	24	28	53.8462
mAML1	2	87387844	G	A	Olfr1122	ENSMUST00000215371.1	missense_variant	M46I	75	0	0	22	21	48.8372
mAML1	5	121167976	C	T	Ptpn11	ENSMUST00000054547.8	missense_variant	E69K	78	0	0	20	21	51.2195
mAML1	6	30590783	C	T	Cpa4	ENSMUST00000049251.5	missense_variant	P360L	79	0	0	21	17	44.7368
mAML1	6	121428327	G	C	Iqsec3	ENSMUST00000046373.7	stop_gained	Y288*	77	0	0	21	21	50
mAML1	9	79645746	G	T	Col12a1	ENSMUST00000071750.12	missense_variant	Q2088K	72	0	0	23	19	45.2381
mAML2	2	24606610	C	T	Cacna1b	ENSMUST00000041342.11	missense_variant	R2315Q	86	0	0	30	35	53.8462
mAML2	3	38982146	G	A	Fat4	ENSMUST00000061260.7	missense_variant	G3316R	71	0	0	19	17	47.2222
mAML2	5	75649631	G	T	Kit	ENSMUST00000005815.6	missense_variant	D818Y	78	0	0	34	26	43.3333
mAML2	5	121167966	G	A	Ptpn11	ENSMUST00000054547.8	missense_variant	A72V	78	0	0	34	19	35.8491
mAML2	6	113489578	C	T	Creld1	ENSMUST00000032422.5	missense_variant	A202V	92	0	0	43	30	41.0959
mAML2	8	14999604	C	T	Arhgef10	ENSMUST00000084207.11	missense_variant	S1271F	87	0	0	26	33	55.9322
mAML2	11	78336792	C	T	Pigs	ENSMUST00000048073.8	missense_variant	R261C	63	0	0	21	19	47.5
mAML2	11	99334815	G	A	Krt26	ENSMUST00000100482.2	missense_variant	A280V	95	0	0	22	25	53.1915
mAML2	13	51691495	G	A	Sema4d	ENSMUST00000110042.2	missense_variant	P76L	74	0	0	41	32	43.8356
mAML3	2	82982893	G	T	Fsip2	ENSMUST00000143764.8	missense_variant	M3185I	61	0	0	26	19	42.2222
mAML3	9	44163402	TCGTAATTTGGGGAAGGAGCACCTTCTGCTCCTTGCCTTAATAGGCTGCCACTGCCTCTGGGGTCAAACGGATCCACCACGATGGGCTCAGTACCTTTGATTTCACATCGGCAAAAAGGACAGCCCTGACCTTCTGATTCCTGCAGAAGAAGCAGATGACAGTGA	T	Cbl	ENSMUSG00000034342	protein_altering_variant		81	0	0	42	21	33.33
mAML4	3	105459327	G	A	Kcnd3	ENSMUST00000118360.7	missense_variant	R171Q	89	0	0	29	23	44.2308
mAML4	3	113563544	C	G	Amy1	ENSMUST00000067980.11	missense_variant	K215N	76	0	0	46	6	11.5385
mAML4	10	34153085	C	A	Dse	ENSMUST00000048010.8	missense_variant	D670Y	72	0	0	44	8	15.3846
mAML4	10	63326087	CTATATTTTGAGTATAATTTCGAAGTAGTTTT	C	Sirt1	ENSMUST00000120239.7	frameshift_variant	GKLLRNYTQNI329-339X	100	0	0	17	13	43.3333
mAML4	12	61839965	C	T	Lrfn5	ENSMUST00000055815.13	missense_variant	H180Y	63	0	0	20	21	51.2195
mAML4	13	29985582	A	AGCGGCG	E2f3	ENSMUST00000102948.10	inframe_insertion	A29AAA	88	0	0	13	9	40.9091
mAML4	X	100882307	G	T	Tex11	ENSMUST00000009814.9	missense_variant	N630K	77	0	0	17	19	52.7778
mAML5	2	130306499	G	A	Ebf4	ENSMUST00000110286.7	missense_variant	D77N	55	0	0	16	15	48.3871
mAML5	4	11508098	G	T	Virma	ENSMUST00000108307.2	missense_variant	D267Y	42	0	0	28	10	26.3158
mAML5	4	43984420	G	A	Ccin	ENSMUST00000095107.2	missense_variant	A276T	64	0	0	33	6	15.3846
mAML5	5	121143097	G	A	Ptpn11	ENSMUST00000054547.8	missense_variant	S506L	45	0	0	25	13	34.2105
mAML5	6	39400456	T	A	Mkrn1	ENSMUST00000031985.12	missense_variant	N346Y	45	0	0	26	9	25.7143
mAML5	7	38100621	A	C	Ccne1	ENSMUST00000108023.9	missense_variant	H179Q	37	0	0	42	9	17.6471
mAML5	7	56131292	G	A	Herc2	ENSMUST00000164095.2	missense_variant	G1235D	46	0	0	30	6	16.6667
mAML5	11	78540034	G	A	Ift20	ENSMUST00000128788.7	missense_variant	E68K	51	0	0	32	6	15.7895
mAML5	14	20723197	C	T	Zswim8	ENSMUST00000022358.8	missense_variant	A1785V	55	0	0	39	8	17.0213
mAML5	15	82557674	C	T	Cyp2d12	ENSMUST00000068861.7	missense_variant	P231L	42	0	0	30	8	21.0526
mAML6	5	121167976	C	T	Ptpn11	ENSMUST00000054547.8	missense_variant	E69K	40	0	0	16	11	40.7407
mAML7	7	112559961	G	A	Parva	ENSMUST00000033030.13	missense_variant	E145K	34	0	0	26	38	59.375
mAML7	9	44164242	A	G	Cbl	ENSMUST00000206720.1	missense_variant	Y369H	29	0	0	4	36	90
mAML7	9	114843867	C	T	Cmtm8	ENSMUST00000047013.3	missense_variant	E21K	40	0	0	5	31	86.1111
mAML7	19	6374815	G	GGCA	Sf1	ENSMUST00000131252.7	inframe_insertion	500Q	40	0	0	19	11	36.6666
mAML7	MT	2877	T	C	mt-Nd1	ENSMUST00000082392.1	missense_variant	Y43H	321	5	1.53374	1217	283	18.8667
mAML8	7	102588671	G	A	Olfr551	ENSMUST00000213540.2	missense_variant	A24V	53	0	0	37	22	37.2881
mAML8	9	20593933	G	A	Zfp846	ENSMUST00000115557.9	missense_variant	G363D	53	0	0	29	25	46.2963
mAML8	14	121546064	C	CAA	Dock9	ENSMUST00000040700.8	frameshift_variant	-2040-2041X	39	0	0	21	16	43.2432
mAML8	X	99975796	G	A	Eda	ENSMUST00000113779.7	missense_variant	V6I	29	0	0	0	13	100
mAML9	2	111315845	G	A	Olfr1280	ENSMUST00000219291.1	missense_variant	R122Q	31	0	0	10	6	37.5
mAML9	6	39400456	T	A	Mkrn1	ENSMUST00000031985.12	missense_variant	N346Y	45	0	0	21	5	19.2308
mAML9	7	80099018	T	C	Idh2	ENSMUST00000107384.9	missense_variant	R172G	57	0	0	13	11	45.8333
mAML9	9	44164802	CTGGGTTACT	C	Cbl	ENSMUST00000206720.1	inframe_deletion&splice_region_variant	KVTQ360-363K	44	0	0	14	8	36.3636
mAML9	11	78540034	G	A	Ift20	ENSMUST00000128788.7	missense_variant	E68K	51	0	0	23	5	17.8571
mAML9	17	85051966	T	G	Slc3a1	ENSMUST00000024944.8	missense_variant	F406L	41	0	0	17	12	41.3793
mAML9	Y	828932	G	A	Uba1y	ENSMUST00000115894.2	splice_donor_variant		26	0	0	0	6	100
mAML10	6	90269481	C	T	Vmn1r54	ENSMUST00000226921.1	missense_variant	R126C	29	0	0	9	13	59.0909
mAML10	11	79340054	G	T	Nf1	ENSMUST00000071325.8	stop_gained	E19*	8	0	0	2	10	83.3333
mAML10	14	47016568	G	A	Samd4	ENSMUST00000022386.14	missense_variant	R163Q	21	0	0	9	13	59.0909
mAML10	15	39080565	C	T	Cthrc1	ENSMUST00000067072.4	missense_variant	P80L	12	0	0	9	10	52.6316
mAML10	19	34672674	A	AT	Slc16a12	ENSMUST00000009522.3	stop_gained&frameshift_variant	Y320*	12	0	0	12	12	50
mAML11	5	121143628	C	T	Ptpn11	ENSMUST00000054547.8	missense_variant&splice_region_variant	A465T	22	0	0	11	6	35.2941
mAML11	9	44164254	G	T	Cbl	ENSMUST00000206720.1	missense_variant	Q365K	28	0	0	6	16	72.7273

## Sheet: All Variants
sample	CHROM	POS	REF	ALT	SYMBOL	Feature	Consequence	AA_change	normal_ref	normal_var	normal_vaf	tumor_ref	tumor_var	tumor_vaf
mAML1	1	16546521	A	C	Ube2w	ENSMUST00000182554.8	intron_variant		56	0	0	25	14	35.8974
mAML1	1	19839182	T	C			intergenic_variant		47	0	0	15	6	28.5714
mAML1	1	22101469	C	G			intergenic_variant		64	0	0	25	5	16.6667
mAML1	1	24389547	C	T	Col19a1	ENSMUST00000115244.8	intron_variant		64	0	0	15	19	55.8824
mAML1	1	25889719	C	T			intergenic_variant		73	0	0	17	18	51.4286
mAML1	1	29437058	C	A			intergenic_variant		80	0	0	20	18	47.3684
mAML1	1	32149533	G	A			intergenic_variant		84	0	0	23	13	36.1111
mAML1	1	35156067	C	A			intergenic_variant		93	0	0	19	14	42.4242
mAML1	1	40045237	C	T	4930456G14Rik	ENSMUST00000193054.1	downstream_gene_variant		75	0	0	13	16	55.1724
mAML1	1	44743130	A	G	Gulp1	ENSMUST00000074525.9	intron_variant		84	0	0	23	5	17.8571
mAML1	1	44834150	C	T		ENSMUSR00000479674	regulatory_region_variant		75	0	0	18	15	45.4545
mAML1	1	48579996	T	G			intergenic_variant		35	0	0	10	4	28.5714
mAML1	1	50907159	G	T	Gm28322	ENSMUST00000185627.1	downstream_gene_variant		68	0	0	16	15	48.3871
mAML1	1	53944059	A	C	Hecw2	ENSMUST00000120904.7	intron_variant		36	0	0	12	9	42.8571
mAML1	1	56099172	C	T			intergenic_variant		77	1	1.28205	33	7	17.5
mAML1	1	68105362	C	T	Erbb4	ENSMUST00000121473.7	intron_variant		75	0	0	33	8	19.5122
mAML1	1	70911220	A	T			intergenic_variant		52	0	0	24	7	22.5806
mAML1	1	71039554	G	T	Bard1	ENSMUST00000027393.7	intron_variant		69	2	2.8169	22	19	46.3415
mAML1	1	72531708	G	T	March4	ENSMUST00000047786.5	intron_variant		84	0	0	15	23	60.5263
mAML1	1	74539117	T	A	Usp37	ENSMUST00000189257.6	intron_variant		49	1	2	13	9	40.9091
mAML1	1	76780384	G	T		ENSMUSR00000482980	regulatory_region_variant		74	0	0	13	10	43.4783
mAML1	1	90755407	T	G			intergenic_variant		67	0	0	15	25	62.5
mAML1	1	169790554	C	T			intergenic_variant		73	0	0	19	14	42.4242
mAML1	1	175520788	A	T			intergenic_variant		52	0	0	19	5	20.8333
mAML1	1	182732560	CTTTTTT	C			intergenic_variant		77	0	0	19	12	38.7097
mAML1	1	183546089	C	A			intergenic_variant		46	0	0	9	6	40
mAML1	1	187341541	G	A	Gpatch2	ENSMUST00000065573.13	synonymous_variant	R443	70	0	0	24	14	36.8421
mAML1	1	188386566	G	C	Ush2a	ENSMUST00000060479.13	intron_variant		69	0	0	11	10	47.619
mAML1	1	189420670	C	A			intergenic_variant		38	0	0	12	4	25
mAML1	1	194722799	A	C	Plxna2	ENSMUST00000027952.11	intron_variant		129	0	0	37	13	26
mAML1	2	6744857	G	C	Celf2	ENSMUST00000114924.9	intron_variant		82	0	0	13	20	60.6061
mAML1	2	8874518	G	C			intergenic_variant		67	0	0	26	7	21.2121
mAML1	2	9112926	C	G			intergenic_variant		67	0	0	18	14	43.75
mAML1	2	11195269	G	A	Prkcq	ENSMUST00000028118.8	intron_variant		62	0	0	16	9	36
mAML1	2	20821368	AT	A			intergenic_variant		67	0	0	18	16	47.0588
mAML1	2	22858231	C	T	Apbb1ip	ENSMUST00000014290.14	synonymous_variant	R354	86	0	0	21	21	50
mAML1	2	38927441	A	T	Olfml2a	ENSMUST00000057279.5	upstream_gene_variant		53	0	0	15	10	40
mAML1	2	44319838	A	T	Arhgap15	ENSMUST00000055776.7	intron_variant		62	1	1.5873	15	14	48.2759
mAML1	2	47419873	A	G			intergenic_variant		59	0	0	13	14	51.8519
mAML1	2	49880375	G	A	Lypd6b	ENSMUST00000028103.12	intron_variant		72	0	0	16	21	56.7568
mAML1	2	49959413	T	A			intergenic_variant		62	1	1.5873	12	12	50
mAML1	2	55187875	G	A			intergenic_variant		58	0	0	20	18	47.3684
mAML1	2	56810311	A	G			intergenic_variant		50	0	0	15	6	28.5714
mAML1	2	62040332	A	G			intergenic_variant		47	0	0	21	5	19.2308
mAML1	2	62253796	TACACACAC	T	Slc4a10	ENSMUST00000112480.2	intron_variant		44	0	0	31	7	18.4211
mAML1	2	63628042	C	A			intergenic_variant		39	1	2.5	13	12	48
mAML1	2	66908926	C	T			intergenic_variant		68	0	0	6	16	72.7273
mAML1	2	67893996	C	T	Gm37964	ENSMUST00000192459.1	upstream_gene_variant		58	0	0	33	6	15.3846
mAML1	2	68794252	G	A		ENSMUSR00000156041	regulatory_region_variant		87	0	0	21	8	27.5862
mAML1	2	75564293	G	GTGTGTA			intergenic_variant		51	0	0	24	7	22.5806
mAML1	2	78140112	C	T	4930440I19Rik	ENSMUST00000144728.1	intron_variant&non_coding_transcript_variant		79	0	0	18	19	51.3514
mAML1	2	78687561	T	A			intergenic_variant		68	0	0	16	11	40.7407
mAML1	2	81007925	G	A			intergenic_variant		69	0	0	28	11	28.2051
mAML1	2	81387898	G	A			intergenic_variant		47	0	0	14	15	51.7241
mAML1	2	83715138	G	T		ENSMUSR00000158205	regulatory_region_variant		45	0	0	13	8	38.0952
mAML1	2	86374480	G	A	Olfr1057	ENSMUST00000217435.1	stop_gained	R311*	86	0	0	24	28	53.8462
mAML1	2	86696979	A	C	Olfr1087	ENSMUST00000214141.1	intron_variant		77	0	0	13	15	53.5714
mAML1	2	87387844	G	A	Olfr1122	ENSMUST00000215371.1	missense_variant	M46I	75	0	0	22	21	48.8372
mAML1	2	89435950	T	A	Olfr1240	ENSMUST00000216123.1	downstream_gene_variant		50	0	0	12	11	47.8261
mAML1	2	92675048	G	A			intergenic_variant		85	0	0	17	21	55.2632
mAML1	2	99353405	T	C	Gm29235	ENSMUST00000185786.1	downstream_gene_variant		71	0	0	29	23	44.2308
mAML1	2	103410488	G	T	Elf5	ENSMUST00000164172.7	upstream_gene_variant		68	0	0	23	14	37.8378
mAML1	2	104523923	G	A			intergenic_variant		64	0	0	11	15	57.6923
mAML1	2	109233866	A	G	Mettl15	ENSMUST00000081631.9	intron_variant		70	0	0	16	6	27.2727
mAML1	2	113751206	GA	G	Grem1	ENSMUST00000099575.3	intron_variant		52	0	0	10	10	50
mAML1	2	124283121	C	G	Sema6d	ENSMUST00000103241.7	intron_variant		49	0	0	10	7	41.1765
mAML1	2	128562463	T	C	Gm14006	ENSMUST00000122132.2	upstream_gene_variant		43	0	0	12	4	25
mAML1	2	133092570	T	C			intergenic_variant		41	0	0	18	8	30.7692
mAML1	2	140918320	A	G	Macrod2	ENSMUST00000110064.7	intron_variant		74	0	0	15	16	51.6129
mAML1	2	150341664	C	T	3300002I08Rik	ENSMUST00000051153.5	intron_variant		84	0	0	11	24	68.5714
mAML1	2	157627538	G	A			intergenic_variant		72	0	0	8	8	50
mAML1	2	157971135	C	A			intergenic_variant		73	0	0	16	14	46.6667
mAML1	2	168228912	T	C	Dpm1	ENSMUST00000154111.7	intron_variant		73	0	0	25	24	48.9796
mAML1	2	169678101	G	C	Tshz2	ENSMUST00000109157.1	intron_variant		53	0	0	28	8	22.2222
mAML1	2	170814553	C	T	Dok5	ENSMUST00000029075.4	intron_variant		38	0	0	8	4	33.3333
mAML1	2	173953768	T	C			intergenic_variant		62	0	0	13	16	55.1724
mAML1	2	178721918	G	A			intergenic_variant		90	0	0	14	13	48.1481
mAML1	3	3783303	C	A			intergenic_variant		61	0	0	13	6	31.5789
mAML1	3	4568202	G	A	Gm22944	ENSMUST00000158662.1	upstream_gene_variant		74	0	0	31	5	13.8889
mAML1	3	5819683	A	AC			intergenic_variant		78	0	0	18	8	30.7692
mAML1	3	6843178	C	T			intergenic_variant		83	0	0	20	18	47.3684
mAML1	3	7047157	G	T			intergenic_variant		78	0	0	30	17	36.1702
mAML1	3	12829921	C	A			intergenic_variant		70	0	0	17	12	41.3793
mAML1	3	13460450	C	T			intergenic_variant		73	0	0	11	18	62.069
mAML1	3	14133225	G	A	Ralyl	ENSMUST00000193117.2	intron_variant		68	0	0	20	20	50
mAML1	3	15009292	C	T			intergenic_variant		86	0	0	20	19	48.7179
mAML1	3	20892444	C	G			intergenic_variant		68	0	0	16	5	23.8095
mAML1	3	23929744	G	A	Naaladl2	ENSMUST00000203414.1	intron_variant		70	0	0	18	14	43.75
mAML1	3	25259755	C	A			intergenic_variant		70	0	0	18	17	48.5714
mAML1	3	25443826	G	A	Nlgn1	ENSMUST00000193603.5	intron_variant		62	0	0	30	21	41.1765
mAML1	3	26468192	G	T			intergenic_variant		67	0	0	19	17	47.2222
mAML1	3	28363966	C	T	Tnik	ENSMUST00000160307.8	intron_variant		71	0	0	26	9	25.7143
mAML1	3	28395739	C	T	Tnik	ENSMUST00000160307.8	intron_variant		83	0	0	18	26	59.0909
mAML1	3	31058331	A	T			intergenic_variant		74	0	0	18	15	45.4545
mAML1	3	33584590	A	G			intergenic_variant		67	0	0	22	15	40.5405
mAML1	3	33767189	G	A			intergenic_variant		74	0	0	17	13	43.3333
mAML1	3	33850828	G	A			intergenic_variant		88	0	0	17	24	58.5366
mAML1	3	40280018	G	A			intergenic_variant		53	0	0	14	5	26.3158
mAML1	3	53065046	A	C	Lhfp	ENSMUST00000059562.13	intron_variant		67	0	0	15	15	50
mAML1	3	54147676	G	T			intergenic_variant		80	0	0	12	23	65.7143
mAML1	3	56508404	A	G			intergenic_variant		88	0	0	19	17	47.2222
mAML1	3	63457557	A	T	Gm34240	ENSMUST00000192500.1	non_coding_transcript_exon_variant		80	0	0	17	18	51.4286
mAML1	3	64616141	G	T			intergenic_variant		54	0	0	13	14	51.8519
mAML1	3	69980381	C	G			intergenic_variant		73	2	2.66667	21	10	32.2581
mAML1	3	70162424	T	A			intergenic_variant		49	0	0	27	6	18.1818
mAML1	3	70204805	C	T			intergenic_variant		72	0	0	28	8	22.2222
mAML1	3	70806915	G	C	Gm6634	ENSMUST00000180497.1	intron_variant&non_coding_transcript_variant		75	0	0	16	17	51.5152
mAML1	3	71359101	C	T			intergenic_variant		77	0	0	14	16	53.3333
mAML1	3	73935709	C	A	Gm8625	ENSMUST00000194185.1	downstream_gene_variant		49	1	2	7	9	56.25
mAML1	3	74458341	G	T			intergenic_variant		63	0	0	19	4	17.3913
mAML1	3	74458545	T	G			intergenic_variant		64	0	0	29	5	14.7059
mAML1	3	82220111	CT	C			intergenic_variant		36	0	0	10	4	28.5714
mAML1	3	91301698	A	C			intergenic_variant		43	1	2.27273	8	15	65.2174
mAML1	3	91872703	C	T			intergenic_variant		75	0	0	22	12	35.2941
mAML1	3	110472183	C	T			intergenic_variant		60	0	0	13	23	63.8889
mAML1	3	113648834	A	C			intergenic_variant		69	0	0	21	12	36.3636
mAML1	3	116654548	G	T	Mfsd14a	ENSMUST00000029570.8	intron_variant		57	0	0	20	15	42.8571
mAML1	3	117985791	C	A			intergenic_variant		47	0	0	11	9	45
mAML1	3	118376945	C	T			intergenic_variant		80	0	0	14	12	46.1538
mAML1	3	131317957	C	G	Sgms2	ENSMUST00000090246.4	downstream_gene_variant		60	0	0	17	4	19.0476
mAML1	3	133104451	T	C	Ints12	ENSMUST00000029650.8	intron_variant		72	0	0	25	19	43.1818
mAML1	3	133416115	A	G			intergenic_variant		79	0	0	10	15	60
mAML1	3	135754830	T	A			intergenic_variant		52	0	0	16	7	30.4348
mAML1	3	143002202	G	A		ENSMUSR00000407658	regulatory_region_variant		66	0	0	16	14	46.6667
mAML1	3	146460523	G	A	Spata1	ENSMUST00000029839.10	intron_variant		64	0	0	29	6	17.1429
mAML1	3	152608708	A	T	Ak5	ENSMUST00000045262.10	intron_variant		68	0	0	17	16	48.4848
mAML1	3	153114120	A	G			intergenic_variant		35	0	0	20	6	23.0769
mAML1	3	159150356	G	C	Gm20752	ENSMUST00000197341.1	intron_variant&non_coding_transcript_variant		72	0	0	11	13	54.1667
mAML1	4	12408195	T	A			intergenic_variant		57	0	0	25	5	16.6667
mAML1	4	16530153	C	A			intergenic_variant		88	0	0	18	18	50
mAML1	4	17486572	G	A			intergenic_variant		65	0	0	18	11	37.931
mAML1	4	20996401	G	A			intergenic_variant		86	0	0	26	22	45.8333
mAML1	4	21060959	T	A			intergenic_variant		58	0	0	9	12	57.1429
mAML1	4	23177729	G	T			intergenic_variant		54	0	0	14	10	41.6667
mAML1	4	23280342	G	A	Gm11884	ENSMUST00000131639.1	intron_variant&non_coding_transcript_variant		79	0	0	12	15	55.5556
mAML1	4	23672366	C	T			intergenic_variant		95	0	0	21	20	48.7805
mAML1	4	26422584	T	A			intergenic_variant		53	2	3.63636	11	10	47.619
mAML1	4	27262280	T	G			intergenic_variant		46	0	0	12	8	40
mAML1	4	29163375	T	C			intergenic_variant		83	0	0	25	21	45.6522
mAML1	4	29974582	C	T			intergenic_variant		54	0	0	25	12	32.4324
mAML1	4	31120887	T	G			intergenic_variant		56	0	0	21	10	32.2581
mAML1	4	31937924	C	A		ENSMUSR00000188546	regulatory_region_variant		41	0	0	8	12	60
mAML1	4	37207811	G	A			intergenic_variant		67	0	0	25	17	40.4762
mAML1	4	40856925	C	T	B4galt1	ENSMUST00000030121.12	upstream_gene_variant		64	0	0	10	14	58.3333
mAML1	4	43661719	C	T	Fam221b	ENSMUST00000056474.6	intron_variant		86	0	0	23	21	47.7273
mAML1	4	49395465	G	C	Acnat2	ENSMUST00000081541.8	intron_variant		64	0	0	19	19	50
mAML1	4	68251227	A	G			intergenic_variant		66	1	1.49254	12	13	52
mAML1	4	69849034	A	AGG	Gm11222	ENSMUST00000119005.1	upstream_gene_variant		74	0	0	25	6	19.3548
mAML1	4	71534677	C	T			intergenic_variant		101	0	0	14	16	53.3333
mAML1	4	71823514	A	C			intergenic_variant		52	1	1.88679	12	11	47.8261
mAML1	4	74446236	C	T			intergenic_variant		71	1	1.38889	21	19	47.5
mAML1	4	76400899	C	T	Ptprd	ENSMUST00000173376.7	intron_variant		79	0	0	12	17	58.6207
mAML1	4	78816970	A	C			intergenic_variant		60	0	0	13	18	58.0645
mAML1	4	90575577	C	T			intergenic_variant		57	0	0	12	5	29.4118
mAML1	4	93059517	T	G			intergenic_variant		73	0	0	21	9	30
mAML1	4	96543420	G	A	Cyp2j6	ENSMUST00000030303.5	intron_variant		76	0	0	16	21	56.7568
mAML1	4	97890888	C	T	Nfia	ENSMUST00000075448.12	intron_variant		65	0	0	25	6	19.3548
mAML1	4	100819240	C	CA	Cachd1	ENSMUST00000030257.14	intron_variant		33	0	0	6	4	40
mAML1	4	101386021	C	T	0610043K17Rik	ENSMUST00000123107.7	intron_variant&non_coding_transcript_variant		83	0	0	30	21	41.1765
mAML1	4	113346426	C	A			intergenic_variant		77	0	0	11	21	65.625
mAML1	4	119148627	C	T			intergenic_variant		72	0	0	13	34	72.3404
mAML1	4	132093047	C	T	Gm13214	ENSMUST00000122137.1	upstream_gene_variant		65	0	0	18	15	45.4545
mAML1	4	132229391	G	T	Gmeb1	ENSMUST00000168553.7	intron_variant		47	1	2.08333	7	11	61.1111
mAML1	4	136365686	G	T			intergenic_variant		58	1	1.69492	15	11	42.3077
mAML1	4	142886257	G	A	6330411D24Rik	ENSMUST00000211105.1	intron_variant&non_coding_transcript_variant		70	0	0	18	21	53.8462
mAML1	4	143901573	G	A	Pramef6	ENSMUST00000081645.12	upstream_gene_variant		49	0	0	18	7	28
mAML1	4	144623777	G	A	Aadacl4	ENSMUST00000094510.3	downstream_gene_variant		38	0	0	14	6	30
mAML1	4	154058780	G	A	Trp73	ENSMUST00000105644.8	3_prime_UTR_variant		65	0	0	13	17	56.6667
mAML1	5	4378541	C	A			intergenic_variant		96	0	0	23	14	37.8378
mAML1	5	10412263	T	C			intergenic_variant		56	0	0	16	15	48.3871
mAML1	5	11218213	A	T			intergenic_variant		60	0	0	20	6	23.0769
mAML1	5	15459388	G	C	Gm43391	ENSMUST00000196145.4	upstream_gene_variant		66	0	0	26	5	16.129
mAML1	5	15465634	A	C	Gm43391	ENSMUST00000196145.4	intron_variant&non_coding_transcript_variant		85	0	0	43	7	14
mAML1	5	15588685	C	T	Gm30613	ENSMUST00000197277.1	intron_variant&non_coding_transcript_variant		112	0	0	56	7	11.1111
mAML1	5	15698037	G	A	Speer4cos	ENSMUST00000162113.1	intron_variant&non_coding_transcript_variant		417	0	0	188	11	5.52764
mAML1	5	18079527	G	A			intergenic_variant		73	0	0	16	20	55.5556
mAML1	5	24031910	G	A	Fam126a	ENSMUST00000030849.12	upstream_gene_variant		44	0	0	10	7	41.1765
mAML1	5	27245276	A	G	Dpp6	ENSMUST00000122171.7	intron_variant		60	0	0	16	6	27.2727
mAML1	5	32545721	G	A	Gm15614	ENSMUST00000155976.1	intron_variant&non_coding_transcript_variant		42	0	0	25	7	21.875
mAML1	5	36768089	T	A	Gm40318	ENSMUST00000227994.1	upstream_gene_variant		54	1	1.81818	19	7	26.9231
mAML1	5	39783904	C	G			intergenic_variant		37	0	0	16	10	38.4615
mAML1	5	49498317	C	A	Kcnip4	ENSMUST00000087395.10	intron_variant		69	0	0	16	22	57.8947
mAML1	5	60800522	C	A	Gm42860	ENSMUST00000196492.2	downstream_gene_variant		60	0	0	20	16	44.4444
mAML1	5	61380747	G	A			intergenic_variant		77	0	0	17	28	62.2222
mAML1	5	68052305	A	G	Grxcr1	ENSMUST00000094715.7	intron_variant		41	0	0	14	10	41.6667
mAML1	5	68826628	A	T			intergenic_variant		79	0	0	15	19	55.8824
mAML1	5	71876538	A	G	Gabrb1	ENSMUST00000031122.8	intron_variant		94	0	0	22	15	40.5405
mAML1	5	77551579	G	A			intergenic_variant		72	0	0	24	26	52
mAML1	5	79329797	G	A			intergenic_variant		47	0	0	23	14	37.8378
mAML1	5	79669397	C	A			intergenic_variant		48	0	0	16	16	50
mAML1	5	80073324	T	C			intergenic_variant		37	0	0	8	5	38.4615
mAML1	5	80153939	A	C			intergenic_variant		56	0	0	11	17	60.7143
mAML1	5	80853519	T	C			intergenic_variant		78	0	0	18	24	57.1429
mAML1	5	83202062	A	T			intergenic_variant		52	0	0	14	4	22.2222
mAML1	5	83518716	G	A		ENSMUSR00000424623	regulatory_region_variant		77	0	0	15	12	44.4444
mAML1	5	85565305	C	T			intergenic_variant		57	0	0	17	22	56.4103
mAML1	5	88944120	C	G	Slc4a4	ENSMUST00000156238.7	intron_variant		40	0	0	6	5	45.4545
mAML1	5	89850945	T	G	Adamts3	ENSMUST00000163159.7	intron_variant		62	0	0	11	9	45
mAML1	5	91696337	G	A			intergenic_variant		103	0	0	21	16	43.2432
mAML1	5	93562706	G	T			intergenic_variant		82	0	0	18	19	51.3514
mAML1	5	102786524	C	A	Arhgap24	ENSMUST00000094559.8	intron_variant		79	1	1.25	16	15	48.3871
mAML1	5	104568174	T	A			intergenic_variant		49	1	2	14	7	33.3333
mAML1	5	107482118	T	C	Gm9727	ENSMUST00000161387.1	upstream_gene_variant		79	0	0	36	5	12.1951
mAML1	5	107736525	A	C			intergenic_variant		90	0	0	22	20	47.619
mAML1	5	107940291	A	T	Fam69a	ENSMUST00000031198.10	intron_variant		72	0	0	12	9	42.8571
mAML1	5	107940292	A	T	Fam69a	ENSMUST00000031198.10	intron_variant		71	0	0	10	10	50
mAML1	5	109630796	G	T			intergenic_variant		77	0	0	18	21	53.8462
mAML1	5	109907043	C	T		ENSMUSR00000215074	regulatory_region_variant		98	0	0	29	25	46.2963
mAML1	5	111020272	T	A	Ttc28	ENSMUST00000156290.8	intron_variant		66	0	0	14	4	22.2222
mAML1	5	111095149	C	A	Ttc28	ENSMUST00000156290.8	intron_variant		58	0	0	17	18	51.4286
mAML1	5	114716531	C	A	Tchp	ENSMUST00000094441.10	intron_variant		77	0	0	19	24	55.814
mAML1	5	116657464	C	T	Gm43122	ENSMUST00000202259.1	intron_variant&non_coding_transcript_variant		53	0	0	13	18	58.0645
mAML1	5	120661983	C	T	Rasal1	ENSMUST00000156722.1	intron_variant		99	0	0	23	15	39.4737
mAML1	5	121051508	C	T			intergenic_variant		80	0	0	21	17	44.7368
mAML1	5	121167976	C	T	Ptpn11	ENSMUST00000054547.8	missense_variant	E69K	78	0	0	20	21	51.2195
mAML1	5	126959406	G	T			intergenic_variant		56	0	0	20	20	50
mAML1	5	127089667	G	T	4933438B17Rik	ENSMUST00000196336.1	downstream_gene_variant		71	0	0	11	17	60.7143
mAML1	5	128456971	G	A			intergenic_variant		72	0	0	11	20	64.5161
mAML1	5	130066983	C	T			intergenic_variant		50	0	0	26	8	23.5294
mAML1	5	133945017	G	C			intergenic_variant		57	0	0	22	16	42.1053
mAML1	5	137402603	A	G	Zan	ENSMUST00000117564.7	intron_variant		76	0	0	11	11	50
mAML1	5	144471033	A	G			intergenic_variant		66	2	2.94118	14	17	54.8387
mAML1	6	3674095	C	A			intergenic_variant		76	0	0	10	12	54.5455
mAML1	6	5349398	T	A			intergenic_variant		81	0	0	18	15	45.4545
mAML1	6	7287498	C	T			intergenic_variant		101	0	0	14	25	64.1026
mAML1	6	13335307	G	T			intergenic_variant		67	0	0	25	6	19.3548
mAML1	6	13777251	T	C			intergenic_variant		56	0	0	15	4	21.0526
mAML1	6	17010558	CG	C			intergenic_variant		70	0	0	30	5	14.2857
mAML1	6	17117040	C	T	Gm4876	ENSMUST00000139701.1	intron_variant&non_coding_transcript_variant		80	0	0	22	19	46.3415
mAML1	6	17533052	T	C	Met	ENSMUST00000115443.7	intron_variant		48	0	0	16	8	33.3333
mAML1	6	20783447	G	A			intergenic_variant		69	0	0	24	19	44.186
mAML1	6	24581159	C	T			intergenic_variant		71	0	0	19	14	42.4242
mAML1	6	28466715	C	T	Gm43264	ENSMUST00000202284.1	intron_variant&non_coding_transcript_variant		62	2	3.125	20	10	33.3333
mAML1	6	30590783	C	T	Cpa4	ENSMUST00000049251.5	missense_variant	P360L	79	0	0	21	17	44.7368
mAML1	6	38322210	C	T	Zc3hav1	ENSMUST00000114900.7	intron_variant		66	0	0	26	5	16.129
mAML1	6	40618556	G	T			intergenic_variant		66	0	0	17	15	46.875
mAML1	6	47126131	C	T	Cntnap2	ENSMUST00000114641.7	intron_variant		86	0	0	18	10	35.7143
mAML1	6	50449858	T	G	Osbpl3	ENSMUST00000071728.10	intron_variant		53	1	1.85185	12	7	36.8421
mAML1	6	51857109	AAAAAAAC	A	Skap2	ENSMUST00000204778.2	downstream_gene_variant		76	0	0	27	9	25
mAML1	6	64074891	G	A	Grid2	ENSMUST00000095852.4	intron_variant		52	0	0	22	8	26.6667
mAML1	6	69349517	A	T			intergenic_variant		59	0	0	22	5	18.5185
mAML1	6	75421594	C	T			intergenic_variant		59	0	0	18	15	45.4545
mAML1	6	78717340	C	A			intergenic_variant		64	0	0	15	11	42.3077
mAML1	6	81200147	G	A			intergenic_variant		42	0	0	16	6	27.2727
mAML1	6	84283693	A	G	Gm44127	ENSMUST00000203565.1	intron_variant&non_coding_transcript_variant		101	0	0	26	17	39.5349
mAML1	6	92182601	G	C	Mrps25	ENSMUST00000140438.1	intron_variant		71	0	0	18	19	51.3514
mAML1	6	92700392	C	G	Prickle2	ENSMUST00000032093.11	intron_variant		55	0	0	17	13	43.3333
mAML1	6	96691863	A	G			intergenic_variant		70	0	0	19	18	48.6486
mAML1	6	100906981	C	T			intergenic_variant		89	0	0	15	8	34.7826
mAML1	6	103003208	G	T			intergenic_variant		53	0	0	11	19	63.3333
mAML1	6	114520389	C	T			intergenic_variant		74	0	0	33	6	15.3846
mAML1	6	118864191	G	A	Cacna1c	ENSMUST00000112793.9	intron_variant		48	0	0	32	10	23.8095
mAML1	6	121428327	G	C	Iqsec3	ENSMUST00000046373.7	stop_gained	Y288*	77	0	0	21	21	50
mAML1	6	121599813	C	A			intergenic_variant		75	0	0	20	19	48.7179
mAML1	6	125335906	A	C	Scnn1a	ENSMUST00000081440.13	intron_variant		67	0	0	15	16	51.6129
mAML1	6	126093579	GTCTATCTA	G			intergenic_variant		55	0	0	42	12	22.2222
mAML1	6	126315854	G	A	Gm10415	ENSMUST00000204181.1	intron_variant&non_coding_transcript_variant		49	0	0	16	15	48.3871
mAML1	6	133663196	G	A			intergenic_variant		81	1	1.21951	24	18	42.8571
mAML1	6	144342479	C	A	Sox5	ENSMUST00000141102.7	intron_variant&non_coding_transcript_variant		62	0	0	23	6	20.6897
mAML1	6	145807677	T	C	Rassf8	ENSMUST00000111704.7	intron_variant		56	0	0	20	5	20
mAML1	6	149505112	G	A	Bicd1	ENSMUST00000086829.10	intron_variant		68	0	0	14	17	54.8387
mAML1	7	5170841	C	A			intergenic_variant		84	0	0	54	19	26.0274
mAML1	7	6240948	T	A	Zscan5b	ENSMUST00000072662.11	downstream_gene_variant		60	0	0	33	10	23.2558
mAML1	7	7449203	CT	C			intergenic_variant		70	0	0	28	11	28.2051
mAML1	7	11355526	G	A			intergenic_variant		61	0	0	38	12	24
mAML1	7	16060985	G	GCCTGAT	Zfp541	ENSMUST00000209369.1	upstream_gene_variant		66	0	0	28	18	39.1304
mAML1	7	16406914	G	A	Zc3h4	ENSMUST00000098789.4	intron_variant		65	3	4.41176	12	29	70.7317
mAML1	7	18420354	G	A	Psg28	ENSMUST00000019291.6	downstream_gene_variant		67	0	0	27	13	32.5
mAML1	7	25978672	G	A	Gm45225	ENSMUST00000206852.1	upstream_gene_variant		58	0	0	19	36	65.4545
mAML1	7	29310382	G	T	Dpf1	ENSMUST00000049977.12	intron_variant		38	0	0	15	9	37.5
mAML1	7	33509158	T	G			intergenic_variant		68	0	0	30	23	43.3962
mAML1	7	40228015	A	C			intergenic_variant		32	0	0	13	9	40.9091
mAML1	7	40519319	G	T			intergenic_variant		70	0	0	35	9	20.4545
mAML1	7	41454038	A	G	Gm20449	ENSMUST00000094532.3	intron_variant&NMD_transcript_variant		45	0	0	24	6	20
mAML1	7	51650510	A	T	Slc17a6	ENSMUST00000032710.6	intron_variant		42	0	0	35	8	18.6047
mAML1	7	54330721	C	T			intergenic_variant		68	0	0	29	16	35.5556
mAML1	7	60345953	A	G			intergenic_variant		83	0	0	34	12	26.087
mAML1	7	60983907	G	A			intergenic_variant		64	0	0	15	36	70.5882
mAML1	7	61318131	A	C			intergenic_variant		112	0	0	38	12	24
mAML1	7	61819057	C	T	A230057D06Rik	ENSMUST00000208953.1	intron_variant&non_coding_transcript_variant		84	0	0	29	19	39.5833
mAML1	7	61831361	G	T	A230057D06Rik	ENSMUST00000208953.1	upstream_gene_variant		69	0	0	34	17	33.3333
mAML1	7	67034824	G	T	Adamts17	ENSMUST00000098382.9	intron_variant		64	0	0	23	14	37.8378
mAML1	7	67613936	A	G	Lrrc28	ENSMUST00000053950.9	intron_variant		75	0	0	42	12	22.2222
mAML1	7	95136342	C	A			intergenic_variant		71	0	0	33	20	37.7358
mAML1	7	96220197	G	C	Tenm4	ENSMUST00000107165.7	intron_variant		61	1	1.6129	23	14	37.8378
mAML1	7	97280437	CT	C	Gab2	ENSMUST00000004622.6	intron_variant		81	0	0	45	6	11.7647
mAML1	7	104131637	A	G	Olfr643	ENSMUST00000138055.1	intron_variant&NMD_transcript_variant		61	0	0	36	6	14.2857
mAML1	7	104384212	T	C	Trim30c	ENSMUST00000106828.2	intron_variant		63	0	0	27	5	15.625
mAML1	7	106359246	C	A			intergenic_variant		71	0	0	40	18	31.0345
mAML1	7	108497466	G	T			intergenic_variant		70	0	0	37	17	31.4815
mAML1	7	112766815	G	A	Tead1	ENSMUST00000059768.16	intron_variant		69	0	0	16	31	65.9574
mAML1	7	114680234	C	T			intergenic_variant		72	0	0	38	16	29.6296
mAML1	7	122544572	C	T	Prkcb	ENSMUST00000064989.11	intron_variant		75	0	0	29	17	36.9565
mAML1	7	122856571	A	G			intergenic_variant		53	0	0	29	12	29.2683
mAML1	7	123961175	A	T	Gm26974	ENSMUST00000183263.1	intron_variant&non_coding_transcript_variant		59	0	0	39	12	23.5294
mAML1	7	124285287	AAG	A	Hs3st4	ENSMUST00000106437.1	intron_variant		64	0	0	25	10	28.5714
mAML1	7	129431528	T	G			intergenic_variant		51	0	0	18	11	37.931
mAML1	7	142354328	CAAAAAAA	C	Ifitm10	ENSMUST00000105988.1	downstream_gene_variant		64	0	0	24	9	27.2727
mAML1	8	3208647	T	G	Insr	ENSMUST00000091291.4	intron_variant		44	1	2.22222	8	13	61.9048
mAML1	8	5302829	G	T			intergenic_variant		77	0	0	28	5	15.1515
mAML1	8	10906134	G	A	4833411C07Rik	ENSMUST00000207914.1	downstream_gene_variant		48	0	0	21	9	30
mAML1	8	12196860	C	T			intergenic_variant		70	0	0	27	22	44.898
mAML1	8	14994831	GA	G	Arhgef10	ENSMUST00000084207.11	intron_variant		42	1	2.32558	23	10	30.303
mAML1	8	21145668	C	T			intergenic_variant		76	0	0	18	20	52.6316
mAML1	8	27249036	T	A	Adrb3	ENSMUST00000211346.1	intron_variant&non_coding_transcript_variant		58	1	1.69492	19	10	34.4828
mAML1	8	28134991	C	A			intergenic_variant		63	0	0	23	20	46.5116
mAML1	8	28919994	A	G	Unc5d	ENSMUST00000168630.3	intron_variant		79	0	0	17	20	54.0541
mAML1	8	34418302	G	A	Gm45349	ENSMUST00000210285.1	downstream_gene_variant		84	0	0	24	25	51.0204
mAML1	8	37112567	CT	C	Gm45524	ENSMUST00000211374.1	intron_variant&non_coding_transcript_variant		57	0	0	20	5	20
mAML1	8	42688937	C	A			intergenic_variant		62	0	0	25	13	34.2105
mAML1	8	47414422	G	C	Stox2	ENSMUST00000181417.1	intron_variant&non_coding_transcript_variant		86	1	1.14943	19	18	48.6486
mAML1	8	47544515	C	A	Rwdd4a	ENSMUST00000033973.13	intron_variant		47	0	0	9	7	43.75
mAML1	8	49267205	C	A			intergenic_variant		72	0	0	22	11	33.3333
mAML1	8	57312662	G	A	Hand2os1	ENSMUST00000211191.1	downstream_gene_variant		65	0	0	12	13	52
mAML1	8	59982613	A	G			intergenic_variant		67	0	0	18	12	40
mAML1	8	67419269	A	G			intergenic_variant		73	0	0	17	25	59.5238
mAML1	8	67591201	G	C			intergenic_variant		62	0	0	20	4	16.6667
mAML1	8	74568470	G	T			intergenic_variant		83	0	0	20	32	61.5385
mAML1	8	80245871	C	T			intergenic_variant		76	0	0	20	17	45.9459
mAML1	8	80899246	C	G			intergenic_variant		76	0	0	20	16	44.4444
mAML1	8	85719887	T	C	Itfg1	ENSMUST00000034140.8	intron_variant		65	1	1.51515	12	7	36.8421
mAML1	8	95481568	T	C	Csnk2a2	ENSMUST00000212214.1	intron_variant		71	0	0	19	19	50
mAML1	8	98718194	C	A			intergenic_variant		65	0	0	21	6	22.2222
mAML1	8	99712661	G	C	A330008L17Rik	ENSMUST00000153366.1	intron_variant&non_coding_transcript_variant		59	0	0	20	10	33.3333
mAML1	8	101885873	C	T			intergenic_variant		75	0	0	17	16	48.4848
mAML1	8	109467496	T	A		ENSMUSR00000458550	regulatory_region_variant		66	1	1.49254	12	17	58.6207
mAML1	8	110552751	GC	G	Hydin	ENSMUST00000043141.6	intron_variant		57	0	0	27	5	15.625
mAML1	8	113719000	C	T	Adamts18	ENSMUST00000093113.4	intron_variant		75	1	1.31579	17	12	41.3793
mAML1	8	115427394	A	AAG			intergenic_variant		34	0	0	10	7	41.1765
mAML1	8	115427395	G	A			intergenic_variant		31	1	3.125	8	8	50
mAML1	8	127658310	G	A			intergenic_variant		80	0	0	16	28	63.6364
mAML1	9	5563419	C	T			intergenic_variant		43	0	0	20	5	20
mAML1	9	6602993	C	T			intergenic_variant		54	0	0	24	5	17.2414
mAML1	9	10080753	G	A	Cntn5	ENSMUST00000160216.7	intron_variant		78	0	0	19	8	29.6296
mAML1	9	12035583	G	T			intergenic_variant		77	0	0	4	13	76.4706
mAML1	9	14017039	C	A			intergenic_variant		31	0	0	7	10	58.8235
mAML1	9	18187592	T	A			intergenic_variant		75	0	0	23	11	32.3529
mAML1	9	18563655	T	G	Muc16	ENSMUST00000208663.1	intron_variant		34	1	2.85714	11	12	52.1739
mAML1	9	19078476	C	T			intergenic_variant		67	0	0	24	19	44.186
mAML1	9	33203450	G	A	Gm32171	ENSMUST00000217419.1	intron_variant&non_coding_transcript_variant		81	0	0	11	25	69.4444
mAML1	9	37832791	G	A			intergenic_variant		74	0	0	17	19	52.7778
mAML1	9	43877044	C	T			intergenic_variant		51	0	0	17	5	22.7273
mAML1	9	46620942	CT	C			intergenic_variant		58	0	0	24	5	17.2414
mAML1	9	49239533	T	C			intergenic_variant		90	0	0	24	10	29.4118
mAML1	9	54788910	AAGG	A			intergenic_variant		55	0	0	25	7	21.875
mAML1	9	60199011	C	T	Thsd4	ENSMUST00000098660.9	intron_variant		81	0	0	19	19	50
mAML1	9	60511686	C	T	Thsd4	ENSMUST00000098660.9	upstream_gene_variant		46	0	0	16	6	27.2727
mAML1	9	60915895	C	T	Gm47923	ENSMUST00000216374.1	upstream_gene_variant		88	0	0	22	12	35.2941
mAML1	9	63429480	G	T	Iqch	ENSMUST00000042322.10	intron_variant		47	0	0	10	5	33.3333
mAML1	9	66464299	T	G	Herc1	ENSMUST00000042824.12	intron_variant		35	1	2.77778	11	7	38.8889
mAML1	9	69767423	T	C	B230323A14Rik	ENSMUST00000180488.7	intron_variant&non_coding_transcript_variant		31	0	0	6	4	40
mAML1	9	72115711	G	T	Tcf12	ENSMUST00000183404.7	upstream_gene_variant		81	0	0	19	21	52.5
mAML1	9	74445777	C	T			intergenic_variant		72	0	0	22	16	42.1053
mAML1	9	75006632	T	C	Fam214a	ENSMUST00000081746.6	intron_variant		37	0	0	11	11	50
mAML1	9	75645024	C	T	Scg3	ENSMUST00000034699.7	intron_variant		75	0	0	16	18	52.9412
mAML1	9	76383290	A	G			intergenic_variant		73	1	1.35135	24	17	41.4634
mAML1	9	79645746	G	T	Col12a1	ENSMUST00000071750.12	missense_variant	Q2088K	72	0	0	23	19	45.2381
mAML1	9	79871938	A	G	Filip1	ENSMUST00000093811.10	intron_variant		56	0	0	23	5	17.8571
mAML1	9	79991884	C	T	Filip1	ENSMUST00000217264.1	intron_variant		69	0	0	33	6	15.3846
mAML1	9	81242453	C	T			intergenic_variant		57	0	0	15	8	34.7826
mAML1	9	86278313	G	A			intergenic_variant		59	0	0	24	5	17.2414
mAML1	9	87679276	CACAG	C			intergenic_variant		69	0	0	26	5	16.129
mAML1	9	90767608	G	T			intergenic_variant		57	0	0	14	16	53.3333
mAML1	9	91443877	C	A	Gm29478	ENSMUST00000191272.1	intron_variant&non_coding_transcript_variant		67	0	0	20	17	45.9459
mAML1	9	93618606	C	T			intergenic_variant		90	0	0	20	18	47.3684
mAML1	9	103643562	A	G	Tmem108	ENSMUST00000049452.14	intron_variant		42	0	0	23	6	20.6897
mAML1	9	109234592	G	T	Fbxw20	ENSMUST00000079548.11	intron_variant		58	0	0	17	12	41.3793
mAML1	9	118427919	G	GAGATAGAT	4933432G23Rik	ENSMUST00000213675.1	upstream_gene_variant		83	0	0	26	12	31.5789
mAML1	9	121237854	G	C	Ulk4	ENSMUST00000171923.7	intron_variant		92	0	0	18	5	21.7391
mAML1	10	11971736	G	A			intergenic_variant		64	0	0	14	7	33.3333
mAML1	10	15974907	G	A			intergenic_variant		61	0	0	26	6	18.75
mAML1	10	20950694	A	C	Ahi1	ENSMUST00000105525.11	upstream_gene_variant		39	0	0	8	11	57.8947
mAML1	10	23309086	G	A	Eya4	ENSMUST00000092665.11	intron_variant		60	0	0	22	16	42.1053
mAML1	10	31251227	G	A	Gm5422	ENSMUST00000216161.1	downstream_gene_variant		50	0	0	14	14	50
mAML1	10	32998738	C	G			intergenic_variant		86	0	0	20	12	37.5
mAML1	10	33119222	G	T	Trdn	ENSMUST00000095762.4	intron_variant		63	0	0	16	14	46.6667
mAML1	10	43461124	A	G	Gm3699	ENSMUST00000178135.2	upstream_gene_variant		61	0	0	34	7	17.0732
mAML1	10	47642162	T	G	Gm47571	ENSMUST00000217715.1	downstream_gene_variant		72	0	0	20	19	48.7179
mAML1	10	52015703	G	A			intergenic_variant		66	0	0	14	21	60
mAML1	10	52092104	T	A	Ros1	ENSMUST00000020045.9	intron_variant		55	0	0	18	15	45.4545
mAML1	10	59700749	T	A	Micu1	ENSMUST00000020311.12	upstream_gene_variant		56	1	1.75439	15	17	53.125
mAML1	10	63887616	G	T	Ctnna3	ENSMUST00000105440.7	intron_variant		58	0	0	19	21	52.5
mAML1	10	63907424	G	T	Ctnna3	ENSMUST00000105440.7	intron_variant		77	0	0	15	11	42.3077
mAML1	10	66168374	G	T	4930407I19Rik	ENSMUST00000220265.1	intron_variant&non_coding_transcript_variant		62	3	4.61538	8	13	61.9048
mAML1	10	66821707	G	T	Gm47896	ENSMUST00000220426.1	intron_variant&non_coding_transcript_variant		88	0	0	26	18	40.9091
mAML1	10	69238545	G	A	Rhobtb1	ENSMUST00000067908.13	intron_variant		72	1	1.36986	15	19	55.8824
mAML1	10	71747793	G	A			intergenic_variant		71	0	0	15	13	46.4286
mAML1	10	74595518	C	G	Pcdh15	ENSMUST00000193361.5	intron_variant		69	1	1.42857	15	17	53.125
mAML1	10	90815538	G	C	Anks1b	ENSMUST00000182113.7	intron_variant		63	1	1.5625	20	20	50
mAML1	10	92317823	T	C	Gm20757	ENSMUST00000182870.1	intron_variant&non_coding_transcript_variant		84	0	0	16	21	56.7568
mAML1	10	92394118	A	G			intergenic_variant		44	0	0	17	5	22.7273
mAML1	10	95861759	G	T			intergenic_variant		77	0	0	11	14	56
mAML1	10	114669742	G	T	Trhde	ENSMUST00000061632.7	intron_variant		18	0	0	4	5	55.5556
mAML1	10	121078936	A	G	Wif1	ENSMUST00000020439.10	intron_variant		52	0	0	14	16	53.3333
mAML1	10	130013331	G	T	Olfr820	ENSMUST00000214917.1	intron_variant		68	0	0	19	16	45.7143
mAML1	11	7097619	C	T	Adcy1	ENSMUST00000020706.4	intron_variant		92	0	0	25	17	40.4762
mAML1	11	13217781	A	G			intergenic_variant		76	0	0	21	17	44.7368
mAML1	11	13784799	T	A			intergenic_variant		71	0	0	18	17	48.5714
mAML1	11	15122750	G	A			intergenic_variant		59	0	0	28	13	31.7073
mAML1	11	23902530	A	C			intergenic_variant		53	0	0	8	17	68
mAML1	11	27979788	G	A			intergenic_variant		68	0	0	13	22	62.8571
mAML1	11	30559915	G	T	Acyp2	ENSMUST00000074613.3	intron_variant		28	0	0	6	6	50
mAML1	11	32832916	T	C			intergenic_variant		95	0	0	21	13	38.2353
mAML1	11	38335319	T	C			intergenic_variant		67	0	0	24	9	27.2727
mAML1	11	39365847	T	C			intergenic_variant		54	1	1.81818	9	8	47.0588
mAML1	11	42417091	C	T	Gabrb2	ENSMUST00000007797.9	upstream_gene_variant		91	0	0	16	10	38.4615
mAML1	11	43510237	A	G			intergenic_variant		65	0	0	13	12	48
mAML1	11	44412364	T	C	Il12b	ENSMUST00000170513.2	intron_variant		48	0	0	16	11	40.7407
mAML1	11	50510208	A	G	Gm23824	ENSMUST00000158741.1	downstream_gene_variant		82	0	0	19	9	32.1429
mAML1	11	51632353	C	T	Rmnd5b	ENSMUST00000001081.9	intron_variant		82	0	0	24	27	52.9412
mAML1	11	52503506	A	T			intergenic_variant		81	0	0	26	5	16.129
mAML1	11	54177329	T	G	4933405E24Rik	ENSMUST00000131019.1	downstream_gene_variant		68	0	0	20	12	37.5
mAML1	11	55206145	G	A	Slc36a1	ENSMUST00000108872.8	intron_variant		97	0	0	18	26	59.0909
mAML1	11	64095262	G	A		ENSMUSR00000518401	regulatory_region_variant		77	0	0	23	21	47.7273
mAML1	11	75518502	G	A	Scarf1	ENSMUST00000042808.12	intron_variant		46	0	0	18	5	21.7391
mAML1	11	78550891	A	G	Tmem97	ENSMUST00000103242.4	upstream_gene_variant		90	0	0	24	20	45.4545
mAML1	11	80471018	CAGAGAGAGAGAG	C	Psmd11	ENSMUST00000017572.13	intron_variant		87	0	0	28	15	34.8837
mAML1	11	81284940	G	T	Asic2	ENSMUST00000066197.6	intron_variant		84	0	0	28	17	37.7778
mAML1	11	83491954	C	T	Taf15	ENSMUST00000021018.10	intron_variant		54	0	0	17	4	19.0476
mAML1	11	90316113	C	CATCTATCT			intergenic_variant		85	0	0	29	6	17.1429
mAML1	11	92883582	C	T			intergenic_variant		66	0	0	19	15	44.1176
mAML1	11	97687621	G	A	Pcgf2	ENSMUST00000179765.7	downstream_gene_variant		90	0	0	16	24	60
mAML1	11	99629840	A	T	Krtap4-1	ENSMUST00000081007.6	upstream_gene_variant		35	1	2.77778	9	10	52.6316
mAML1	11	108741364	A	C	Cep112	ENSMUST00000061287.11	intron_variant		61	0	0	15	14	48.2759
mAML1	11	109515928	TCTC	T	Arsg	ENSMUST00000020928.12	intron_variant		78	0	0	29	7	19.4444
mAML1	11	121681073	G	A		ENSMUSR00000328047	regulatory_region_variant		82	0	0	7	19	73.0769
mAML1	12	4521297	G	A	Gm31938	ENSMUST00000218081.1	upstream_gene_variant		73	1	1.35135	21	8	27.5862
mAML1	12	8506276	A	G	5033421B08Rik	ENSMUST00000219595.1	upstream_gene_variant		62	0	0	18	4	18.1818
mAML1	12	9800609	G	T			intergenic_variant		73	0	0	28	6	17.6471
mAML1	12	11435526	C	T	Vsnl1	ENSMUST00000072299.6	intron_variant		49	0	0	21	14	40
mAML1	12	13848219	T	A			intergenic_variant		64	0	0	13	14	51.8519
mAML1	12	14618813	C	A			intergenic_variant		63	0	0	9	16	64
mAML1	12	15961589	A	G			intergenic_variant		56	1	1.75439	10	18	64.2857
mAML1	12	18574905	C	A			intergenic_variant		76	0	0	18	15	45.4545
mAML1	12	21003168	A	G	Gm30124	ENSMUST00000232257.1	intron_variant&non_coding_transcript_variant		46	0	0	8	6	42.8571
mAML1	12	32785862	G	A			intergenic_variant		82	0	0	33	6	15.3846
mAML1	12	32785863	A	G			intergenic_variant		83	0	0	37	7	15.9091
mAML1	12	38505240	A	G	Dgkb	ENSMUST00000040500.8	intron_variant		77	0	0	14	23	62.1622
mAML1	12	42889497	A	C			intergenic_variant		59	0	0	29	12	29.2683
mAML1	12	46217375	A	C			intergenic_variant		61	0	0	17	19	52.7778
mAML1	12	48036586	G	A			intergenic_variant		63	0	0	18	14	43.75
mAML1	12	48860680	C	A			intergenic_variant		70	0	0	17	19	52.7778
mAML1	12	60910978	G	A			intergenic_variant		73	0	0	23	21	47.7273
mAML1	12	63945207	G	A			intergenic_variant		70	0	0	15	10	40
mAML1	12	68036979	A	T			intergenic_variant		76	0	0	20	13	39.3939
mAML1	12	77665371	T	A			intergenic_variant		76	0	0	18	16	47.0588
mAML1	12	90072587	G	A	Nrxn3	ENSMUST00000163134.7	intron_variant		55	0	0	18	5	21.7391
mAML1	12	94245077	C	T			intergenic_variant		76	0	0	13	12	48
mAML1	12	94484354	C	A			intergenic_variant		56	0	0	17	16	48.4848
mAML1	12	95904028	C	G			intergenic_variant		53	2	3.63636	20	15	42.8571
mAML1	12	98130714	G	A			intergenic_variant		81	0	0	18	18	50
mAML1	12	100547444	G	A	Rps6ka5	ENSMUST00000043599.6	downstream_gene_variant		84	0	0	23	20	46.5116
mAML1	12	115215798	C	G			intergenic_variant		74	0	0	20	19	48.7179
mAML1	13	13636499	G	T	Lyst	ENSMUST00000110559.2	intron_variant		62	0	0	16	14	46.6667
mAML1	13	20434705	C	T	Elmo1	ENSMUST00000072519.6	intron_variant		69	0	0	24	21	46.6667
mAML1	13	25133353	G	A	Dcdc2a	ENSMUST00000069614.6	intron_variant		62	0	0	13	21	61.7647
mAML1	13	34870512	G	A	Prpf4b	ENSMUST00000077853.4	upstream_gene_variant		45	0	0	34	7	17.0732
mAML1	13	42993401	G	A	Phactr1	ENSMUST00000148891.7	intron_variant		63	0	0	16	9	36
mAML1	13	43129784	A	G	Phactr1	ENSMUST00000148891.7	intron_variant		56	0	0	21	16	43.2432
mAML1	13	47481953	G	A			intergenic_variant		67	0	0	14	16	53.3333
mAML1	13	53673491	A	T			intergenic_variant		66	1	1.49254	8	10	55.5556
mAML1	13	54257133	C	T			intergenic_variant		83	0	0	29	16	35.5556
mAML1	13	55799594	C	T	Catsper3	ENSMUST00000021961.11	intron_variant		47	0	0	16	8	33.3333
mAML1	13	61321980	C	A			intergenic_variant		77	0	0	18	21	53.8462
mAML1	13	65708981	G	T	Gm19428	ENSMUST00000220573.1	intron_variant&non_coding_transcript_variant		49	0	0	16	4	20
mAML1	13	68176328	C	A	AA414992	ENSMUST00000221571.1	upstream_gene_variant		70	0	0	22	17	43.5897
mAML1	13	68752581	C	A	Adcy2	ENSMUST00000022013.7	intron_variant		69	0	0	22	22	50
mAML1	13	70382216	CACACAG	C			intergenic_variant		76	0	0	19	5	20.8333
mAML1	13	73016748	C	T			intergenic_variant		64	0	0	14	11	44
mAML1	13	79248227	C	A			intergenic_variant		62	0	0	27	5	15.625
mAML1	13	90443132	T	A			intergenic_variant		90	0	0	32	5	13.5135
mAML1	13	93366850	C	T	Homer1	ENSMUST00000079086.7	intron_variant		90	0	0	21	14	40
mAML1	13	109827187	A	G	Pde4d	ENSMUST00000122041.7	intron_variant		69	0	0	13	20	60.6061
mAML1	13	114605329	C	A	4930544M13Rik	ENSMUST00000063230.5	upstream_gene_variant		49	0	0	7	6	46.1538
mAML1	14	4292273	C	T			intergenic_variant		70	0	0	16	20	55.5556
mAML1	14	12505293	T	C	Cadps	ENSMUST00000067491.13	intron_variant		37	1	2.63158	11	9	45
mAML1	14	13733604	AAAC	A			intergenic_variant		70	0	0	11	17	60.7143
mAML1	14	15100972	T	C	4921522A10Rik	ENSMUST00000224589.1	downstream_gene_variant		92	0	0	23	13	36.1111
mAML1	14	15308578	C	T	Gm31577	ENSMUST00000225007.1	intron_variant&non_coding_transcript_variant		51	0	0	20	16	44.4444
mAML1	14	19240509	G	T			intergenic_variant		76	0	0	16	18	52.9412
mAML1	14	29241193	C	A	Cacna2d3	ENSMUST00000022567.8	intron_variant		63	0	0	13	17	56.6667
mAML1	14	30617331	G	T	Prkcd	ENSMUST00000112211.8	intron_variant		86	0	0	18	18	50
mAML1	14	33904079	C	A			intergenic_variant		75	0	0	16	8	33.3333
mAML1	14	39244867	G	T	Nrg3	ENSMUST00000166968.8	intron_variant		53	0	0	11	8	42.1053
mAML1	14	40552991	A	C	Gm5205	ENSMUST00000182253.1	upstream_gene_variant		70	0	0	19	13	40.625
mAML1	14	46142141	G	C			intergenic_variant		51	1	1.92308	22	9	29.0323
mAML1	14	48537719	G	C	Gm49519	ENSMUST00000227146.1	intron_variant&non_coding_transcript_variant		53	0	0	8	20	71.4286
mAML1	14	51053690	A	AAAATAAAT	Rnase11	ENSMUST00000076106.3	upstream_gene_variant		69	0	0	25	8	24.2424
mAML1	14	58435096	T	G			intergenic_variant		72	1	1.36986	18	11	37.931
mAML1	14	63791141	T	G	Xkr6	ENSMUST00000119973.2	intron_variant		38	0	0	21	6	22.2222
mAML1	14	64948415	C	T	Ints9	ENSMUST00000043914.6	upstream_gene_variant		70	0	0	13	19	59.375
mAML1	14	66495198	G	C		ENSMUSR00000089845	regulatory_region_variant		58	1	1.69492	17	13	43.3333
mAML1	14	70407790	C	T	Piwil2	ENSMUST00000048129.5	intron_variant		85	0	0	24	22	47.8261
mAML1	14	76327801	C	T			intergenic_variant		69	1	1.42857	18	14	43.75
mAML1	14	83431614	T	G			intergenic_variant		65	0	0	18	16	47.0588
mAML1	14	86050536	G	A			intergenic_variant		85	0	0	19	23	54.7619
mAML1	14	88622386	T	C			intergenic_variant		23	0	0	5	8	61.5385
mAML1	14	89115813	G	T			intergenic_variant		57	0	0	19	17	47.2222
mAML1	14	91135032	GAC	G			intergenic_variant		69	0	0	17	4	19.0476
mAML1	14	96368150	C	A	Klhl1	ENSMUST00000022666.8	intron_variant		56	0	0	17	18	51.4286
mAML1	14	96839375	G	T			intergenic_variant		51	1	1.92308	7	11	61.1111
mAML1	14	97435357	T	A			intergenic_variant		46	0	0	9	8	47.0588
mAML1	14	101342720	C	G	Hspd1-ps5	ENSMUST00000227762.1	upstream_gene_variant		75	0	0	17	5	22.7273
mAML1	14	101579299	G	A	Tbc1d4	ENSMUST00000161991.7	intron_variant		66	0	0	12	18	60
mAML1	14	104337021	C	T	D130079A08Rik	ENSMUST00000228095.1	intron_variant&non_coding_transcript_variant		74	1	1.33333	15	15	50
mAML1	14	107337915	G	T			intergenic_variant		85	0	0	17	21	55.2632
mAML1	14	109452486	A	C			intergenic_variant		56	0	0	22	10	31.25
mAML1	14	109759998	A	C			intergenic_variant		47	0	0	11	14	56
mAML1	14	110238490	G	C			intergenic_variant		50	0	0	7	10	58.8235
mAML1	14	110560249	T	C	Gm17932	ENSMUST00000227481.1	downstream_gene_variant		48	0	0	11	6	35.2941
mAML1	14	122286404	A	C	Clybl	ENSMUST00000026625.6	intron_variant		70	0	0	15	18	54.5455
mAML1	15	3056547	C	T	Gm9614	ENSMUST00000227870.1	downstream_gene_variant		100	0	0	36	17	32.0755
mAML1	15	7408654	G	A	Gm16029	ENSMUST00000161643.1	intron_variant&non_coding_transcript_variant		66	0	0	21	16	43.2432
mAML1	15	16388781	G	T			intergenic_variant		89	1	1.11111	21	13	38.2353
mAML1	15	17139859	G	A			intergenic_variant		53	0	0	14	24	63.1579
mAML1	15	17915382	C	A			intergenic_variant		40	0	0	11	8	42.1053
mAML1	15	18132225	T	TTTCTTTC	4921515E04Rik	ENSMUST00000227364.1	intron_variant&non_coding_transcript_variant		71	0	0	19	4	17.3913
mAML1	15	18163175	C	T	4921515E04Rik	ENSMUST00000227364.1	intron_variant&non_coding_transcript_variant		73	0	0	13	24	64.8649
mAML1	15	20232457	G	T			intergenic_variant		67	0	0	14	15	51.7241
mAML1	15	21052652	T	C	Gm19371	ENSMUST00000227599.1	downstream_gene_variant		64	0	0	10	22	68.75
mAML1	15	29627772	A	T			intergenic_variant		55	0	0	10	4	28.5714
mAML1	15	31325957	A	C	Ankrd33b	ENSMUST00000123325.8	intron_variant		70	0	0	13	24	64.8649
mAML1	15	40261661	G	T			intergenic_variant		60	0	0	21	21	50
mAML1	15	40754536	T	C	Zfpm2	ENSMUST00000053467.5	intron_variant		70	0	0	29	19	39.5833
mAML1	15	42772429	T	G			intergenic_variant		38	0	0	6	9	60
mAML1	15	42892625	A	T			intergenic_variant		46	0	0	13	9	40.9091
mAML1	15	49151983	G	T			intergenic_variant		71	0	0	18	15	45.4545
mAML1	15	54812716	G	A			intergenic_variant		54	0	0	15	4	21.0526
mAML1	15	56260842	G	T			intergenic_variant		81	0	0	13	13	50
mAML1	15	60020868	C	G	4933412E24Rik	ENSMUST00000096421.3	upstream_gene_variant		62	0	0	14	11	44
mAML1	15	60796015	C	G			intergenic_variant		64	0	0	23	13	36.1111
mAML1	15	63138033	G	A	Gm30159	ENSMUST00000227678.1	intron_variant&non_coding_transcript_variant		82	0	0	25	13	34.2105
mAML1	15	63887810	G	A	Gsdmc4	ENSMUST00000188108.6	downstream_gene_variant		70	0	0	18	15	45.4545
mAML1	15	68912054	C	G			intergenic_variant		58	0	0	17	11	39.2857
mAML1	15	68912101	T	C			intergenic_variant		54	0	0	17	10	37.037
mAML1	15	71835313	C	T	Col22a1	ENSMUST00000159993.7	intron_variant		96	0	0	22	18	45
mAML1	15	73404986	A	G	Ptk2	ENSMUST00000110036.10	intron_variant		85	0	0	21	9	30
mAML1	15	74121369	G	A			intergenic_variant		101	0	0	22	12	35.2941
mAML1	15	76974256	C	G		ENSMUSR00000102000	regulatory_region_variant		23	0	0	9	5	35.7143
mAML1	15	81844520	TA	T	Tob2	ENSMUST00000050467.8	downstream_gene_variant		87	0	0	28	16	36.3636
mAML1	15	85239301	C	T	Fbln1	ENSMUST00000057410.13	synonymous_variant	N403	99	0	0	14	13	48.1481
mAML1	15	92780096	C	T			intergenic_variant		82	0	0	23	18	43.9024
mAML1	15	94900685	C	T	Tmem117	ENSMUST00000080141.5	intron_variant		52	0	0	23	5	17.8571
mAML1	15	97238994	C	A			intergenic_variant		87	0	0	23	21	47.7273
mAML1	15	99665237	CACACACACGCGCGCGCGCGCGCGCGCGCGCGTGAGCAT	C		ENSMUSR00000105906	regulatory_region_variant		38	0	0	14	7	33.3333
mAML1	16	9271303	G	A			intergenic_variant		76	0	0	23	14	37.8378
mAML1	16	12596599	T	C			intergenic_variant		68	0	0	22	6	21.4286
mAML1	16	13801020	AAAATAAAT	A	Rrn3	ENSMUST00000023363.7	intron_variant		73	0	0	27	9	25
mAML1	16	19127121	A	G			intergenic_variant		61	0	0	20	5	20
mAML1	16	27608861	A	G			intergenic_variant		84	0	0	20	18	47.3684
mAML1	16	28127475	G	A			intergenic_variant		74	0	0	24	22	47.8261
mAML1	16	29672432	G	A			intergenic_variant		65	0	0	13	17	56.6667
mAML1	16	42249413	T	A	Gap43	ENSMUST00000102817.4	intron_variant		41	0	0	19	5	20.8333
mAML1	16	53085506	G	A			intergenic_variant		65	0	0	19	14	42.4242
mAML1	16	55162591	C	A			intergenic_variant		74	0	0	31	16	34.0426
mAML1	16	63957172	TTGGTTGGTTGGTTGGTTGGTTGGTTGGC	T	Gm49627	ENSMUST00000231945.1	upstream_gene_variant		69	0	0	23	7	23.3333
mAML1	16	67382610	C	T	Cadm2	ENSMUST00000120594.7	intron_variant		61	0	0	20	20	50
mAML1	16	74701707	G	A			intergenic_variant		84	0	0	30	18	37.5
mAML1	16	78284696	G	GAAGAAAGA	E330011O21Rik	ENSMUST00000209468.1	intron_variant&non_coding_transcript_variant		61	0	0	20	8	28.5714
mAML1	16	78385778	C	A			intergenic_variant		71	0	0	17	16	48.4848
mAML1	16	80885571	A	C			intergenic_variant		47	0	0	16	14	46.6667
mAML1	16	85995122	G	A			intergenic_variant		78	0	0	22	23	51.1111
mAML1	16	88607159	G	T	Krtap24-1	ENSMUST00000052512.3	downstream_gene_variant		67	0	0	26	11	29.7297
mAML1	16	91038655	CGTCCCA	C	Paxbp1	ENSMUST00000118522.7	intron_variant		85	0	0	29	16	35.5556
mAML1	17	9254659	G	A			intergenic_variant		78	0	0	18	22	55
mAML1	17	15779106	C	T			intergenic_variant		72	0	0	22	4	15.3846
mAML1	17	15851691	A	T			intergenic_variant		65	0	0	10	13	56.5217
mAML1	17	18098736	G	A	Vmn2r91	ENSMUST00000172359.2	intron_variant		78	0	0	21	22	51.1628
mAML1	17	31262362	A	G	Rsph1	ENSMUST00000024832.8	intron_variant		66	0	0	29	5	14.7059
mAML1	17	53689722	C	G	Sgo1	ENSMUST00000024736.13	upstream_gene_variant		87	0	0	23	29	55.7692
mAML1	17	56236568	G	A	AC026385.2	ENSMUST00000232819.1	upstream_gene_variant		49	0	0	23	5	17.8571
mAML1	17	57077584	G	A	Dennd1c	ENSMUST00000011623.8	intron_variant		90	0	0	21	20	48.7805
mAML1	17	59485887	A	T			intergenic_variant		55	0	0	8	8	50
mAML1	17	61074711	C	T			intergenic_variant		57	0	0	28	14	33.3333
mAML1	17	62244126	C	T			intergenic_variant		75	0	0	25	13	34.2105
mAML1	17	72476468	G	A	Alk	ENSMUST00000086639.5	intron_variant		74	0	0	18	21	53.8462
mAML1	17	76534337	A	G			intergenic_variant		64	0	0	23	10	30.303
mAML1	17	76881484	AAAAGAAAG	A			intergenic_variant		48	0	0	13	4	23.5294
mAML1	17	77591705	C	T			intergenic_variant		91	0	0	21	10	32.2581
mAML1	17	83043305	G	A	AC134555.1	ENSMUST00000234063.1	intron_variant&non_coding_transcript_variant		33	0	0	11	11	50
mAML1	17	89198199	G	A	Fshr	ENSMUST00000035701.5	intron_variant		63	0	0	16	19	54.2857
mAML1	17	89925033	C	T			intergenic_variant		72	0	0	18	18	50
mAML1	18	9532279	T	C			intergenic_variant		74	0	0	17	16	48.4848
mAML1	18	14028853	C	T			intergenic_variant		93	0	0	20	21	51.2195
mAML1	18	14999200	T	G	Kctd1	ENSMUST00000168989.8	intron_variant		59	1	1.66667	12	14	53.8462
mAML1	18	17553733	TC	T			intergenic_variant		41	0	0	18	5	21.7391
mAML1	18	18488520	G	A			intergenic_variant		68	0	0	21	17	44.7368
mAML1	18	18536805	T	G			intergenic_variant		42	0	0	17	14	45.1613
mAML1	18	19550241	C	T	AC122330.1	ENSMUST00000234553.1	intron_variant&non_coding_transcript_variant		57	0	0	12	16	57.1429
mAML1	18	27585128	A	G			intergenic_variant		83	0	0	15	18	54.5455
mAML1	18	27840658	T	A			intergenic_variant		58	0	0	17	12	41.3793
mAML1	18	33402547	G	A			intergenic_variant		86	0	0	18	16	47.0588
mAML1	18	50827033	G	A			intergenic_variant		43	0	0	15	16	51.6129
mAML1	18	51134799	C	A	Prr16	ENSMUST00000116639.3	intron_variant		56	2	3.44828	10	19	65.5172
mAML1	18	51253866	C	T	Prr16	ENSMUST00000116639.3	intron_variant		77	0	0	13	18	58.0645
mAML1	18	54297382	A	C			intergenic_variant		49	2	3.92157	9	13	59.0909
mAML1	18	66792244	C	T	AC133607.3	ENSMUST00000237489.1	intron_variant&non_coding_transcript_variant		64	0	0	25	19	43.1818
mAML1	18	88059069	ATG	A			intergenic_variant		69	0	0	28	6	17.6471
mAML1	18	89048864	T	A	Rttn	ENSMUST00000023828.8	intron_variant		76	0	0	20	16	44.4444
mAML1	18	90175774	C	T			intergenic_variant		67	0	0	15	16	51.6129
mAML1	19	5008495	A	G	AC124502.2	ENSMUST00000235939.1	upstream_gene_variant		72	0	0	20	5	20
mAML1	19	11520127	GTCTCTGTC	G	Ms4a6b	ENSMUST00000163078.7	intron_variant		70	0	0	18	11	37.931
mAML1	19	19217376	T	C			intergenic_variant		72	0	0	17	15	46.875
mAML1	19	34424843	T	G			intergenic_variant		61	0	0	9	17	65.3846
mAML1	19	39917956	G	A			intergenic_variant		41	0	0	16	13	44.8276
mAML1	19	40414254	C	T	Sorbs1	ENSMUST00000225153.1	intron_variant		105	0	0	23	17	42.5
mAML1	19	60347871	A	C			intergenic_variant		56	0	0	26	6	18.75
mAML1	GL456370.1	11953	G	A		ENSMUSR00000284930	regulatory_region_variant		106	0	0	71	10	12.3457
mAML1	GL456370.1	12330	C	G		ENSMUSR00000284930	regulatory_region_variant		110	0	0	69	7	9.21053
mAML1	GL456370.1	13373	G	A		ENSMUSR00000284930	regulatory_region_variant		124	0	0	84	20	19.2308
mAML1	GL456370.1	14169	A	AAAAAT		ENSMUSR00000284930	regulatory_region_variant		112	0	0	78	8	9.30233
mAML1	GL456370.1	14690	TTC	T		ENSMUSR00000284930	regulatory_region_variant		104	0	0	72	7	8.86076
mAML1	X	6428024	C	T	Shroom4	ENSMUST00000103005.9	intron_variant		55	0	0	17	11	39.2857
mAML1	X	9605463	T	G			intergenic_variant		71	0	0	29	5	14.7059
mAML1	X	9802722	T	C			intergenic_variant		75	0	0	15	31	67.3913
mAML1	X	23784974	G	A	Wdr44	ENSMUST00000035766.12	intron_variant		66	0	0	17	18	51.4286
mAML1	X	26241800	T	G			intergenic_variant		74	0	0	16	10	38.4615
mAML1	X	31582822	C	A			intergenic_variant		97	0	0	30	11	26.8293
mAML1	X	32709443	C	T			intergenic_variant		85	0	0	12	22	64.7059
mAML1	X	33130994	G	T			intergenic_variant		74	0	0	18	14	43.75
mAML1	X	39275880	A	G			intergenic_variant		57	0	0	13	15	53.5714
mAML1	X	44957902	C	T			intergenic_variant		78	0	0	20	24	54.5455
mAML1	X	48969497	G	A			intergenic_variant		110	0	0	24	14	36.8421
mAML1	X	49016273	G	A	Enox2	ENSMUST00000114914.7	intron_variant		56	0	0	22	6	21.4286
mAML1	X	52715757	A	G			intergenic_variant		55	0	0	8	14	63.6364
mAML1	X	58183807	A	C	Gm14649	ENSMUST00000121814.1	downstream_gene_variant		34	0	0	9	9	50
mAML1	X	63691436	C	A			intergenic_variant		64	0	0	10	10	50
mAML1	X	67095570	G	T			intergenic_variant		60	0	0	12	15	55.5556
mAML1	X	67791707	C	T			intergenic_variant		33	1	2.94118	11	8	42.1053
mAML1	X	67817040	TTTCTTCTTCTTC	T			intergenic_variant		46	0	0	20	5	20
mAML1	X	75803768	T	A	Pls3	ENSMUST00000114058.7	intron_variant		85	0	0	17	18	51.4286
mAML1	X	77817369	C	T			intergenic_variant		73	0	0	21	4	16
mAML1	X	81257126	T	A			intergenic_variant		76	0	0	11	13	54.1667
mAML1	X	81617443	C	A			intergenic_variant		39	0	0	6	5	45.4545
mAML1	X	82043759	G	A			intergenic_variant		64	0	0	10	19	65.5172
mAML1	X	84477220	G	T	Dmd	ENSMUST00000114000.7	intron_variant		69	0	0	13	19	59.375
mAML1	X	87290980	A	G	Il1rapl1	ENSMUST00000113966.7	intron_variant		78	0	0	24	16	40
mAML1	X	91267783	G	A	Gm14786	ENSMUST00000117127.1	downstream_gene_variant		88	0	0	15	16	51.6129
mAML1	X	92434813	C	T	Mageb18	ENSMUST00000113955.1	intron_variant		67	0	0	9	10	52.6316
mAML1	X	92465922	A	ATATT	Mageb18	ENSMUST00000113955.1	intron_variant		60	0	0	19	12	38.7097
mAML1	X	94363072	C	T	Fam90a1b	ENSMUST00000044989.11	intron_variant		83	0	0	25	14	35.8974
mAML1	X	104059265	C	A			intergenic_variant		42	0	0	6	4	40
mAML1	X	109715287	C	T			intergenic_variant		72	0	0	20	4	16.6667
mAML1	X	110567282	C	A			intergenic_variant		59	0	0	17	16	48.4848
mAML1	X	112870567	C	G			intergenic_variant		45	0	0	16	19	54.2857
mAML1	X	113098789	C	T	Chm	ENSMUST00000026607.14	intron_variant		82	0	0	13	11	45.8333
mAML1	X	115143514	A	G			intergenic_variant		40	0	0	15	5	25
mAML1	X	116239292	G	A			intergenic_variant		74	0	0	21	22	51.1628
mAML1	X	116241825	A	C			intergenic_variant		68	0	0	17	10	37.037
mAML1	X	116343325	C	T	Gm24624	ENSMUST00000082617.1	upstream_gene_variant		42	0	0	7	5	41.6667
mAML1	X	116433030	C	T			intergenic_variant		74	0	0	14	19	57.5758
mAML1	X	117644360	G	A			intergenic_variant		84	0	0	20	18	47.3684
mAML1	X	119002663	C	A			intergenic_variant		57	0	0	14	16	53.3333
mAML1	X	119028038	T	A			intergenic_variant		77	0	0	20	20	50
mAML1	X	119414887	G	A	Gm14926	ENSMUST00000120650.1	downstream_gene_variant		52	2	3.7037	9	11	55
mAML1	X	120972880	C	T			intergenic_variant		76	0	0	13	21	61.7647
mAML1	X	122554771	C	T			intergenic_variant		56	0	0	21	27	56.25
mAML1	X	130592246	G	C			intergenic_variant		60	0	0	12	10	45.4545
mAML1	X	134872913	G	A			intergenic_variant		75	0	0	17	14	45.1613
mAML1	X	150948707	T	G			intergenic_variant		53	0	0	15	6	28.5714
mAML1	X	156906990	C	T			intergenic_variant		93	0	0	8	17	68
mAML1	X	162419548	G	A	Reps2	ENSMUST00000101102.1	intron_variant		71	0	0	22	22	50
mAML1	X	163933775	C	T	Zrsr2	ENSMUST00000112289.8	downstream_gene_variant		74	0	0	17	24	58.5366
mAML2	1	6006751	G	T			intergenic_variant		75	0	0	27	18	40
mAML2	1	6415173	A	C			intergenic_variant		39	1	2.5	24	12	33.3333
mAML2	1	11375475	C	T			intergenic_variant		94	0	0	25	22	46.8085
mAML2	1	15276694	T	G			intergenic_variant		45	0	0	20	6	23.0769
mAML2	1	16828843	G	A			intergenic_variant		88	0	0	40	8	16.6667
mAML2	1	18224828	C	T	Defb44-ps	ENSMUST00000126871.1	upstream_gene_variant		65	0	0	38	27	41.5385
mAML2	1	19799386	T	G			intergenic_variant		71	0	0	23	4	14.8148
mAML2	1	20075034	G	A	Pkhd1	ENSMUST00000088448.11	intron_variant		65	0	0	21	6	22.2222
mAML2	1	21112863	T	C			intergenic_variant		87	0	0	23	23	50
mAML2	1	23799589	A	T	B3gat2	ENSMUST00000063663.5	intron_variant		39	1	2.5	15	8	34.7826
mAML2	1	28631547	T	C			intergenic_variant		65	0	0	21	18	46.1538
mAML2	1	33428396	C	G			intergenic_variant		69	1	1.42857	25	25	50
mAML2	1	41710315	C	T			intergenic_variant		69	0	0	16	11	40.7407
mAML2	1	42355247	G	C	Gm28140	ENSMUST00000190148.1	intron_variant&non_coding_transcript_variant		72	0	0	23	10	30.303
mAML2	1	47549896	T	C			intergenic_variant		72	0	0	28	25	47.1698
mAML2	1	50587283	C	T			intergenic_variant		73	0	0	22	22	50
mAML2	1	51670547	G	C			intergenic_variant		52	0	0	21	16	43.2432
mAML2	1	52001617	G	A	Stat4	ENSMUST00000168302.7	intron_variant		62	0	0	29	5	14.7059
mAML2	1	56542783	C	A			intergenic_variant		45	0	0	14	4	22.2222
mAML2	1	59186437	TAGGAGAAGAG	T	Als2	ENSMUST00000027178.12	intron_variant		91	0	0	32	20	38.4615
mAML2	1	59186448	G	C	Als2	ENSMUST00000027178.12	splice_region_variant&intron_variant		82	0	0	34	20	37.037
mAML2	1	62530087	C	T	Pard3b	ENSMUST00000075374.9	intron_variant		62	0	0	15	21	58.3333
mAML2	1	65663897	C	A			intergenic_variant		80	0	0	15	21	58.3333
mAML2	1	68038267	T	G	Erbb4	ENSMUST00000121473.7	3_prime_UTR_variant		64	0	0	21	13	38.2353
mAML2	1	75853368	T	A			intergenic_variant		53	1	1.85185	18	17	48.5714
mAML2	1	76250389	G	C			intergenic_variant		78	0	0	36	10	21.7391
mAML2	1	76298430	G	A			intergenic_variant		76	0	0	38	6	13.6364
mAML2	1	81402688	G	A			intergenic_variant		59	0	0	25	17	40.4762
mAML2	1	168221981	A	T	Pbx1	ENSMUST00000176540.7	intron_variant		82	0	0	24	24	50
mAML2	1	168398957	T	G	Pbx1	ENSMUST00000176540.7	intron_variant		101	0	0	26	22	45.8333
mAML2	1	168682573	G	T			intergenic_variant		50	0	0	22	11	33.3333
mAML2	1	168870456	C	T			intergenic_variant		75	0	0	21	12	36.3636
mAML2	1	170032108	C	T	Ddr2	ENSMUST00000194690.5	intron_variant		53	0	0	27	11	28.9474
mAML2	1	172296881	C	G	Atp1a2	ENSMUST00000085913.10	intron_variant		78	0	0	24	19	44.186
mAML2	1	174866371	T	C	Grem2	ENSMUST00000055294.3	intron_variant		73	0	0	31	21	40.3846
mAML2	1	180715813	C	T			intergenic_variant		72	0	0	23	23	50
mAML2	1	186689261	A	G	Tgfb2	ENSMUST00000195201.1	intron_variant		45	0	0	20	5	20
mAML2	1	189077533	G	A	Gm18698	ENSMUST00000192327.1	downstream_gene_variant		72	0	0	27	25	48.0769
mAML2	1	189303868	G	T	Kcnk2	ENSMUST00000193319.5	intron_variant		75	0	0	21	16	43.2432
mAML2	1	191001378	C	A	Flvcr1	ENSMUST00000085635.5	downstream_gene_variant		82	0	0	29	19	39.5833
mAML2	1	191325572	TAGAG	T	Tmem206	ENSMUST00000027940.5	upstream_gene_variant		86	0	0	34	26	43.3333
mAML2	1	193788142	T	C			intergenic_variant		88	0	0	28	23	45.098
mAML2	2	18971883	A	T	Pip4k2a	ENSMUST00000006912.11	intron_variant		90	0	0	27	25	48.0769
mAML2	2	21860836	C	A			intergenic_variant		103	0	0	33	28	45.9016
mAML2	2	22170453	C	T			intergenic_variant		87	0	0	29	23	44.2308
mAML2	2	22768954	A	T			intergenic_variant		81	0	0	29	27	48.2143
mAML2	2	23638783	G	A			intergenic_variant		68	0	0	21	19	47.5
mAML2	2	24606610	C	T	Cacna1b	ENSMUST00000041342.11	missense_variant	R2315Q	86	0	0	30	35	53.8462
mAML2	2	42379663	G	A	Lrp1b	ENSMUST00000052550.12	intron_variant		65	0	0	20	33	62.2642
mAML2	2	42750831	C	T			intergenic_variant		88	0	0	51	7	12.069
mAML2	2	50268446	C	T			intergenic_variant		77	0	0	41	6	12.766
mAML2	2	54406668	A	G			intergenic_variant		52	0	0	25	5	16.6667
mAML2	2	55583294	C	A	Kcnj3	ENSMUST00000067101.9	intron_variant		71	0	0	17	27	61.3636
mAML2	2	57451162	AAAAACCAAAACC	A			intergenic_variant		69	0	0	25	14	35.8974
mAML2	2	57996258	G	GA	Galnt5	ENSMUST00000112616.7	upstream_gene_variant		46	0	0	29	6	17.1429
mAML2	2	61398037	G	T			intergenic_variant		76	0	0	28	17	37.7778
mAML2	2	63246668	C	T			intergenic_variant		76	0	0	29	29	50
mAML2	2	73260820	A	T			intergenic_variant		65	0	0	24	14	36.8421
mAML2	2	76159861	T	G	Pde11a	ENSMUST00000099992.9	intron_variant		74	0	0	19	5	20.8333
mAML2	2	79864483	C	T	Pde1a	ENSMUST00000102655.9	intron_variant		56	0	0	21	14	40
mAML2	2	80185830	C	T			intergenic_variant		66	1	1.49254	36	11	23.4043
mAML2	2	80901790	C	T			intergenic_variant		71	0	0	26	24	48
mAML2	2	81193115	C	A			intergenic_variant		70	0	0	23	31	57.4074
mAML2	2	85317655	C	T			intergenic_variant		50	0	0	23	13	36.1111
mAML2	2	85738159	C	T			intergenic_variant		84	0	0	17	22	56.4103
mAML2	2	87399783	C	T			intergenic_variant		83	0	0	25	19	43.1818
mAML2	2	87709121	T	A	Olfr1137	ENSMUST00000214209.1	3_prime_UTR_variant		44	0	0	37	12	24.4898
mAML2	2	90024693	C	A	Olfr1264	ENSMUST00000216616.2	intron_variant		53	0	0	18	10	35.7143
mAML2	2	92648558	G	T			intergenic_variant		37	1	2.63158	14	16	53.3333
mAML2	2	96255524	C	T			intergenic_variant		82	0	0	17	26	60.4651
mAML2	2	99061136	C	T			intergenic_variant		53	0	0	12	20	62.5
mAML2	2	106070785	C	T	Dcdc5	ENSMUST00000122388.9	intron_variant&non_coding_transcript_variant		96	0	0	19	26	57.7778
mAML2	2	106930153	C	T	Gm13902	ENSMUST00000120168.1	upstream_gene_variant		70	0	0	16	18	52.9412
mAML2	2	110677994	C	A	Ano3	ENSMUST00000099623.9	intron_variant		60	0	0	25	25	50
mAML2	2	120971481	TTTTTTG	T	Ubr1	ENSMUST00000028728.5	upstream_gene_variant		81	0	0	28	14	33.3333
mAML2	2	123549118	C	T		ENSMUSR00000632652	regulatory_region_variant		74	0	0	33	30	47.619
mAML2	2	124127410	A	T	4930517E11Rik	ENSMUST00000129584.1	intron_variant&non_coding_transcript_variant		55	1	1.78571	21	7	25
mAML2	2	124343968	C	G	Sema6d	ENSMUST00000103241.7	intron_variant		80	0	0	17	18	51.4286
mAML2	2	125623405	TCGCGCG	T	Cep152	ENSMUST00000089776.2	intron_variant		63	0	0	40	7	14.8936
mAML2	2	126294425	C	T			intergenic_variant		75	0	0	26	14	35
mAML2	2	127442546	G	A	Fahd2a	ENSMUST00000028848.3	intron_variant		84	0	0	19	24	55.814
mAML2	2	131157677	C	A	1700037H04Rik	ENSMUST00000028800.11	intron_variant		85	0	0	30	31	50.8197
mAML2	2	136484113	C	T			intergenic_variant		64	0	0	12	5	29.4118
mAML2	2	138705093	T	C			intergenic_variant		41	0	0	29	7	19.4444
mAML2	2	149327487	C	T			intergenic_variant		67	0	0	18	16	47.0588
mAML2	2	151676661	T	TTTTATTTA	Tmem74bos	ENSMUST00000149319.1	downstream_gene_variant		67	0	0	30	16	34.7826
mAML2	2	171133966	T	A			intergenic_variant		37	0	0	23	10	30.303
mAML2	2	171487747	C	T		ENSMUSR00000639632	regulatory_region_variant		69	0	0	20	21	51.2195
mAML2	3	5831889	A	G			intergenic_variant		62	0	0	27	17	38.6364
mAML2	3	6548233	G	T			intergenic_variant		60	0	0	12	18	60
mAML2	3	6858352	C	G			intergenic_variant		66	0	0	27	8	22.8571
mAML2	3	7089426	G	A			intergenic_variant		30	0	0	17	7	29.1667
mAML2	3	7334766	G	A			intergenic_variant		38	0	0	28	9	24.3243
mAML2	3	8547024	CAGAGAGAG	C	Stmn2	ENSMUST00000029002.8	intron_variant		69	0	0	40	6	13.0435
mAML2	3	10804203	A	T			intergenic_variant		64	0	0	19	22	53.6585
mAML2	3	12968127	T	C			intergenic_variant		68	0	0	21	25	54.3478
mAML2	3	13056159	G	A			intergenic_variant		81	0	0	17	14	45.1613
mAML2	3	13545646	G	T	Ralyl	ENSMUST00000193117.2	intron_variant		54	0	0	26	16	38.0952
mAML2	3	15356294	T	A			intergenic_variant		112	0	0	35	31	46.9697
mAML2	3	17484421	G	T			intergenic_variant		86	0	0	28	18	39.1304
mAML2	3	20312097	T	C	Agtr1b	ENSMUST00000068316.7	downstream_gene_variant		47	0	0	33	13	28.2609
mAML2	3	21576409	T	G			intergenic_variant		24	1	4	10	9	47.3684
mAML2	3	23796611	C	T	Naaladl2	ENSMUST00000203414.1	downstream_gene_variant		74	0	0	35	6	14.6341
mAML2	3	24741173	G	A	Naaladl2	ENSMUST00000203414.1	intron_variant		78	0	0	34	10	22.7273
mAML2	3	24831672	A	C	Naaladl2	ENSMUST00000204227.1	intron_variant&non_coding_transcript_variant		87	0	0	18	20	52.6316
mAML2	3	27955405	C	T	Pld1	ENSMUST00000120834.7	intron_variant		56	0	0	25	6	19.3548
mAML2	3	30573945	A	T			intergenic_variant		33	1	2.94118	16	23	58.9744
mAML2	3	32095382	C	T	Kcnmb2	ENSMUST00000119970.7	intron_variant		69	0	0	22	21	48.8372
mAML2	3	33076046	T	C	Pex5l	ENSMUST00000194016.5	intron_variant		89	0	0	28	26	48.1481
mAML2	3	35260230	C	A	1700017M07Rik	ENSMUST00000198307.1	intron_variant&non_coding_transcript_variant		44	0	0	11	15	57.6923
mAML2	3	38186334	AAAACCAAACC	A			intergenic_variant		81	0	0	31	9	22.5
mAML2	3	38982146	G	A	Fat4	ENSMUST00000061260.7	missense_variant	G3316R	71	0	0	19	17	47.2222
mAML2	3	43182245	G	A			intergenic_variant		75	0	0	21	22	51.1628
mAML2	3	43996707	G	A			intergenic_variant		50	0	0	39	15	27.7778
mAML2	3	45079480	G	A			intergenic_variant		74	0	0	19	17	47.2222
mAML2	3	45482893	T	A			intergenic_variant		48	0	0	23	17	42.5
mAML2	3	47561874	G	A			intergenic_variant		77	0	0	18	25	58.1395
mAML2	3	49677199	G	A			intergenic_variant		74	0	0	15	22	59.4595
mAML2	3	50061172	C	T	Slc7a11	ENSMUST00000194462.5	intron_variant		74	0	0	49	7	12.5
mAML2	3	50061173	G	A	Slc7a11	ENSMUST00000194462.5	intron_variant		79	0	0	50	7	12.2807
mAML2	3	59698240	G	A			intergenic_variant		72	0	0	16	24	60
mAML2	3	60425841	G	A			intergenic_variant		42	0	0	23	11	32.3529
mAML2	3	65614390	C	T	Gm5847	ENSMUST00000178959.2	non_coding_transcript_exon_variant		97	0	0	26	26	50
mAML2	3	68095630	C	A	Iqschfp	ENSMUST00000182006.3	intron_variant		68	0	0	29	21	42
mAML2	3	71619298	T	A			intergenic_variant		72	0	0	17	21	55.2632
mAML2	3	73561288	A	C	Gm20754	ENSMUST00000192642.1	intron_variant&non_coding_transcript_variant		61	0	0	19	20	51.2821
mAML2	3	73935742	T	G	Gm8625	ENSMUST00000194185.1	downstream_gene_variant		56	1	1.75439	18	20	52.6316
mAML2	3	74863892	G	A			intergenic_variant		63	0	0	28	10	26.3158
mAML2	3	76117741	G	A	Fstl5	ENSMUST00000038364.14	intron_variant		78	0	0	19	24	55.814
mAML2	3	77538543	A	G			intergenic_variant		59	0	0	16	17	51.5152
mAML2	3	94444153	T	A	Mrpl9	ENSMUST00000029786.13	intron_variant		57	0	0	22	15	40.5405
mAML2	3	97806771	A	G	Pde4dip	ENSMUST00000090750.11	intron_variant		40	0	0	16	7	30.4348
mAML2	3	99718016	G	T			intergenic_variant		27	0	0	7	5	41.6667
mAML2	3	100044292	C	T	Spag17	ENSMUST00000164539.1	intron_variant		40	0	0	14	12	46.1538
mAML2	3	101227942	G	T			intergenic_variant		37	1	2.63158	13	16	55.1724
mAML2	3	101822313	G	A	Mab21l3	ENSMUST00000061831.10	intron_variant		99	0	0	31	19	38
mAML2	3	104174635	A	C	Magi3	ENSMUST00000121198.7	intron_variant		82	0	0	38	18	32.1429
mAML2	3	104973328	T	A			intergenic_variant		70	0	0	25	17	40.4762
mAML2	3	105227996	T	A			intergenic_variant		60	1	1.63934	26	24	48
mAML2	3	105251833	T	C			intergenic_variant		89	1	1.11111	29	7	19.4444
mAML2	3	110906326	C	T			intergenic_variant		51	0	0	26	8	23.5294
mAML2	3	112571305	A	G			intergenic_variant		64	0	0	19	13	40.625
mAML2	3	114908080	G	T	Olfm3	ENSMUST00000081752.12	intron_variant		63	0	0	22	21	48.8372
mAML2	3	116127737	T	C	Vcam1	ENSMUST00000029574.12	intron_variant		27	1	3.57143	17	14	45.1613
mAML2	3	117415724	A	T			intergenic_variant		87	0	0	25	21	45.6522
mAML2	3	120027126	C	A			intergenic_variant		39	1	2.5	12	9	42.8571
mAML2	3	120997961	G	C			intergenic_variant		67	0	0	27	6	18.1818
mAML2	3	129754905	C	T	Egf	ENSMUST00000029653.6	synonymous_variant	K20	90	0	0	31	15	32.6087
mAML2	3	137220833	A	G			intergenic_variant		76	0	0	36	19	34.5455
mAML2	3	138619329	A	G			intergenic_variant		84	0	0	18	20	52.6316
mAML2	3	139726000	A	G			intergenic_variant		55	0	0	19	14	42.4242
mAML2	3	140138036	G	C			intergenic_variant		81	0	0	27	27	50
mAML2	3	140315378	A	C			intergenic_variant		52	0	0	28	23	45.098
mAML2	3	141073416	G	A			intergenic_variant		31	0	0	15	6	28.5714
mAML2	3	142013685	G	T	Bmpr1b	ENSMUST00000098568.7	intron_variant		81	0	0	35	29	45.3125
mAML2	3	143066728	A	C			intergenic_variant		34	0	0	15	14	48.2759
mAML2	3	143982304	A	G			intergenic_variant		68	0	0	20	23	53.4884
mAML2	3	144631339	C	T			intergenic_variant		82	0	0	28	20	41.6667
mAML2	3	147938923	C	T			intergenic_variant		62	0	0	24	28	53.8462
mAML2	3	150749357	C	T			intergenic_variant		56	0	0	20	14	41.1765
mAML2	3	157173632	A	C	Negr1	ENSMUST00000074015.10	intron_variant		70	0	0	17	19	52.7778
mAML2	3	159065765	A	T			intergenic_variant		60	0	0	26	29	52.7273
mAML2	3	159583918	A	G			intergenic_variant		53	0	0	26	10	27.7778
mAML2	3	159650416	AC	A			intergenic_variant		46	0	0	17	12	41.3793
mAML2	4	8460034	A	T	Gm11810	ENSMUST00000118311.1	upstream_gene_variant		71	0	0	22	18	45
mAML2	4	10032204	C	G			intergenic_variant		62	0	0	24	19	44.186
mAML2	4	10222417	C	T			intergenic_variant		67	0	0	24	22	47.8261
mAML2	4	15826683	A	G			intergenic_variant		67	0	0	27	12	30.7692
mAML2	4	21105462	T	G			intergenic_variant		72	0	0	26	21	44.6809
mAML2	4	26757176	G	A			intergenic_variant		55	0	0	17	15	46.875
mAML2	4	27977594	G	T			intergenic_variant		73	0	0	22	10	31.25
mAML2	4	28274275	T	G			intergenic_variant		52	1	1.88679	18	7	28
mAML2	4	30570798	G	A			intergenic_variant		82	0	0	29	5	14.7059
mAML2	4	33096234	A	C	Gabrr2	ENSMUST00000024035.8	downstream_gene_variant		24	1	4	4	6	60
mAML2	4	36089772	C	T	Lingo2	ENSMUST00000108122.7	intron_variant		33	0	0	12	8	40
mAML2	4	36444778	C	A	Gm12370	ENSMUST00000117809.1	non_coding_transcript_exon_variant		68	0	0	16	19	54.2857
mAML2	4	36535664	A	G	Lingo2	ENSMUST00000108122.7	intron_variant		41	0	0	28	8	22.2222
mAML2	4	37840956	G	T			intergenic_variant		60	0	0	21	13	38.2353
mAML2	4	38143522	AAG	A			intergenic_variant		49	0	0	22	7	24.1379
mAML2	4	40012444	C	T			intergenic_variant		78	0	0	25	28	52.8302
mAML2	4	44012720	TGCTGGGCGGGGTGTCGGCGGATCGGTC	T	Clta	ENSMUST00000107851.9	5_prime_UTR_variant		53	0	0	16	13	44.8276
mAML2	4	46683154	A	G	Gabbr2	ENSMUST00000107749.3	intron_variant		35	0	0	11	15	57.6923
mAML2	4	47705461	G	A			intergenic_variant		80	0	0	24	26	52
mAML2	4	49549800	G	T	Aldob	ENSMUST00000029987.9	upstream_gene_variant		70	0	0	36	18	33.3333
mAML2	4	49658077	G	C	Rnf20	ENSMUST00000167496.7	downstream_gene_variant		71	0	0	22	21	48.8372
mAML2	4	60640777	T	A			intergenic_variant		78	4	4.87805	14	15	51.7241
mAML2	4	62852379	A	C			intergenic_variant		27	0	0	10	5	33.3333
mAML2	4	65936107	C	A	Astn2	ENSMUST00000068214.10	intron_variant		64	1	1.53846	21	25	54.3478
mAML2	4	68064306	C	T	Gm11751	ENSMUST00000126187.1	intron_variant&non_coding_transcript_variant		104	0	0	31	4	11.4286
mAML2	4	68921792	C	T	Brinp1	ENSMUST00000030036.5	intron_variant		82	0	0	26	22	45.8333
mAML2	4	75795589	C	G			intergenic_variant		50	0	0	12	15	55.5556
mAML2	4	77209051	G	T	Ptprd	ENSMUST00000156656.7	intron_variant&non_coding_transcript_variant		54	0	0	18	19	51.3514
mAML2	4	80271939	G	T			intergenic_variant		73	0	0	22	21	48.8372
mAML2	4	81341628	G	T	Mpdz	ENSMUST00000102830.9	intron_variant		71	0	0	31	11	26.1905
mAML2	4	82420369	C	G	Nfib	ENSMUST00000050872.14	intron_variant		74	0	0	18	28	60.8696
mAML2	4	82499669	T	A	Nfib	ENSMUST00000050872.14	intron_variant		54	0	0	13	13	50
mAML2	4	85780835	G	T	Adamtsl1	ENSMUST00000147066.1	intron_variant&non_coding_transcript_variant		67	0	0	19	26	57.7778
mAML2	4	91591036	A	T			intergenic_variant		49	2	3.92157	12	11	47.8261
mAML2	4	92393337	C	T			intergenic_variant		71	0	0	26	12	31.5789
mAML2	4	100154507	G	T	Ror1	ENSMUST00000039630.5	intron_variant		44	0	0	13	17	56.6667
mAML2	4	105918223	CAGATAGATAGAT	C			intergenic_variant		79	0	0	34	21	38.1818
mAML2	4	114624231	C	A		ENSMUSR00000667076	regulatory_region_variant		63	0	0	29	22	43.1373
mAML2	4	118333355	A	T			intergenic_variant		53	1	1.85185	9	16	64
mAML2	4	118561380	T	A	Cfap57	ENSMUST00000071972.10	intron_variant		71	0	0	19	27	58.6957
mAML2	4	118718779	G	A	Olfr1340	ENSMUST00000216242.2	upstream_gene_variant		40	0	0	11	9	45
mAML2	4	125444276	C	A			intergenic_variant		70	0	0	30	15	33.3333
mAML2	4	132143350	C	T	Oprd1	ENSMUST00000056336.1	intron_variant		40	0	0	25	6	19.3548
mAML2	4	132934024	T	G	Gm24913	ENSMUST00000157286.1	upstream_gene_variant		45	0	0	21	15	41.6667
mAML2	4	135814517	G	A	Myom3	ENSMUST00000105854.1	3_prime_UTR_variant		96	0	0	34	24	41.3793
mAML2	4	139322313	A	T	Akr7a5	ENSMUST00000073787.6	downstream_gene_variant		72	2	2.7027	22	19	46.3415
mAML2	4	141177672	T	G	Fbxo42	ENSMUST00000030757.9	intron_variant		84	1	1.17647	36	12	25
mAML2	4	147488509	C	T	Zfp982	ENSMUST00000105721.8	upstream_gene_variant		139	0	0	56	11	16.4179
mAML2	4	148811391	G	T	Casz1	ENSMUST00000122222.7	intron_variant		77	0	0	28	14	33.3333
mAML2	4	148979077	C	T	Pex14	ENSMUST00000103217.10	intron_variant		67	0	0	27	33	55
mAML2	4	150156655	G	A	Slc2a7	ENSMUST00000059893.7	intron_variant		54	0	0	41	9	18
mAML2	4	151923272	G	A			intergenic_variant		84	0	0	24	13	35.1351
mAML2	4	152936249	C	T			intergenic_variant		67	0	0	26	12	31.5789
mAML2	5	13026034	C	T			intergenic_variant		70	0	0	23	21	47.7273
mAML2	5	13265145	A	G	Sema3a	ENSMUST00000195907.4	intron_variant&non_coding_transcript_variant		83	0	0	25	20	44.4444
mAML2	5	14208521	C	A	Sema3e	ENSMUST00000073957.7	intron_variant		79	0	0	20	21	51.2195
mAML2	5	14500701	G	A			intergenic_variant		62	0	0	23	16	41.0256
mAML2	5	14743069	T	A	Pclo	ENSMUST00000030691.16	intron_variant		59	0	0	29	25	46.2963
mAML2	5	15462102	G	T	Gm43391	ENSMUST00000196145.4	upstream_gene_variant		112	0	0	64	9	12.3288
mAML2	5	27936817	A	T			intergenic_variant		52	1	1.88679	26	9	25.7143
mAML2	5	28793504	G	C	9530036O11Rik	ENSMUST00000180878.7	intron_variant&non_coding_transcript_variant		75	0	0	41	15	26.7857
mAML2	5	29076427	C	T			intergenic_variant		73	0	0	26	20	43.4783
mAML2	5	36477100	T	A	Grpel1	ENSMUST00000031099.3	downstream_gene_variant		57	0	0	25	24	48.9796
mAML2	5	40358488	C	A			intergenic_variant		78	0	0	24	19	44.186
mAML2	5	44497627	A	C	Ldb2	ENSMUST00000070748.9	intron_variant		46	0	0	8	11	57.8947
mAML2	5	46278218	C	G			intergenic_variant		58	0	0	23	11	32.3529
mAML2	5	47326267	G	T			intergenic_variant		69	0	0	32	18	36
mAML2	5	48465560	G	T	Kcnip4	ENSMUST00000087395.10	intron_variant		55	0	0	20	13	39.3939
mAML2	5	50742801	G	A			intergenic_variant		70	0	0	29	31	51.6667
mAML2	5	56400433	A	T			intergenic_variant		63	0	0	14	23	62.1622
mAML2	5	59262524	G	A			intergenic_variant		77	0	0	11	16	59.2593
mAML2	5	59359807	A	G			intergenic_variant		44	0	0	19	10	34.4828
mAML2	5	62323775	G	A			intergenic_variant		49	0	0	25	6	19.3548
mAML2	5	66946226	C	A	Limch1	ENSMUST00000101164.10	intron_variant		49	1	2	9	9	50
mAML2	5	68052275	C	A	Grxcr1	ENSMUST00000094715.7	intron_variant		46	0	0	22	17	43.5897
mAML2	5	70389575	A	C			intergenic_variant		27	0	0	7	6	46.1538
mAML2	5	71785409	G	T	Gabrb1	ENSMUST00000031122.8	intron_variant		75	0	0	26	25	49.0196
mAML2	5	74642759	C	A	Lnx1	ENSMUST00000087161.9	intron_variant		78	0	0	24	28	53.8462
mAML2	5	75649631	G	T	Kit	ENSMUST00000005815.6	missense_variant	D818Y	78	0	0	34	26	43.3333
mAML2	5	77602110	G	A			intergenic_variant		84	0	0	16	24	60
mAML2	5	78931050	G	T			intergenic_variant		86	0	0	17	17	50
mAML2	5	83619543	GC	G			intergenic_variant		66	0	0	18	32	64
mAML2	5	83706109	A	G			intergenic_variant		76	0	0	26	18	40.9091
mAML2	5	84166779	C	G	Epha5	ENSMUST00000053733.14	intron_variant		53	0	0	28	8	22.2222
mAML2	5	85307542	T	A			intergenic_variant		81	0	0	10	24	70.5882
mAML2	5	87571989	A	AT	Sult1d1	ENSMUST00000113314.2	upstream_gene_variant		68	0	0	18	20	52.6316
mAML2	5	88394070	G	A			intergenic_variant		82	0	0	28	25	47.1698
mAML2	5	89850945	T	G	Adamts3	ENSMUST00000163159.7	intron_variant		62	0	0	21	13	38.2353
mAML2	5	98882730	C	G	Bmp3	ENSMUST00000200388.1	3_prime_UTR_variant		63	0	0	20	20	50
mAML2	5	100942106	T	C			intergenic_variant		28	0	0	13	11	45.8333
mAML2	5	106403792	C	A			intergenic_variant		57	0	0	14	14	50
mAML2	5	118421128	C	A	Gm26455	ENSMUST00000175300.1	upstream_gene_variant		77	0	0	23	21	47.7273
mAML2	5	121167966	G	A	Ptpn11	ENSMUST00000054547.8	missense_variant	A72V	78	0	0	34	19	35.8491
mAML2	5	121481096	C	T	Tmem116	ENSMUST00000094357.10	intron_variant		92	0	0	51	16	23.8806
mAML2	5	125195570	G	A		ENSMUSR00000428495	regulatory_region_variant		73	0	0	24	30	55.5556
mAML2	5	126725414	C	T	Gm33347	ENSMUST00000200003.1	intron_variant&non_coding_transcript_variant		77	0	0	25	24	48.9796
mAML2	5	129131205	G	A	Adgrd1	ENSMUST00000056617.13	intron_variant		91	0	0	32	26	44.8276
mAML2	5	129698821	G	T	Sept14	ENSMUST00000182386.2	intron_variant		41	1	2.38095	11	14	56
mAML2	5	131323410	T	TA			intergenic_variant		64	0	0	23	17	42.5
mAML2	5	131652160	C	T	Auts2	ENSMUST00000161226.8	intron_variant&non_coding_transcript_variant		76	0	0	27	21	43.75
mAML2	5	131862468	C	G	Auts2	ENSMUST00000161226.8	intron_variant&non_coding_transcript_variant		91	0	0	16	18	52.9412
mAML2	5	139537148	T	C	4930500L23Rik	ENSMUST00000198000.1	intron_variant&non_coding_transcript_variant		72	0	0	24	16	40
mAML2	5	143701436	G	T	Cyth3	ENSMUST00000116456.9	splice_region_variant&intron_variant		105	0	0	25	37	59.6774
mAML2	5	144472090	A	AATCTATCT			intergenic_variant		69	0	0	36	7	16.2791
mAML2	5	145433110	T	C	Cyp3a16	ENSMUST00000031633.4	downstream_gene_variant		78	0	0	23	20	46.5116
mAML2	5	145527843	G	A			intergenic_variant		87	0	0	24	27	52.9412
mAML2	6	3196101	A	G			intergenic_variant		190	3	1.5544	123	17	12.1429
mAML2	6	3265862	G	A			intergenic_variant		79	0	0	18	31	63.2653
mAML2	6	6712185	G	A			intergenic_variant		90	0	0	45	6	11.7647
mAML2	6	9962127	T	TATCCTTTGTGTAGAG			intergenic_variant		76	0	0	32	13	28.8889
mAML2	6	11399929	A	C			intergenic_variant		54	0	0	33	19	36.5385
mAML2	6	12050184	A	G	Phf14	ENSMUST00000115511.8	intron_variant		53	0	0	15	10	40
mAML2	6	15824673	C	A			intergenic_variant		59	0	0	22	9	29.0323
mAML2	6	17128462	A	G	Gm4876	ENSMUST00000139701.1	intron_variant&non_coding_transcript_variant		63	0	0	12	21	63.6364
mAML2	6	20330267	G	T			intergenic_variant		68	0	0	23	21	47.7273
mAML2	6	22944174	G	C	Ptprz1	ENSMUST00000090568.6	intron_variant		77	1	1.28205	15	19	55.8824
mAML2	6	24424640	T	G			intergenic_variant		47	0	0	19	9	32.1429
mAML2	6	26367894	T	A			intergenic_variant		47	0	0	27	6	18.1818
mAML2	6	27179504	A	C			intergenic_variant		19	0	0	8	5	38.4615
mAML2	6	27179506	A	G			intergenic_variant		21	0	0	6	6	50
mAML2	6	35783295	G	A			intergenic_variant		76	0	0	24	16	40
mAML2	6	36208230	C	A	9330158H04Rik	ENSMUST00000101535.8	downstream_gene_variant		76	0	0	28	27	49.0909
mAML2	6	39541443	A	C	Dennd2a	ENSMUST00000036877.9	intron_variant		57	0	0	14	12	46.1538
mAML2	6	40208413	G	A	Tmem178b	ENSMUST00000061740.7	intron_variant		85	0	0	28	18	39.1304
mAML2	6	40996611	C	G	Gm2663	ENSMUST00000166306.2	intron_variant		51	2	3.77358	19	12	38.7097
mAML2	6	42798997	C	A	Olfr451-ps1	ENSMUST00000205127.1	upstream_gene_variant		69	0	0	23	14	37.8378
mAML2	6	46093881	C	G	Cntnap2	ENSMUST00000114641.7	intron_variant		53	1	1.85185	21	15	41.6667
mAML2	6	54977260	A	C	Nod1	ENSMUST00000060655.14	upstream_gene_variant		69	1	1.42857	42	10	19.2308
mAML2	6	57678708	T	G			intergenic_variant		56	0	0	17	17	50
mAML2	6	62259178	C	A	Ccser1	ENSMUST00000126214.7	intron_variant		64	0	0	25	22	46.8085
mAML2	6	62863628	T	C			intergenic_variant		53	0	0	24	5	17.2414
mAML2	6	63199016	G	A	Gm22212	ENSMUST00000158096.2	downstream_gene_variant		33	0	0	17	6	26.087
mAML2	6	63538677	G	A	Grid2	ENSMUST00000095852.4	intron_variant		58	0	0	31	15	32.6087
mAML2	6	64117562	G	A	Grid2	ENSMUST00000095852.4	intron_variant		65	0	0	31	6	16.2162
mAML2	6	69070736	G	C			intergenic_variant		71	1	1.38889	30	14	31.8182
mAML2	6	69247722	G	A	Igkv4-71	ENSMUST00000101325.3	upstream_gene_variant		78	0	0	23	23	50
mAML2	6	69605090	G	A	Igkv4-55	ENSMUST00000103359.2	downstream_gene_variant		63	0	0	35	23	39.6552
mAML2	6	72466773	C	T		ENSMUSR00000435713	regulatory_region_variant		20	0	0	14	7	33.3333
mAML2	6	74999241	G	A			intergenic_variant		76	0	0	20	14	41.1765
mAML2	6	76753310	G	C			intergenic_variant		52	0	0	28	8	22.2222
mAML2	6	77371679	G	T	Ctnna2	ENSMUST00000159626.7	intron_variant		66	0	0	19	26	57.7778
mAML2	6	80881043	A	G			intergenic_variant		59	0	0	37	7	15.9091
mAML2	6	82584372	T	A			intergenic_variant		56	1	1.75439	22	19	46.3415
mAML2	6	84040141	C	G	Dysf	ENSMUST00000081904.6	intron_variant		67	0	0	25	16	39.0244
mAML2	6	88942942	A	C		ENSMUSR00000231093	regulatory_region_variant		30	0	0	17	6	26.087
mAML2	6	89587519	C	T	Chchd6	ENSMUST00000032172.13	intron_variant		97	0	0	16	25	60.9756
mAML2	6	92210696	C	T	Rbsn	ENSMUST00000014694.10	intron_variant		72	0	0	28	21	42.8571
mAML2	6	92280507	G	A	Gm44024	ENSMUST00000203008.1	downstream_gene_variant		58	0	0	23	18	43.9024
mAML2	6	96370097	A	AG	Fam19a1	ENSMUST00000122120.7	intron_variant		65	0	0	28	7	20
mAML2	6	96899332	G	T	Fam19a4	ENSMUST00000089295.5	intron_variant		77	0	0	28	21	42.8571
mAML2	6	102226176	C	A	Cntn3	ENSMUST00000203619.2	intron_variant		81	0	0	28	16	36.3636
mAML2	6	103618941	C	A	Chl1	ENSMUST00000066905.8	intron_variant		40	1	2.43902	9	6	40
mAML2	6	103935921	G	A			intergenic_variant		75	0	0	24	27	52.9412
mAML2	6	106415430	C	CTCTT	Cntn4	ENSMUST00000113264.8	intron_variant		68	0	0	38	17	30.9091
mAML2	6	107100525	T	C			intergenic_variant		42	0	0	12	5	29.4118
mAML2	6	110164871	A	G			intergenic_variant		72	0	0	24	11	31.4286
mAML2	6	113489578	C	T	Creld1	ENSMUST00000032422.5	missense_variant	A202V	92	0	0	43	30	41.0959
mAML2	6	114494545	A	T		ENSMUSR00000233809	regulatory_region_variant		122	2	1.6129	82	14	14.5833
mAML2	6	119149319	G	A	Cacna1c	ENSMUST00000190285.1	intron_variant		54	0	0	26	17	39.5349
mAML2	6	122639983	A	AGAG		ENSMUSR00000439493	regulatory_region_variant		36	0	0	22	6	21.4286
mAML2	6	123459163	C	G			intergenic_variant		46	0	0	34	8	19.0476
mAML2	6	123855413	G	A	Vmn2r25	ENSMUST00000162046.2	upstream_gene_variant		75	0	0	16	27	62.7907
mAML2	6	126567518	C	T			intergenic_variant		74	0	0	17	20	54.0541
mAML2	6	128530740	C	T	Pzp	ENSMUST00000112132.7	upstream_gene_variant		34	1	2.85714	20	13	39.3939
mAML2	6	135081849	G	C	Gprc5a	ENSMUST00000050104.7	intron_variant		53	0	0	36	7	16.2791
mAML2	6	147954143	C	A		ENSMUSR00000238657	regulatory_region_variant		61	0	0	13	30	69.7674
mAML2	6	148696264	G	T	Gm15778	ENSMUST00000118469.1	downstream_gene_variant		57	0	0	15	18	54.5455
mAML2	7	6646087	C	T			intergenic_variant		60	0	0	29	20	40.8163
mAML2	7	6746600	G	A	Usp29	ENSMUST00000200535.5	intron_variant		61	0	0	35	21	37.5
mAML2	7	13566473	G	C	Bsph2	ENSMUST00000108526.5	intron_variant		61	0	0	22	39	63.9344
mAML2	7	14021116	C	T			intergenic_variant		63	0	0	66	32	32.6531
mAML2	7	14372384	G	A	Crs-ps	ENSMUST00000203723.1	upstream_gene_variant		85	0	0	48	14	22.5806
mAML2	7	14936012	A	G	Obox3-ps3	ENSMUST00000177242.1	upstream_gene_variant		61	0	0	52	13	20
mAML2	7	15815749	G	A	Obox4-ps35	ENSMUST00000173825.3	downstream_gene_variant		72	0	0	44	33	42.8571
mAML2	7	25681663	A	ACG	B9d2	ENSMUST00000108403.3	intron_variant		60	0	0	34	31	47.6923
mAML2	7	25681671	A	G	B9d2	ENSMUST00000108403.3	intron_variant		68	0	0	59	15	20.2703
mAML2	7	25740248	C	T	Hnrnpul1	ENSMUST00000206832.1	intron_variant		64	0	0	52	29	35.8025
mAML2	7	27399514	G	T	Sptbn4	ENSMUST00000011895.13	intron_variant		65	0	0	28	21	42.8571
mAML2	7	29072116	A	T	Ryr1	ENSMUST00000179893.8	intron_variant		51	0	0	37	8	17.7778
mAML2	7	29786399	G	A	Zfp30	ENSMUST00000032803.11	intron_variant		85	0	0	50	21	29.5775
mAML2	7	35345129	A	G	Rhpn2	ENSMUST00000032705.12	intron_variant		63	0	0	48	21	30.4348
mAML2	7	35571448	C	G		ENSMUSR00000242059	regulatory_region_variant		75	0	0	33	66	66.6667
mAML2	7	44338822	C	A	Shank1	ENSMUST00000107938.7	intron_variant		86	2	2.27273	17	42	71.1864
mAML2	7	48062011	T	A	Mrgprb7-ps	ENSMUST00000190238.1	downstream_gene_variant		27	0	0	24	12	33.3333
mAML2	7	48704768	G	A			intergenic_variant		54	0	0	28	7	20
mAML2	7	51570049	G	A	Ano5	ENSMUST00000043944.5	intron_variant		89	0	0	54	26	32.5
mAML2	7	52432330	G	C			intergenic_variant		73	0	0	41	24	36.9231
mAML2	7	52760642	G	T	Gm6181	ENSMUST00000117187.1	downstream_gene_variant		49	0	0	41	14	25.4545
mAML2	7	54687016	G	A			intergenic_variant		73	0	0	49	16	24.6154
mAML2	7	54727811	A	C			intergenic_variant		70	0	0	49	18	26.8657
mAML2	7	55038577	G	A	Luzp2	ENSMUST00000082373.7	intron_variant		56	0	0	59	11	15.7143
mAML2	7	55038597	A	T	Luzp2	ENSMUST00000082373.7	intron_variant		51	0	0	47	17	26.5625
mAML2	7	55418834	C	G			intergenic_variant		51	0	0	50	9	15.2542
mAML2	7	57480611	C	A	Gabra5	ENSMUST00000068456.7	intron_variant		93	0	0	40	23	36.5079
mAML2	7	58052624	T	C			intergenic_variant		59	0	0	42	19	31.1475
mAML2	7	59684776	C	T	Gm22131	ENSMUST00000178415.1	upstream_gene_variant		64	0	0	37	21	36.2069
mAML2	7	62858523	C	T			intergenic_variant		71	0	0	64	11	14.6667
mAML2	7	62898565	G	T			intergenic_variant		73	0	0	37	31	45.5882
mAML2	7	70689676	C	G			intergenic_variant		73	0	0	32	21	39.6226
mAML2	7	70912805	C	A	Gm42397	ENSMUST00000207472.1	intron_variant&non_coding_transcript_variant		67	0	0	28	41	59.4203
mAML2	7	70912806	C	A	Gm42397	ENSMUST00000207472.1	intron_variant&non_coding_transcript_variant		66	0	0	28	40	58.8235
mAML2	7	71007958	T	C	Gm42397	ENSMUST00000208808.1	intron_variant&non_coding_transcript_variant		85	0	0	54	34	38.6364
mAML2	7	71197746	T	A			intergenic_variant		69	0	0	34	18	34.6154
mAML2	7	72726920	T	A			intergenic_variant		64	0	0	57	25	30.4878
mAML2	7	73526263	AAAGGAAGG	A	Chd2	ENSMUST00000169922.8	intron_variant		75	0	0	35	8	18.6047
mAML2	7	77390278	C	T			intergenic_variant		62	0	0	41	18	30.5085
mAML2	7	78210166	C	T	Ntrk3	ENSMUST00000039431.13	intron_variant		64	0	0	40	19	32.2034
mAML2	7	78322262	G	A	Ntrk3	ENSMUST00000039431.13	intron_variant		81	0	0	20	43	68.254
mAML2	7	85541580	A	T			intergenic_variant		74	1	1.33333	22	48	68.5714
mAML2	7	87211333	C	A			intergenic_variant		68	0	0	62	20	24.3902
mAML2	7	89360754	C	T	Tmem135	ENSMUST00000124477.7	intron_variant&non_coding_transcript_variant		53	0	0	45	8	15.0943
mAML2	7	90027896	T	A	E230029C05Rik	ENSMUST00000207458.1	intron_variant&non_coding_transcript_variant		51	2	3.77358	26	13	33.3333
mAML2	7	92212434	AGTGTGG	A	Dlg2	ENSMUST00000107196.9	intron_variant		64	0	0	38	12	24
mAML2	7	93457315	CTA	C			intergenic_variant		64	0	0	48	9	15.7895
mAML2	7	93457321	C	A			intergenic_variant		57	0	0	41	9	18
mAML2	7	93480501	T	A			intergenic_variant		69	1	1.42857	26	9	25.7143
mAML2	7	94969652	C	T			intergenic_variant		69	0	0	37	22	37.2881
mAML2	7	103254032	A	C	Usp17ld	ENSMUST00000073394.2	upstream_gene_variant		81	0	0	46	22	32.3529
mAML2	7	108147779	A	G			intergenic_variant		89	1	1.11111	42	26	38.2353
mAML2	7	108614496	G	A	Olfr506	ENSMUST00000209296.2	3_prime_UTR_variant		76	0	0	57	25	30.4878
mAML2	7	110506810	A	C	Sbf2	ENSMUST00000033058.13	intron_variant		78	0	0	42	21	33.3333
mAML2	7	116687443	C	T	Gm25423	ENSMUST00000157609.1	downstream_gene_variant		96	0	0	55	21	27.6316
mAML2	7	124519508	T	G			intergenic_variant		67	0	0	47	8	14.5455
mAML2	7	128001094	C	A	Trim72	ENSMUST00000106248.7	upstream_gene_variant		66	0	0	59	20	25.3165
mAML2	7	128069439	A	C	Gm49368	ENSMUST00000098015.9	intron_variant		36	1	2.7027	17	20	54.0541
mAML2	7	129446380	C	G			intergenic_variant		71	0	0	29	42	59.1549
mAML2	7	132423059	GGGAAGGAA	G	Gm44893	ENSMUST00000207259.1	intron_variant&non_coding_transcript_variant		37	0	0	20	9	31.0345
mAML2	7	133379600	C	G		ENSMUSR00000725118	regulatory_region_variant		73	0	0	54	30	35.7143
mAML2	7	133943533	C	T	Adam12	ENSMUST00000067680.10	intron_variant		76	0	0	32	25	43.8596
mAML2	7	136711679	G	A	Gm6249	ENSMUST00000211142.1	upstream_gene_variant		82	0	0	54	29	34.9398
mAML2	7	137329006	A	G			intergenic_variant		65	0	0	41	29	41.4286
mAML2	7	139904875	T	C	Kndc1	ENSMUST00000053445.15	intron_variant		82	0	0	50	25	33.3333
mAML2	7	141019154	G	T	Ifitm6	ENSMUST00000209328.1	upstream_gene_variant		72	0	0	53	27	33.75
mAML2	8	9560145	A	G	Fam155a	ENSMUST00000110969.4	intron_variant		64	0	0	24	19	44.186
mAML2	8	11399860	C	CA	Col4a2	ENSMUST00000033899.13	intron_variant		66	0	0	25	12	32.4324
mAML2	8	14247950	G	A	Dlgap2	ENSMUST00000152652.7	intron_variant		55	0	0	24	29	54.717
mAML2	8	14999604	C	T	Arhgef10	ENSMUST00000084207.11	missense_variant	S1271F	87	0	0	26	33	55.9322
mAML2	8	15644888	C	A	Gm45408	ENSMUST00000211080.1	intron_variant&non_coding_transcript_variant		70	0	0	25	18	41.8605
mAML2	8	20324239	C	A	Gm26804	ENSMUST00000181248.1	intron_variant&non_coding_transcript_variant		231	3	1.28205	118	12	9.23077
mAML2	8	28635928	C	T			intergenic_variant		71	0	0	23	19	45.2381
mAML2	8	28789678	C	T	Unc5d	ENSMUST00000168630.3	intron_variant		70	0	0	25	14	35.8974
mAML2	8	29506451	G	T			intergenic_variant		88	0	0	21	16	43.2432
mAML2	8	34571768	A	G			intergenic_variant		56	0	0	25	13	34.2105
mAML2	8	35838221	C	T			intergenic_variant		40	1	2.43902	16	8	33.3333
mAML2	8	36979390	C	T			intergenic_variant		90	0	0	23	21	47.7273
mAML2	8	37805292	C	T	Sgcz	ENSMUST00000118896.1	intron_variant		36	0	0	14	5	26.3158
mAML2	8	40934093	C	G	Pdgfrl	ENSMUST00000034004.9	intron_variant		56	0	0	24	11	31.4286
mAML2	8	41886649	A	T	2810404M03Rik	ENSMUST00000188324.1	intron_variant&non_coding_transcript_variant		68	0	0	22	23	51.1111
mAML2	8	43968178	G	A			intergenic_variant		59	0	0	22	17	43.5897
mAML2	8	48032990	T	A			intergenic_variant		61	1	1.6129	27	16	37.2093
mAML2	8	48242577	C	T	Tenm3	ENSMUST00000033965.13	intron_variant		63	0	0	23	27	54
mAML2	8	55721629	G	T			intergenic_variant		60	0	0	18	18	50
mAML2	8	55725821	A	T			intergenic_variant		68	0	0	22	13	37.1429
mAML2	8	57054880	G	A			intergenic_variant		24	0	0	15	7	31.8182
mAML2	8	60042234	C	G			intergenic_variant		65	1	1.51515	35	9	20.4545
mAML2	8	60885950	A	G	Hpf1	ENSMUST00000037190.14	upstream_gene_variant		70	0	0	25	22	46.8085
mAML2	8	62229431	T	G			intergenic_variant		88	0	0	47	17	26.5625
mAML2	8	62242888	G	A			intergenic_variant		70	0	0	12	30	71.4286
mAML2	8	63418061	G	C			intergenic_variant		36	0	0	16	17	51.5152
mAML2	8	63531125	TC	T			intergenic_variant		39	0	0	30	7	18.9189
mAML2	8	67035729	T	G			intergenic_variant		44	0	0	21	6	22.2222
mAML2	8	73434170	G	T	Gm7943	ENSMUST00000212078.1	downstream_gene_variant		77	0	0	29	27	48.2143
mAML2	8	76412129	C	T	Gm45740	ENSMUST00000212103.1	intron_variant&non_coding_transcript_variant		65	0	0	30	5	14.2857
mAML2	8	79200638	C	T			intergenic_variant		66	0	0	25	24	48.9796
mAML2	8	80420067	AC	A			intergenic_variant		51	0	0	9	5	35.7143
mAML2	8	80915171	AAGG	A			intergenic_variant		63	0	0	26	6	18.75
mAML2	8	84370404	C	T			intergenic_variant		47	0	0	29	7	19.4444
mAML2	8	85517953	G	A	Gpt2	ENSMUST00000034136.11	intron_variant		73	0	0	25	22	46.8085
mAML2	8	86791551	G	A		ENSMUSR00000736006	regulatory_region_variant		102	0	0	30	22	42.3077
mAML2	8	90168439	T	C			intergenic_variant		38	0	0	20	12	37.5
mAML2	8	91682286	CAGATAGAT	C			intergenic_variant		47	0	0	39	10	20.4082
mAML2	8	94020461	A	G	Nudt21	ENSMUST00000034204.10	intron_variant		50	0	0	25	6	19.3548
mAML2	8	99409316	G	A	Cdh8	ENSMUST00000128860.7	intron_variant		60	0	0	17	21	55.2632
mAML2	8	100051361	G	A			intergenic_variant		62	0	0	22	13	37.1429
mAML2	8	100205306	C	T			intergenic_variant		82	0	0	23	18	43.9024
mAML2	8	100995112	G	A			intergenic_variant		58	0	0	22	25	53.1915
mAML2	8	101055476	G	A			intergenic_variant		69	0	0	21	17	44.7368
mAML2	8	101173590	C	A			intergenic_variant		54	0	0	17	16	48.4848
mAML2	8	101730301	T	A			intergenic_variant		63	0	0	15	24	61.5385
mAML2	8	101972514	T	G			intergenic_variant		69	0	0	26	20	43.4783
mAML2	8	102459840	A	T			intergenic_variant		66	1	1.49254	27	22	44.898
mAML2	8	112192070	G	A		ENSMUSR00000265607	regulatory_region_variant		77	0	0	22	18	45
mAML2	8	114781533	T	G	Wwox	ENSMUST00000004756.13	intron_variant		55	0	0	11	22	66.6667
mAML2	8	119153300	C	T	Cdh13	ENSMUST00000117160.1	intron_variant		67	0	0	21	19	47.5
mAML2	8	124430558	T	TAATAAC	Pgbd5	ENSMUST00000052580.9	intron_variant		63	0	0	23	16	41.0256
mAML2	8	125544680	C	T	Sipa1l2	ENSMUST00000212987.1	intron_variant		86	0	0	32	24	42.8571
mAML2	8	125939701	G	C	Map3k21	ENSMUST00000034316.5	intron_variant		69	1	1.42857	29	17	36.9565
mAML2	8	126359765	G	A	Slc35f3	ENSMUST00000108759.2	intron_variant		83	0	0	34	26	43.3333
mAML2	9	3244144	A	G			intergenic_variant		68	0	0	33	39	54.1667
mAML2	9	5448157	A	G			intergenic_variant		85	0	0	17	26	60.4651
mAML2	9	5829894	TTATATATATATATA	T			intergenic_variant		20	0	0	12	6	33.3333
mAML2	9	11373192	A	G			intergenic_variant		77	0	0	20	22	52.381
mAML2	9	11768120	A	AC			intergenic_variant		68	0	0	27	11	28.9474
mAML2	9	12539251	C	A			intergenic_variant		75	0	0	26	14	35
mAML2	9	15646130	T	G	4930540M03Rik	ENSMUST00000216952.1	downstream_gene_variant		55	0	0	13	19	59.375
mAML2	9	22550984	A	G	Bbs9	ENSMUST00000147712.7	intron_variant		80	0	0	26	23	46.9388
mAML2	9	26305064	T	A			intergenic_variant		79	0	0	15	18	54.5455
mAML2	9	27219174	A	G			intergenic_variant		86	0	0	31	14	31.1111
mAML2	9	29085237	C	T	Ntm	ENSMUST00000075069.10	intron_variant		61	0	0	14	12	46.1538
mAML2	9	30384515	C	T	Gm30933	ENSMUST00000217174.1	downstream_gene_variant		59	0	0	29	32	52.459
mAML2	9	32542078	G	A	Fli1	ENSMUST00000016231.13	upstream_gene_variant		69	0	0	21	13	38.2353
mAML2	9	34412198	A	T			intergenic_variant		79	2	2.46914	19	19	50
mAML2	9	35492417	C	T	Cdon	ENSMUST00000119129.9	intron_variant		36	0	0	17	7	29.1667
mAML2	9	36542601	G	A	Gm5615	ENSMUST00000098900.2	upstream_gene_variant		53	0	0	17	4	19.0476
mAML2	9	36848420	G	T	Fez1	ENSMUST00000034630.14	intron_variant		92	0	0	17	26	60.4651
mAML2	9	38372398	G	C	Olfr250	ENSMUST00000052085.1	downstream_gene_variant		69	0	0	32	20	38.4615
mAML2	9	38597230	G	T	Olfr913	ENSMUST00000081095.3	downstream_gene_variant		65	0	0	27	14	34.1463
mAML2	9	41947646	GTGTC	G			intergenic_variant		77	0	0	41	6	12.766
mAML2	9	43663597	A	T			intergenic_variant		68	0	0	26	22	45.8333
mAML2	9	48962702	T	A	Htr3b	ENSMUST00000008734.4	intron_variant		62	0	0	29	13	30.9524
mAML2	9	49236647	C	T			intergenic_variant		64	0	0	40	7	14.8936
mAML2	9	49513156	C	A	Ncam1	ENSMUST00000166811.8	intron_variant		71	0	0	24	28	53.8462
mAML2	9	50066562	A	G			intergenic_variant		37	0	0	24	7	22.5806
mAML2	9	52698291	G	A	Gm1715	ENSMUST00000213681.1	intron_variant&non_coding_transcript_variant		64	0	0	14	23	62.1622
mAML2	9	64661431	G	A	Megf11	ENSMUST00000164113.7	intron_variant		92	0	0	23	30	56.6038
mAML2	9	66783261	C	A	Aph1b	ENSMUST00000034934.14	intron_variant		67	0	0	24	16	40
mAML2	9	68956971	AAGG	A	Rora	ENSMUST00000034766.13	intron_variant		52	0	0	37	8	17.7778
mAML2	9	70158440	G	A			intergenic_variant		83	0	0	27	19	41.3043
mAML2	9	83550222	C	G	Sh3bgrl2	ENSMUST00000113215.9	intron_variant		55	0	0	13	12	48
mAML2	9	84423286	T	C	Gm8226	ENSMUST00000190511.1	upstream_gene_variant		70	0	0	23	21	47.7273
mAML2	9	84655149	A	T			intergenic_variant		59	0	0	24	13	35.1351
mAML2	9	88501078	G	A			intergenic_variant		42	0	0	20	14	41.1765
mAML2	9	89889884	T	C			intergenic_variant		78	0	0	22	17	43.5897
mAML2	9	92683266	C	A			intergenic_variant		79	0	0	20	24	54.5455
mAML2	9	98716456	TG	T			intergenic_variant		85	0	0	25	19	43.1818
mAML2	9	100385620	A	G	Gm34397	ENSMUST00000213597.1	upstream_gene_variant		54	0	0	28	6	17.6471
mAML2	9	102795881	C	A			intergenic_variant		73	0	0	16	23	58.9744
mAML2	9	112179251	G	A	Arpp21	ENSMUST00000111872.8	intron_variant		56	0	0	16	15	48.3871
mAML2	9	113221721	G	A			intergenic_variant		74	0	0	28	30	51.7241
mAML2	9	115126264	T	A	Osbpl10	ENSMUST00000046627.5	intron_variant		66	1	1.49254	19	22	53.6585
mAML2	9	117414426	G	T	Rbms3	ENSMUST00000164018.8	intron_variant		51	0	0	29	6	17.1429
mAML2	10	5447879	T	C	Syne1	ENSMUST00000041639.6	intron_variant		56	1	1.75439	18	19	51.3514
mAML2	10	14986910	C	T	Gm23892	ENSMUST00000158105.1	downstream_gene_variant		81	1	1.21951	30	30	50
mAML2	10	21266181	T	G			intergenic_variant		38	1	2.5641	13	11	45.8333
mAML2	10	26145485	G	T			intergenic_variant		71	0	0	24	26	52
mAML2	10	35752305	G	A			intergenic_variant		41	0	0	26	8	23.5294
mAML2	10	35976429	GAA	G			intergenic_variant		59	0	0	29	6	17.1429
mAML2	10	38097671	A	G			intergenic_variant		68	0	0	22	25	53.1915
mAML2	10	38424853	T	A			intergenic_variant		77	0	0	31	26	45.614
mAML2	10	45881828	A	C			intergenic_variant		36	0	0	13	6	31.5789
mAML2	10	46235245	C	G	Gm35430	ENSMUST00000214686.1	intron_variant&non_coding_transcript_variant		71	0	0	34	7	17.0732
mAML2	10	47346098	G	C			intergenic_variant		59	0	0	26	19	42.2222
mAML2	10	48030941	T	C			intergenic_variant		70	0	0	30	27	47.3684
mAML2	10	49130822	C	T	Grik2	ENSMUST00000218823.1	intron_variant		74	0	0	16	16	50
mAML2	10	50403553	A	G			intergenic_variant		26	0	0	24	10	29.4118
mAML2	10	51322061	C	T			intergenic_variant		76	0	0	27	21	43.75
mAML2	10	52341500	C	T	Gopc	ENSMUST00000020008.9	intron_variant		68	4	5.55556	19	24	55.814
mAML2	10	55312359	A	G			intergenic_variant		72	0	0	37	14	27.451
mAML2	10	63207168	G	A	Mypn	ENSMUST00000095580.2	upstream_gene_variant		67	0	0	23	14	37.8378
mAML2	10	63526685	T	C	Ctnna3	ENSMUST00000105440.7	intron_variant		86	0	0	25	21	45.6522
mAML2	10	67707350	A	T	1700030E10Rik	ENSMUST00000218164.1	downstream_gene_variant		53	0	0	19	6	24
mAML2	10	69757833	T	G	Ank3	ENSMUST00000182884.7	intron_variant		49	0	0	15	14	48.2759
mAML2	10	69877289	G	A	Ank3	ENSMUST00000182884.7	intron_variant		66	0	0	32	9	21.9512
mAML2	10	71241093	T	TG	Tfam	ENSMUST00000092430.10	upstream_gene_variant		42	0	0	21	6	22.2222
mAML2	10	76822787	C	A	Pcbp3	ENSMUST00000001148.10	intron_variant		91	0	0	30	21	41.1765
mAML2	10	76831505	G	A	Pcbp3	ENSMUST00000001148.10	intron_variant		83	0	0	31	16	34.0426
mAML2	10	76999066	A	G	Gm35721	ENSMUST00000220294.1	intron_variant&non_coding_transcript_variant		73	0	0	27	7	20.5882
mAML2	10	76999094	G	A	Gm35721	ENSMUST00000220294.1	intron_variant&non_coding_transcript_variant		59	0	0	32	14	30.4348
mAML2	10	78737055	C	G			intergenic_variant		66	0	0	28	8	22.2222
mAML2	10	82577918	G	T			intergenic_variant		80	0	0	25	26	50.9804
mAML2	10	87147404	G	A	1700113H08Rik	ENSMUST00000169849.2	intron_variant		71	0	0	25	18	41.8605
mAML2	10	89406370	A	G	Gas2l3	ENSMUST00000099374.8	downstream_gene_variant		63	0	0	26	20	43.4783
mAML2	10	91532243	G	T			intergenic_variant		47	0	0	10	14	58.3333
mAML2	10	92950813	A	T	Cfap54	ENSMUST00000212902.1	intron_variant		49	0	0	17	10	37.037
mAML2	10	93657256	C	G	Ntn4	ENSMUST00000020204.4	intron_variant		79	0	0	24	21	46.6667
mAML2	10	96526286	G	A	Gm48505	ENSMUST00000219016.1	upstream_gene_variant		34	0	0	10	7	41.1765
mAML2	10	101423160	G	A			intergenic_variant		77	0	0	23	16	41.0256
mAML2	10	107472209	A	T			intergenic_variant		54	0	0	17	15	46.875
mAML2	10	108735958	T	C	Syt1	ENSMUST00000105276.7	intron_variant		71	3	4.05405	13	30	69.7674
mAML2	10	108736209	C	T	Syt1	ENSMUST00000105276.7	intron_variant		47	2	4.08163	9	17	65.3846
mAML2	10	116291700	G	A	Ptprb	ENSMUST00000217925.1	intron_variant&non_coding_transcript_variant		77	0	0	16	27	62.7907
mAML2	10	117706075	A	T	Mdm2	ENSMUST00000020408.15	intron_variant		74	1	1.33333	24	20	45.4545
mAML2	10	118207786	T	C	Il22	ENSMUST00000096691.4	intron_variant		84	0	0	26	17	39.5349
mAML2	10	118207787	G	A	Il22	ENSMUST00000096691.4	intron_variant		80	0	0	25	17	40.4762
mAML2	10	118207788	C	A	Il22	ENSMUST00000096691.4	intron_variant		77	0	0	26	17	39.5349
mAML2	10	119476112	C	A	Gm47024	ENSMUST00000219397.1	downstream_gene_variant		64	0	0	19	4	17.3913
mAML2	10	128984194	GGTGTGTGTGT	G			intergenic_variant		74	0	0	28	13	31.7073
mAML2	11	4072043	G	A	Sec14l3	ENSMUST00000068322.6	intron_variant		55	0	0	23	5	17.8571
mAML2	11	7448117	G	A			intergenic_variant		72	0	0	24	28	53.8462
mAML2	11	12601560	C	G			intergenic_variant		43	0	0	21	12	36.3636
mAML2	11	13243330	C	A			intergenic_variant		54	0	0	20	24	54.5455
mAML2	11	13715262	C	T			intergenic_variant		67	0	0	23	18	43.9024
mAML2	11	13947361	G	A			intergenic_variant		80	0	0	27	23	46
mAML2	11	18242860	C	A			intergenic_variant		91	0	0	31	13	29.5455
mAML2	11	23042525	A	C			intergenic_variant		45	0	0	15	14	48.2759
mAML2	11	28828888	C	CATTTTTAATAGGGTT			intergenic_variant		75	0	0	39	13	25
mAML2	11	32312406	A	G			intergenic_variant		111	0	0	33	10	23.2558
mAML2	11	37972290	A	T			intergenic_variant		42	1	2.32558	12	7	36.8421
mAML2	11	38332395	G	A			intergenic_variant		67	0	0	22	21	48.8372
mAML2	11	39051280	C	T			intergenic_variant		81	0	0	20	25	55.5556
mAML2	11	39106245	CATCTATCT	C			intergenic_variant		51	0	0	22	13	37.1429
mAML2	11	41514272	G	T			intergenic_variant		52	0	0	12	14	53.8462
mAML2	11	50007035	C	T			intergenic_variant		97	0	0	34	21	38.1818
mAML2	11	50718321	G	A	Adamts2	ENSMUST00000040523.8	intron_variant		95	0	0	23	23	50
mAML2	11	52571643	T	A		ENSMUSR00000516506	regulatory_region_variant		69	0	0	27	18	40
mAML2	11	56195763	TCTC	T			intergenic_variant		63	0	0	31	12	27.907
mAML2	11	58106741	T	C	Cnot8	ENSMUST00000108843.7	intron_variant		81	0	0	45	10	18.1818
mAML2	11	66543660	CATAGATAG	C			intergenic_variant		40	0	0	35	14	28.5714
mAML2	11	69069734	C	T	Tmem107	ENSMUST00000094081.4	upstream_gene_variant		78	0	0	41	23	35.9375
mAML2	11	69856281	G	A	Plscr3	ENSMUST00000108633.8	downstream_gene_variant		66	0	0	32	5	13.5135
mAML2	11	70792123	C	G	Scimp	ENSMUST00000108534.8	intron_variant		69	2	2.8169	20	10	33.3333
mAML2	11	71159082	TC	T	Nlrp1b	ENSMUST00000108515.8	intron_variant		85	1	1.16279	36	7	16.2791
mAML2	11	75576359	G	T	Slc43a2	ENSMUST00000169547.8	3_prime_UTR_variant		56	2	3.44828	15	12	44.4444
mAML2	11	76168681	A	T	Vps53	ENSMUST00000056601.10	intron_variant		53	0	0	21	21	50
mAML2	11	76710486	C	A		ENSMUSR00000520435	regulatory_region_variant		73	0	0	25	17	40.4762
mAML2	11	78336792	C	T	Pigs	ENSMUST00000048073.8	missense_variant	R261C	63	0	0	21	19	47.5
mAML2	11	79455693	C	A	Nf1	ENSMUST00000071325.8	intron_variant		39	0	0	16	5	23.8095
mAML2	11	82935501	A	C	Unc45b	ENSMUST00000018989.13	intron_variant		57	0	0	17	14	45.1613
mAML2	11	91892571	G	A			intergenic_variant		75	0	0	30	15	33.3333
mAML2	11	94321214	A	T	Luc7l3	ENSMUST00000021226.13	intron_variant		60	0	0	18	28	60.8696
mAML2	11	94964991	A	T	Sgca	ENSMUST00000103162.7	intron_variant		62	0	0	18	14	43.75
mAML2	11	97527303	G	A	Srcin1	ENSMUST00000107596.8	intron_variant		90	0	0	47	11	18.9655
mAML2	11	99334815	G	A	Krt26	ENSMUST00000100482.2	missense_variant	A280V	95	0	0	22	25	53.1915
mAML2	11	102635230	CAGAGAGAGAGAGAG	C			intergenic_variant		52	0	0	26	14	35
mAML2	11	115319732	T	A	Otop2	ENSMUST00000055490.8	intron_variant		63	0	0	23	18	43.9024
mAML2	11	119098130	G	A			intergenic_variant		76	1	1.2987	27	8	22.8571
mAML2	12	6235377	G	A			intergenic_variant		66	0	0	37	16	30.1887
mAML2	12	14333028	G	A			intergenic_variant		73	0	0	23	6	20.6897
mAML2	12	17016223	C	T	2410004P03Rik	ENSMUST00000190691.1	upstream_gene_variant		46	0	0	28	10	26.3158
mAML2	12	26962693	A	G			intergenic_variant		69	0	0	25	32	56.1404
mAML2	12	30532153	C	T			intergenic_variant		83	0	0	28	16	36.3636
mAML2	12	37677356	G	A			intergenic_variant		89	0	0	24	21	46.6667
mAML2	12	40010982	G	C	Arl4a	ENSMUST00000136441.7	intron_variant&NMD_transcript_variant		91	0	0	17	24	58.5366
mAML2	12	44416200	G	A	Nrcam	ENSMUST00000020939.15	intron_variant		76	0	0	19	12	38.7097
mAML2	12	47513583	C	T			intergenic_variant		66	0	0	23	17	42.5
mAML2	12	47914594	T	C			intergenic_variant		79	0	0	20	17	45.9459
mAML2	12	48588621	G	T			intergenic_variant		74	0	0	16	19	54.2857
mAML2	12	48606612	C	T			intergenic_variant		63	0	0	22	12	35.2941
mAML2	12	50736375	T	G			intergenic_variant		71	0	0	23	21	47.7273
mAML2	12	51037960	AGAG	A	1700008C04Rik	ENSMUST00000218606.1	intron_variant&non_coding_transcript_variant		74	0	0	31	8	20.5128
mAML2	12	58639917	C	T			intergenic_variant		64	0	0	18	20	52.6316
mAML2	12	60203777	G	T			intergenic_variant		69	0	0	26	18	40.9091
mAML2	12	60930285	A	T			intergenic_variant		57	0	0	25	14	35.8974
mAML2	12	61051525	C	A			intergenic_variant		79	0	0	14	14	50
mAML2	12	62083349	C	A			intergenic_variant		46	0	0	21	5	19.2308
mAML2	12	63805115	TCTTCCTTC	T			intergenic_variant		51	0	0	20	7	25.9259
mAML2	12	64178570	G	A	Gm48421	ENSMUST00000222001.1	intron_variant&non_coding_transcript_variant		85	0	0	32	26	44.8276
mAML2	12	66605203	G	A	Mdga2	ENSMUST00000222167.1	intron_variant		71	0	0	31	14	31.1111
mAML2	12	67180765	G	A	Mdga2	ENSMUST00000222167.1	intron_variant		58	0	0	31	21	40.3846
mAML2	12	68572029	C	A			intergenic_variant		87	0	0	25	18	41.8605
mAML2	12	70654447	G	A	Gm24474	ENSMUST00000220504.1	intron_variant&non_coding_transcript_variant		66	0	0	51	11	17.7419
mAML2	12	76493888	A	T	Gm47053	ENSMUST00000218608.1	downstream_gene_variant		63	0	0	20	16	44.4444
mAML2	12	78960922	G	A	Tmem229b	ENSMUST00000056660.12	downstream_gene_variant		91	0	0	39	26	40
mAML2	12	81319067	G	A	Slc8a3	ENSMUST00000182208.7	intron_variant		76	0	0	26	18	40.9091
mAML2	12	81577852	A	G	Med6	ENSMUST00000161211.7	intron_variant		69	0	0	21	19	47.5
mAML2	12	83859152	A	G	Numb	ENSMUST00000117217.7	intron_variant		77	0	0	23	9	28.125
mAML2	12	90131777	G	A	Nrxn3	ENSMUST00000163134.7	intron_variant		64	0	0	26	5	16.129
mAML2	12	95496050	C	A			intergenic_variant		82	0	0	26	20	43.4783
mAML2	12	95638789	A	C			intergenic_variant		92	0	0	30	20	40
mAML2	12	100003803	T	C	Kcnk13	ENSMUST00000049788.8	intron_variant		42	0	0	7	4	36.3636
mAML2	12	101787884	G	A	Fbln5	ENSMUST00000021603.8	intron_variant		55	0	0	29	13	30.9524
mAML2	12	107731396	A	AT	4930465M20Rik	ENSMUST00000130564.1	intron_variant&non_coding_transcript_variant		64	0	0	14	12	46.1538
mAML2	12	114043731	G	T	Ighv11-2	ENSMUST00000103468.2	downstream_gene_variant		53	0	0	17	22	56.4103
mAML2	12	114739084	C	T	Ighv1-21-1	ENSMUST00000195790.1	upstream_gene_variant		76	1	1.2987	21	17	44.7368
mAML2	12	116865630	A	T	Ptprn2	ENSMUST00000070733.8	intron_variant		82	0	0	32	15	31.9149
mAML2	13	7457284	C	T	Gm36074	ENSMUST00000221383.1	intron_variant&non_coding_transcript_variant		84	0	0	29	15	34.0909
mAML2	13	7868108	A	G			intergenic_variant		46	1	2.12766	13	11	45.8333
mAML2	13	8326652	G	T	Adarb2	ENSMUST00000064473.12	intron_variant		79	0	0	16	21	56.7568
mAML2	13	13574903	C	T		ENSMUSR00000336604	regulatory_region_variant		84	0	0	19	18	48.6486
mAML2	13	15679983	C	T	Gli3	ENSMUST00000110510.3	intron_variant		81	0	0	34	14	29.1667
mAML2	13	17500679	C	A	Sugct	ENSMUST00000068545.5	intron_variant		59	0	0	15	32	68.0851
mAML2	13	21575445	A	T	Olfr1364	ENSMUST00000213912.1	intron_variant		51	1	1.92308	19	10	34.4828
mAML2	13	25771882	T	G			intergenic_variant		52	0	0	15	12	44.4444
mAML2	13	26804275	A	C			intergenic_variant		90	0	0	15	19	55.8824
mAML2	13	27110517	C	T			intergenic_variant		88	0	0	28	18	39.1304
mAML2	13	32347349	A	T	A730091E23Rik	ENSMUST00000221700.1	downstream_gene_variant		76	0	0	26	16	38.0952
mAML2	13	37014288	A	T	F13a1	ENSMUST00000037491.9	intron_variant		60	0	0	19	27	58.6957
mAML2	13	39332655	C	G			intergenic_variant		72	0	0	42	6	12.5
mAML2	13	39492475	G	A			intergenic_variant		66	0	0	19	15	44.1176
mAML2	13	39696592	T	G	Gm47352	ENSMUST00000224834.1	intron_variant&non_coding_transcript_variant		49	0	0	29	11	27.5
mAML2	13	43289906	G	A	Gfod1	ENSMUST00000055341.6	intron_variant		56	0	0	16	21	56.7568
mAML2	13	44327803	T	A			intergenic_variant		66	0	0	18	15	45.4545
mAML2	13	50492553	C	T	Gm8739	ENSMUST00000185962.1	upstream_gene_variant		66	0	0	17	24	58.5366
mAML2	13	50862496	G	A	Gm19009	ENSMUST00000223072.1	upstream_gene_variant		26	1	3.7037	12	10	45.4545
mAML2	13	51691495	G	A	Sema4d	ENSMUST00000110042.2	missense_variant	P76L	74	0	0	41	32	43.8356
mAML2	13	57687434	A	T	Spock1	ENSMUST00000185502.6	intron_variant		49	0	0	29	6	17.1429
mAML2	13	60907312	C	CTCTATCTA	Gm49393	ENSMUST00000225382.1	intron_variant&NMD_transcript_variant		57	0	0	40	9	18.3673
mAML2	13	66425188	G	A	2410141K09Rik	ENSMUST00000172579.3	downstream_gene_variant		38	0	0	5	27	84.375
mAML2	13	69202226	G	A			intergenic_variant		70	0	0	16	17	51.5152
mAML2	13	71325066	C	G			intergenic_variant		87	0	0	22	31	58.4906
mAML2	13	72211440	A	AT			intergenic_variant		61	0	0	17	10	37.037
mAML2	13	72687875	T	A			intergenic_variant		59	0	0	26	6	18.75
mAML2	13	87328816	C	T			intergenic_variant		64	0	0	18	14	43.75
mAML2	13	96126730	A	G	Sv2c	ENSMUST00000161263.7	intron_variant		75	0	0	18	27	60
mAML2	13	99419695	A	T	Map1b	ENSMUST00000064762.5	downstream_gene_variant		70	0	0	20	20	50
mAML2	13	103042285	T	A	Mast4	ENSMUST00000167058.7	intron_variant		72	0	0	23	24	51.0638
mAML2	13	108614946	CTTTG	C	Pde4d	ENSMUST00000133929.7	intron_variant&non_coding_transcript_variant		89	0	0	45	7	13.4615
mAML2	13	113575046	G	A			intergenic_variant		96	0	0	39	17	30.3571
mAML2	13	118743202	C	T	Fgf10	ENSMUST00000022246.8	intron_variant		85	0	0	20	28	58.3333
mAML2	13	119033638	G	A			intergenic_variant		62	0	0	31	13	29.5455
mAML2	13	119797412	G	A			intergenic_variant		76	0	0	28	23	45.098
mAML2	14	8251947	T	C	Acox2	ENSMUST00000164598.7	intron_variant		66	0	0	49	9	15.5172
mAML2	14	8428960	C	T	4930452B06Rik	ENSMUST00000102996.3	downstream_gene_variant		56	0	0	20	5	20
mAML2	14	8916005	A	G			intergenic_variant		81	0	0	27	21	43.75
mAML2	14	10127517	A	T	Fhit	ENSMUST00000160340.7	intron_variant		69	0	0	19	12	38.7097
mAML2	14	16773452	T	G	Rarb	ENSMUST00000223976.1	intron_variant		83	0	0	26	16	38.0952
mAML2	14	23278557	C	T			intergenic_variant		27	0	0	11	5	31.25
mAML2	14	23278559	C	T			intergenic_variant		28	0	0	11	5	31.25
mAML2	14	25123866	G	T	Gm32224	ENSMUST00000224207.1	upstream_gene_variant		74	0	0	29	32	52.459
mAML2	14	25687099	G	C		ENSMUSR00000084431	regulatory_region_variant		76	0	0	22	28	56
mAML2	14	30003180	C	A	Actr8	ENSMUST00000224797.1	intron_variant		63	0	0	19	21	52.5
mAML2	14	35381297	G	C	Grid1	ENSMUST00000043349.6	intron_variant		58	1	1.69492	15	16	51.6129
mAML2	14	37448878	A	C			intergenic_variant		83	0	0	18	26	59.0909
mAML2	14	39795638	C	T			intergenic_variant		64	0	0	27	15	35.7143
mAML2	14	40258844	G	T			intergenic_variant		71	1	1.38889	15	19	55.8824
mAML2	14	40760286	T	A			intergenic_variant		55	0	0	21	13	38.2353
mAML2	14	41990173	C	T	1700024B05Rik	ENSMUST00000064162.10	intron_variant		80	0	0	24	23	48.9362
mAML2	14	42247916	C	T	Gm17038	ENSMUST00000166586.1	upstream_gene_variant		79	0	0	39	14	26.4151
mAML2	14	49743972	G	T	Armh4	ENSMUST00000036972.13	intron_variant		80	0	0	17	18	51.4286
mAML2	14	53558724	C	G	Trav14-1	ENSMUST00000198297.1	downstream_gene_variant		60	0	0	22	5	18.5185
mAML2	14	53973069	T	G	Trav23	ENSMUST00000199137.1	upstream_gene_variant		77	0	0	49	11	18.3333
mAML2	14	54934912	C	T	Il25	ENSMUST00000037863.5	intron_variant		83	0	0	23	38	62.2951
mAML2	14	58906453	TA	T			intergenic_variant		76	0	0	55	7	11.2903
mAML2	14	63963248	C	T		ENSMUSR00000562366	regulatory_region_variant		40	0	0	18	6	25
mAML2	14	65159287	G	A			intergenic_variant		96	0	0	31	26	45.614
mAML2	14	66718577	C	G	Adra1a	ENSMUST00000159068.1	intron_variant		63	1	1.5625	23	10	30.303
mAML2	14	67303772	C	T	Ebf2	ENSMUST00000176161.7	intron_variant		89	0	0	14	12	46.1538
mAML2	14	70166860	G	A	Pdlim2	ENSMUST00000153735.7	intron_variant		110	0	0	31	31	50
mAML2	14	79326208	G	A	Naa16	ENSMUST00000022597.14	3_prime_UTR_variant		62	0	0	33	11	25
mAML2	14	79956068	G	T	Gm6999	ENSMUST00000180427.1	intron_variant&non_coding_transcript_variant		69	0	0	23	29	55.7692
mAML2	14	81355664	C	CA			intergenic_variant		66	1	1.49254	19	6	24
mAML2	14	85329409	C	G			intergenic_variant		70	0	0	33	6	15.3846
mAML2	14	85918449	CAAATAAAT	C			intergenic_variant		62	0	0	19	9	32.1429
mAML2	14	86561498	G	A			intergenic_variant		75	0	0	28	7	20
mAML2	14	89948044	TTC	T			intergenic_variant		61	0	0	23	11	32.3529
mAML2	14	90225993	G	T	4930474H20Rik	ENSMUST00000227263.1	intron_variant&non_coding_transcript_variant		74	0	0	20	28	58.3333
mAML2	14	90616600	G	T			intergenic_variant		42	1	2.32558	13	20	60.6061
mAML2	14	90785698	CA	C			intergenic_variant		50	0	0	16	21	56.7568
mAML2	14	91884095	C	T			intergenic_variant		68	0	0	26	25	49.0196
mAML2	14	94099929	CATCTATCT	C			intergenic_variant		37	0	0	34	9	20.9302
mAML2	14	94296171	A	T			intergenic_variant		49	0	0	29	7	19.4444
mAML2	14	95463837	G	A			intergenic_variant		100	0	0	15	36	70.5882
mAML2	14	102168895	A	C			intergenic_variant		42	0	0	20	15	42.8571
mAML2	14	104915685	C	T	D130009I18Rik	ENSMUST00000227935.1	non_coding_transcript_exon_variant		71	0	0	22	16	42.1053
mAML2	14	107376233	GTAAATAAA	G			intergenic_variant		66	0	0	22	8	26.6667
mAML2	14	109452486	A	C			intergenic_variant		56	0	0	22	12	35.2941
mAML2	14	113046124	G	A			intergenic_variant		80	0	0	34	5	12.8205
mAML2	14	113697653	C	T			intergenic_variant		68	0	0	21	17	44.7368
mAML2	14	114784815	A	G			intergenic_variant		46	0	0	16	20	55.5556
mAML2	14	124670629	G	A	Fgf14	ENSMUST00000095529.9	intron_variant		67	0	0	27	8	22.8571
mAML2	15	6806123	CATAG	C			intergenic_variant		65	1	1.51515	50	11	18.0328
mAML2	15	9456776	A	T	Capsl	ENSMUST00000042360.4	intron_variant		59	2	3.27869	25	16	39.0244
mAML2	15	12314387	G	A			intergenic_variant		90	0	0	16	29	64.4444
mAML2	15	15587800	C	A			intergenic_variant		69	0	0	19	12	38.7097
mAML2	15	16240959	TAG	T			intergenic_variant		68	0	0	38	6	13.6364
mAML2	15	18450744	A	G			intergenic_variant		56	0	0	18	6	25
mAML2	15	20866192	G	T	Gm49685	ENSMUST00000228652.1	intron_variant&non_coding_transcript_variant		68	0	0	15	16	51.6129
mAML2	15	21109984	A	T	Cdh12	ENSMUST00000227496.1	upstream_gene_variant		60	0	0	23	14	37.8378
mAML2	15	22246213	G	A			intergenic_variant		79	0	0	21	17	44.7368
mAML2	15	28938762	T	G			intergenic_variant		71	0	0	17	20	54.0541
mAML2	15	29005960	A	C			intergenic_variant		48	0	0	17	21	55.2632
mAML2	15	29459330	G	A			intergenic_variant		70	0	0	27	20	42.5532
mAML2	15	29840841	A	T			intergenic_variant		42	0	0	24	15	38.4615
mAML2	15	30820690	T	A	Ctnnd2	ENSMUST00000081728.6	intron_variant		62	0	0	23	18	43.9024
mAML2	15	38032533	C	T	Ubr5	ENSMUST00000226414.1	intron_variant		73	0	0	26	32	55.1724
mAML2	15	38268238	G	A			intergenic_variant		65	0	0	28	7	20
mAML2	15	44144321	G	C			intergenic_variant		62	0	0	26	5	16.129
mAML2	15	45102415	C	T	Kcnv1	ENSMUST00000022967.6	downstream_gene_variant		78	0	0	23	22	48.8889
mAML2	15	50143498	A	T			intergenic_variant		75	0	0	22	30	57.6923
mAML2	15	53186081	T	G	Ext1	ENSMUST00000077273.8	intron_variant		39	1	2.5	23	11	32.3529
mAML2	15	53378100	T	C			intergenic_variant		67	0	0	29	16	35.5556
mAML2	15	54498092	C	T			intergenic_variant		54	0	0	14	15	51.7241
mAML2	15	58645385	ATGTGTGTGTGTGTGTGTGTGTGTGTG	A	Fer1l6	ENSMUST00000161028.1	intron_variant		68	0	0	41	9	18
mAML2	15	59989115	G	C	Gm7713	ENSMUST00000181201.1	downstream_gene_variant		65	0	0	24	20	45.4545
mAML2	15	63290678	CGG	C	Gm41335	ENSMUST00000228339.2	intron_variant&non_coding_transcript_variant		34	0	0	8	4	33.3333
mAML2	15	64056176	T	C	Fam49b	ENSMUST00000063838.10	intron_variant		62	0	0	26	9	25.7143
mAML2	15	64056184	C	T	Fam49b	ENSMUST00000063838.10	intron_variant		64	0	0	28	9	24.3243
mAML2	15	64246959	A	C	Asap1	ENSMUST00000177374.7	intron_variant		53	0	0	15	5	25
mAML2	15	66072058	A	T	Kcnq3	ENSMUST00000070256.8	intron_variant		56	0	0	30	7	18.9189
mAML2	15	66516917	G	A			intergenic_variant		75	0	0	19	27	58.6957
mAML2	15	71923031	C	T	Col22a1	ENSMUST00000159993.7	intron_variant		81	0	0	21	27	56.25
mAML2	15	73335739	C	A	Ptk2	ENSMUST00000110036.10	intron_variant		33	0	0	15	19	55.8824
mAML2	15	79310090	G	T	Pla2g6	ENSMUST00000174021.7	intron_variant		68	0	0	52	9	14.7541
mAML2	15	79748339	CTGAT	C	Gm16576	ENSMUST00000128342.1	intron_variant&non_coding_transcript_variant		75	0	0	22	17	43.5897
mAML2	15	81927673	T	A	Polr3h	ENSMUST00000023113.6	upstream_gene_variant		70	0	0	17	15	46.875
mAML2	15	85093253	C	A	Smc1b	ENSMUST00000023068.7	intron_variant		77	0	0	10	26	72.2222
mAML2	15	85814271	G	A	Cdpf1	ENSMUST00000071876.12	upstream_gene_variant		55	0	0	26	5	16.129
mAML2	15	85913646	T	C	Celsr1	ENSMUST00000016172.8	intron_variant		75	0	0	20	19	48.7179
mAML2	15	86906198	G	T			intergenic_variant		43	1	2.27273	15	11	42.3077
mAML2	15	88111326	GTCTA	G			intergenic_variant		74	0	0	29	24	45.283
mAML2	15	88669629	G	A			intergenic_variant		48	0	0	24	7	22.5806
mAML2	15	89773088	T	A			intergenic_variant		72	0	0	38	12	24
mAML2	15	90525294	AAGG	A	Cpne8	ENSMUST00000064391.11	intron_variant		55	0	0	31	6	16.2162
mAML2	15	91009097	G	A	Kif21a	ENSMUST00000088614.12	intron_variant		78	0	0	32	8	20
mAML2	15	93114676	CG	C			intergenic_variant		20	0	0	4	6	60
mAML2	15	97111223	C	T		ENSMUSR00000105316	regulatory_region_variant		74	0	0	23	13	36.1111
mAML2	15	97896290	G	T	Vdr	ENSMUST00000023119.14	intron_variant		74	0	0	20	20	50
mAML2	15	98073629	G	T	Senp1	ENSMUST00000044189.15	intron_variant		56	0	0	13	13	50
mAML2	15	98687723	A	T	Gm34152	ENSMUST00000230172.1	downstream_gene_variant		74	0	0	16	15	48.3871
mAML2	16	5726746	G	A			intergenic_variant		70	0	0	15	24	61.5385
mAML2	16	5744646	G	A			intergenic_variant		79	0	0	30	24	44.4444
mAML2	16	10513816	A	T	Dexi	ENSMUST00000184863.7	intron_variant		46	0	0	24	20	45.4545
mAML2	16	13084162	AAG	A			intergenic_variant		56	0	0	15	20	57.1429
mAML2	16	19354966	A	G		ENSMUSR00000581545	regulatory_region_variant		86	0	0	27	18	40
mAML2	16	26301430	G	A			intergenic_variant		79	0	0	19	30	61.2245
mAML2	16	27225029	G	C			intergenic_variant		60	0	0	24	17	41.4634
mAML2	16	27795128	A	G			intergenic_variant		84	0	0	18	28	60.8696
mAML2	16	32431237	G	T	Pcyt1a	ENSMUST00000079791.10	intron_variant		62	0	0	23	29	55.7692
mAML2	16	35761998	A	T	Dirc2	ENSMUST00000023554.8	intron_variant		55	0	0	19	16	45.7143
mAML2	16	40707591	C	A	Lsamp	ENSMUST00000187695.6	intron_variant		76	0	0	27	28	50.9091
mAML2	16	41920042	A	T	Lsamp	ENSMUST00000099761.9	intron_variant		73	0	0	30	11	26.8293
mAML2	16	50628494	G	A	4930542D17Rik	ENSMUST00000231324.1	intron_variant&non_coding_transcript_variant		74	0	0	27	21	43.75
mAML2	16	57774798	CTT	C			intergenic_variant		73	0	0	22	18	45
mAML2	16	60570660	G	T	Epha6	ENSMUST00000068860.12	intron_variant		70	1	1.40845	34	8	19.0476
mAML2	16	61523009	T	C			intergenic_variant		63	0	0	21	21	50
mAML2	16	64548871	C	T	Csnka2ip	ENSMUST00000209382.2	intron_variant		72	0	0	23	27	54
mAML2	16	66415260	G	A			intergenic_variant		77	0	0	27	18	40
mAML2	16	68709837	GTTTGTTT	G			intergenic_variant		71	0	0	33	9	21.4286
mAML2	16	69581464	C	T			intergenic_variant		61	0	0	17	23	57.5
mAML2	16	70085289	T	A	Gm49655	ENSMUST00000231343.1	intron_variant&non_coding_transcript_variant		71	0	0	32	26	44.8276
mAML2	16	70173890	G	C			intergenic_variant		57	0	0	17	20	54.0541
mAML2	16	72734952	T	C	Robo1	ENSMUST00000023600.7	intron_variant		81	0	0	23	23	50
mAML2	16	74563950	A	T			intergenic_variant		85	0	0	16	17	51.5152
mAML2	16	75065773	T	G			intergenic_variant		87	0	0	35	14	28.5714
mAML2	16	76443094	C	A	Gm45030	ENSMUST00000207575.2	intron_variant&non_coding_transcript_variant		34	0	0	14	8	36.3636
mAML2	16	83112597	T	C			intergenic_variant		41	0	0	22	7	24.1379
mAML2	16	86948274	A	G			intergenic_variant		79	0	0	43	8	15.6863
mAML2	16	87217269	A	T			intergenic_variant		54	0	0	31	6	16.2162
mAML2	16	87951119	T	G	Grik1	ENSMUST00000072256.12	intron_variant		46	1	2.12766	20	10	33.3333
mAML2	17	7593934	T	C			intergenic_variant		62	1	1.5873	50	11	18.0328
mAML2	17	13121293	T	A	Unc93a	ENSMUST00000233405.1	intron_variant		57	1	1.72414	17	19	52.7778
mAML2	17	14618793	C	G			intergenic_variant		46	1	2.12766	18	16	47.0588
mAML2	17	16857044	C	T			intergenic_variant		63	0	0	18	25	58.1395
mAML2	17	18134414	C	G	Vmn2r91	ENSMUST00000172359.2	intron_variant		72	0	0	16	20	55.5556
mAML2	17	20406155	C	T	Vmn1r-ps141	ENSMUST00000176293.1	downstream_gene_variant		56	0	0	29	16	35.5556
mAML2	17	24873373	G	A	Igfals	ENSMUST00000050714.7	upstream_gene_variant		48	0	0	23	9	28.125
mAML2	17	29252740	GT	G	Ppil1	ENSMUST00000024802.9	intron_variant		21	0	0	10	14	58.3333
mAML2	17	29497556	AAAGAAAGAAAGG	A	Pim1	ENSMUST00000024811.8	downstream_gene_variant		71	0	0	29	5	14.7059
mAML2	17	37213653	C	A	Olfr95	ENSMUST00000060728.6	upstream_gene_variant		77	0	0	22	16	42.1053
mAML2	17	39409245	C	T	Esp18	ENSMUST00000179848.1	intron_variant		58	0	0	35	23	39.6552
mAML2	17	44401722	A	G			intergenic_variant		48	0	0	21	5	19.2308
mAML2	17	49455116	C	T	Mocs1	ENSMUST00000173033.7	3_prime_UTR_variant		76	0	0	28	17	37.7778
mAML2	17	49549159	T	C	Daam2	ENSMUST00000057610.7	intron_variant		50	0	0	24	6	20
mAML2	17	50696786	AGAAAG	A	Gm7334	ENSMUST00000061681.8	upstream_gene_variant		52	0	0	15	11	42.3077
mAML2	17	53206360	A	G			intergenic_variant		83	1	1.19048	26	20	43.4783
mAML2	17	55476694	CATAGATAG	C	St6gal2	ENSMUST00000025000.3	intron_variant		63	0	0	37	13	26
mAML2	17	57395594	C	T	Adgre1	ENSMUST00000086763.12	intron_variant		71	0	0	21	24	53.3333
mAML2	17	61518699	G	T			intergenic_variant		76	0	0	23	20	46.5116
mAML2	17	68334946	G	A	L3mbtl4	ENSMUST00000093007.5	intron_variant		82	0	0	31	15	32.6087
mAML2	17	72365938	G	A	Alk	ENSMUST00000086639.5	intron_variant		55	0	0	21	21	50
mAML2	17	75142144	A	G	Ltbp1	ENSMUST00000001927.11	intron_variant		65	0	0	22	11	33.3333
mAML2	17	80370422	A	G	Arhgef33	ENSMUST00000068175.5	splice_region_variant&intron_variant		63	1	1.5625	25	24	48.9796
mAML2	17	81168433	T	A			intergenic_variant		61	0	0	23	6	20.6897
mAML2	17	87162698	G	A			intergenic_variant		68	0	0	29	16	35.5556
mAML2	17	87802167	T	C	Kcnk12	ENSMUST00000055221.8	upstream_gene_variant		57	1	1.72414	22	9	29.0323
mAML2	17	92489080	G	C			intergenic_variant		47	1	2.08333	18	13	41.9355
mAML2	17	92829675	A	G			intergenic_variant		54	0	0	29	7	19.4444
mAML2	18	16589030	G	A	Cdh2	ENSMUST00000025166.13	3_prime_UTR_variant		56	0	0	9	14	60.8696
mAML2	18	17960715	G	T			intergenic_variant		67	0	0	18	20	52.6316
mAML2	18	19636443	A	T			intergenic_variant		67	1	1.47059	20	14	41.1765
mAML2	18	22351543	C	A	Asxl3	ENSMUST00000097655.3	intron_variant		79	0	0	21	22	51.1628
mAML2	18	23049774	A	T			intergenic_variant		57	0	0	17	11	39.2857
mAML2	18	28866137	C	A	AC152397.1	ENSMUST00000234127.1	intron_variant&non_coding_transcript_variant		74	0	0	37	20	35.0877
mAML2	18	29253523	G	T			intergenic_variant		61	0	0	22	19	46.3415
mAML2	18	29728666	T	A			intergenic_variant		75	0	0	27	19	41.3043
mAML2	18	31210811	A	C	Rit2	ENSMUST00000153060.7	intron_variant		75	0	0	24	16	40
mAML2	18	31474295	G	A			intergenic_variant		76	0	0	23	17	42.5
mAML2	18	31925507	C	T	Lims2	ENSMUST00000233994.1	intron_variant		56	0	0	18	10	35.7143
mAML2	18	33908672	G	A	Epb41l4a	ENSMUST00000025234.6	intron_variant		30	0	0	20	7	25.9259
mAML2	18	34709625	TTCTC	T	Gfra3	ENSMUST00000025224.8	intron_variant		73	0	0	43	6	12.2449
mAML2	18	37039359	C	A	Pcdha9	ENSMUST00000115659.5	intron_variant		81	0	0	23	25	52.0833
mAML2	18	40805392	C	T	Gm22515	ENSMUST00000158273.1	upstream_gene_variant		74	0	0	28	21	42.8571
mAML2	18	41727284	G	T		ENSMUSR00000605574	regulatory_region_variant		71	0	0	20	26	56.5217
mAML2	18	45742998	T	A	A330093E20Rik	ENSMUST00000184994.7	intron_variant&non_coding_transcript_variant		67	0	0	23	9	28.125
mAML2	18	48085446	G	A	AC150274.2	ENSMUST00000236832.1	intron_variant&non_coding_transcript_variant		62	0	0	10	9	47.3684
mAML2	18	51047282	G	A			intergenic_variant		81	0	0	25	25	50
mAML2	18	53175643	T	G	Snx2	ENSMUST00000037850.6	upstream_gene_variant		52	0	0	15	19	55.8824
mAML2	18	57420617	A	C	AC122117.2	ENSMUST00000238028.1	downstream_gene_variant		70	0	0	24	24	50
mAML2	18	58334932	C	A			intergenic_variant		67	0	0	15	20	57.1429
mAML2	18	67236617	T	C	Mppe1	ENSMUST00000073054.4	intron_variant		73	0	0	20	28	58.3333
mAML2	18	68886917	G	T	4930546C10Rik	ENSMUST00000236143.1	downstream_gene_variant		59	0	0	23	12	34.2857
mAML2	18	72991320	G	A			intergenic_variant		41	0	0	25	8	24.2424
mAML2	18	77234388	C	T	St8sia5	ENSMUST00000075290.7	intron_variant		55	0	0	27	7	20.5882
mAML2	18	77314028	C	T	Loxhd1	ENSMUST00000096547.10	intron_variant		86	0	0	45	7	13.4615
mAML2	18	77432331	G	T	Loxhd1	ENSMUST00000096547.10	intron_variant		33	0	0	11	11	50
mAML2	18	79133605	A	T			intergenic_variant		38	1	2.5641	14	11	44
mAML2	18	82680181	G	A	Zfp236	ENSMUST00000171071.8	intron_variant		71	0	0	24	16	40
mAML2	19	15572604	C	G			intergenic_variant		57	0	0	23	14	37.8378
mAML2	19	18410627	A	G			intergenic_variant		57	0	0	25	6	19.3548
mAML2	19	19266126	G	A	AC100263.1	ENSMUST00000236488.1	intron_variant&non_coding_transcript_variant		65	0	0	15	25	62.5
mAML2	19	33843269	G	A	Gm8988	ENSMUST00000155015.1	upstream_gene_variant		73	0	0	23	26	53.0612
mAML2	19	36525401	A	C		ENSMUSR00000144195	regulatory_region_variant		29	1	3.33333	7	7	50
mAML2	19	36623154	G	T	Hectd2	ENSMUST00000169036.8	downstream_gene_variant		42	1	2.32558	14	13	48.1481
mAML2	19	60809648	C	T	Fam45a	ENSMUST00000025957.8	upstream_gene_variant		84	0	0	21	23	52.2727
mAML2	GL456370.1	13373	G	A		ENSMUSR00000284930	regulatory_region_variant		124	0	0	111	15	11.9048
mAML2	X	5406916	G	A	Gm14363	ENSMUST00000122304.1	upstream_gene_variant		77	0	0	15	19	55.8824
mAML2	X	6999796	C	A	Ccnb3	ENSMUST00000115752.7	intron_variant		69	0	0	56	7	11.1111
mAML2	X	7106840	C	T			intergenic_variant		75	0	0	26	17	39.5349
mAML2	X	10421484	A	G	4933416E14Rik	ENSMUST00000137955.1	upstream_gene_variant		70	0	0	18	18	50
mAML2	X	14339523	TTCTC	T			intergenic_variant		63	0	0	40	6	13.0435
mAML2	X	14929452	TC	T			intergenic_variant		64	0	0	23	8	25.8065
mAML2	X	22960606	G	T			intergenic_variant		81	0	0	23	23	50
mAML2	X	23227728	T	A	Klhl13	ENSMUST00000115319.8	intron_variant		86	0	0	22	18	45
mAML2	X	25689821	G	T			intergenic_variant		52	0	0	23	21	47.7273
mAML2	X	34318408	G	A			intergenic_variant		90	3	3.22581	34	25	42.3729
mAML2	X	44375866	T	A			intergenic_variant		82	0	0	20	17	45.9459
mAML2	X	56955832	G	A	Adgrg4	ENSMUST00000153784.7	intron_variant		76	0	0	33	12	26.6667
mAML2	X	58433425	G	A			intergenic_variant		65	0	0	9	24	72.7273
mAML2	X	59254611	C	G	Fgf13	ENSMUST00000124402.1	intron_variant		64	0	0	21	25	54.3478
mAML2	X	63833773	C	T			intergenic_variant		63	0	0	24	17	41.4634
mAML2	X	63887975	C	T			intergenic_variant		83	0	0	18	22	55
mAML2	X	64697838	C	T			intergenic_variant		69	0	0	17	14	45.1613
mAML2	X	68383866	A	G			intergenic_variant		56	0	0	19	20	51.2821
mAML2	X	80805332	T	A			intergenic_variant		67	0	0	19	23	54.7619
mAML2	X	81509955	A	C			intergenic_variant		74	0	0	27	28	50.9091
mAML2	X	83092955	G	C	Dmd	ENSMUST00000114000.7	intron_variant		54	2	3.57143	17	20	54.0541
mAML2	X	84270467	T	G	Dmd	ENSMUST00000114000.7	intron_variant		89	0	0	18	19	51.3514
mAML2	X	85009149	C	T	Dmd	ENSMUST00000114000.7	intron_variant		64	0	0	24	21	46.6667
mAML2	X	86695047	T	C			intergenic_variant		70	0	0	29	16	35.5556
mAML2	X	87329345	G	A	Il1rapl1	ENSMUST00000113966.7	intron_variant		44	0	0	15	10	40
mAML2	X	88497473	CTT	C			intergenic_variant		58	0	0	30	7	18.9189
mAML2	X	89567184	T	A			intergenic_variant		29	0	0	22	8	26.6667
mAML2	X	90057786	G	T			intergenic_variant		75	0	0	18	24	57.1429
mAML2	X	97615604	C	T			intergenic_variant		73	0	0	24	28	53.8462
mAML2	X	102227358	A	G			intergenic_variant		72	1	1.36986	29	7	19.4444
mAML2	X	102270291	T	C	Gm14858	ENSMUST00000144761.7	intron_variant&non_coding_transcript_variant		27	0	0	8	6	42.8571
mAML2	X	105214024	T	C			intergenic_variant		81	0	0	32	5	13.5135
mAML2	X	106941421	G	A			intergenic_variant		70	0	0	17	29	63.0435
mAML2	X	110629242	G	T			intergenic_variant		30	0	0	12	5	29.4118
mAML2	X	110693960	T	C	Gm44593	ENSMUST00000208372.1	intron_variant&non_coding_transcript_variant		60	0	0	24	14	36.8421
mAML2	X	112644007	A	G	Pof1b	ENSMUST00000039887.3	intron_variant		73	0	0	35	12	25.5319
mAML2	X	113002036	G	C	Gm14936	ENSMUST00000137765.1	intron_variant&non_coding_transcript_variant		68	1	1.44928	19	14	42.4242
mAML2	X	115780132	G	A			intergenic_variant		53	0	0	17	21	55.2632
mAML2	X	116104902	ATGTAATTATGTGAATGTGTGCAAGC	A			intergenic_variant		73	0	0	19	11	36.6667
mAML2	X	118425784	T	A	Tgif2lx2	ENSMUST00000072518.7	upstream_gene_variant		57	1	1.72414	18	10	35.7143
mAML2	X	122542696	A	C			intergenic_variant		34	0	0	16	5	23.8095
mAML2	X	130919280	G	T	Gm25170	ENSMUST00000104191.1	upstream_gene_variant		70	0	0	30	26	46.4286
mAML2	X	132999339	C	T			intergenic_variant		50	0	0	9	23	71.875
mAML2	X	138281021	G	T	Il1rapl2	ENSMUST00000113063.7	intron_variant		64	0	0	16	19	54.2857
mAML2	X	140872749	G	T			intergenic_variant		72	0	0	18	18	50
mAML2	X	144956029	G	A	Rtl4	ENSMUST00000112843.1	intron_variant		66	0	0	21	23	52.2727
mAML2	X	146765592	T	G			intergenic_variant		83	0	0	43	13	23.2143
mAML2	X	147991789	G	T	Gm15080	ENSMUST00000112804.2	upstream_gene_variant		68	0	0	23	29	55.7692
mAML2	X	153511584	G	T	Gm15166	ENSMUST00000120790.1	upstream_gene_variant		80	0	0	23	14	37.8378
mAML2	X	155897640	C	T	Gm15155	ENSMUST00000112542.1	intron_variant		71	0	0	29	14	32.5581
mAML2	X	158084646	A	G			intergenic_variant		62	0	0	29	25	46.2963
mAML2	X	158790178	G	A			intergenic_variant		56	0	0	43	8	15.6863
mAML2	X	161519209	G	A			intergenic_variant		94	0	0	31	19	38
mAML2	X	161587888	TTCC	T			intergenic_variant		98	0	0	42	7	14.2857
mAML2	X	167775972	T	A	Frmpd4	ENSMUST00000112147.7	intron_variant		46	2	4.16667	13	18	58.0645
mAML2	X	168503278	C	T	Frmpd4	ENSMUST00000112147.7	intron_variant		74	0	0	16	15	48.3871
mAML3	1	3240790	A	T	Xkr4	ENSMUST00000070533.4	intron_variant		53	0	0	35	18	33.9623
mAML3	1	4025074	G	T	Rp1	ENSMUST00000208660.1	intron_variant		68	0	0	42	18	30
mAML3	1	5520572	T	C			intergenic_variant		28	0	0	13	5	27.7778
mAML3	1	19776234	C	T			intergenic_variant		79	0	0	27	28	50.9091
mAML3	1	21151581	C	A			intergenic_variant		69	0	0	41	30	42.2535
mAML3	1	25647169	G	A	Adgrb3	ENSMUST00000151309.7	intron_variant		62	0	0	32	29	47.541
mAML3	1	27340374	T	A	Gm19641	ENSMUST00000188432.1	upstream_gene_variant		54	0	0	19	17	47.2222
mAML3	1	29963107	C	A			intergenic_variant		72	0	0	27	27	50
mAML3	1	42767977	G	T			intergenic_variant		61	0	0	36	33	47.8261
mAML3	1	45950379	T	C			intergenic_variant		81	0	0	47	9	16.0714
mAML3	1	47192670	A	C	Gm28826	ENSMUST00000190006.1	downstream_gene_variant		70	0	0	36	30	45.4545
mAML3	1	51437313	A	G			intergenic_variant		87	0	0	51	8	13.5593
mAML3	1	52164176	G	T	Gls	ENSMUST00000114513.8	3_prime_UTR_variant		100	0	0	27	26	49.0566
mAML3	1	63371868	A	C			intergenic_variant		42	0	0	10	10	50
mAML3	1	65470309	C	T	Gm28922	ENSMUST00000189785.1	non_coding_transcript_exon_variant		50	0	0	29	33	53.2258
mAML3	1	66001287	C	A			intergenic_variant		49	1	2	19	18	48.6486
mAML3	1	66092782	C	A			intergenic_variant		47	0	0	31	33	51.5625
mAML3	1	68481898	G	A	Erbb4	ENSMUST00000121473.7	intron_variant		61	0	0	32	27	45.7627
mAML3	1	73039468	T	A		ENSMUSR00000482418	regulatory_region_variant		56	0	0	35	6	14.6341
mAML3	1	74111012	C	A	Tns1	ENSMUST00000169786.7	intron_variant		40	0	0	20	11	35.4839
mAML3	1	75853368	T	A			intergenic_variant		53	1	1.85185	30	23	43.3962
mAML3	1	75872705	G	T			intergenic_variant		77	0	0	32	23	41.8182
mAML3	1	77629066	A	G		ENSMUSR00000483100	regulatory_region_variant		69	0	0	22	31	58.4906
mAML3	1	79583406	G	T			intergenic_variant		66	0	0	33	27	45
mAML3	1	84054061	G	C	Pid1	ENSMUST00000168574.8	intron_variant		57	0	0	37	6	13.9535
mAML3	1	89269083	T	A		ENSMUSR00000484694	regulatory_region_variant		85	0	0	26	24	48
mAML3	1	169636081	TTATCTATC	T			intergenic_variant		48	0	0	44	14	24.1379
mAML3	1	169711282	G	A			intergenic_variant		71	0	0	30	29	49.1525
mAML3	1	169711283	G	A			intergenic_variant		69	0	0	28	29	50.8772
mAML3	1	173820402	C	T			intergenic_variant		100	0	0	29	27	48.2143
mAML3	1	175039222	G	A			intergenic_variant		40	0	0	19	25	56.8182
mAML3	1	182949147	CATCTATCT	C			intergenic_variant		59	0	0	37	15	28.8462
mAML3	1	184644301	C	G		ENSMUSR00000019560	regulatory_region_variant		61	0	0	24	29	54.717
mAML3	1	187490238	C	A			intergenic_variant		86	0	0	29	40	57.971
mAML3	2	4067308	G	T	Frmd4a	ENSMUST00000177457.7	intron_variant		61	0	0	48	24	33.3333
mAML3	2	7166285	T	A	Celf2	ENSMUST00000002176.12	intron_variant		76	2	2.5641	59	28	32.1839
mAML3	2	8485143	A	G			intergenic_variant		55	0	0	24	18	42.8571
mAML3	2	11967633	C	T			intergenic_variant		88	0	0	57	12	17.3913
mAML3	2	18548077	T	C			intergenic_variant		74	0	0	30	24	44.4444
mAML3	2	21808946	C	A	Gpr158	ENSMUST00000055946.7	intron_variant		63	0	0	39	12	23.5294
mAML3	2	27875505	C	A		ENSMUSR00000622087	regulatory_region_variant		56	0	0	24	34	58.6207
mAML3	2	29927904	CAAAACAA	C	Odf2	ENSMUST00000113759.8	intron_variant		63	0	0	34	13	27.6596
mAML3	2	34638945	T	A		ENSMUSR00000152568	regulatory_region_variant		52	0	0	36	9	20
mAML3	2	39418619	C	A			intergenic_variant		63	0	0	36	32	47.0588
mAML3	2	39805058	C	T			intergenic_variant		77	0	0	42	25	37.3134
mAML3	2	41424010	G	A	Lrp1b	ENSMUST00000052550.12	intron_variant		69	0	0	31	42	57.5342
mAML3	2	56825720	A	G			intergenic_variant		52	0	0	30	8	21.0526
mAML3	2	58339004	A	G	Acvr1c	ENSMUST00000028178.13	intron_variant		32	1	3.0303	12	8	40
mAML3	2	66810162	T	A			intergenic_variant		54	0	0	28	24	46.1538
mAML3	2	80513407	A	T	Nckap1	ENSMUST00000111760.2	intron_variant		45	1	2.17391	27	12	30.7692
mAML3	2	81880717	T	C			intergenic_variant		58	0	0	26	28	51.8519
mAML3	2	82982893	G	T	Fsip2	ENSMUST00000143764.8	missense_variant	M3185I	61	0	0	26	19	42.2222
mAML3	2	87517697	G	A	Gm13738	ENSMUST00000122437.1	upstream_gene_variant		72	0	0	35	35	50
mAML3	2	88208162	G	A			intergenic_variant		58	0	0	31	35	53.0303
mAML3	2	88590445	T	C	Olfr1189	ENSMUST00000213679.1	intron_variant		82	0	0	25	25	50
mAML3	2	99261919	C	G			intergenic_variant		59	1	1.66667	32	13	28.8889
mAML3	2	99555267	G	A	Gm13809	ENSMUST00000117921.1	non_coding_transcript_exon_variant		71	0	0	30	31	50.8197
mAML3	2	104599275	G	T	Cstf3	ENSMUST00000028599.7	intron_variant		45	2	4.25532	11	30	73.1707
mAML3	2	106634320	T	C			intergenic_variant		31	0	0	20	9	31.0345
mAML3	2	110166286	T	C	Ccdc34	ENSMUST00000150183.8	intron_variant		50	0	0	29	18	38.2979
mAML3	2	110580301	AG	A			intergenic_variant		86	0	0	33	29	46.7742
mAML3	2	114973205	G	T	Gm13974	ENSMUST00000144368.1	intron_variant&non_coding_transcript_variant		91	0	0	41	30	42.2535
mAML3	2	132213070	C	T	Gm14051	ENSMUST00000131603.1	intron_variant&non_coding_transcript_variant		59	1	1.66667	42	11	20.7547
mAML3	2	136668444	T	G			intergenic_variant		75	0	0	31	30	49.1803
mAML3	2	146060177	C	T	Cfap61	ENSMUST00000133433.7	intron_variant		64	0	0	50	13	20.6349
mAML3	2	154661509	C	T	Chmp4b	ENSMUST00000044277.9	intron_variant		107	0	0	29	40	57.971
mAML3	2	157730111	G	A	Gm23463	ENSMUST00000122468.1	downstream_gene_variant		51	0	0	24	6	20
mAML3	2	162619436	CT	C	Ptprt	ENSMUST00000109441.1	intron_variant		49	0	0	30	12	28.5714
mAML3	2	169473447	G	T			intergenic_variant		60	0	0	37	26	41.2698
mAML3	2	174880922	T	C		ENSMUSR00000640235	regulatory_region_variant		85	0	0	35	30	46.1538
mAML3	3	3851492	T	A			intergenic_variant		69	0	0	20	23	53.4884
mAML3	3	7934638	T	A	1700010I02Rik	ENSMUST00000187729.1	intron_variant&non_coding_transcript_variant		52	0	0	43	8	15.6863
mAML3	3	12696213	C	T			intergenic_variant		66	0	0	22	29	56.8627
mAML3	3	14503068	C	T	Slc7a12	ENSMUST00000037321.7	intron_variant		69	0	0	47	31	39.7436
mAML3	3	16337511	C	T			intergenic_variant		47	0	0	26	11	29.7297
mAML3	3	16665039	A	G			intergenic_variant		91	0	0	64	24	27.2727
mAML3	3	22605558	C	A			intergenic_variant		69	0	0	33	27	45
mAML3	3	22630451	C	T			intergenic_variant		68	0	0	42	24	36.3636
mAML3	3	23427433	G	T			intergenic_variant		80	0	0	39	35	47.2973
mAML3	3	23705470	G	A			intergenic_variant		70	0	0	39	10	20.4082
mAML3	3	25187141	T	C	Gm38002	ENSMUST00000193255.1	upstream_gene_variant		63	1	1.5625	40	11	21.5686
mAML3	3	27828684	C	T			intergenic_variant		78	0	0	28	27	49.0909
mAML3	3	29580520	G	T	Egfem1	ENSMUST00000119598.7	intron_variant		65	0	0	36	33	47.8261
mAML3	3	29983924	C	T	Mecom	ENSMUST00000172694.7	intron_variant		72	0	0	49	10	16.9492
mAML3	3	30637996	C	T	Lrrc34	ENSMUST00000029252.7	intron_variant		72	0	0	34	28	45.1613
mAML3	3	38298148	T	A			intergenic_variant		40	0	0	20	12	37.5
mAML3	3	41117797	GTCTCTGTC	G			intergenic_variant		84	0	0	47	19	28.7879
mAML3	3	41830424	T	C			intergenic_variant		72	0	0	26	16	38.0952
mAML3	3	47458841	T	C	Gm2229	ENSMUST00000193328.1	downstream_gene_variant		72	0	0	39	25	39.0625
mAML3	3	55680254	A	C	Nbea	ENSMUST00000029374.7	intron_variant		53	0	0	19	25	56.8182
mAML3	3	60509053	A	C	Mbnl1	ENSMUST00000099087.7	intron_variant		79	0	0	20	22	52.381
mAML3	3	62396727	T	A	Arhgef26	ENSMUST00000079300.12	intron_variant		53	0	0	21	24	53.3333
mAML3	3	67670923	T	C			intergenic_variant		52	0	0	18	27	60
mAML3	3	85366517	A	C	Gm37240	ENSMUST00000154148.7	intron_variant		72	0	0	32	38	54.2857
mAML3	3	92389622	C	A	Sprr2h	ENSMUST00000059845.1	downstream_gene_variant		38	0	0	11	6	35.2941
mAML3	3	92541379	A	C			intergenic_variant		59	1	1.66667	28	22	44
mAML3	3	93019878	T	C	Lce1m	ENSMUST00000029520.8	upstream_gene_variant		72	0	0	28	14	33.3333
mAML3	3	93491132	G	A			intergenic_variant		72	0	0	33	26	44.0678
mAML3	3	93705582	C	A	Gm18433	ENSMUST00000195682.1	upstream_gene_variant		74	0	0	33	25	43.1034
mAML3	3	93829247	C	T	Tdpoz3	ENSMUST00000081780.3	downstream_gene_variant		41	0	0	21	7	25
mAML3	3	97115991	G	A			intergenic_variant		85	0	0	28	26	48.1481
mAML3	3	109921945	C	T	Ntng1	ENSMUST00000072596.11	intron_variant		36	0	0	25	7	21.875
mAML3	3	117678016	C	T	Plppr5	ENSMUST00000106473.4	intron_variant		62	0	0	49	7	12.5
mAML3	3	119904959	A	G			intergenic_variant		36	0	0	23	14	37.8378
mAML3	3	120665962	T	A	6530403H02Rik	ENSMUST00000182124.7	intron_variant&non_coding_transcript_variant		64	0	0	24	28	53.8462
mAML3	3	122020807	A	T	Arhgap29	ENSMUST00000037958.13	downstream_gene_variant		73	0	0	26	18	40.9091
mAML3	3	122345379	C	T	Bcar3	ENSMUST00000196134.1	intron_variant&non_coding_transcript_variant		61	0	0	38	35	47.9452
mAML3	3	131354019	TATTA	T	Sgms2	ENSMUST00000197057.1	intron_variant		98	0	0	41	27	39.7059
mAML3	3	134656956	G	C			intergenic_variant		40	0	0	19	20	51.2821
mAML3	3	136311457	T	G	Bank1	ENSMUST00000041577.12	intron_variant		49	1	2	19	18	48.6486
mAML3	3	138435982	A	T			intergenic_variant		81	0	0	68	11	13.9241
mAML3	3	142032844	A	G	Bmpr1b	ENSMUST00000098568.7	intron_variant		43	0	0	20	21	51.2195
mAML3	3	145803024	G	T	Ddah1	ENSMUST00000029845.14	intron_variant		77	0	0	24	28	53.8462
mAML3	3	147789412	TTAAA	T			intergenic_variant		74	0	0	27	18	40
mAML3	3	148203902	G	A			intergenic_variant		70	0	0	25	29	53.7037
mAML3	3	149241621	T	A			intergenic_variant		42	0	0	18	6	25
mAML3	3	149715166	A	G			intergenic_variant		98	0	0	22	22	50
mAML3	3	159585092	A	T			intergenic_variant		58	1	1.69492	28	19	40.4255
mAML3	4	12409749	G	A			intergenic_variant		82	0	0	27	31	53.4483
mAML3	4	20784518	A	G			intergenic_variant		73	0	0	21	23	52.2727
mAML3	4	22516496	C	T	Gm11878	ENSMUST00000117908.1	upstream_gene_variant		66	0	0	28	32	53.3333
mAML3	4	25558109	C	A			intergenic_variant		71	0	0	26	25	49.0196
mAML3	4	29521548	CT	C			intergenic_variant		69	0	0	58	8	12.1212
mAML3	4	30048847	A	C			intergenic_variant		76	0	0	47	8	14.5455
mAML3	4	32517778	G	A	Bach2	ENSMUST00000108180.8	intron_variant		67	0	0	37	24	39.3443
mAML3	4	36323206	G	A	Lingo2	ENSMUST00000108122.7	intron_variant		65	0	0	25	20	44.4444
mAML3	4	38264333	C	T	Gm12380	ENSMUST00000119012.1	non_coding_transcript_exon_variant		73	0	0	20	23	53.4884
mAML3	4	38286904	C	T			intergenic_variant		64	0	0	14	36	72
mAML3	4	48492981	C	T			intergenic_variant		84	0	0	34	44	56.4103
mAML3	4	51016881	C	T			intergenic_variant		50	0	0	32	19	37.2549
mAML3	4	51322722	C	T			intergenic_variant		86	0	0	32	33	50.7692
mAML3	4	53346270	G	A			intergenic_variant		89	0	0	39	14	26.4151
mAML3	4	56554784	A	C			intergenic_variant		82	0	0	28	20	41.6667
mAML3	4	58999528	G	A	Dnajc25	ENSMUST00000095070.3	upstream_gene_variant		92	0	0	35	24	40.678
mAML3	4	64771473	G	A			intergenic_variant		82	0	0	32	31	49.2063
mAML3	4	65261504	C	G	Pappa	ENSMUST00000084501.3	intron_variant		56	0	0	34	6	15
mAML3	4	66016743	G	A	Astn2	ENSMUST00000068214.10	intron_variant		73	0	0	34	33	49.2537
mAML3	4	84163436	G	A		ENSMUSR00000193810	regulatory_region_variant		72	0	0	46	7	13.2075
mAML3	4	88119320	A	G	Focad	ENSMUST00000097992.9	intron_variant		81	0	0	28	28	50
mAML3	4	90025540	T	A			intergenic_variant		58	0	0	50	9	15.2542
mAML3	4	99039408	G	A	Angptl3	ENSMUST00000030280.6	downstream_gene_variant		92	0	0	44	23	34.3284
mAML3	4	105387443	G	T			intergenic_variant		65	0	0	29	32	52.459
mAML3	4	105857776	G	T			intergenic_variant		77	0	0	27	29	51.7857
mAML3	4	111168801	C	G	Agbl4	ENSMUST00000097920.8	intron_variant		61	0	0	32	28	46.6667
mAML3	4	112457202	C	T			intergenic_variant		67	0	0	25	22	46.8085
mAML3	4	112826926	C	T	Skint6	ENSMUST00000138966.8	intron_variant		75	0	0	19	22	53.6585
mAML3	4	117972253	A	C	St3gal3	ENSMUST00000030263.8	intron_variant		60	2	3.22581	24	13	35.1351
mAML3	4	120431854	A	C	Scmh1	ENSMUST00000000087.12	intron_variant		47	0	0	25	15	37.5
mAML3	4	120598380	CAGGAAGGA	C	Gm8439	ENSMUST00000171482.1	intron_variant		69	0	0	35	10	22.2222
mAML3	4	122492580	T	A			intergenic_variant		47	0	0	15	22	59.4595
mAML3	4	123164254	G	A		ENSMUSR00000668358	regulatory_region_variant		68	0	0	37	37	50
mAML3	4	124112766	G	A			intergenic_variant		79	0	0	35	27	43.5484
mAML3	4	124863235	TGTTGGTTGGTTG	T	Maneal	ENSMUST00000064444.7	upstream_gene_variant		90	0	0	41	16	28.0702
mAML3	4	129957646	T	C	Spocd1	ENSMUST00000084263.5	downstream_gene_variant		97	1	1.02041	51	8	13.5593
mAML3	4	134175916	C	T	Cep85	ENSMUST00000040271.11	intron_variant		50	0	0	38	7	15.5556
mAML3	4	138044039	A	T	Eif4g3	ENSMUST00000084214.11	intron_variant		44	0	0	25	6	19.3548
mAML3	4	138545079	A	T			intergenic_variant		33	2	5.71429	14	15	51.7241
mAML3	4	146538296	A	C	Zfp981	ENSMUST00000105735.8	3_prime_UTR_variant		209	0	0	122	26	17.5676
mAML3	4	151342610	G	T	Camta1	ENSMUST00000049790.13	intron_variant		74	0	0	36	35	49.2958
mAML3	4	151898088	A	G			intergenic_variant		36	0	0	5	9	64.2857
mAML3	4	152956449	T	C			intergenic_variant		74	0	0	26	30	53.5714
mAML3	4	154310045	G	T			intergenic_variant		74	0	0	23	41	64.0625
mAML3	5	6842173	C	T	Zfp804b	ENSMUST00000200317.4	intron_variant		66	0	0	33	23	41.0714
mAML3	5	6931666	A	T	Zfp804b	ENSMUST00000200317.4	intron_variant		72	0	0	36	33	47.8261
mAML3	5	7881727	G	A	Gm30835	ENSMUST00000198825.1	intron_variant&non_coding_transcript_variant		52	1	1.88679	30	12	28.5714
mAML3	5	12248895	C	T			intergenic_variant		46	0	0	29	10	25.641
mAML3	5	14623893	G	C	Pclo	ENSMUST00000030691.16	intron_variant		57	2	3.38983	37	15	28.8462
mAML3	5	15674712	C	A		ENSMUSR00000676514	regulatory_region_variant		158	0	0	131	15	10.274
mAML3	5	15683431	C	T	Speer4cos	ENSMUST00000162113.1	intron_variant&non_coding_transcript_variant		77	0	0	74	13	14.9425
mAML3	5	15684167	A	T	Speer4cos	ENSMUST00000162113.1	intron_variant&non_coding_transcript_variant		140	0	0	100	14	12.2807
mAML3	5	15684401	T	A	Speer4cos	ENSMUST00000162113.1	intron_variant&non_coding_transcript_variant		171	0	0	138	8	5.47945
mAML3	5	15714088	T	G	Speer4c	ENSMUST00000095005.11	synonymous_variant	R39	146	0	0	106	22	17.1875
mAML3	5	15714216	A	C	Speer4c	ENSMUST00000095005.11	5_prime_UTR_variant		91	0	0	63	10	13.6986
mAML3	5	16236376	G	A	Cacna2d1	ENSMUST00000039370.13	intron_variant		57	0	0	28	20	41.6667
mAML3	5	16884571	C	A	Gm28710	ENSMUST00000211738.1	downstream_gene_variant		72	0	0	32	29	47.541
mAML3	5	22676254	C	G	6030443J06Rik	ENSMUST00000181209.1	intron_variant&non_coding_transcript_variant		67	0	0	50	11	18.0328
mAML3	5	24982787	C	CT	Prkag2	ENSMUST00000030784.13	intron_variant		93	0	0	22	29	56.8627
mAML3	5	25069114	T	A	Prkag2	ENSMUST00000030784.13	intron_variant		63	0	0	28	5	15.1515
mAML3	5	27001616	C	G	Gm16057	ENSMUST00000120811.1	downstream_gene_variant		78	0	0	28	19	40.4255
mAML3	5	32520792	G	A	Gm15614	ENSMUST00000155976.1	intron_variant&non_coding_transcript_variant		74	0	0	26	18	40.9091
mAML3	5	40781361	C	T			intergenic_variant		62	0	0	36	32	47.0588
mAML3	5	41715622	GAAGAGAAGAGAAAAA	G			intergenic_variant		74	0	0	38	7	15.5556
mAML3	5	46235563	C	T			intergenic_variant		83	0	0	41	25	37.8788
mAML3	5	58205787	A	T			intergenic_variant		33	0	0	19	22	53.6585
mAML3	5	58922041	A	T			intergenic_variant		82	0	0	40	27	40.2985
mAML3	5	59555893	G	A			intergenic_variant		64	0	0	36	27	42.8571
mAML3	5	59738530	G	T			intergenic_variant		88	0	0	35	32	47.7612
mAML3	5	83754863	G	A			intergenic_variant		86	0	0	27	32	54.2373
mAML3	5	84145553	A	T	Epha5	ENSMUST00000053733.14	intron_variant		48	0	0	22	20	47.619
mAML3	5	84835651	C	A			intergenic_variant		90	0	0	30	31	50.8197
mAML3	5	86522658	T	C	Tmprss11f	ENSMUST00000116553.8	3_prime_UTR_variant		83	0	0	48	6	11.1111
mAML3	5	94691922	A	G			intergenic_variant		106	0	0	98	13	11.7117
mAML3	5	101091807	G	T		ENSMUSR00000425793	regulatory_region_variant		80	0	0	20	35	63.6364
mAML3	5	104331323	A	AG	Mepe	ENSMUST00000066207.3	intron_variant		90	1	1.0989	96	17	15.0442
mAML3	5	105671506	G	A			intergenic_variant		27	0	0	16	6	27.2727
mAML3	5	106091831	G	C	Gm32736	ENSMUST00000200427.1	upstream_gene_variant		76	1	1.2987	26	26	50
mAML3	5	108994614	G	T	Vmn2r10	ENSMUST00000079163.4	3_prime_UTR_variant		77	0	0	29	23	44.2308
mAML3	5	109196630	C	T	Vmn2r13	ENSMUST00000053253.9	upstream_gene_variant		79	0	0	27	26	49.0566
mAML3	5	111474479	C	A		ENSMUSR00000426733	regulatory_region_variant		56	0	0	20	17	45.9459
mAML3	5	113480875	A	G			intergenic_variant		73	0	0	21	7	25
mAML3	5	128604985	A	T	Fzd10	ENSMUST00000117102.3	downstream_gene_variant		79	2	2.46914	20	21	51.2195
mAML3	5	132252944	G	T	Auts2	ENSMUST00000161226.8	intron_variant&non_coding_transcript_variant		51	0	0	18	20	52.6316
mAML3	5	137639703	G	A	Gm20605	ENSMUST00000177545.1	intron_variant&NMD_transcript_variant		88	0	0	32	30	48.3871
mAML3	5	141563009	T	C	Sdk1	ENSMUST00000085774.10	intron_variant		70	0	0	47	9	16.0714
mAML3	6	8410326	A	G	Gm45062	ENSMUST00000162564.6	intron_variant&NMD_transcript_variant		70	0	0	28	29	50.8772
mAML3	6	14791989	C	A			intergenic_variant		77	0	0	28	33	54.0984
mAML3	6	17001182	G	T			intergenic_variant		63	0	0	20	18	47.3684
mAML3	6	19034069	C	G			intergenic_variant		42	0	0	17	20	54.0541
mAML3	6	24125563	T	A	Slc13a1	ENSMUST00000031713.8	intron_variant		42	0	0	31	11	26.1905
mAML3	6	27767915	AAGG	A	Grm8	ENSMUST00000115323.7	intron_variant		53	0	0	32	7	17.9487
mAML3	6	31669693	T	C	Gm13848	ENSMUST00000130777.1	upstream_gene_variant		100	0	0	29	26	47.2727
mAML3	6	36525130	C	T	Chrm2	ENSMUST00000172278.7	3_prime_UTR_variant		80	0	0	32	35	52.2388
mAML3	6	37078614	C	T	Dgki	ENSMUST00000101532.9	intron_variant		75	1	1.31579	40	37	48.0519
mAML3	6	37679299	T	C			intergenic_variant		70	0	0	28	6	17.6471
mAML3	6	38531043	TCCAGTTCTCAAGGGGGGGGGACTCACAAGTCC	T	Fmc1	ENSMUST00000019833.4	upstream_gene_variant		88	0	0	38	12	24
mAML3	6	40260253	T	A			intergenic_variant		55	0	0	43	24	35.8209
mAML3	6	42326888	TTA	T	Fam131b	ENSMUST00000143278.7	upstream_gene_variant		84	0	0	28	18	39.1304
mAML3	6	72531375	A	G			intergenic_variant		66	0	0	56	9	13.8462
mAML3	6	73531113	C	A	Gm4374	ENSMUST00000204929.1	upstream_gene_variant		67	0	0	36	21	36.8421
mAML3	6	74005609	T	C			intergenic_variant		70	0	0	32	13	28.8889
mAML3	6	74796367	T	C			intergenic_variant		61	0	0	29	24	45.283
mAML3	6	75320841	C	A			intergenic_variant		63	0	0	42	18	30
mAML3	6	75401382	T	C			intergenic_variant		70	0	0	31	26	45.614
mAML3	6	76246301	C	CTT			intergenic_variant		27	0	0	17	6	26.087
mAML3	6	77757793	A	G	Ctnna2	ENSMUST00000159626.7	intron_variant		55	0	0	26	22	45.8333
mAML3	6	83229303	C	G	Slc4a5	ENSMUST00000113900.7	intron_variant		89	1	1.11111	36	33	47.8261
mAML3	6	93203279	C	A	9530026P05Rik	ENSMUST00000181121.7	intron_variant&non_coding_transcript_variant		30	0	0	13	14	51.8519
mAML3	6	94209886	CA	C	Magi1	ENSMUST00000089317.11	intron_variant		11	0	0	12	13	52
mAML3	6	97784684	C	A			intergenic_variant		77	0	0	32	36	52.9412
mAML3	6	107425589	C	T			intergenic_variant		72	0	0	26	25	49.0196
mAML3	6	108560238	G	A	Gm16433	ENSMUST00000062429.6	downstream_gene_variant		58	0	0	39	7	15.2174
mAML3	6	110839058	TCCG	T	Grm7	ENSMUST00000071076.12	intron_variant		31	0	0	19	8	29.6296
mAML3	6	115223796	A	G	Gm17482	ENSMUST00000166681.1	upstream_gene_variant		42	0	0	26	6	18.75
mAML3	6	120367434	G	A	Kdm5a	ENSMUST00000005108.9	intron_variant		64	0	0	24	40	62.5
mAML3	6	123360127	G	A			intergenic_variant		80	1	1.23457	51	9	15
mAML3	6	125717645	TTTTG	T	Ano2	ENSMUST00000160496.7	intron_variant		72	0	0	46	25	35.2113
mAML3	6	125717652	T	G	Ano2	ENSMUST00000160496.7	intron_variant		87	0	0	45	25	35.7143
mAML3	6	137080139	C	T	Rerg	ENSMUST00000117919.7	intron_variant		48	0	0	35	7	16.6667
mAML3	6	137130125	A	T	Rerg	ENSMUST00000117919.7	intron_variant		69	0	0	48	10	17.2414
mAML3	6	137802421	T	G	Dera	ENSMUST00000087675.8	intron_variant		96	0	0	28	29	50.8772
mAML3	6	137802422	C	T	Dera	ENSMUST00000087675.8	intron_variant		94	0	0	28	29	50.8772
mAML3	6	139488692	C	A	Rergl	ENSMUST00000170650.2	downstream_gene_variant		72	0	0	37	38	50.6667
mAML3	6	140604854	G	A		ENSMUSR00000709734	regulatory_region_variant		61	0	0	32	20	38.4615
mAML3	6	142270405	A	T	Slco1a5	ENSMUST00000111825.9	intron_variant		98	0	0	31	29	48.3333
mAML3	6	142353131	C	T	Pyroxd1	ENSMUST00000041852.7	intron_variant		76	0	0	38	31	44.9275
mAML3	6	143685614	G	C			intergenic_variant		62	0	0	27	20	42.5532
mAML3	6	148553047	G	C			intergenic_variant		64	0	0	23	28	54.902
mAML3	7	3083990	A	T	Gm3104	ENSMUST00000171004.1	upstream_gene_variant		42	2	4.54545	41	25	37.8788
mAML3	7	8092495	AAAAAAAC	A	2810047C21Rik1	ENSMUST00000210322.1	intron_variant&non_coding_transcript_variant		62	1	1.5873	42	43	50.5882
mAML3	7	10665064	A	C	Vmn1r-ps52	ENSMUST00000177426.1	downstream_gene_variant		60	0	0	30	50	62.5
mAML3	7	13231977	G	T			intergenic_variant		58	0	0	48	10	17.2414
mAML3	7	18545666	A	G	Gm26062	ENSMUST00000083379.1	upstream_gene_variant		54	0	0	61	18	22.7848
mAML3	7	30058202	TA	T	Gm26920	ENSMUST00000182746.1	intron_variant&NMD_transcript_variant		93	0	0	60	25	29.4118
mAML3	7	36228150	G	C			intergenic_variant		59	2	3.27869	24	12	33.3333
mAML3	7	42915994	C	T	Vmn2r63	ENSMUST00000163803.2	intron_variant		75	0	0	81	20	19.802
mAML3	7	44403742	A	C	Syt3	ENSMUST00000118831.7	downstream_gene_variant		78	0	0	50	24	32.4324
mAML3	7	45375184	C	A	Lin7b	ENSMUST00000003971.9	upstream_gene_variant		36	2	5.26316	5	32	86.4865
mAML3	7	50512263	G	T	Nell1	ENSMUST00000081872.12	intron_variant		57	0	0	25	45	64.2857
mAML3	7	51280341	G	A			intergenic_variant		49	0	0	34	19	35.8491
mAML3	7	51704461	G	C			intergenic_variant		73	0	0	59	28	32.1839
mAML3	7	59795335	G	C	Gm22047	ENSMUST00000179176.1	upstream_gene_variant		166	0	0	142	29	16.9591
mAML3	7	60457530	T	A			intergenic_variant		87	0	0	61	39	39
mAML3	7	62819166	G	A	A26c2	ENSMUST00000207359.1	intron_variant		85	0	0	35	49	58.3333
mAML3	7	65146096	T	A	Fam189a1	ENSMUST00000119118.7	intron_variant		55	0	0	49	25	33.7838
mAML3	7	74345333	G	A	Slco3a1	ENSMUST00000026897.13	intron_variant		80	0	0	36	55	60.4396
mAML3	7	78130119	G	T			intergenic_variant		69	0	0	62	23	27.0588
mAML3	7	85905738	A	G			intergenic_variant		50	0	0	36	18	33.3333
mAML3	7	99454718	G	A	Gdpd5	ENSMUST00000037528.9	intron_variant		91	0	0	57	27	32.1429
mAML3	7	108295478	C	T			intergenic_variant		67	0	0	55	29	34.5238
mAML3	7	110064841	A	G	Zfp143	ENSMUST00000209505.1	intron_variant		75	0	0	36	23	38.9831
mAML3	7	115968153	C	A	Sox6	ENSMUST00000072804.10	intron_variant		62	0	0	32	50	60.9756
mAML3	7	117943531	G	T			intergenic_variant		84	0	0	25	61	70.9302
mAML3	7	121550916	G	A	4933432K03Rik	ENSMUST00000205739.1	intron_variant&non_coding_transcript_variant		58	0	0	51	11	17.7419
mAML3	7	124462500	C	A			intergenic_variant		76	0	0	64	27	29.6703
mAML3	7	129367258	G	A	Plpp4	ENSMUST00000094018.5	intron_variant		61	0	0	53	36	40.4494
mAML3	7	133556091	G	A		ENSMUSR00000450735	regulatory_region_variant		85	0	0	48	31	39.2405
mAML3	7	136425421	T	C			intergenic_variant		71	0	0	63	24	27.5862
mAML3	7	141958193	G	T	Brsk2	ENSMUST00000075528.11	intron_variant		46	1	2.12766	48	26	35.1351
mAML3	7	144852574	TGATAGATA	T	Fgf4	ENSMUST00000208265.1	intron_variant		72	0	0	82	19	18.8119
mAML3	8	5111346	C	T			intergenic_variant		44	0	0	26	7	21.2121
mAML3	8	7343282	G	T			intergenic_variant		78	0	0	37	22	37.2881
mAML3	8	7780353	G	T			intergenic_variant		38	0	0	20	18	47.3684
mAML3	8	14372763	C	A	Dlgap2	ENSMUST00000152652.7	intron_variant		84	0	0	41	21	33.871
mAML3	8	14384198	G	A	Dlgap2	ENSMUST00000152652.7	intron_variant		85	0	0	29	38	56.7164
mAML3	8	17346680	C	T	Csmd1	ENSMUST00000082104.6	intron_variant		74	0	0	25	30	54.5455
mAML3	8	24243530	A	T			intergenic_variant		59	0	0	27	19	41.3043
mAML3	8	24603549	C	T	Adam18	ENSMUST00000033957.11	intron_variant		81	0	0	43	29	40.2778
mAML3	8	26296143	T	C	Gm45307	ENSMUST00000211122.1	upstream_gene_variant		87	0	0	52	11	17.4603
mAML3	8	26296150	G	A	Gm45307	ENSMUST00000211122.1	upstream_gene_variant		77	0	0	39	20	33.8983
mAML3	8	26542572	G	T			intergenic_variant		74	0	0	28	27	49.0909
mAML3	8	28076797	G	T			intergenic_variant		62	0	0	29	35	54.6875
mAML3	8	38017355	C	G	Sgcz	ENSMUST00000118896.1	intron_variant		58	0	0	33	17	34
mAML3	8	38179199	T	G	Sgcz	ENSMUST00000118896.1	intron_variant		53	0	0	21	21	50
mAML3	8	38595377	G	A	Sgcz	ENSMUST00000118896.1	intron_variant		51	1	1.92308	34	12	26.087
mAML3	8	40162026	G	T			intergenic_variant		71	0	0	28	32	53.3333
mAML3	8	40463133	G	C	Zdhhc2	ENSMUST00000049389.10	intron_variant		68	0	0	30	19	38.7755
mAML3	8	63030408	C	A	Spock3	ENSMUST00000119068.7	intron_variant		32	0	0	11	15	57.6923
mAML3	8	65769241	A	G	March1	ENSMUST00000110255.7	intron_variant		71	0	0	37	37	50
mAML3	8	67489847	A	G	Nat1	ENSMUST00000026677.3	upstream_gene_variant		62	0	0	45	7	13.4615
mAML3	8	68269910	G	C		ENSMUSR00000733641	regulatory_region_variant		55	1	1.78571	23	22	48.8889
mAML3	8	69422882	G	A	Gm45848	ENSMUST00000212932.1	intron_variant&non_coding_transcript_variant		54	0	0	35	19	35.1852
mAML3	8	71231854	AAAGG	A			intergenic_variant		71	0	0	45	8	15.0943
mAML3	8	80257763	G	A			intergenic_variant		70	0	0	28	16	36.3636
mAML3	8	91225749	C	T	Rpgrip1l	ENSMUST00000047783.13	intron_variant		92	0	0	35	24	40.678
mAML3	8	94291946	T	A	Nup93	ENSMUST00000212824.1	intron_variant		78	0	0	23	37	61.6667
mAML3	8	94393327	G	T	Herpud1	ENSMUST00000161576.7	intron_variant		51	1	1.92308	26	28	51.8519
mAML3	8	102172019	A	T			intergenic_variant		70	0	0	33	22	40
mAML3	8	102745603	C	G	Cdh11	ENSMUST00000075190.4	intron_variant		42	0	0	22	10	31.25
mAML3	8	103384129	T	G			intergenic_variant		61	0	0	52	9	14.7541
mAML3	8	104677453	C	G	Gm7208	ENSMUST00000212442.1	intron_variant&non_coding_transcript_variant		65	0	0	53	7	11.6667
mAML3	8	109682705	G	A	Ist1	ENSMUST00000034164.5	synonymous_variant	I54	92	0	0	26	44	62.8571
mAML3	8	115429489	C	G			intergenic_variant		78	0	0	40	32	44.4444
mAML3	8	117009017	T	A	Pkd1l2	ENSMUST00000098375.5	intron_variant		59	1	1.66667	31	19	38
mAML3	8	117647636	C	T			intergenic_variant		79	0	0	37	30	44.7761
mAML3	8	117694976	C	T	Gm38416	ENSMUST00000209648.1	downstream_gene_variant		41	0	0	28	7	20
mAML3	8	117952203	G	GAGACAGAC			intergenic_variant		47	0	0	36	16	30.7692
mAML3	8	119037159	C	A	Cdh13	ENSMUST00000117160.1	intron_variant		58	0	0	40	9	18.3673
mAML3	8	123426933	G	A	Tubb3	ENSMUST00000071134.3	downstream_gene_variant		85	0	0	80	30	27.2727
mAML3	8	123428075	G	A	Gm20388	ENSMUST00000127664.1	intron_variant		89	0	0	59	37	38.5417
mAML3	8	123428388	T	C	Gm20388	ENSMUST00000127664.1	intron_variant		76	0	0	59	35	37.234
mAML3	8	123429170	T	A	Gm20388	ENSMUST00000127664.1	intron_variant		76	0	0	55	35	38.8889
mAML3	8	123429444	G	A	Gm20388	ENSMUST00000127664.1	intron_variant		76	0	0	52	22	29.7297
mAML3	8	123430341	G	A	Gm20388	ENSMUST00000127664.1	intron_variant		91	0	0	64	21	24.7059
mAML3	8	123430737	G	A	Gm20388	ENSMUST00000127664.1	intron_variant		97	0	0	61	42	40.7767
mAML3	8	123431175	T	C	Gm20388	ENSMUST00000127664.1	intron_variant		84	0	0	58	43	42.5743
mAML3	8	123432183	C	T	Gm20388	ENSMUST00000127664.1	intron_variant		89	0	0	69	34	33.0097
mAML3	8	123434022	A	G	Gm20388	ENSMUST00000127664.1	intron_variant		92	0	0	82	40	32.7869
mAML3	9	10077016	T	C	Cntn5	ENSMUST00000160216.7	intron_variant		62	0	0	25	33	56.8966
mAML3	9	15410353	T	A			intergenic_variant		66	0	0	29	30	50.8475
mAML3	9	15709297	T	G	Slc36a4	ENSMUST00000061568.8	upstream_gene_variant		74	0	0	33	44	57.1429
mAML3	9	16508325	C	T			intergenic_variant		56	0	0	30	6	16.6667
mAML3	9	16508329	T	C			intergenic_variant		61	0	0	24	19	44.186
mAML3	9	17449857	C	A			intergenic_variant		59	1	1.66667	20	18	47.3684
mAML3	9	22588549	C	T	Bbs9	ENSMUST00000147712.7	intron_variant		71	0	0	43	27	38.5714
mAML3	9	24309181	G	T	Npsr1	ENSMUST00000059650.10	intron_variant		89	0	0	28	25	47.1698
mAML3	9	24578563	T	A	Dpy19l2	ENSMUST00000133010.3	intron_variant		51	1	1.92308	26	25	49.0196
mAML3	9	26460651	T	G			intergenic_variant		36	1	2.7027	20	16	44.4444
mAML3	9	26901381	C	T	Gm1110	ENSMUST00000115261.2	intron_variant		77	0	0	29	26	47.2727
mAML3	9	33039376	G	C	Gm27166	ENSMUST00000184476.1	intron_variant&non_coding_transcript_variant		61	2	3.1746	21	20	48.7805
mAML3	9	33331836	A	G			intergenic_variant		68	0	0	28	14	33.3333
mAML3	9	39435027	C	T			intergenic_variant		76	0	0	31	34	52.3077
mAML3	9	40237011	G	A			intergenic_variant		54	0	0	23	5	17.8571
mAML3	9	42408349	G	T	Tbcel	ENSMUST00000066148.11	downstream_gene_variant		53	0	0	18	23	56.0976
mAML3	9	43094869	C	T	Arhgef12	ENSMUST00000165665.8	intron_variant		63	0	0	26	30	53.5714
mAML3	9	44163402	TCGTAATTTGGGGAAGGAGCACCTTCTGCTCCTTGCCTTAATAGGCTGCCACTGCCTCTGGGGTCAAACGGATCCACCACGATGGGCTCAGTACCTTTGATTTCACATCGGCAAAAAGGACAGCCCTGACCTTCTGATTCCTGCAGAAGAAGCAGATGACAGTGA	T	Cbl	ENSMUSG00000034342	protein_altering_variant		81	0	0	42	21	33.33
mAML3	9	44163402	TCGTAATTTGGGGAAGGAGCACCTTCTGCTCCTTGCCTTAATAGGCTGCCACTGCCTCTGGGGTCAAACGGATCCACCACGATGGGCTCAGTACCTTTGATTTCACATCGGCAAAAAGGACAGCCCTGACCTTCTGATTCCTGCAGAAGAAGCAGATGACAGTGA	T	Cbl	ENSMUSG00000034342	protein_altering_variant		81	0	0	42	21	33.33
mAML3	9	45332028	G	C	Tmprss13	ENSMUST00000034597.7	intron_variant		58	1	1.69492	43	11	20.3704
mAML3	9	46247198	G	A	Apoa4	ENSMUST00000034585.6	downstream_gene_variant		86	0	0	29	19	39.5833
mAML3	9	48310185	G	A	Nxpe4	ENSMUST00000215780.1	intron_variant		77	0	0	28	29	50.8772
mAML3	9	57352686	C	T			intergenic_variant		71	0	0	33	28	45.9016
mAML3	9	71153044	A	T	Aqp9	ENSMUST00000060917.11	intron_variant		89	0	0	34	23	40.3509
mAML3	9	73060722	A	G	Rab27a	ENSMUST00000184146.7	intron_variant		86	0	0	32	28	46.6667
mAML3	9	73511831	T	A	Unc13c	ENSMUST00000184666.7	intron_variant		80	0	0	34	30	46.875
mAML3	9	77393704	C	G	5730403I07Rik	ENSMUST00000183878.1	intron_variant&non_coding_transcript_variant		52	1	1.88679	25	15	37.5
mAML3	9	84148108	C	T			intergenic_variant		71	0	0	32	32	50
mAML3	9	88974182	C	A			intergenic_variant		94	0	0	22	19	46.3415
mAML3	9	91070405	C	T			intergenic_variant		58	0	0	28	34	54.8387
mAML3	9	93391845	G	A	Gm9621	ENSMUST00000183322.1	non_coding_transcript_exon_variant		84	0	0	33	32	49.2308
mAML3	9	98108121	G	C			intergenic_variant		49	0	0	41	13	24.0741
mAML3	9	102110914	A	G	Ephb1	ENSMUST00000035129.13	intron_variant		41	1	2.38095	8	21	72.4138
mAML3	9	106625836	A	C	Iqcf6	ENSMUST00000171091.2	upstream_gene_variant		47	1	2.08333	22	17	43.5897
mAML3	10	5384072	A	G	Syne1	ENSMUST00000041639.6	intron_variant		75	0	0	27	16	37.2093
mAML3	10	6210708	C	A			intergenic_variant		78	0	0	29	29	50
mAML3	10	9063002	G	C			intergenic_variant		64	0	0	29	21	42
mAML3	10	9352402	T	A	Gm48749	ENSMUST00000214867.1	intron_variant&non_coding_transcript_variant		75	0	0	31	39	55.7143
mAML3	10	12583161	G	C	Utrn	ENSMUST00000076817.4	intron_variant		101	0	0	23	35	60.3448
mAML3	10	22278398	G	A	H60b	ENSMUST00000131558.1	intron_variant		59	0	0	41	7	14.5833
mAML3	10	36311222	T	A			intergenic_variant		73	0	0	18	21	53.8462
mAML3	10	41346992	G	A	Ak9	ENSMUST00000173494.3	intron_variant		96	0	0	45	5	10
mAML3	10	49436055	G	C	Grik2	ENSMUST00000218823.1	intron_variant		53	0	0	44	8	15.3846
mAML3	10	52196350	C	T	Ros1	ENSMUST00000020045.9	upstream_gene_variant		32	0	0	14	16	53.3333
mAML3	10	55827053	C	T			intergenic_variant		79	0	0	28	34	54.8387
mAML3	10	56024301	C	A	Tbc1d32	ENSMUST00000099739.4	intron_variant		74	0	0	36	34	48.5714
mAML3	10	57274440	A	G			intergenic_variant		70	0	0	18	22	55
mAML3	10	80482872	C	T			intergenic_variant		77	0	0	56	7	11.1111
mAML3	10	82621231	A	G	1190007I07Rik	ENSMUST00000079648.11	intron_variant		87	0	0	28	27	49.0909
mAML3	10	87500902	GC	G		ENSMUSR00000312893	regulatory_region_variant		75	0	0	34	22	39.2857
mAML3	10	92631275	T	A			intergenic_variant		70	0	0	29	40	57.971
mAML3	10	93150578	C	CTT			intergenic_variant		53	1	1.85185	37	13	26
mAML3	10	107173498	G	C			intergenic_variant		68	0	0	48	11	18.6441
mAML3	10	108075793	A	T		ENSMUSR00000314191	regulatory_region_variant		67	1	1.47059	23	21	47.7273
mAML3	10	113285917	T	G			intergenic_variant		36	1	2.7027	9	21	70
mAML3	10	114298370	G	C			intergenic_variant		54	0	0	34	38	52.7778
mAML3	11	14388140	C	G			intergenic_variant		70	0	0	44	9	16.9811
mAML3	11	15480966	T	C	Gm12010	ENSMUST00000122400.1	upstream_gene_variant		27	0	0	12	5	29.4118
mAML3	11	16558526	GA	G			intergenic_variant		27	0	0	19	7	26.9231
mAML3	11	16597071	T	A		ENSMUSR00000512557	regulatory_region_variant		72	0	0	29	33	53.2258
mAML3	11	20820786	C	T	Lgalsl	ENSMUST00000047028.8	downstream_gene_variant		73	0	0	28	20	41.6667
mAML3	11	22601310	T	G	Gm26829	ENSMUST00000180581.1	intron_variant&non_coding_transcript_variant		48	2	4	26	19	42.2222
mAML3	11	24247742	T	A			intergenic_variant		77	0	0	27	32	54.2373
mAML3	11	28145499	C	T			intergenic_variant		71	0	0	27	24	47.0588
mAML3	11	30559798	C	A	Acyp2	ENSMUST00000074613.3	intron_variant		24	0	0	20	10	33.3333
mAML3	11	33153270	T	TGAAGTTCCTATACTTTCTAGAGAATAGGAACTTC	Npm1	ENSMUST00000075641.9	intron_variant		54	0	0	53	9	14.5161
mAML3	11	36375410	G	A	Tenm2	ENSMUST00000102801.7	intron_variant		75	0	0	30	18	37.5
mAML3	11	36943319	T	A	Tenm2	ENSMUST00000102801.7	intron_variant		53	0	0	14	7	33.3333
mAML3	11	40375837	C	G			intergenic_variant		63	0	0	28	20	41.6667
mAML3	11	41338847	C	G			intergenic_variant		68	1	1.44928	42	11	20.7547
mAML3	11	41540913	C	T			intergenic_variant		69	0	0	28	25	47.1698
mAML3	11	43681099	C	T	Pwwp2a	ENSMUST00000061070.5	upstream_gene_variant		76	0	0	33	9	21.4286
mAML3	11	44676388	C	G	Ebf1	ENSMUST00000101326.9	intron_variant		47	1	2.08333	25	25	50
mAML3	11	44688903	G	T	Ebf1	ENSMUST00000101326.9	intron_variant		42	0	0	21	13	38.2353
mAML3	11	46747872	G	C	Havcr1	ENSMUST00000047568.4	upstream_gene_variant		49	0	0	31	22	41.5094
mAML3	11	51448983	G	A	Col23a1	ENSMUST00000102765.8	intron_variant		78	0	0	54	7	11.4754
mAML3	11	52498315	C	A			intergenic_variant		80	0	0	18	31	63.2653
mAML3	11	52571643	T	A		ENSMUSR00000516506	regulatory_region_variant		69	0	0	37	19	33.9286
mAML3	11	55794693	T	A	Gm12239	ENSMUST00000134285.1	intron_variant&non_coding_transcript_variant		79	0	0	37	21	36.2069
mAML3	11	71436900	C	T	Gm16013	ENSMUST00000152249.1	upstream_gene_variant		80	0	0	32	31	49.2063
mAML3	11	79179964	G	C			intergenic_variant		82	0	0	64	7	9.85915
mAML3	11	82408987	T	A	Tmem132e	ENSMUST00000054245.7	intron_variant		43	0	0	20	17	45.9459
mAML3	11	87485095	C	G	Tex14	ENSMUST00000060835.11	intron_variant		82	1	1.20482	48	26	35.1351
mAML3	11	90089962	T	A			intergenic_variant		51	0	0	37	20	35.0877
mAML3	11	93228103	G	T	Car10	ENSMUST00000107863.3	intron_variant		68	0	0	22	13	37.1429
mAML3	11	98475792	G	A	Ikzf3	ENSMUST00000103141.3	intron_variant		84	0	0	39	37	48.6842
mAML3	11	106138731	G	A	Map3k3	ENSMUST00000002044.9	intron_variant		60	2	3.22581	18	22	55
mAML3	11	115580211	T	C	Nup85	ENSMUST00000021085.10	intron_variant		71	0	0	29	17	36.9565
mAML3	12	3322532	A	T		ENSMUSR00000528834	regulatory_region_variant		53	1	1.85185	25	15	37.5
mAML3	12	6538260	TCTC	T			intergenic_variant		57	0	0	36	8	18.1818
mAML3	12	19088068	G	T		ENSMUSR00000530443	regulatory_region_variant		72	0	0	35	23	39.6552
mAML3	12	22199469	T	C	Gm9289	ENSMUST00000221269.1	downstream_gene_variant		58	0	0	39	10	20.4082
mAML3	12	23052423	T	C		ENSMUSR00000530673	regulatory_region_variant		84	0	0	36	13	26.5306
mAML3	12	23209214	G	A			intergenic_variant		59	0	0	44	21	32.3077
mAML3	12	23209230	A	G			intergenic_variant		71	0	0	56	13	18.8406
mAML3	12	26601925	C	G	Gm47847	ENSMUST00000223018.1	intron_variant&non_coding_transcript_variant		69	0	0	48	9	15.7895
mAML3	12	27407659	G	A			intergenic_variant		72	0	0	20	43	68.254
mAML3	12	34319597	G	T	Hdac9	ENSMUST00000209902.1	intron_variant		67	0	0	36	25	40.9836
mAML3	12	34320052	C	T	Hdac9	ENSMUST00000209902.1	intron_variant		77	0	0	33	40	54.7945
mAML3	12	37875794	G	A	Dgkb	ENSMUST00000040500.8	upstream_gene_variant		74	0	0	27	26	49.0566
mAML3	12	38952899	C	G			intergenic_variant		69	0	0	62	8	11.4286
mAML3	12	42703608	C	T			intergenic_variant		80	0	0	28	31	52.5424
mAML3	12	50410650	T	C	Prkd1	ENSMUST00000002765.8	intron_variant		83	0	0	32	31	49.2063
mAML3	12	50690458	A	T			intergenic_variant		72	0	0	30	23	43.3962
[truncated: 4,810 more rows]

## Sheet: Copy Number Alterations
sample	chr	start	end	probes	log2cn
mAML1	7	1	145441459	243083	0.566996
mAML1	7	1	145441459	243083	0.566996
mAML2	7	1	145441459	241868	0.574999
mAML3	7	1	145441459	242223	0.5646
mAML4	5	145364096	147403412	3558	4.47438
mAML4	7	1	145441459	242088	0.553527
mAML5	7	1	145441459	133457	0.484453
mAML6	7	1	145441459	107368	0.554343
mAML7	7	1	145441459	106698	0.543462
mAML8	7	1	145441459	133705	0.515692
mAML10	7	1	145441459	53690	0.562126
mAML11	7	1	145441459	107500	0.560454
