# Supplementary material for: Overexpression of the signaling coordinator GAB2 can play an important role in acute myeloid leukemia progression
Source: J Clin Invest. 2025 Aug 7;135(21):e195929. doi: 10.1172/JCI195929 (PMC12578389; doi:10.1172/JCI195929)
Supplement: Supplemental table 2 [file jci-135-195929-s153.xlsx]

## Sheet: DEGs up in AML
Gene Ontology Term	FDR	p-value	overlap	total genes in group
GOBP_PHOSPHORYLATION	2.54056e-05	2.39993e-09	30	1702
GOBP_SMALL_MOLECULE_METABOLIC_PROCESS	0.000230189	4.34893e-08	29	1825
GOBP_REGULATION_OF_PROGRAMMED_CELL_DEATH	0.000473772	1.34264e-07	27	1700
GOMF_KINASE_ACTIVITY	0.000675732	2.5533e-07	17	743
GOBP_POSITIVE_REGULATION_OF_MOLECULAR_FUNCTION	0.000722196	4.77552e-07	22	1265
GOBP_REGULATION_OF_CATALYTIC_ACTIVITY	0.000722196	4.40683e-07	25	1581
GOBP_REGULATION_OF_IMMUNE_SYSTEM_PROCESS	0.000722196	4.00011e-07	26	1684
GOBP_POSITIVE_REGULATION_OF_CATALYTIC_ACTIVITY	0.00104962	8.7852e-07	18	907
GOMF_TRANSFERASE_ACTIVITY_TRANSFERRING_PHOSPHORUS_CONTAINING_GROUPS	0.00104962	8.92367e-07	18	908
GOBP_INTRACELLULAR_SIGNALING_CASSETTE	0.00182276	2.04253e-06	26	1839
GOBP_POSITIVE_REGULATION_OF_PROGRAMMED_CELL_DEATH	0.00182276	1.82249e-06	15	673
GOBP_POSITIVE_REGULATION_OF_PROTEOLYSIS	0.00182276	2.06623e-06	11	355
GOBP_ORGANONITROGEN_COMPOUND_CATABOLIC_PROCESS	0.00302695	3.71721e-06	22	1435
GOBP_GLYCEROLIPID_METABOLIC_PROCESS	0.00364749	4.82381e-06	11	388
GOBP_CELLULAR_RESPONSE_TO_STRESS	0.00475158	6.73282e-06	25	1844
GOBP_NEGATIVE_REGULATION_OF_CELL_COMMUNICATION	0.0053054	8.02399e-06	22	1507
GOBP_NEGATIVE_REGULATION_OF_INTRACELLULAR_SIGNAL_TRANSDUCTION	0.0053054	8.95764e-06	13	583
GOBP_TUMOR_NECROSIS_FACTOR_SUPERFAMILY_CYTOKINE_PRODUCTION	0.0053054	9.02109e-06	8	202
GOBP_REGULATION_OF_PHOSPHORUS_METABOLIC_PROCESS	0.00537919	9.6547e-06	20	1297
GOBP_PROTEOLYSIS	0.00545443	1.0305e-05	24	1769
GOBP_POSITIVE_REGULATION_OF_RELEASE_OF_CYTOCHROME_C_FROM_MITOCHONDRIA	0.00574017	1.13871e-05	4	28
GOBP_SMALL_MOLECULE_CATABOLIC_PROCESS	0.00603782	1.25479e-05	10	351
GOBP_POSITIVE_REGULATION_OF_PROTEIN_METABOLIC_PROCESS	0.00617561	1.34176e-05	20	1327
GOMF_PURINE_NUCLEOTIDE_BINDING	0.00636411	1.44284e-05	25	1929
GOBP_CIRCULATORY_SYSTEM_DEVELOPMENT	0.00771577	1.89505e-05	19	1246
GOMF_ADENYL_NUCLEOTIDE_BINDING	0.00771577	1.84641e-05	22	1591
GOBP_HIGH_DENSITY_LIPOPROTEIN_PARTICLE_CLEARANCE	0.00777427	1.98286e-05	3	11
GOBP_NEGATIVE_REGULATION_OF_TRANSFERASE_ACTIVITY	0.00843349	2.23066e-05	8	229
GOBP_BIOLOGICAL_PROCESS_INVOLVED_IN_INTERSPECIES_INTERACTION_BETWEEN_ORGANISMS	0.0086192	2.4052e-05	24	1864
GOBP_POSITIVE_REGULATION_OF_HYDROLASE_ACTIVITY	0.0086192	2.44262e-05	11	462
GOBP_CELLULAR_CATABOLIC_PROCESS	0.00867082	2.53916e-05	17	1051
GOBP_NEURON_APOPTOTIC_PROCESS	0.00911385	3.01482e-05	10	389
GOBP_ORGANIC_HYDROXY_COMPOUND_METABOLIC_PROCESS	0.00911385	2.98211e-05	12	561
GOBP_POSITIVE_REGULATION_OF_MULTICELLULAR_ORGANISMAL_PROCESS	0.00911385	2.94897e-05	24	1888
GOBP_TRIGLYCERIDE_METABOLIC_PROCESS	0.00911385	2.75653e-05	6	116
GOMF_ENZYME_REGULATOR_ACTIVITY	0.00911385	3.09936e-05	19	1292
GOBP_POSITIVE_REGULATION_OF_ESTABLISHMENT_OF_PROTEIN_LOCALIZATION_TO_MITOCHONDRION	0.00976086	3.4116e-05	3	13
GOBP_REGULATION_OF_INTRACELLULAR_SIGNAL_TRANSDUCTION	0.0101434	3.64114e-05	23	1788
GOBP_INTERLEUKIN_6_PRODUCTION	0.0108115	3.98308e-05	7	182
GOBP_CARBOHYDRATE_METABOLIC_PROCESS	0.0112438	4.24856e-05	12	582
GOBP_ORGANIC_ACID_METABOLIC_PROCESS	0.0115017	4.56331e-05	16	992
GOBP_REGULATION_OF_NEURON_APOPTOTIC_PROCESS	0.0115017	4.47137e-05	9	327
GOBP_LIPID_METABOLIC_PROCESS	0.0120352	4.88864e-05	20	1455
GOBP_REGULATION_OF_PROTEIN_MODIFICATION_PROCESS	0.0125038	5.1971e-05	19	1343
GOCC_LOW_DENSITY_LIPOPROTEIN_PARTICLE	0.0126738	5.38752e-05	3	15
GOBP_NEGATIVE_REGULATION_OF_KINASE_ACTIVITY	0.0141775	6.16064e-05	7	195
GOBP_LIPID_CATABOLIC_PROCESS	0.0148567	6.59612e-05	9	344
GOBP_NEGATIVE_REGULATION_OF_PHOSPHORYLATION	0.0152049	6.89432e-05	9	346
GOBP_ALCOHOL_METABOLIC_PROCESS	0.0163106	7.85792e-05	9	352
GOBP_INTRINSIC_APOPTOTIC_SIGNALING_PATHWAY_IN_RESPONSE_TO_DNA_DAMAGE_BY_P53_CLASS_MEDIATOR	0.0163106	7.75204e-05	4	45
GOBP_POSITIVE_REGULATION_OF_CYSTEINE_TYPE_ENDOPEPTIDASE_ACTIVITY	0.0163106	7.58362e-05	6	139
GOBP_NEGATIVE_REGULATION_OF_RESPONSE_TO_STIMULUS	0.0164706	8.09058e-05	22	1758
GOBP_INFLAMMATORY_RESPONSE	0.0165451	8.59609e-05	14	830
GOCC_PROTEIN_LIPID_COMPLEX	0.0165451	8.45716e-05	4	46
GOCC_TRANSFERASE_COMPLEX_TRANSFERRING_PHOSPHORUS_CONTAINING_GROUPS	0.0165451	8.51716e-05	8	277
GOBP_CELLULAR_LIPID_METABOLIC_PROCESS	0.0177462	9.44469e-05	16	1056
GOBP_POSITIVE_REGULATION_OF_T_HELPER_17_TYPE_IMMUNE_RESPONSE	0.0177462	9.55539e-05	3	18
GOBP_MONOSACCHARIDE_METABOLIC_PROCESS	0.018103	0.000103683	8	285
GOBP_POSITIVE_REGULATION_OF_GENE_EXPRESSION	0.018103	0.000104526	18	1297
GOBP_POSITIVE_REGULATION_OF_IMMUNE_SYSTEM_PROCESS	0.018103	0.000101584	17	1177
GOBP_REGULATION_OF_CELL_POPULATION_PROLIFERATION	0.018103	0.000107339	22	1793
GOBP_REGULATION_OF_PROTEOLYSIS	0.018103	0.000100461	13	738
GOBP_RESPONSE_TO_VIRUS	0.018103	0.000107735	9	367
GOBP_PHOSPHOLIPID_METABOLIC_PROCESS	0.0189454	0.000114538	9	370
GOBP_REGULATION_OF_RELEASE_OF_CYTOCHROME_C_FROM_MITOCHONDRIA	0.0191363	0.000117501	4	50
GOBP_EPITHELIAL_CELL_DIFFERENTIATION	0.0202858	0.00013414	13	760
GOBP_NEGATIVE_REGULATION_OF_PROTEIN_SERINE_THREONINE_KINASE_ACTIVITY	0.0202858	0.000126809	5	96
GOBP_NEUTRAL_LIPID_METABOLIC_PROCESS	0.0202858	0.00012858	6	153
GOBP_REGULATION_OF_SYSTEM_PROCESS	0.0202858	0.000133067	12	657
GOBP_SNO_S_RNA_METABOLIC_PROCESS	0.0202858	0.000132511	3	20
GOBP_APOPTOTIC_SIGNALING_PATHWAY	0.0209844	0.000140742	12	661
GOBP_REGULATION_OF_IMMUNE_RESPONSE	0.0217164	0.000149754	15	986
GOBP_SKELETAL_SYSTEM_DEVELOPMENT	0.0217164	0.000148507	11	566
GOBP_DEFENSE_RESPONSE	0.0240799	0.000168327	22	1851
GOBP_REGULATION_OF_PHOSPHORYLATION	0.0252234	0.000178704	16	1117
GOBP_EMBRYO_DEVELOPMENT	0.0256182	0.000183921	18	1358
GOBP_NEGATIVE_REGULATION_OF_NUCLEOBASE_CONTAINING_COMPOUND_METABOLIC_PROCESS	0.0270906	0.000197051	19	1489
GOBP_REGULATION_OF_CELL_DIFFERENTIATION	0.027311	0.000201234	21	1745
GOBP_POSITIVE_REGULATION_OF_INTERLEUKIN_8_PRODUCTION	0.0281131	0.000209799	4	58
GOBP_CYTOKINE_PRODUCTION	0.031743	0.000239887	14	917
GOBP_NEGATIVE_REGULATION_OF_DEVELOPMENTAL_PROCESS	0.0318426	0.000261946	15	1039
GOBP_POSITIVE_REGULATION_OF_EXTRINSIC_APOPTOTIC_SIGNALING_PATHWAY	0.0318426	0.000255048	4	61
GOBP_POSITIVE_REGULATION_OF_INTERLEUKIN_6_PRODUCTION	0.0318426	0.000260886	5	112
GOBP_REGULATION_OF_VESICLE_MEDIATED_TRANSPORT	0.0318426	0.000255493	11	603
GOCC_CATALYTIC_COMPLEX	0.0318426	0.000258599	21	1778
GOCC_GOLGI_APPARATUS	0.0318426	0.000248815	19	1517
GOCC_INTRACELLULAR_PROTEIN_CONTAINING_COMPLEX	0.0318426	0.000264703	14	926
GOMF_FRUCTOSE_6_PHOSPHATE_BINDING	0.0318426	0.000247082	2	5
GOBP_NEGATIVE_REGULATION_OF_PHOSPHORUS_METABOLIC_PROCESS	0.032623	0.000277888	9	417
GOBP_POSITIVE_REGULATION_OF_APOPTOTIC_SIGNALING_PATHWAY	0.032623	0.000274482	6	176
GOBP_POSITIVE_REGULATION_OF_DEFENSE_RESPONSE	0.032623	0.000280436	10	511
GOBP_PHOSPHATIDYLINOSITOL_3_KINASE_PROTEIN_KINASE_B_SIGNAL_TRANSDUCTION	0.0361115	0.000316426	8	336
GOBP_REGULATION_OF_DEFENSE_RESPONSE	0.0361115	0.000317246	13	831
GOBP_POSITIVE_REGULATION_OF_PEPTIDASE_ACTIVITY	0.0361583	0.000328365	6	182
GOBP_REGULATION_OF_ESTABLISHMENT_OF_PROTEIN_LOCALIZATION_TO_MITOCHONDRION	0.0361583	0.00033132	3	27
GOBP_REGULATION_OF_STEROL_TRANSPORT	0.0361583	0.000325764	4	65
GOCC_TRIGLYCERIDE_RICH_PLASMA_LIPOPROTEIN_PARTICLE	0.0361583	0.00033132	3	27
GOCC_NUCLEOLUS	0.0365519	0.00033838	14	949
GOBP_POSITIVE_REGULATION_OF_CYTOKINE_PRODUCTION	0.0367143	0.00034682	10	525
GOBP_POSITIVE_REGULATION_OF_TUMOR_NECROSIS_FACTOR_SUPERFAMILY_CYTOKINE_PRODUCTION	0.0367143	0.000345273	5	119
GOBP_APOPTOTIC_MITOCHONDRIAL_CHANGES	0.0372424	0.000358834	5	120
GOBP_MACROMOLECULE_CATABOLIC_PROCESS	0.0372424	0.000362172	18	1437
GOBP_NEGATIVE_REGULATION_OF_PHOSPHATIDYLINOSITOL_3_KINASE_PROTEIN_KINASE_B_SIGNAL_TRANSDUCTION	0.0372424	0.000365932	4	67
GOBP_POSITIVE_REGULATION_OF_THYMOCYTE_APOPTOTIC_PROCESS	0.0372424	0.000369398	2	6
GOBP_RELEASE_OF_CYTOCHROME_C_FROM_MITOCHONDRIA	0.0372424	0.000365932	4	67
GOBP_REGULATION_OF_APOPTOTIC_SIGNALING_PATHWAY	0.0383574	0.000384081	9	436
GOBP_NEGATIVE_REGULATION_OF_PROTEIN_METABOLIC_PROCESS	0.0399017	0.000407699	14	967
GOBP_TRIGLYCERIDE_CATABOLIC_PROCESS	0.0399017	0.000410853	3	29
GOMF_PROTEIN_SEQUESTERING_ACTIVITY	0.0399017	0.000410853	3	29
GOBP_CANONICAL_NF_KAPPAB_SIGNAL_TRANSDUCTION	0.0405436	0.000432782	7	268
GOBP_POSITIVE_REGULATION_OF_INTERLEUKIN_1_PRODUCTION	0.0405436	0.000432649	4	70
GOBP_POSITIVE_REGULATION_OF_SMALL_MOLECULE_METABOLIC_PROCESS	0.0405436	0.000424352	6	191
GOBP_REGULATION_OF_PLASMA_LIPOPROTEIN_PARTICLE_LEVELS	0.0405436	0.000432649	4	70
GOBP_UTERUS_DEVELOPMENT	0.0422347	0.000454823	3	30
GOBP_CELL_GROWTH	0.0426007	0.000470639	10	546
GOBP_GROWTH	0.0426007	0.000474862	15	1100
GOBP_REGULATION_OF_CELL_GROWTH	0.0426007	0.000466945	9	448
GOBP_REGULATION_OF_HYDROLASE_ACTIVITY	0.0426007	0.000472638	13	867
GOBP_NEGATIVE_REGULATION_OF_PROTEIN_MODIFICATION_PROCESS	0.0428855	0.000482088	9	450
GOBP_ERBB4_ERBB4_SIGNALING_PATHWAY	0.043306	0.00051545	2	7
GOBP_VERY_LOW_DENSITY_LIPOPROTEIN_PARTICLE_CLEARANCE	0.043306	0.00051545	2	7
GOCC_HIPPOCAMPAL_MOSSY_FIBER	0.043306	0.00051545	2	7
GOCC_INTERMEDIATE_DENSITY_LIPOPROTEIN_PARTICLE	0.043306	0.00051545	2	7
GOCC_TRANSFERASE_COMPLEX	0.043306	0.000498629	13	872
GOMF_G_PROTEIN_COUPLED_OLFACTORY_RECEPTOR_ACTIVITY	0.043306	0.00051545	2	7
GOMF_PHOSPHOFRUCTOKINASE_ACTIVITY	0.043306	0.00051545	2	7
GOBP_RESPONSE_TO_OXYGEN_CONTAINING_COMPOUND	0.0442095	0.00053038	20	1745
GOBP_CELL_MOTILITY	0.0443826	0.00053665	21	1880
GOBP_REGULATION_OF_MULTICELLULAR_ORGANISMAL_DEVELOPMENT	0.0449277	0.000547485	19	1618
GOCC_LYTIC_VACUOLE	0.0462264	0.000572043	10	560
GOCC_TRANSCRIPTION_REGULATOR_COMPLEX	0.0462264	0.000572043	10	560
GOBP_ESTABLISHMENT_OF_PROTEIN_LOCALIZATION	0.046374	0.000585716	20	1759
GOBP_INTERLEUKIN_8_PRODUCTION	0.046374	0.000591394	4	76
GOBP_REGULATION_OF_INNATE_IMMUNE_RESPONSE	0.046374	0.000590658	9	463
GOCC_EXTRACELLULAR_SPACE	0.046374	0.000578371	21	1891
GOBP_PEPTIDE_CROSS_LINKING	0.0470524	0.000604489	3	33
GOBP_AUTOCRINE_SIGNALING	0.0481563	0.000684999	2	8
GOBP_CHOLESTEROL_CATABOLIC_PROCESS	0.0481563	0.000684999	2	8
GOBP_EMBRYONIC_MORPHOGENESIS	0.0481563	0.000669784	11	677
GOBP_HIGH_DENSITY_LIPOPROTEIN_PARTICLE_ASSEMBLY	0.0481563	0.000684999	2	8
GOBP_ICOSANOID_CATABOLIC_PROCESS	0.0481563	0.000684999	2	8
GOBP_NEGATIVE_REGULATION_OF_LIPID_TRANSPORT	0.0481563	0.00066055	3	34
GOBP_NEGATIVE_REGULATION_OF_MOLECULAR_FUNCTION	0.0481563	0.000660905	13	899
GOBP_ORGANOPHOSPHATE_METABOLIC_PROCESS	0.0481563	0.000636117	14	1012
GOBP_POSITIVE_REGULATION_OF_AMIDE_METABOLIC_PROCESS	0.0481563	0.00066055	3	34
GOBP_POSITIVE_REGULATION_OF_IMMUNE_RESPONSE	0.0481563	0.000686907	12	789
GOBP_REGULATION_OF_GROWTH	0.0481563	0.000677899	11	678
GOBP_REGULATION_OF_INFLAMMATORY_RESPONSE	0.0481563	0.000674378	8	377
GOBP_RESPIRATORY_GASEOUS_EXCHANGE_BY_RESPIRATORY_SYSTEM	0.0481563	0.000652414	4	78
GOMF_CARBOHYDRATE_BINDING	0.0481563	0.000676023	7	289
GOMF_ENZYME_ACTIVATOR_ACTIVITY	0.0481563	0.000681796	10	573
GOBP_NEGATIVE_REGULATION_OF_CATALYTIC_ACTIVITY	0.0487603	0.000700129	10	575
GOBP_POSITIVE_REGULATION_OF_INFLAMMATORY_RESPONSE	0.049466	0.000724281	5	140
GOCC_HIGH_DENSITY_LIPOPROTEIN_PARTICLE	0.049466	0.000719821	3	35
GOMF_PROTEIN_SERINE_THREONINE_KINASE_INHIBITOR_ACTIVITY	0.049466	0.000719821	3	35
GOBP_CELL_PROJECTION_ORGANIZATION	0.0496288	0.000731352	20	1791
GOBP_REGULATION_OF_CYSTEINE_TYPE_ENDOPEPTIDASE_ACTIVITY	0.0504671	0.000751676	6	213
GOMF_MOLECULAR_FUNCTION_ACTIVATOR_ACTIVITY	0.0504671	0.000753241	15	1151
GOBP_PROTEIN_CATABOLIC_PROCESS	0.0525851	0.000789819	14	1035
GOCC_NUCLEAR_PROTEIN_CONTAINING_COMPLEX	0.052797	0.00079799	16	1282
GOBP_REGULATION_OF_MITOCHONDRION_ORGANIZATION	0.0537258	0.000822179	5	144
GOCC_MICROTUBULE	0.0537258	0.000819574	9	485
GOBP_POSITIVE_REGULATION_OF_SIGNAL_TRANSDUCTION	0.0547553	0.000843665	19	1678
GOBP_REGULATION_OF_T_HELPER_17_TYPE_IMMUNE_RESPONSE	0.0547553	0.000848277	3	37
GOBP_LIPID_BIOSYNTHETIC_PROCESS	0.0552225	0.000878258	11	700
GOBP_REGULATION_OF_SMALL_MOLECULE_METABOLIC_PROCESS	0.0552225	0.000881599	8	393
GOBP_SMALL_MOLECULE_BIOSYNTHETIC_PROCESS	0.0552225	0.000873015	10	592
GOCC_CARDIAC_MYOFIBRIL	0.0552225	0.000877807	2	9
GOMF_PROTEIN_GLUTAMINE_GAMMA_GLUTAMYLTRANSFERASE_ACTIVITY	0.0552225	0.000877807	2	9
GOBP_ACTIVATION_OF_CYSTEINE_TYPE_ENDOPEPTIDASE_ACTIVITY_INVOLVED_IN_APOPTOTIC_PROCESS	0.0561179	0.000901194	4	85
GOBP_DEFENSE_RESPONSE_TO_VIRUS	0.0562189	0.000908127	7	304
GOBP_INTRINSIC_APOPTOTIC_SIGNALING_PATHWAY_BY_P53_CLASS_MEDIATOR	0.0573898	0.000941484	4	86
GOBP_POSITIVE_REGULATION_OF_IMMUNE_EFFECTOR_PROCESS	0.0573898	0.000943305	7	306
GOBP_POSITIVE_REGULATION_OF_TYPE_II_INTERFERON_PRODUCTION	0.0573898	0.000941484	4	86
GOBP_CELLULAR_RESPONSE_TO_NUTRIENT_LEVELS	0.0589943	0.00097525	6	224
GOBP_PLASMA_LIPOPROTEIN_PARTICLE_CLEARANCE	0.0591818	0.000990419	3	39
GOBP_REGULATION_OF_AMINE_METABOLIC_PROCESS	0.0591818	0.000990419	3	39
GOBP_REGULATION_OF_TRANSPORT	0.0591818	0.000995122	20	1837
GOBP_GLUCOSE_METABOLIC_PROCESS	0.0631673	0.0010681	6	228
GOBP_POSITIVE_REGULATION_OF_RESPONSE_TO_BIOTIC_STIMULUS	0.0632638	0.00108516	8	406
GOBP_POSITIVE_REGULATION_OF_TRIGLYCERIDE_LIPASE_ACTIVITY	0.0632638	0.00109364	2	10
GOBP_TRIGLYCERIDE_RICH_LIPOPROTEIN_PARTICLE_CLEARANCE	0.0632638	0.00109364	2	10
GOMF_DIPEPTIDYL_PEPTIDASE_ACTIVITY	0.0632638	0.00109364	2	10
GOBP_VESICLE_MEDIATED_TRANSPORT	0.0642285	0.00111638	18	1585
GOBP_NEUTRAL_LIPID_CATABOLIC_PROCESS	0.065621	0.00114679	3	41
GOBP_RESPONSE_TO_MOLECULE_OF_BACTERIAL_ORIGIN	0.0665387	0.0011728	8	411
GOBP_SIGNAL_TRANSDUCTION_BY_P53_CLASS_MEDIATOR	0.0665387	0.0011754	5	156
GOMF_DNA_BINDING_TRANSCRIPTION_FACTOR_ACTIVITY	0.0673569	0.00119621	16	1333
GOMF_MONOSACCHARIDE_BINDING	0.0677857	0.00121023	4	92
GOBP_AMINE_BIOSYNTHETIC_PROCESS	0.0681976	0.00123047	3	42
GOBP_POSITIVE_REGULATION_OF_STEROL_TRANSPORT	0.0681976	0.00123047	3	42
GOBP_REGULATION_OF_MYELOID_CELL_DIFFERENTIATION	0.0687408	0.00124676	6	235
GOBP_GENERATION_OF_NEURONS	0.0690813	0.00126022	19	1737
GOMF_ENZYME_INHIBITOR_ACTIVITY	0.0690813	0.00126599	8	416
GOBP_ERBB4_SIGNALING_PATHWAY	0.0708711	0.00133227	2	11
GOBP_FRUCTOSE_1_6_BISPHOSPHATE_METABOLIC_PROCESS	0.0708711	0.00133227	2	11
GOBP_NEGATIVE_REGULATION_OF_DENDRITE_DEVELOPMENT	0.0708711	0.00133227	2	11
GOBP_PHOSPHOLIPID_DEPHOSPHORYLATION	0.0708711	0.0013179	3	43
GOMF_PROTEIN_TYROSINE_THREONINE_PHOSPHATASE_ACTIVITY	0.0708711	0.00133227	2	11
GOBP_POSITIVE_REGULATION_OF_CELLULAR_CATABOLIC_PROCESS	0.0730884	0.00138775	6	240
GOBP_REGULATION_OF_ENDOPEPTIDASE_ACTIVITY	0.0730884	0.00138138	7	327
GOBP_INTRINSIC_APOPTOTIC_SIGNALING_PATHWAY	0.0733003	0.00140563	7	328
GOBP_REGULATION_OF_CELL_DEVELOPMENT	0.0733003	0.00139893	13	977
GOBP_NEGATIVE_REGULATION_OF_CELL_DIFFERENTIATION	0.0740688	0.00142736	11	744
GOMF_G_PROTEIN_COUPLED_RECEPTOR_ACTIVITY	0.0752806	0.00145782	11	746
GOMF_PHOSPHATASE_BINDING	0.0759519	0.001478	6	243
GOBP_NEGATIVE_REGULATION_OF_MYELOID_CELL_DIFFERENTIATION	0.0777938	0.00152854	4	98
GOMF_EXOPEPTIDASE_ACTIVITY	0.0777938	0.00152854	4	98
GOBP_ORGANIC_HYDROXY_COMPOUND_BIOSYNTHETIC_PROCESS	0.0790355	0.0016052	6	247
GOBP_POSITIVE_REGULATION_OF_ADAPTIVE_IMMUNE_RESPONSE	0.0790355	0.0015879	5	167
GOBP_POSITIVE_REGULATION_OF_AMINE_METABOLIC_PROCESS	0.0790355	0.00159345	2	12
GOBP_POSITIVE_REGULATION_OF_RNA_METABOLIC_PROCESS	0.0790355	0.00158217	19	1772
GOBP_PROTEIN_LIPID_COMPLEX_ORGANIZATION	0.0790355	0.00160331	3	46
GOCC_POLYMERIC_CYTOSKELETAL_FIBER	0.0790355	0.00160158	11	755
GOMF_CYCLIN_DEPENDENT_PROTEIN_SERINE_THREONINE_KINASE_INHIBITOR_ACTIVITY	0.0790355	0.00159345	2	12
GOBP_PROTEASOMAL_PROTEIN_CATABOLIC_PROCESS	0.0790609	0.00161318	9	535
GOBP_CELL_ADHESION	0.0800152	0.00164021	17	1507
GOMF_DNA_BINDING_TRANSCRIPTION_ACTIVATOR_ACTIVITY	0.0803451	0.00165457	9	537
GOBP_HOMEOSTATIC_PROCESS	0.0807467	0.00167046	20	1919
GOBP_POSITIVE_REGULATION_OF_EXOCYTOSIS	0.0821709	0.00170769	4	101
GOBP_ENZYME_LINKED_RECEPTOR_PROTEIN_SIGNALING_PATHWAY	0.0831756	0.00176194	13	1003
GOBP_EPIDERMAL_CELL_DIFFERENTIATION	0.0831756	0.00177571	6	252
GOBP_POSITIVE_REGULATION_OF_NEURON_APOPTOTIC_PROCESS	0.0831756	0.00177051	4	102
GOBP_POSITIVE_REGULATION_OF_ORGANELLE_ORGANIZATION	0.0831756	0.00173989	9	541
GOBP_REGULATION_OF_CATABOLIC_PROCESS	0.0831756	0.00174667	13	1002
GOBP_REGULATION_OF_ENDOCYTOSIS	0.0831756	0.00175215	7	341
GOCC_SUPRAMOLECULAR_POLYMER	0.0835571	0.00179283	13	1005
GOMF_MOLECULAR_FUNCTION_INHIBITOR_ACTIVITY	0.0835571	0.00180616	9	544
GOMF_SIGNALING_RECEPTOR_BINDING	0.0835571	0.00180754	18	1656
GOBP_ROOF_OF_MOUTH_DEVELOPMENT	0.0840881	0.00183491	4	103
GOBP_STEROL_HOMEOSTASIS	0.0840881	0.00183491	4	103
GOBP_NEGATIVE_REGULATION_OF_STEROL_TRANSPORT	0.084193	0.00187697	2	13
GOBP_POSITIVE_REGULATION_OF_FIBROBLAST_APOPTOTIC_PROCESS	0.084193	0.00187697	2	13
GOBP_POSITIVE_REGULATION_OF_RESPONSE_TO_EXTERNAL_STIMULUS	0.084193	0.00186635	10	656
GOCC_CHYLOMICRON	0.084193	0.00187697	2	13
GOMF_MAP_KINASE_TYROSINE_SERINE_THREONINE_PHOSPHATASE_ACTIVITY	0.084193	0.00187697	2	13
GOBP_POSITIVE_REGULATION_OF_CATABOLIC_PROCESS	0.0847622	0.00189766	9	548
GOBP_REGULATION_OF_CELL_ACTIVATION	0.0848675	0.00190804	10	658
GOBP_PROTEOLYSIS_INVOLVED_IN_PROTEIN_CATABOLIC_PROCESS	0.0850949	0.00192399	11	773
GOMF_ACTIN_BINDING	0.0850949	0.00192923	8	445
GOCC_VACUOLE	0.0856753	0.00195048	10	660
GOBP_CELLULAR_KETONE_METABOLIC_PROCESS	0.0857215	0.00195963	6	257
GOBP_EMBRYO_DEVELOPMENT_ENDING_IN_BIRTH_OR_EGG_HATCHING	0.08593	0.00197251	12	894
GOBP_LUNG_SECRETORY_CELL_DIFFERENTIATION	0.0936972	0.00218258	2	14
GOBP_NEGATIVE_REGULATION_OF_MITOCHONDRIAL_MEMBRANE_POTENTIAL	0.0936972	0.00218258	2	14
GOBP_POSITIVE_REGULATION_OF_CELLULAR_COMPONENT_ORGANIZATION	0.0936972	0.00219506	15	1284
GOBP_POSITIVE_REGULATION_OF_EXTRINSIC_APOPTOTIC_SIGNALING_PATHWAY_VIA_DEATH_DOMAIN_RECEPTORS	0.0936972	0.00218258	2	14
GOBP_REGULATION_OF_RESPONSE_TO_BIOTIC_STIMULUS	0.0936972	0.00219461	9	560
GOBP_DEFENSE_RESPONSE_TO_OTHER_ORGANISM	0.0944595	0.0022277	15	1286
GOBP_ERK1_AND_ERK2_CASCADE	0.0944595	0.00223076	7	356
GOBP_REGULATION_OF_HEMOPOIESIS	0.0945855	0.00224268	8	456
GOBP_ORGANELLE_ASSEMBLY	0.0947519	0.00225557	13	1032
GOBP_REGULATION_OF_FATTY_ACID_BIOSYNTHETIC_PROCESS	0.0947934	0.00228336	3	52
GOBP_SKELETAL_SYSTEM_MORPHOGENESIS	0.0947934	0.00228342	6	265
GOMF_MOLECULAR_SEQUESTERING_ACTIVITY	0.0947934	0.00228336	3	52
GOBP_ACTIVATION_OF_IMMUNE_RESPONSE	0.0962981	0.00232877	9	565
GOBP_REGULATION_OF_RESPONSE_TO_STRESS	0.097805	0.00237445	16	1427
GOBP_HEART_DEVELOPMENT	0.0978089	0.00239296	10	679
GOBP_REGULATION_OF_TRIGLYCERIDE_METABOLIC_PROCESS	0.0978089	0.0024115	3	53
GOBP_RESPIRATORY_SYSTEM_PROCESS	0.0978089	0.0024115	3	53
GOBP_T_HELPER_17_TYPE_IMMUNE_RESPONSE	0.0978089	0.0024115	3	53
GOBP_HIGH_DENSITY_LIPOPROTEIN_PARTICLE_REMODELING	0.10065	0.00251008	2	15
GOBP_REGULATION_OF_LIPOPROTEIN_LIPASE_ACTIVITY	0.10065	0.00251008	2	15
GOBP_SNO_S_RNA_PROCESSING	0.10065	0.00251008	2	15
GOBP_POSITIVE_REGULATION_OF_NUCLEOBASE_CONTAINING_COMPOUND_METABOLIC_PROCESS	0.102003	0.00255345	20	1991
GOBP_INTRINSIC_APOPTOTIC_SIGNALING_PATHWAY_IN_RESPONSE_TO_DNA_DAMAGE	0.102302	0.00257059	4	113
GOBP_LIPID_HOMEOSTASIS	0.102962	0.0025969	5	187
GOBP_NEUROGENESIS	0.103774	0.00262718	20	1996
GOBP_CELLULAR_RESPONSE_TO_OXYGEN_CONTAINING_COMPOUND	0.105107	0.00267087	15	1311
GOBP_REGULATION_OF_BLOOD_CIRCULATION	0.107547	0.00274302	6	275
GOBP_CIRCULATORY_SYSTEM_PROCESS	0.10877	0.00286668	9	583
GOBP_DOPAMINE_BIOSYNTHETIC_PROCESS	0.10877	0.00285922	2	16
GOBP_FRUCTOSE_6_PHOSPHATE_METABOLIC_PROCESS	0.10877	0.00285922	2	16
GOBP_PHOSPHOLIPID_EFFLUX	0.10877	0.00285922	2	16
GOBP_POSITIVE_REGULATION_OF_LIPID_BIOSYNTHETIC_PROCESS	0.10877	0.00282563	4	116
GOBP_POSITIVE_REGULATION_OF_T_CELL_APOPTOTIC_PROCESS	0.10877	0.00285922	2	16
GOBP_REGULATION_OF_TRANSFERASE_ACTIVITY	0.10877	0.00285415	10	696
GOBP_RESPONSE_TO_AMINO_ACID_STARVATION	0.10877	0.00282232	3	56
GOMF_CHLORIDE_ION_BINDING	0.10877	0.00285922	2	16
GOMF_PROTEIN_PHOSPHATASE_BINDING	0.109964	0.00290854	5	192
GOBP_REGULATION_OF_INTRINSIC_APOPTOTIC_SIGNALING_PATHWAY	0.112037	0.00297397	5	193
GOBP_LOCOMOTORY_BEHAVIOR	0.112116	0.00299725	6	280
GOBP_VASCULATURE_DEVELOPMENT	0.112116	0.00299366	11	819
GOBP_GLYCEROPHOSPHOLIPID_METABOLIC_PROCESS	0.113102	0.00305014	6	281
GOBP_REGULATION_OF_KINASE_ACTIVITY	0.113102	0.00306633	9	589
GOBP_RESPONSE_TO_STARVATION	0.113102	0.00304046	5	194
GOMF_PROTEIN_KINASE_ACTIVITY	0.113102	0.00306633	9	589
GOBP_STEROL_TRANSPORT	0.113853	0.00309746	4	119
GOBP_POSITIVE_REGULATION_OF_INTERLEUKIN_1_BETA_PRODUCTION	0.114237	0.00311868	3	58
GOBP_REGULATION_OF_MITOCHONDRIAL_MEMBRANE_PERMEABILITY	0.119503	0.00327374	3	59
GOBP_MONOCARBOXYLIC_ACID_METABOLIC_PROCESS	0.119505	0.0032851	10	710
GOBP_INTERLEUKIN_1_PRODUCTION	0.122357	0.00338662	4	122
GOBP_MULTICELLULAR_ORGANISMAL_RESPONSE_TO_STRESS	0.122357	0.00338662	4	122
GOBP_EPITHELIUM_DEVELOPMENT	0.122691	0.00341188	15	1346
GOBP_NEGATIVE_REGULATION_OF_TRANSCRIPTION_BY_RNA_POLYMERASE_II	0.122691	0.00341902	12	957
GOBP_NEGATIVE_REGULATION_OF_LIPID_LOCALIZATION	0.122792	0.00343345	3	60
GOBP_POSITIVE_REGULATION_OF_PROTEIN_CATABOLIC_PROCESS	0.1234	0.0034621	5	200
GOBP_REGULATION_OF_PROTEIN_SERINE_THREONINE_KINASE_ACTIVITY	0.124287	0.00349873	6	289
GOBP_MYELOID_CELL_DIFFERENTIATION	0.124378	0.00351302	8	491
GOBP_CELLULAR_RESPONSE_TO_COLD	0.124474	0.00362157	2	18
GOBP_CELL_ACTIVATION	0.124474	0.00360465	14	1221
GOBP_DEVELOPMENTAL_GROWTH	0.124474	0.00358801	11	839
GOBP_FATTY_ACID_DERIVATIVE_CATABOLIC_PROCESS	0.124474	0.00362157	2	18
GOBP_NEGATIVE_REGULATION_OF_MEMBRANE_POTENTIAL	0.124474	0.00362157	2	18
GOBP_NEGATIVE_REGULATION_OF_TRANSPORT	0.124474	0.00355612	8	492
GOBP_REGULATION_OF_HEART_CONTRACTION	0.124474	0.00353626	5	201
GOBP_REGULATION_OF_PROTEIN_TYROSINE_KINASE_ACTIVITY	0.124474	0.00359785	3	61
GOMF_MAP_KINASE_PHOSPHATASE_ACTIVITY	0.124474	0.00362157	2	18
GOBP_IMMUNE_RESPONSE_REGULATING_SIGNALING_PATHWAY	0.12859	0.00377776	8	497
GOBP_POSITIVE_REGULATION_OF_REGULATED_SECRETORY_PATHWAY	0.12859	0.00376699	3	62
GOMF_PROTEIN_DIMERIZATION_ACTIVITY	0.12859	0.00375386	13	1096
GOBP_POSITIVE_REGULATION_OF_PROTEOLYSIS_INVOLVED_IN_PROTEIN_CATABOLIC_PROCESS	0.128932	0.0038	4	126
GOBP_ENDOCYTOSIS	0.130933	0.00387645	10	727
GOBP_ERBB_SIGNALING_PATHWAY	0.130933	0.00390845	4	127
GOBP_REGULATION_OF_DEVELOPMENTAL_GROWTH	0.130933	0.00389655	7	394
GOBP_RESPONSE_TO_OXIDATIVE_STRESS	0.130933	0.00389655	7	394
GOBP_REGULATION_OF_THYMOCYTE_APOPTOTIC_PROCESS	0.1343	0.00403434	2	19
GOMF_PHOSPHOLIPASE_ACTIVATOR_ACTIVITY	0.1343	0.00403434	2	19
GOBP_REGULATION_OF_SYSTEMIC_ARTERIAL_BLOOD_PRESSURE	0.136678	0.00413158	4	129
GOCC_CORNIFIED_ENVELOPE	0.136678	0.00411961	3	64
GOBP_CELL_PROJECTION_ASSEMBLY	0.143628	0.00441408	9	623
GOBP_CHEMICAL_HOMEOSTASIS	0.143628	0.00449091	13	1120
GOBP_GLYCOLYTIC_PROCESS_THROUGH_GLUCOSE_6_PHOSPHATE	0.143628	0.00446788	2	20
GOBP_NEGATIVE_REGULATION_OF_RNA_BIOSYNTHETIC_PROCESS	0.143628	0.00442243	14	1250
GOBP_POSITIVE_REGULATION_OF_AMYLOID_BETA_FORMATION	0.143628	0.00446788	2	20
GOBP_POSITIVE_REGULATION_OF_NF_KAPPAB_TRANSCRIPTION_FACTOR_ACTIVITY	0.143628	0.00448218	4	132
GOBP_PROTEIN_ACTIVATION_CASCADE	0.143628	0.00446788	2	20
GOBP_REVERSE_CHOLESTEROL_TRANSPORT	0.143628	0.00446788	2	20
GOMF_AMP_BINDING	0.143628	0.00446788	2	20
GOMF_NUCLEAR_GLUCOCORTICOID_RECEPTOR_BINDING	0.143628	0.00446788	2	20
GOMF_TRIGLYCERIDE_LIPASE_ACTIVITY	0.143628	0.00446788	2	20
GOBP_REGULATION_OF_RESPONSE_TO_EXTERNAL_STIMULUS	0.14425	0.00452398	13	1121
GOBP_CHOLESTEROL_EFFLUX	0.146891	0.00468505	3	67
GOBP_GLYCEROLIPID_CATABOLIC_PROCESS	0.146891	0.00468505	3	67
GOBP_INTRINSIC_APOPTOTIC_SIGNALING_PATHWAY_IN_RESPONSE_TO_ENDOPLASMIC_RETICULUM_STRESS	0.146891	0.00468505	3	67
GOBP_MRNA_METABOLIC_PROCESS	0.146891	0.00467695	10	747
GOBP_PROTEIN_CONTAINING_COMPLEX_ASSEMBLY	0.146891	0.00470395	16	1532
GOBP_REGULATION_OF_CELLULAR_CATABOLIC_PROCESS	0.146891	0.00470334	7	408
GOBP_TRANSCRIPTION_BY_RNA_POLYMERASE_I	0.146891	0.00468505	3	67
GOBP_POST_EMBRYONIC_DEVELOPMENT	0.147168	0.00472671	4	134
GOBP_ACTIVATION_OF_INNATE_IMMUNE_RESPONSE	0.150057	0.00483367	6	309
GOCC_PROTEIN_KINASE_COMPLEX	0.150194	0.00485228	4	135
GOBP_PLASMA_LIPOPROTEIN_PARTICLE_ASSEMBLY	0.150589	0.00492197	2	21
GOBP_POSITIVE_REGULATION_OF_LYMPHOCYTE_APOPTOTIC_PROCESS	0.150589	0.00492197	2	21
GOCC_CANONICAL_INFLAMMASOME_COMPLEX	0.150589	0.00492197	2	21
GOMF_CARBOHYDRATE_KINASE_ACTIVITY	0.150589	0.00492197	2	21
GOBP_RESPONSE_TO_ABIOTIC_STIMULUS	0.152782	0.00500805	13	1135
GOBP_CELL_SURFACE_RECEPTOR_PROTEIN_TYROSINE_KINASE_SIGNALING_PATHWAY	0.153224	0.00503702	9	636
GOBP_NEGATIVE_REGULATION_OF_TUMOR_NECROSIS_FACTOR_SUPERFAMILY_CYTOKINE_PRODUCTION	0.153414	0.00508676	3	69
GOBP_NEURON_MATURATION	0.153414	0.00508676	3	69
GOMF_PEPTIDASE_ACTIVATOR_ACTIVITY	0.153414	0.00508676	3	69
GOBP_RESPONSE_TO_NUTRIENT_LEVELS	0.154914	0.00515111	7	415
GOMF_HYDROLASE_ACTIVITY_ACTING_ON_ESTER_BONDS	0.155031	0.00516965	10	758
GOBP_GLYCEROLIPID_BIOSYNTHETIC_PROCESS	0.157156	0.00527021	5	221
GOBP_PHOSPHOLIPID_BIOSYNTHETIC_PROCESS	0.157156	0.00527021	5	221
GOBP_NAD_CATABOLIC_PROCESS	0.158244	0.0053964	2	22
GOBP_NERVOUS_SYSTEM_PROCESS_INVOLVED_IN_REGULATION_OF_SYSTEMIC_ARTERIAL_BLOOD_PRESSURE	0.158244	0.0053964	2	22
GOBP_PINOCYTOSIS	0.158244	0.0053964	2	22
GOBP_POSITIVE_REGULATION_OF_CELL_DIFFERENTIATION	0.158244	0.00533457	12	1013
GOBP_REGULATION_OF_ANTIGEN_PROCESSING_AND_PRESENTATION	0.158244	0.0053964	2	22
GOCC_MYOSIN_FILAMENT	0.158244	0.0053964	2	22
GOCC_ENDOSOME	0.159151	0.00545737	12	1016
GOMF_PEPTIDASE_ACTIVITY	0.159151	0.00545302	9	644
GOBP_REGULATION_OF_BLOOD_PRESSURE	0.161666	0.00557415	5	224
GOBP_REGULATION_OF_LIPID_BIOSYNTHETIC_PROCESS	0.161666	0.00557415	5	224
GOBP_REGULATION_OF_AMIDE_METABOLIC_PROCESS	0.16475	0.00572718	3	72
GOBP_REGULATION_OF_MEMBRANE_PERMEABILITY	0.16475	0.00572718	3	72
GOCC_SMALL_NUCLEAR_RIBONUCLEOPROTEIN_COMPLEX	0.16475	0.00572718	3	72
GOMF_CYTOSKELETAL_PROTEIN_BINDING	0.165034	0.00575266	12	1023
GOBP_REGULATION_OF_PROTEOLYSIS_INVOLVED_IN_PROTEIN_CATABOLIC_PROCESS	0.165335	0.00578353	5	226
GOBP_TYPE_II_INTERFERON_PRODUCTION	0.165335	0.00579438	4	142
GOBP_CELLULAR_RESPONSE_TO_CHEMICAL_STRESS	0.165855	0.00588167	6	322
GOBP_DEPHOSPHORYLATION	0.165855	0.00588167	6	322
GOBP_POSITIVE_REGULATION_OF_MAST_CELL_DEGRANULATION	0.165855	0.00589095	2	23
GOBP_REGULATION_OF_LIPOPROTEIN_PARTICLE_CLEARANCE	0.165855	0.00589095	2	23
GOMF_LIPASE_ACTIVATOR_ACTIVITY	0.165855	0.00589095	2	23
GOBP_REGULATION_OF_PEPTIDASE_ACTIVITY	0.16619	0.00591854	7	426
GOBP_ALCOHOL_BIOSYNTHETIC_PROCESS	0.166301	0.0059382	4	143
GOBP_ANIMAL_ORGAN_MORPHOGENESIS	0.16861	0.00605904	13	1162
GOBP_MEMBRANE_ORGANIZATION	0.16861	0.00606285	10	776
GOBP_POSITIVE_REGULATION_OF_POST_TRANSLATIONAL_PROTEIN_MODIFICATION	0.16861	0.00608437	4	144
GOBP_TYPE_I_INTERFERON_PRODUCTION	0.16861	0.00608437	4	144
GOBP_POSITIVE_REGULATION_OF_PRODUCTION_OF_MOLECULAR_MEDIATOR_OF_IMMUNE_RESPONSE	0.172276	0.00623292	4	145
GOBP_CELLULAR_LIPID_CATABOLIC_PROCESS	0.173154	0.00633112	5	231
GOBP_DENDRITE_DEVELOPMENT	0.173154	0.00641752	6	328
GOBP_POSITIVE_REGULATION_OF_DNA_BINDING_TRANSCRIPTION_FACTOR_ACTIVITY	0.173154	0.00633112	5	231
GOBP_POSITIVE_REGULATION_OF_NEUROTRANSMITTER_SECRETION	0.173154	0.00640542	2	24
GOBP_REGULATION_OF_CATECHOLAMINE_METABOLIC_PROCESS	0.173154	0.00640542	2	24
GOBP_REGULATION_OF_FIBROBLAST_APOPTOTIC_PROCESS	0.173154	0.00640542	2	24
GOBP_RESPONSE_TO_BACTERIUM	0.173154	0.00634809	11	907
GOBP_RESPONSE_TO_NITROGEN_COMPOUND	0.173154	0.00642824	12	1038
GOBP_STEROID_CATABOLIC_PROCESS	0.173154	0.00640542	2	24
GOMF_KINASE_BINDING	0.173154	0.00629802	11	906
GOMF_KINASE_INHIBITOR_ACTIVITY	0.178755	0.00665306	3	76
GOBP_CELLULAR_RESPONSE_TO_BIOTIC_STIMULUS	0.182077	0.00679392	6	332
GOBP_MITOTIC_RECOMBINATION	0.184579	0.00693959	2	25
GOBP_NEGATIVE_REGULATION_OF_CYCLIN_DEPENDENT_PROTEIN_KINASE_ACTIVITY	0.184579	0.00693959	2	25
GOCC_PROTEASOME_ACCESSORY_COMPLEX	0.184579	0.00693959	2	25
GOBP_NEGATIVE_REGULATION_OF_NF_KAPPAB_TRANSCRIPTION_FACTOR_ACTIVITY	0.188952	0.0071474	3	78
GOBP_ORGANIC_ACID_CATABOLIC_PROCESS	0.188952	0.00715753	5	238
GOBP_REGULATION_OF_NITRIC_OXIDE_METABOLIC_PROCESS	0.188952	0.0071474	3	78
GOMF_PROTEIN_HOMODIMERIZATION_ACTIVITY	0.190979	0.00725237	10	797
GOBP_RESPONSE_TO_LIPID	0.191862	0.00730401	11	925
GOBP_REGULATION_OF_LIPID_TRANSPORT	0.192345	0.00734057	4	152
GOBP_CARDIAC_CHAMBER_MORPHOGENESIS	0.19293	0.00750869	4	153
GOBP_GLUCOSE_CATABOLIC_PROCESS	0.19293	0.00749325	2	26
GOBP_GLYCOLYTIC_PROCESS_THROUGH_FRUCTOSE_6_PHOSPHATE	0.19293	0.00749325	2	26
GOBP_NEGATIVE_REGULATION_OF_PROTEIN_TYROSINE_KINASE_ACTIVITY	0.19293	0.00749325	2	26
GOBP_POSITIVE_REGULATION_OF_AMYLOID_PRECURSOR_PROTEIN_CATABOLIC_PROCESS	0.19293	0.00749325	2	26
GOBP_PROTEIN_LIPID_COMPLEX_ASSEMBLY	0.19293	0.00749325	2	26
GOBP_THYMOCYTE_APOPTOTIC_PROCESS	0.19293	0.00749325	2	26
GOBP_VIRION_ASSEMBLY	0.19293	0.00749325	2	26
GOBP_REGULATION_OF_PROTEIN_CONTAINING_COMPLEX_ASSEMBLY	0.192976	0.00752874	7	446
GOBP_CELLULAR_RESPONSE_TO_LIPID	0.19419	0.00759445	9	679
GOBP_CARDIAC_VENTRICLE_DEVELOPMENT	0.195417	0.00767932	4	154
GOBP_PHOSPHATIDYLINOSITOL_METABOLIC_PROCESS	0.195417	0.00767932	4	154
GOBP_EXTRINSIC_APOPTOTIC_SIGNALING_PATHWAY	0.19781	0.00779205	5	243
GOBP_NEGATIVE_REGULATION_OF_NEURON_PROJECTION_DEVELOPMENT	0.198867	0.00785249	4	155
GOBP_CATECHOL_CONTAINING_COMPOUND_BIOSYNTHETIC_PROCESS	0.199974	0.00806621	2	27
GOBP_CELLULAR_RESPONSE_TO_OXIDATIVE_STRESS	0.199974	0.0079235	5	244
GOBP_CELL_MATURATION	0.199974	0.00805647	5	245
GOBP_NEGATIVE_REGULATION_OF_STEROID_METABOLIC_PROCESS	0.199974	0.00806621	2	27
GOBP_REGULATION_OF_RESPIRATORY_GASEOUS_EXCHANGE	0.199974	0.00806621	2	27
GOBP_RNA_5_END_PROCESSING	0.199974	0.00806621	2	27
GOBP_SECONDARY_PALATE_DEVELOPMENT	0.199974	0.00806621	2	27
GOCC_MYOFILAMENT	0.199974	0.00806621	2	27
GOMF_NUCLEAR_RECEPTOR_BINDING	0.199974	0.0080282	4	156
GOMF_GLYCOSAMINOGLYCAN_BINDING	0.202593	0.00819099	5	246
GOBP_REGULATION_OF_ADAPTIVE_IMMUNE_RESPONSE	0.205479	0.00832706	5	247
GOBP_PROTEIN_TRANSPORT	0.206625	0.00839305	15	1489
GOBP_REGULATION_OF_CELLULAR_COMPONENT_BIOGENESIS	0.209755	0.00854	12	1078
GOBP_POSITIVE_REGULATION_OF_FATTY_ACID_BIOSYNTHETIC_PROCESS	0.212167	0.00865824	2	28
GOBP_CARDIAC_VENTRICLE_MORPHOGENESIS	0.213636	0.00875854	3	84
GOBP_EXTRINSIC_APOPTOTIC_SIGNALING_PATHWAY_VIA_DEATH_DOMAIN_RECEPTORS	0.213636	0.00875854	3	84
GOBP_NEURON_DEVELOPMENT	0.216246	0.00888596	14	1358
GOBP_FATTY_ACID_BIOSYNTHETIC_PROCESS	0.217195	0.00894549	4	161
GOBP_HEART_PROCESS	0.218052	0.00917653	5	253
GOBP_IMPORT_INTO_CELL	0.218052	0.00914348	11	955
GOBP_KERATINOCYTE_DIFFERENTIATION	0.218052	0.00913679	4	162
GOBP_MITOCHONDRIAL_CALCIUM_ION_HOMEOSTASIS	0.218052	0.00926916	2	29
GOBP_MITOCHONDRIAL_OUTER_MEMBRANE_PERMEABILIZATION	0.218052	0.00926916	2	29
GOBP_NITRIC_OXIDE_MEDIATED_SIGNAL_TRANSDUCTION	0.218052	0.00926916	2	29
GOBP_PHOSPHATIDYLINOSITOL_DEPHOSPHORYLATION	0.218052	0.00926916	2	29
GOBP_POSITIVE_REGULATION_OF_TRIGLYCERIDE_METABOLIC_PROCESS	0.218052	0.00926916	2	29
GOBP_REGULATION_OF_TOLL_LIKE_RECEPTOR_4_SIGNALING_PATHWAY	0.218052	0.00926916	2	29
GOCC_MICROTUBULE_CYTOSKELETON	0.218052	0.00915704	14	1363
GOCC_RNA_POLYMERASE_II_TRANSCRIPTION_REGULATOR_COMPLEX	0.218052	0.00917653	5	253
GOCC_SM_LIKE_PROTEIN_FAMILY_COMPLEX	0.218052	0.00904601	3	85
GOMF_PEPTIDASE_ACTIVATOR_ACTIVITY_INVOLVED_IN_APOPTOTIC_PROCESS	0.218052	0.00926916	2	29
GOMF_RNA_ENDONUCLEASE_ACTIVITY_PRODUCING_5_PHOSPHOMONOESTERS	0.218052	0.00926916	2	29
GOBP_BEHAVIOR	0.218241	0.0093297	10	828
GOBP_FATTY_ACID_METABOLIC_PROCESS	0.218241	0.00933906	7	465
GOBP_REGULATION_OF_IMMUNE_EFFECTOR_PROCESS	0.218241	0.00933906	7	465
GOBP_TUBE_DEVELOPMENT	0.218665	0.00937786	13	1228
GOBP_POSITIVE_REGULATION_OF_LIPID_METABOLIC_PROCESS	0.225803	0.00972664	4	165
GOBP_STEROL_METABOLIC_PROCESS	0.225803	0.00972664	4	165
GOBP_POSITIVE_REGULATION_OF_CYTOKINE_PRODUCTION_INVOLVED_IN_IMMUNE_RESPONSE	0.22632	0.0099413	3	88
GOBP_POSITIVE_REGULATION_OF_MACROPHAGE_CYTOKINE_PRODUCTION	0.22632	0.00989876	2	30
GOBP_POSITIVE_REGULATION_OF_NEUROTRANSMITTER_TRANSPORT	0.22632	0.00989876	2	30
GOBP_PROTEIN_CONTAINING_COMPLEX_REMODELING	0.22632	0.00989876	2	30
GOBP_PROTEIN_K63_LINKED_DEUBIQUITINATION	0.22632	0.00989876	2	30
GOBP_REGULATION_OF_GENERATION_OF_PRECURSOR_METABOLITES_AND_ENERGY	0.22632	0.00992862	4	166
GOCC_EARLY_ENDOSOME	0.22632	0.00989035	6	360
GOMF_PHOSPHATIDYLINOSITOL_3_4_BISPHOSPHATE_BINDING	0.22632	0.00989876	2	30
GOMF_TRANSCRIPTION_REGULATOR_ACTIVITY	0.22632	0.00983154	17	1807
GOBP_STEROID_METABOLIC_PROCESS	0.227548	0.0100168	6	361
GOBP_GLYCEROPHOSPHOLIPID_BIOSYNTHETIC_PROCESS	0.229703	0.0101333	4	167
GOBP_HEMOPOIESIS	0.230281	0.0101806	12	1104
GOBP_MOTILE_CILIUM_ASSEMBLY	0.231374	0.0102508	3	89
GOCC_SIDE_OF_MEMBRANE	0.232562	0.0103253	10	841
GOBP_REGULATION_OF_PROTEIN_CATABOLIC_PROCESS	0.233316	0.0104029	6	364
GOBP_VESICLE_ORGANIZATION	0.233316	0.0104029	6	364
GOBP_CELL_REDOX_HOMEOSTASIS	0.234978	0.0105468	2	31
GOBP_FIBROBLAST_APOPTOTIC_PROCESS	0.234978	0.0105468	2	31
GOBP_REGULATION_OF_EXTRINSIC_APOPTOTIC_SIGNALING_PATHWAY	0.234978	0.0105508	4	169
GOBP_RETROGRADE_TRANSPORT_ENDOSOME_TO_GOLGI	0.234978	0.0105658	3	90
GOBP_DNA_METABOLIC_PROCESS	0.237605	0.0107064	11	977
GOCC_SITE_OF_DOUBLE_STRAND_BREAK	0.241094	0.0108864	3	91
GOBP_GENOMIC_IMPRINTING	0.246783	0.0112132	2	32
GOBP_NEGATIVE_REGULATION_OF_ERBB_SIGNALING_PATHWAY	0.246783	0.0112132	2	32
GOBP_REGULATION_OF_AUTOPHAGY_OF_MITOCHONDRION	0.246783	0.0112132	2	32
GOBP_POSITIVE_REGULATION_OF_DEVELOPMENTAL_PROCESS	0.249429	0.0113569	15	1543
GOBP_NEGATIVE_REGULATION_OF_MULTICELLULAR_ORGANISMAL_PROCESS	0.250553	0.0114318	13	1260
GOBP_POSITIVE_REGULATION_OF_CHOLESTEROL_EFFLUX	0.259153	0.0118976	2	33
GOBP_POSITIVE_REGULATION_OF_DEFENSE_RESPONSE_TO_VIRUS_BY_HOST	0.259153	0.0118976	2	33
GOBP_POSITIVE_REGULATION_OF_LEUKOCYTE_APOPTOTIC_PROCESS	0.259153	0.0118976	2	33
GOBP_POSITIVE_REGULATION_OF_PROTEIN_MODIFICATION_PROCESS	0.261124	0.0120128	10	861
GOBP_REGULATION_OF_LIPID_METABOLIC_PROCESS	0.264626	0.0121989	6	377
GOBP_RESPONSE_TO_ENDOPLASMIC_RETICULUM_STRESS	0.265354	0.0122575	5	272
GOMF_HEPARIN_BINDING	0.266413	0.0123316	4	177
GOBP_CARBOHYDRATE_DERIVATIVE_CATABOLIC_PROCESS	0.267594	0.0124368	5	273
GOBP_INNATE_IMMUNE_RESPONSE_ACTIVATING_SIGNALING_PATHWAY	0.267594	0.0124368	5	273
GOBP_GENERATION_OF_PRECURSOR_METABOLITES_AND_ENERGY	0.268349	0.0125615	7	493
GOBP_NEGATIVE_REGULATION_OF_MAPK_CASCADE	0.268349	0.0125669	4	178
GOBP_REACTIVE_NITROGEN_SPECIES_METABOLIC_PROCESS	0.268349	0.0125733	3	96
GOBP_RESPONSE_TO_CYTOKINE	0.268349	0.0125245	12	1136
GOBP_PEPTIDYL_TYROSINE_DEPHOSPHORYLATION	0.268376	0.0125999	2	34
GOBP_REGULATION_OF_ESTABLISHMENT_OF_PROTEIN_LOCALIZATION	0.26994	0.0126988	8	614
GOMF_PEPTIDASE_REGULATOR_ACTIVITY	0.271561	0.0128008	5	275
GOBP_MUSCLE_ORGAN_MORPHOGENESIS	0.273703	0.0129276	3	97
GOBP_CELLULAR_HOMEOSTASIS	0.278956	0.0133127	10	875
GOBP_MITOCHONDRIAL_OUTER_MEMBRANE_PERMEABILIZATION_INVOLVED_IN_PROGRAMMED_CELL_DEATH	0.278956	0.0133199	2	35
GOBP_MRNA_PROCESSING	0.278956	0.0133448	7	499
GOBP_MYELOID_LEUKOCYTE_ACTIVATION	0.278956	0.0133601	5	278
GOBP_POSITIVE_REGULATION_OF_LEUKOCYTE_DEGRANULATION	0.278956	0.0133199	2	35
GOBP_REGULATION_OF_DNA_BINDING_TRANSCRIPTION_FACTOR_ACTIVITY	0.278956	0.0132514	6	384
GOBP_REGULATION_OF_MAST_CELL_DEGRANULATION	0.278956	0.0133199	2	35
GOBP_POSITIVE_REGULATION_OF_CARBOHYDRATE_METABOLIC_PROCESS	0.284514	0.0136532	3	99
GOBP_NEGATIVE_REGULATION_OF_CELL_POPULATION_PROLIFERATION	0.288037	0.0138495	9	750
GOBP_POSITIVE_REGULATION_OF_LIPID_TRANSPORT	0.289969	0.0140246	3	100
GOMF_ATPASE_BINDING	0.289969	0.0140246	3	100
GOMF_CIS_REGULATORY_REGION_SEQUENCE_SPECIFIC_DNA_BINDING	0.289969	0.0140139	12	1154
GOBP_DEVELOPMENTAL_CELL_GROWTH	0.291606	0.0141313	5	282
GOBP_MUSCLE_ORGAN_DEVELOPMENT	0.292512	0.0142028	6	390
GOBP_INTERLEUKIN_1_BETA_PRODUCTION	0.295457	0.0144016	3	101
GOBP_PHOSPHATIDYLINOSITOL_BIOSYNTHETIC_PROCESS	0.295457	0.0144016	3	101
GOBP_REGULATION_OF_LIPID_LOCALIZATION	0.297975	0.0145525	4	186
GOBP_ALCOHOL_CATABOLIC_PROCESS	0.301543	0.0148123	2	37
GOBP_PROXIMAL_DISTAL_PATTERN_FORMATION	0.301543	0.0148123	2	37
GOBP_REGULATION_OF_AEROBIC_RESPIRATION	0.301543	0.0148123	2	37
GOBP_NEGATIVE_REGULATION_OF_GENE_EXPRESSION	0.302604	0.014893	13	1305
GOBP_DNA_DAMAGE_RESPONSE	0.30481	0.0150303	10	892
GOBP_REGULATION_OF_LEUKOCYTE_PROLIFERATION	0.306379	0.0151366	5	287
GOBP_EXOCYTOSIS	0.307094	0.015201	6	396
GOBP_AXONEMAL_DYNEIN_COMPLEX_ASSEMBLY	0.308363	0.0155842	2	38
GOBP_EPIDERMIS_DEVELOPMENT	0.308363	0.0155442	6	398
GOBP_MYELOID_DENDRITIC_CELL_ACTIVATION	0.308363	0.0155842	2	38
GOBP_POSITIVE_REGULATION_OF_CELL_ACTIVATION	0.308363	0.0153719	6	397
GOBP_REGULATION_OF_ACTIN_NUCLEATION	0.308363	0.0155842	2	38
GOBP_REGULATION_OF_PROTEASOMAL_PROTEIN_CATABOLIC_PROCESS	0.308363	0.0153453	4	189
GOBP_REGULATION_OF_SUPRAMOLECULAR_FIBER_ORGANIZATION	0.308363	0.0155442	6	398
GOBP_REGULATION_OF_SYNAPSE_ASSEMBLY	0.308363	0.0153453	4	189
GOMF_PROTEIN_PHOSPHATASE_2A_BINDING	0.308363	0.0155842	2	38
GOMF_PROTEIN_TYROSINE_SERINE_THREONINE_PHOSPHATASE_ACTIVITY	0.308363	0.0155842	2	38
GOMF_SMALL_MOLECULE_SENSOR_ACTIVITY	0.308363	0.0155842	2	38
GOBP_POSITIVE_REGULATION_OF_TRANSPORT	0.311736	0.0158136	11	1035
GOBP_REGULATION_OF_SECRETION	0.311736	0.0157929	9	767
GOBP_RESPONSE_TO_INORGANIC_SUBSTANCE	0.312952	0.0159048	7	517
GOBP_PROTEIN_DEUBIQUITINATION	0.313594	0.015967	3	105
GOBP_ACYLGLYCEROL_HOMEOSTASIS	0.31571	0.016373	2	39
GOBP_CGMP_MEDIATED_SIGNALING	0.31571	0.016373	2	39
GOBP_LEUKOCYTE_PROLIFERATION	0.31571	0.0162468	6	402
GOBP_NADH_METABOLIC_PROCESS	0.31571	0.016373	2	39
GOBP_NEGATIVE_REGULATION_OF_CELL_GROWTH	0.31571	0.0161649	4	192
GOBP_POLYOL_METABOLIC_PROCESS	0.31571	0.0163727	3	106
GOBP_POSITIVE_REGULATION_OF_ENDOCYTOSIS	0.31571	0.0161649	4	192
GOBP_REGULATION_OF_AMYLOID_BETA_FORMATION	0.31571	0.016373	2	39
GOMF_ENDONUCLEASE_ACTIVITY_ACTIVE_WITH_EITHER_RIBO_OR_DEOXYRIBONUCLEIC_ACIDS_AND_PRODUCING_5_PHOSPHOMONOESTERS	0.31571	0.016373	2	39
GOMF_LIPID_KINASE_ACTIVITY	0.31571	0.016373	2	39
GOBP_NEGATIVE_REGULATION_OF_CELLULAR_COMPONENT_ORGANIZATION	0.318051	0.0165245	9	773
GOBP_MONOATOMIC_ION_HOMEOSTASIS	0.318684	0.0165875	8	645
GOCC_EXTERNAL_ENCAPSULATING_STRUCTURE	0.319762	0.0166738	7	522
GOBP_POSITIVE_REGULATION_OF_PROTEASOMAL_PROTEIN_CATABOLIC_PROCESS	0.320891	0.0167842	3	107
GOMF_LIPID_BINDING	0.320891	0.0167933	10	908
GOBP_EXPORT_FROM_CELL	0.322291	0.0171747	11	1048
GOBP_HEART_MORPHOGENESIS	0.322291	0.0170647	5	296
GOBP_LUNG_CELL_DIFFERENTIATION	0.322291	0.0171786	2	40
GOBP_MITOTIC_G2_DNA_DAMAGE_CHECKPOINT_SIGNALING	0.322291	0.0171786	2	40
GOBP_MONOSACCHARIDE_CATABOLIC_PROCESS	0.322291	0.0171786	2	40
GOBP_MUSCLE_STRUCTURE_DEVELOPMENT	0.322291	0.0170258	9	777
GOBP_PIGMENT_GRANULE_ORGANIZATION	0.322291	0.0171786	2	40
GOBP_POSITIVE_REGULATION_OF_MEMBRANE_PERMEABILITY	0.322291	0.0171786	2	40
GOBP_PROTEIN_LOCALIZATION_TO_MITOCHONDRION	0.322291	0.0172014	3	108
GOBP_REGULATION_OF_MITOCHONDRIAL_MEMBRANE_PERMEABILITY_INVOLVED_IN_APOPTOTIC_PROCESS	0.322291	0.0171786	2	40
GOMF_PATTERN_RECOGNITION_RECEPTOR_ACTIVITY	0.322291	0.0171786	2	40
GOBP_DEVELOPMENTAL_MATURATION	0.322628	0.0173414	6	408
GOBP_POSITIVE_REGULATION_OF_CELL_POPULATION_PROLIFERATION	0.322628	0.0172829	11	1049
GOCC_GOLGI_MEMBRANE	0.322628	0.0172885	5	297
GOMF_RNA_POLYMERASE_II_TRANSCRIPTION_REGULATORY_REGION_SEQUENCE_SPECIFIC_DNA_BINDING	0.322628	0.0173249	13	1332
GOBP_BIOGENIC_AMINE_METABOLIC_PROCESS	0.326295	0.0176244	3	109
GOBP_REGULATION_OF_LYMPHOCYTE_ACTIVATION	0.326295	0.0176309	7	528
GOBP_REGULATION_OF_PH	0.326295	0.0176244	3	109
GOMF_RNA_BINDING	0.327036	0.0177018	12	1193
GOBP_CELLULAR_RESPONSE_TO_LIPOPROTEIN_PARTICLE_STIMULUS	0.330827	0.0180008	2	41
GOBP_NEGATIVE_REGULATION_OF_RESPONSE_TO_ENDOPLASMIC_RETICULUM_STRESS	0.330827	0.0180008	2	41
GOBP_POSITIVE_REGULATION_OF_MYELOID_LEUKOCYTE_CYTOKINE_PRODUCTION_INVOLVED_IN_IMMUNE_RESPONSE	0.330827	0.0180008	2	41
GOBP_BONE_MORPHOGENESIS	0.331215	0.0180532	3	110
GOBP_NEURON_PROJECTION_EXTENSION	0.333012	0.0181826	4	199
GOBP_ACUTE_INFLAMMATORY_RESPONSE	0.336852	0.0184877	3	111
GOBP_MITOCHONDRIAL_MEMBRANE_ORGANIZATION	0.336852	0.0184877	3	111
GOBP_REGULATION_OF_FATTY_ACID_METABOLIC_PROCESS	0.336852	0.0184877	3	111
GOBP_CARDIAC_CHAMBER_DEVELOPMENT	0.339171	0.0187865	4	201
GOBP_INOSITOL_PHOSPHATE_METABOLIC_PROCESS	0.339171	0.0188393	2	42
GOBP_PYROPTOSIS	0.339171	0.0188393	2	42
GOBP_REGULATION_OF_PROTEIN_AUTOPHOSPHORYLATION	0.339171	0.0188393	2	42
GOBP_REGULATION_OF_T_CELL_PROLIFERATION	0.339171	0.0187865	4	201
GOMF_FRIZZLED_BINDING	0.339171	0.0188393	2	42
GOMF_METALLOPEPTIDASE_ACTIVITY	0.339171	0.0187865	4	201
GOBP_IMMUNE_RESPONSE_REGULATING_CELL_SURFACE_RECEPTOR_SIGNALING_PATHWAY	0.339861	0.0189097	5	304
GOCC_EXTRINSIC_COMPONENT_OF_MEMBRANE	0.342575	0.0190931	4	202
GOBP_CYTOSKELETON_ORGANIZATION	0.34366	0.019186	14	1497
GOBP_RNA_PROCESSING	0.35031	0.0195903	10	931
GOBP_PROTEIN_EXIT_FROM_ENDOPLASMIC_RETICULUM	0.350387	0.019694	2	43
GOMF_CHEMOATTRACTANT_ACTIVITY	0.350387	0.019694	2	43
GOMF_PROTEOGLYCAN_BINDING	0.350387	0.019694	2	43
GOBP_REGULATION_OF_ORGANELLE_ORGANIZATION	0.350679	0.0197435	12	1212
GOBP_REGULATION_OF_ANATOMICAL_STRUCTURE_MORPHOGENESIS	0.354266	0.0199789	10	934
GOBP_ACUTE_PHASE_RESPONSE	0.360427	0.0205647	2	44
GOBP_ARP2_3_COMPLEX_MEDIATED_ACTIN_NUCLEATION	0.360427	0.0205647	2	44
GOBP_ENDODERM_FORMATION	0.360427	0.0205647	2	44
GOBP_ER_NUCLEUS_SIGNALING_PATHWAY	0.360427	0.0205647	2	44
GOBP_ORGANOPHOSPHATE_BIOSYNTHETIC_PROCESS	0.360427	0.0203716	7	544
GOBP_POSITIVE_REGULATION_OF_LIPASE_ACTIVITY	0.360427	0.0205647	2	44
GOBP_REGULATION_OF_CHOLESTEROL_EFFLUX	0.360427	0.0205647	2	44
GOBP_CANONICAL_WNT_SIGNALING_PATHWAY	0.360939	0.020628	5	311
GOBP_MYELOID_CELL_ACTIVATION_INVOLVED_IN_IMMUNE_RESPONSE	0.361234	0.0207473	3	116
GOBP_NEGATIVE_REGULATION_OF_LIPID_METABOLIC_PROCESS	0.361234	0.0207473	3	116
GOBP_POSITIVE_REGULATION_OF_PROTEIN_UBIQUITINATION	0.361234	0.0207473	3	116
GOBP_AMIDE_METABOLIC_PROCESS	0.363769	0.0209272	6	426
GOBP_BLOOD_VESSEL_MORPHOGENESIS	0.365668	0.021107	8	675
GOBP_POSITIVE_REGULATION_OF_TRANSFERASE_ACTIVITY	0.365668	0.0211401	6	427
GOCC_SUPRAMOLECULAR_COMPLEX	0.365668	0.0211338	13	1369
GOBP_PIGMENTATION	0.365795	0.0212165	3	117
GOBP_POSITIVE_REGULATION_OF_MYELOID_CELL_DIFFERENTIATION	0.365795	0.0212165	3	117
GOBP_LIPID_MODIFICATION	0.367082	0.0213259	4	209
GOBP_FATTY_ACID_DERIVATIVE_METABOLIC_PROCESS	0.368043	0.0214512	2	45
GOBP_REGULATION_OF_DEFENSE_RESPONSE_TO_VIRUS_BY_HOST	0.368043	0.0214512	2	45
GOBP_NEGATIVE_REGULATION_OF_IMMUNE_SYSTEM_PROCESS	0.370414	0.0216594	7	551
GOBP_REGULATION_OF_PRODUCTION_OF_MOLECULAR_MEDIATOR_OF_IMMUNE_RESPONSE	0.370414	0.0216573	4	210
GOCC_CELL_SURFACE	0.374175	0.0219147	11	1088
GOBP_EPIGENETIC_PROGRAMMING_OF_GENE_EXPRESSION	0.377489	0.0223534	2	46
GOBP_NEGATIVE_REGULATION_OF_CELL_PROJECTION_ORGANIZATION	0.377489	0.0223297	4	212
GOBP_POSITIVE_REGULATION_OF_BLOOD_CIRCULATION	0.377489	0.0223534	2	46
GOBP_POSITIVE_REGULATION_OF_PHOSPHORUS_METABOLIC_PROCESS	0.377489	0.0223584	9	815
GOBP_REGULATION_OF_AMYLOID_PRECURSOR_PROTEIN_CATABOLIC_PROCESS	0.377489	0.0223534	2	46
GOBP_REGULATION_OF_EXOCYTOSIS	0.377489	0.0223297	4	212
GOBP_RESPONSE_TO_COLD	0.377489	0.0223534	2	46
GOBP_ARTERY_DEVELOPMENT	0.379189	0.0246639	3	124
GOBP_BASOLATERAL_PROTEIN_SECRETION	0.379189	0.0247874	1	5
GOBP_CARDIAC_MUSCLE_TISSUE_REGENERATION	0.379189	0.0247874	1	5
GOBP_CELLULAR_RESPONSE_TO_HYPOXIA	0.379189	0.0226592	3	120
GOBP_CILIUM_ORGANIZATION	0.379189	0.0228959	6	435
GOBP_DIACYLGLYCEROL_CATABOLIC_PROCESS	0.379189	0.0247874	1	5
GOBP_DNA_REPAIR_COMPLEX_ASSEMBLY	0.379189	0.0247874	1	5
GOBP_DOPAMINE_METABOLIC_PROCESS	0.379189	0.024204	2	48
GOBP_GENERAL_ADAPTATION_SYNDROME	0.379189	0.0247874	1	5
GOBP_GLOSSOPHARYNGEAL_NERVE_DEVELOPMENT	0.379189	0.0247874	1	5
GOBP_INNATE_IMMUNE_RESPONSE	0.379189	0.0247866	10	968
GOBP_LEUKOTRIENE_CATABOLIC_PROCESS	0.379189	0.0247874	1	5
GOBP_LIPID_TRANSPORT_ACROSS_BLOOD_BRAIN_BARRIER	0.379189	0.0247874	1	5
GOBP_LUNG_GOBLET_CELL_DIFFERENTIATION	0.379189	0.0247874	1	5
GOBP_MACROPHAGE_CHEMOTAXIS	0.379189	0.023271	2	47
GOBP_MAPK_CASCADE	0.379189	0.0229822	9	819
GOBP_METHYLGLYOXAL_CATABOLIC_PROCESS_TO_D_LACTATE_VIA_S_LACTOYL_GLUTATHIONE	0.379189	0.0247874	1	5
GOBP_MIDGUT_DEVELOPMENT	0.379189	0.0247874	1	5
GOBP_MONONUCLEAR_CELL_MIGRATION	0.379189	0.0244227	4	218
GOBP_MYOSIN_FILAMENT_ASSEMBLY	0.379189	0.0247874	1	5
GOBP_NEGATIVE_REGULATION_OF_CELL_ACTIVATION	0.379189	0.0240659	4	217
GOBP_NEGATIVE_REGULATION_OF_CHOLESTEROL_BIOSYNTHETIC_PROCESS	0.379189	0.0247874	1	5
GOBP_NEGATIVE_REGULATION_OF_DENDRITIC_SPINE_MAINTENANCE	0.379189	0.0247874	1	5
GOBP_NEGATIVE_REGULATION_OF_PINOCYTOSIS	0.379189	0.0247874	1	5
GOBP_ORGANIC_ACID_BIOSYNTHETIC_PROCESS	0.379189	0.0240834	5	324
GOBP_POSITIVE_REGULATION_OF_CELLULAR_COMPONENT_BIOGENESIS	0.379189	0.0241991	7	564
GOBP_POSITIVE_REGULATION_OF_GLYCOGEN_CATABOLIC_PROCESS	0.379189	0.0247874	1	5
GOBP_POSITIVE_REGULATION_OF_LIPID_LOCALIZATION	0.379189	0.024154	3	123
GOBP_POSITIVE_REGULATION_OF_PROTEIN_CONTAINING_COMPLEX_ASSEMBLY	0.379189	0.0237123	4	216
GOBP_POSITIVE_REGULATION_OF_PROTEIN_DEUBIQUITINATION	0.379189	0.0247874	1	5
GOBP_POSITIVE_REGULATION_OF_SECRETION	0.379189	0.023122	6	436
GOBP_POSITIVE_REGULATION_OF_SYNAPTIC_VESICLE_EXOCYTOSIS	0.379189	0.0247874	1	5
GOBP_PURINE_NUCLEOSIDE_TRIPHOSPHATE_CATABOLIC_PROCESS	0.379189	0.0247874	1	5
GOBP_REGULATION_OF_ANTIGEN_PROCESSING_AND_PRESENTATION_OF_PEPTIDE_OR_POLYSACCHARIDE_ANTIGEN_VIA_MHC_CLASS_II	0.379189	0.0247874	1	5
GOBP_REGULATION_OF_IMMUNOLOGICAL_SYNAPSE_FORMATION	0.379189	0.0247874	1	5
GOBP_REGULATION_OF_VERY_LOW_DENSITY_LIPOPROTEIN_PARTICLE_CLEARANCE	0.379189	0.0247874	1	5
GOBP_RESPONSE_TO_ENDOTHELIN	0.379189	0.0247874	1	5
GOBP_RESPONSE_TO_INSECTICIDE	0.379189	0.0247874	1	5
GOBP_RESPONSE_TO_INTERLEUKIN_3	0.379189	0.0247874	1	5
GOBP_RESPONSE_TO_OXYGEN_LEVELS	0.379189	0.0240834	5	324
GOBP_RESPONSE_TO_PAIN	0.379189	0.023271	2	47
GOBP_RNA_GUANINE_N7_METHYLATION	0.379189	0.0247874	1	5
GOBP_SNO_S_RNA_CATABOLIC_PROCESS	0.379189	0.0247874	1	5
GOBP_SUSCEPTIBILITY_TO_NATURAL_KILLER_CELL_MEDIATED_CYTOTOXICITY	0.379189	0.0247874	1	5
GOBP_TERMINATION_OF_RNA_POLYMERASE_I_TRANSCRIPTION	0.379189	0.0247874	1	5
GOBP_VEIN_SMOOTH_MUSCLE_CONTRACTION	0.379189	0.0247874	1	5
GOCC_CILIARY_BASE	0.379189	0.023271	2	47
GOCC_GOLGI_APPARATUS_SUBCOMPARTMENT	0.379189	0.0243636	5	325
GOCC_MANNOSYLTRANSFERASE_COMPLEX	0.379189	0.0247874	1	5
GOCC_PHOSPHORYLASE_KINASE_COMPLEX	0.379189	0.0247874	1	5
GOCC_RDNA_HETEROCHROMATIN	0.379189	0.0247874	1	5
GOCC_SITE_OF_DNA_DAMAGE	0.379189	0.024154	3	123
GOMF_CREATINE_KINASE_ACTIVITY	0.379189	0.0247874	1	5
GOMF_CYCLIN_DEPENDENT_PROTEIN_SERINE_THREONINE_KINASE_REGULATOR_ACTIVITY	0.379189	0.024204	2	48
GOMF_CYSTEINE_TYPE_ENDOPEPTIDASE_ACTIVATOR_ACTIVITY	0.379189	0.0247874	1	5
GOMF_DELTA_3_DELTA_2_ENOYL_COA_ISOMERASE_ACTIVITY	0.379189	0.0247874	1	5
GOMF_ETHANOLAMINE_KINASE_ACTIVITY	0.379189	0.0247874	1	5
GOMF_LIPOPOLYSACCHARIDE_IMMUNE_RECEPTOR_ACTIVITY	0.379189	0.0247874	1	5
GOMF_LIPOPROTEIN_LIPASE_ACTIVATOR_ACTIVITY	0.379189	0.0247874	1	5
GOMF_PDZ_DOMAIN_BINDING	0.379189	0.024154	3	123
GOMF_PHOSPHATIDYLCHOLINE_STEROL_O_ACYLTRANSFERASE_ACTIVATOR_ACTIVITY	0.379189	0.0247874	1	5
GOMF_PHOSPHATIDYLINOSITOL_3_4_5_TRISPHOSPHATE_BINDING	0.379189	0.023271	2	47
GOMF_POLYAMINE_OXIDASE_ACTIVITY	0.379189	0.0247874	1	5
GOMF_PROSTAGLANDIN_E_RECEPTOR_ACTIVITY	0.379189	0.0247874	1	5
GOMF_RRNA_PRIMARY_TRANSCRIPT_BINDING	0.379189	0.0247874	1	5
GOBP_ANATOMICAL_STRUCTURE_MATURATION	0.380828	0.0249305	5	327
GOBP_NEGATIVE_REGULATION_OF_NEURON_APOPTOTIC_PROCESS	0.383107	0.0251458	4	220
GOBP_REGULATION_OF_EXTRINSIC_APOPTOTIC_SIGNALING_PATHWAY_VIA_DEATH_DOMAIN_RECEPTORS	0.383107	0.025152	2	49
GOBP_POSITIVE_REGULATION_OF_DEVELOPMENTAL_GROWTH	0.388034	0.0255122	4	221
GOBP_TUBE_MORPHOGENESIS	0.388179	0.0255583	10	973
GOBP_REGULATION_OF_LEUKOCYTE_APOPTOTIC_PROCESS	0.389229	0.025701	3	126
GOCC_EXTRINSIC_COMPONENT_OF_PLASMA_MEMBRANE	0.389229	0.025701	3	126
GOBP_AUTONOMIC_NERVOUS_SYSTEM_DEVELOPMENT	0.393249	0.026115	2	50
GOBP_IN_UTERO_EMBRYONIC_DEVELOPMENT	0.393249	0.0260729	7	573
GOBP_POSITIVE_REGULATION_OF_FATTY_ACID_METABOLIC_PROCESS	0.393249	0.026115	2	50
GOBP_REGULATION_OF_T_CELL_APOPTOTIC_PROCESS	0.393249	0.026115	2	50
GOBP_CYTOSOLIC_TRANSPORT	0.393275	0.0262283	3	127
GOBP_PROTEIN_MODIFICATION_BY_SMALL_PROTEIN_REMOVAL	0.393275	0.0262283	3	127
GOBP_REGULATION_OF_FIBROBLAST_PROLIFERATION	0.393275	0.0262283	3	127
GOBP_POSITIVE_REGULATION_OF_ERK1_AND_ERK2_CASCADE	0.398743	0.0266305	4	224
GOBP_MYELOID_LEUKOCYTE_MEDIATED_IMMUNITY	0.400134	0.0267613	3	128
GOBP_REGULATION_OF_NEURON_PROJECTION_DEVELOPMENT	0.402189	0.0269367	7	577
GOBP_AMINE_METABOLIC_PROCESS	0.405897	0.0273001	3	129
GOBP_ANTIGEN_PROCESSING_AND_PRESENTATION	0.405897	0.0273001	3	129
GOBP_NEGATIVE_REGULATION_OF_HEMOPOIESIS	0.405897	0.0273001	3	129
GOBP_AIM2_INFLAMMASOME_COMPLEX_ASSEMBLY	0.41166	0.029671	1	6
GOBP_BRONCHIOLE_DEVELOPMENT	0.41166	0.029671	1	6
GOBP_CARBOHYDRATE_TRANSMEMBRANE_TRANSPORT	0.41166	0.029513	3	133
GOBP_CELL_ACTIVATION_INVOLVED_IN_IMMUNE_RESPONSE	0.41166	0.0288217	5	340
GOBP_DNA_STRAND_INVASION	0.41166	0.029671	1	6
GOBP_DUCTUS_ARTERIOSUS_CLOSURE	0.41166	0.029671	1	6
GOBP_ESTABLISHMENT_OF_PROTEIN_LOCALIZATION_TO_ORGANELLE	0.41166	0.0282233	6	457
GOBP_INNER_EAR_RECEPTOR_CELL_FATE_COMMITMENT	0.41166	0.029671	1	6
GOBP_LATE_ENDOSOME_TO_GOLGI_TRANSPORT	0.41166	0.029671	1	6
GOBP_LOW_DENSITY_LIPOPROTEIN_RECEPTOR_PARTICLE_METABOLIC_PROCESS	0.41166	0.029671	1	6
GOBP_MACROPHAGE_CYTOKINE_PRODUCTION	0.41166	0.0280852	2	52
GOBP_MONOCARBOXYLIC_ACID_BIOSYNTHETIC_PROCESS	0.41166	0.0277779	4	227
GOBP_MUSCULAR_SEPTUM_MORPHOGENESIS	0.41166	0.029671	1	6
GOBP_NEGATIVE_REGULATION_OF_B_CELL_DIFFERENTIATION	0.41166	0.029671	1	6
GOBP_NEGATIVE_REGULATION_OF_CELLULAR_RESPONSE_TO_INSULIN_STIMULUS	0.41166	0.0280852	2	52
GOBP_NEGATIVE_REGULATION_OF_CHOLESTEROL_METABOLIC_PROCESS	0.41166	0.029671	1	6
GOBP_NEGATIVE_REGULATION_OF_MACROPHAGE_APOPTOTIC_PROCESS	0.41166	0.029671	1	6
GOBP_NEGATIVE_REGULATION_OF_NITRIC_OXIDE_SYNTHASE_ACTIVITY	0.41166	0.029671	1	6
GOBP_NEGATIVE_REGULATION_OF_PEPTIDYL_TYROSINE_PHOSPHORYLATION	0.41166	0.029092	2	53
GOBP_NMDA_GLUTAMATE_RECEPTOR_CLUSTERING	0.41166	0.029671	1	6
GOBP_POSITIVE_REGULATION_OF_ADENYLATE_CYCLASE_ACTIVATING_G_PROTEIN_COUPLED_RECEPTOR_SIGNALING_PATHWAY	0.41166	0.029671	1	6
GOBP_POSITIVE_REGULATION_OF_LIPOPROTEIN_PARTICLE_CLEARANCE	0.41166	0.029671	1	6
GOBP_POSITIVE_REGULATION_OF_TRANSCRIPTION_BY_RNA_POLYMERASE_II	0.41166	0.028509	12	1280
GOBP_PROTEIN_LOCALIZATION_TO_NUCLEOPLASM	0.41166	0.029671	1	6
GOBP_PUTRESCINE_BIOSYNTHETIC_PROCESS	0.41166	0.029671	1	6
GOBP_REGULATION_OF_ACUTE_INFLAMMATORY_RESPONSE	0.41166	0.029092	2	53
GOBP_REGULATION_OF_ALCOHOL_BIOSYNTHETIC_PROCESS	0.41166	0.029092	2	53
GOBP_REGULATION_OF_CYTOKINE_PRODUCTION_INVOLVED_IN_IMMUNE_RESPONSE	0.41166	0.0278447	3	130
GOBP_REGULATION_OF_GLYCOGEN_STARCH_SYNTHASE_ACTIVITY	0.41166	0.029671	1	6
GOBP_REGULATION_OF_MAST_CELL_ACTIVATION_INVOLVED_IN_IMMUNE_RESPONSE	0.41166	0.029671	1	6
GOBP_REGULATION_OF_SREBP_SIGNALING_PATHWAY	0.41166	0.029671	1	6
GOBP_RESPONSE_TO_CHROMATE	0.41166	0.029671	1	6
GOBP_RESPONSE_TO_IONIZING_RADIATION	0.41166	0.028395	3	131
GOBP_RESPONSE_TO_PHORBOL_13_ACETATE_12_MYRISTATE	0.41166	0.029671	1	6
GOBP_SECRETION	0.41166	0.0287975	11	1136
GOCC_CHROMOSOME_TELOMERIC_REGION	0.41166	0.029513	3	133
GOCC_IKAPPAB_KINASE_COMPLEX	0.41166	0.029671	1	6
GOCC_LIPOPOLYSACCHARIDE_RECEPTOR_COMPLEX	0.41166	0.029671	1	6
GOCC_MICROTUBULE_MINUS_END	0.41166	0.029671	1	6
GOCC_MULTIVESICULAR_BODY_INTERNAL_VESICLE	0.41166	0.029671	1	6
GOCC_NLRP1_INFLAMMASOME_COMPLEX	0.41166	0.029671	1	6
GOCC_NLRP3_INFLAMMASOME_COMPLEX	0.41166	0.029671	1	6
GOMF_ERBB_3_CLASS_RECEPTOR_BINDING	0.41166	0.029671	1	6
GOMF_FRUCTOSE_BINDING	0.41166	0.029671	1	6
GOMF_GALACTOSIDE_BINDING	0.41166	0.029671	1	6
GOMF_OXIDOREDUCTASE_ACTIVITY_ACTING_ON_THE_CH_NH_GROUP_OF_DONORS_OXYGEN_AS_ACCEPTOR	0.41166	0.029671	1	6
GOMF_PHOSPHATIDYLINOSITOL_3_KINASE_INHIBITOR_ACTIVITY	0.41166	0.029671	1	6
GOMF_PHOSPHOTRANSFERASE_ACTIVITY_NITROGENOUS_GROUP_AS_ACCEPTOR	0.41166	0.029671	1	6
GOMF_PROTEASOME_ACTIVATING_ACTIVITY	0.41166	0.029671	1	6
GOMF_SODIUM_BICARBONATE_SYMPORTER_ACTIVITY	0.41166	0.029671	1	6
GOMF_VIRION_BINDING	0.41166	0.029671	1	6
GOBP_DEVELOPMENTAL_PIGMENTATION	0.414535	0.0301131	2	54
GOBP_NEGATIVE_REGULATION_OF_INTERLEUKIN_6_PRODUCTION	0.414535	0.0301131	2	54
GOBP_PHENOL_CONTAINING_COMPOUND_BIOSYNTHETIC_PROCESS	0.414535	0.0301131	2	54
GOBP_REGULATION_OF_LEUKOCYTE_DEGRANULATION	0.414535	0.0301131	2	54
GOMF_LIGAND_ACTIVATED_TRANSCRIPTION_FACTOR_ACTIVITY	0.414535	0.0301131	2	54
GOMF_PROTEIN_TYROSINE_KINASE_ACTIVITY	0.414535	0.0300806	3	134
GOBP_PROTEIN_LOCALIZATION_TO_ORGANELLE	0.417642	0.0303783	10	1002
GOMF_SEQUENCE_SPECIFIC_DNA_BINDING	0.419272	0.0305364	14	1594
GOBP_POSITIVE_REGULATION_OF_AXON_EXTENSION	0.426566	0.0311483	2	55
GOBP_T_CELL_HOMEOSTASIS	0.426566	0.0311483	2	55
GOBP_MICROTUBULE_BUNDLE_FORMATION	0.427131	0.0312331	3	136
GOCC_ORGANELLE_SUBCOMPARTMENT	0.427131	0.0312702	10	1007
GOBP_WNT_SIGNALING_PATHWAY	0.43281	0.0317268	6	470
GOBP_MULTICELLULAR_ORGANISM_GROWTH	0.432937	0.0318133	4	237
GOBP_OSTEOCLAST_DIFFERENTIATION	0.432937	0.0318179	3	137
GOBP_REPRODUCTIVE_SYSTEM_DEVELOPMENT	0.435708	0.0320628	5	350
GOBP_NEGATIVE_REGULATION_OF_INTRACELLULAR_TRANSPORT	0.436417	0.0321974	2	56
GOBP_VENTRICULAR_CARDIAC_MUSCLE_TISSUE_MORPHOGENESIS	0.436417	0.0321974	2	56
GOBP_AMEBOIDAL_TYPE_CELL_MIGRATION	0.437111	0.0322899	6	472
GOBP_NEGATIVE_REGULATION_OF_CANONICAL_WNT_SIGNALING_PATHWAY	0.438156	0.0324085	3	138
GOBP_AMYLOID_BETA_METABOLIC_PROCESS	0.439347	0.0332602	2	57
GOBP_ANTERIOR_POSTERIOR_PATTERN_SPECIFICATION	0.439347	0.0330875	4	240
GOBP_B_CELL_CHEMOTAXIS	0.439347	0.0345302	1	7
GOBP_CELLULAR_PIGMENTATION	0.439347	0.0343367	2	58
GOBP_CELLULAR_RESPONSE_TO_INORGANIC_SUBSTANCE	0.439347	0.0326595	4	239
GOBP_DETOXIFICATION_OF_COPPER_ION	0.439347	0.0345302	1	7
GOBP_EXTRACELLULAR_EXOSOME_ASSEMBLY	0.439347	0.0345302	1	7
GOBP_GLYCOSYLCERAMIDE_CATABOLIC_PROCESS	0.439347	0.0345302	1	7
GOBP_LOBAR_BRONCHUS_DEVELOPMENT	0.439347	0.0345302	1	7
GOBP_METHYLGLYOXAL_METABOLIC_PROCESS	0.439347	0.0345302	1	7
GOBP_MITOCHONDRIAL_PROTEIN_CATABOLIC_PROCESS	0.439347	0.0345302	1	7
GOBP_NEGATIVE_REGULATION_OF_ACUTE_INFLAMMATORY_RESPONSE_TO_ANTIGENIC_STIMULUS	0.439347	0.0345302	1	7
GOBP_NEGATIVE_REGULATION_OF_ANTIGEN_PROCESSING_AND_PRESENTATION	0.439347	0.0345302	1	7
GOBP_NEGATIVE_REGULATION_OF_CHEMOKINE_MEDIATED_SIGNALING_PATHWAY	0.439347	0.0345302	1	7
GOBP_NEGATIVE_REGULATION_OF_CHOLESTEROL_EFFLUX	0.439347	0.0345302	1	7
GOBP_NEGATIVE_REGULATION_OF_DNA_METABOLIC_PROCESS	0.439347	0.0342145	3	141
GOBP_NEGATIVE_REGULATION_OF_NEURON_MATURATION	0.439347	0.0345302	1	7
GOBP_N_ACETYLNEURAMINATE_CATABOLIC_PROCESS	0.439347	0.0345302	1	7
GOBP_ORGANIC_HYDROXY_COMPOUND_CATABOLIC_PROCESS	0.439347	0.0343367	2	58
GOBP_POSITIVE_REGULATION_OF_AMYLOID_BETA_CLEARANCE	0.439347	0.0345302	1	7
GOBP_POSITIVE_REGULATION_OF_DENDRITIC_SPINE_MAINTENANCE	0.439347	0.0345302	1	7
GOBP_POSITIVE_REGULATION_OF_GLUCOSE_METABOLIC_PROCESS	0.439347	0.0343367	2	58
GOBP_REGULATION_OF_ANTIGEN_PROCESSING_AND_PRESENTATION_OF_PEPTIDE_ANTIGEN	0.439347	0.0345302	1	7
GOBP_REGULATION_OF_BODY_FLUID_LEVELS	0.439347	0.0327372	5	352
GOBP_REGULATION_OF_CALCIUM_DEPENDENT_ACTIVATION_OF_SYNAPTIC_VESICLE_FUSION	0.439347	0.0345302	1	7
GOBP_REGULATION_OF_CDC42_PROTEIN_SIGNAL_TRANSDUCTION	0.439347	0.0345302	1	7
GOBP_REGULATION_OF_CYTOPLASMIC_TRANSLATIONAL_INITIATION	0.439347	0.0345302	1	7
GOBP_REGULATION_OF_POSTSYNAPTIC_MEMBRANE_ORGANIZATION	0.439347	0.0345302	1	7
GOBP_REGULATION_OF_SYSTEMIC_ARTERIAL_BLOOD_PRESSURE_BY_BARORECEPTOR_FEEDBACK	0.439347	0.0345302	1	7
GOBP_RENAL_ALBUMIN_ABSORPTION	0.439347	0.0345302	1	7
GOBP_RESPONSE_TO_BACTERIAL_LIPOPROTEIN	0.439347	0.0345302	1	7
GOBP_RUFFLE_ORGANIZATION	0.439347	0.0343367	2	58
GOBP_SPERMINE_METABOLIC_PROCESS	0.439347	0.0345302	1	7
GOBP_TRAIL_ACTIVATED_APOPTOTIC_SIGNALING_PATHWAY	0.439347	0.0345302	1	7
GOCC_BRISC_COMPLEX	0.439347	0.0345302	1	7
GOCC_CDC73_PAF1_COMPLEX	0.439347	0.0345302	1	7
GOCC_CYTOSOLIC_PROTEASOME_COMPLEX	0.439347	0.0345302	1	7
GOCC_UNCONVENTIONAL_MYOSIN_COMPLEX	0.439347	0.0345302	1	7
GOMF_1_PHOSPHATIDYLINOSITOL_4_5_BISPHOSPHATE_3_KINASE_ACTIVITY	0.439347	0.0345302	1	7
GOMF_1_PHOSPHATIDYLINOSITOL_4_PHOSPHATE_3_KINASE_ACTIVITY	0.439347	0.0345302	1	7
GOMF_APOLIPOPROTEIN_RECEPTOR_BINDING	0.439347	0.0345302	1	7
GOMF_CCR1_CHEMOKINE_RECEPTOR_BINDING	0.439347	0.0345302	1	7
GOMF_GALACTOSIDASE_ACTIVITY	0.439347	0.0345302	1	7
GOMF_INOSITOL_POLYPHOSPHATE_5_PHOSPHATASE_ACTIVITY	0.439347	0.0345302	1	7
GOMF_INTERLEUKIN_6_RECEPTOR_BINDING	0.439347	0.0345302	1	7
GOMF_PHOSPHATIDYLINOSITOL_3_4_5_TRISPHOSPHATE_5_PHOSPHATASE_ACTIVITY	0.439347	0.0345302	1	7
GOMF_TYPE_1_ANGIOTENSIN_RECEPTOR_BINDING	0.439347	0.0345302	1	7
GOMF_U1_SNRNA_BINDING	0.439347	0.0345302	1	7
GOMF_UBIQUITIN_LIKE_PROTEIN_LIGASE_BINDING	0.439347	0.0344619	5	357
GOBP_DIGESTIVE_SYSTEM_DEVELOPMENT	0.447248	0.0354469	3	143
GOBP_LEUKOCYTE_HOMEOSTASIS	0.447248	0.0354469	3	143
GOBP_LIPOPROTEIN_METABOLIC_PROCESS	0.447248	0.0354469	3	143
GOBP_LUNG_EPITHELIUM_DEVELOPMENT	0.447248	0.0354267	2	59
GOBP_MITOTIC_G2_M_TRANSITION_CHECKPOINT	0.447248	0.0354267	2	59
GOBP_NEGATIVE_REGULATION_OF_BMP_SIGNALING_PATHWAY	0.447248	0.0354267	2	59
GOBP_NEGATIVE_REGULATION_OF_CANONICAL_NF_KAPPAB_SIGNAL_TRANSDUCTION	0.447248	0.0354267	2	59
GOBP_ORGANIC_CYCLIC_COMPOUND_CATABOLIC_PROCESS	0.448646	0.0356001	7	613
GOBP_NEGATIVE_REGULATION_OF_MITOTIC_CELL_CYCLE	0.454814	0.0361754	4	247
GOBP_T_CELL_PROLIFERATION	0.454814	0.0361754	4	247
GOBP_MODIFICATION_DEPENDENT_MACROMOLECULE_CATABOLIC_PROCESS	0.457047	0.0363963	7	616
GOBP_NAD_METABOLIC_PROCESS	0.457098	0.0365299	2	60
GOBP_REGULATION_OF_LIPASE_ACTIVITY	0.457098	0.0365299	2	60
GOMF_TRANSMEMBRANE_RECEPTOR_PROTEIN_TYROSINE_KINASE_ACTIVITY	0.457098	0.0365299	2	60
GOBP_NEGATIVE_REGULATION_OF_GROWTH	0.457267	0.0366297	4	248
GOBP_SODIUM_ION_TRANSPORT	0.457267	0.0366297	4	248
GOBP_REGULATION_OF_DENDRITE_DEVELOPMENT	0.45763	0.0367021	3	145
GOBP_ACTIN_NUCLEATION	0.460465	0.0376462	2	61
GOBP_AMYLOID_PRECURSOR_PROTEIN_CATABOLIC_PROCESS	0.460465	0.0376462	2	61
GOBP_ASTROCYTE_CELL_MIGRATION	0.460465	0.0393652	1	8
GOBP_CD8_POSITIVE_ALPHA_BETA_T_CELL_PROLIFERATION	0.460465	0.0393652	1	8
GOBP_CELLULAR_RESPONSE_TO_HYDROGEN_PEROXIDE	0.460465	0.0387755	2	62
GOBP_CELLULAR_RESPONSE_TO_INTERLEUKIN_1	0.460465	0.0387755	2	62
GOBP_CELLULAR_RESPONSE_TO_REACTIVE_OXYGEN_SPECIES	0.460465	0.0373381	3	146
GOBP_CHROMOSOME_ATTACHMENT_TO_THE_NUCLEAR_ENVELOPE	0.460465	0.0393652	1	8
GOBP_CRANIAL_SUTURE_MORPHOGENESIS	0.460465	0.0393652	1	8
GOBP_DNA_DEAMINATION	0.460465	0.0393652	1	8
GOBP_GLYCOSIDE_CATABOLIC_PROCESS	0.460465	0.0393652	1	8
GOBP_LONG_CHAIN_FATTY_ACID_CATABOLIC_PROCESS	0.460465	0.0393652	1	8
GOBP_LYMPHOCYTE_ACTIVATION	0.460465	0.0377624	9	897
GOBP_MYOSIN_FILAMENT_ORGANIZATION	0.460465	0.0393652	1	8
GOBP_NEGATIVE_REGULATION_OF_CAMP_DEPENDENT_PROTEIN_KINASE_ACTIVITY	0.460465	0.0393652	1	8
GOBP_NEGATIVE_REGULATION_OF_MITOCHONDRIAL_FUSION	0.460465	0.0393652	1	8
GOBP_ONCOGENE_INDUCED_CELL_SENESCENCE	0.460465	0.0393652	1	8
GOBP_ORGANOPHOSPHATE_CATABOLIC_PROCESS	0.460465	0.0375481	4	250
GOBP_OSMOSENSORY_SIGNALING_PATHWAY	0.460465	0.0393652	1	8
GOBP_PATTERN_SPECIFICATION_PROCESS	0.460465	0.0389151	6	494
GOBP_PHOSPHATIDYLCHOLINE_METABOLIC_PROCESS	0.460465	0.0387755	2	62
GOBP_POLYOL_BIOSYNTHETIC_PROCESS	0.460465	0.0387755	2	62
GOBP_POLY_A_DEPENDENT_SNORNA_3_END_PROCESSING	0.460465	0.0393652	1	8
GOBP_POLY_N_ACETYLLACTOSAMINE_METABOLIC_PROCESS	0.460465	0.0393652	1	8
GOBP_POSITIVE_REGULATION_OF_CATECHOLAMINE_METABOLIC_PROCESS	0.460465	0.0393652	1	8
GOBP_POSITIVE_REGULATION_OF_CD8_POSITIVE_ALPHA_BETA_T_CELL_ACTIVATION	0.460465	0.0393652	1	8
GOBP_POSITIVE_REGULATION_OF_CERAMIDE_BIOSYNTHETIC_PROCESS	0.460465	0.0393652	1	8
GOBP_POSITIVE_REGULATION_OF_ESTABLISHMENT_OF_PROTEIN_LOCALIZATION	0.460465	0.0373367	5	365
GOBP_POSITIVE_REGULATION_OF_INTERLEUKIN_1_ALPHA_PRODUCTION	0.460465	0.0393652	1	8
GOBP_POSITIVE_REGULATION_OF_MICROGLIAL_CELL_ACTIVATION	0.460465	0.0393652	1	8
GOBP_POSITIVE_REGULATION_OF_NATURAL_KILLER_CELL_MEDIATED_IMMUNE_RESPONSE_TO_TUMOR_CELL	0.460465	0.0393652	1	8
GOBP_REGULATION_OF_CELLULAR_RESPIRATION	0.460465	0.0376462	2	61
GOBP_REGULATION_OF_ELECTRON_TRANSFER_ACTIVITY	0.460465	0.0393652	1	8
GOBP_REGULATION_OF_PANCREATIC_JUICE_SECRETION	0.460465	0.0393652	1	8
GOBP_REGULATION_OF_PHOSPHOLIPID_CATABOLIC_PROCESS	0.460465	0.0393652	1	8
GOBP_REGULATION_OF_POST_TRANSLATIONAL_PROTEIN_MODIFICATION	0.460465	0.0384797	4	252
GOBP_RNA_CAPPING	0.460465	0.0393652	1	8
GOBP_TRACHEA_CARTILAGE_DEVELOPMENT	0.460465	0.0393652	1	8
GOBP_TRANSCRIPTION_INITIATION_AT_RNA_POLYMERASE_I_PROMOTER	0.460465	0.0393652	1	8
GOBP_TYPE_II_PNEUMOCYTE_DIFFERENTIATION	0.460465	0.0393652	1	8
GOBP_U4_SNRNA_3_END_PROCESSING	0.460465	0.0393652	1	8
GOCC_DERLIN_1_RETROTRANSLOCATION_COMPLEX	0.460465	0.0393652	1	8
GOCC_HAUS_COMPLEX	0.460465	0.0393652	1	8
GOCC_SMC5_SMC6_COMPLEX	0.460465	0.0393652	1	8
GOCC_TRNA_SPLICING_LIGASE_COMPLEX	0.460465	0.0393652	1	8
GOCC_TROPONIN_COMPLEX	0.460465	0.0393652	1	8
GOCC_UBIQUITIN_CONJUGATING_ENZYME_COMPLEX	0.460465	0.0393652	1	8
GOMF_CCR5_CHEMOKINE_RECEPTOR_BINDING	0.460465	0.0393652	1	8
GOMF_COBALT_ION_BINDING	0.460465	0.0393652	1	8
GOMF_DOLICHYL_PHOSPHATE_MANNOSE_PROTEIN_MANNOSYLTRANSFERASE_ACTIVITY	0.460465	0.0393652	1	8
GOMF_HYDROXYAPATITE_BINDING	0.460465	0.0393652	1	8
GOMF_LIPOTEICHOIC_ACID_BINDING	0.460465	0.0393652	1	8
GOMF_METALLOEXOPEPTIDASE_ACTIVITY	0.460465	0.0387755	2	62
GOMF_PEPTIDYL_PROLINE_4_DIOXYGENASE_ACTIVITY	0.460465	0.0393652	1	8
GOMF_SPHINGOSINE_1_PHOSPHATE_RECEPTOR_ACTIVITY	0.460465	0.0393652	1	8
GOMF_TELOMERASE_ACTIVITY	0.460465	0.0393652	1	8
GOBP_REGULATION_OF_CANONICAL_WNT_SIGNALING_PATHWAY	0.460649	0.0394245	4	254
GOBP_EMBRYONIC_SKELETAL_SYSTEM_DEVELOPMENT	0.465115	0.0399386	3	150
GOBP_MEMBRANE_PROTEIN_PROTEOLYSIS	0.465115	0.0399176	2	63
GOBP_REGULATION_OF_REGULATED_SECRETORY_PATHWAY	0.465115	0.0399386	3	150
GOBP_ADAPTIVE_IMMUNE_RESPONSE	0.468428	0.0402673	7	630
GOBP_REGULATION_OF_G_PROTEIN_COUPLED_RECEPTOR_SIGNALING_PATHWAY	0.471811	0.0406027	3	151
GOCC_TRANS_GOLGI_NETWORK	0.474354	0.0408663	4	257
GOBP_INTRACELLULAR_TRANSPORT	0.474727	0.0409433	12	1354
GOBP_NEGATIVE_REGULATION_OF_LYMPHOCYTE_DIFFERENTIATION	0.475183	0.0410724	2	64
GOBP_RESPONSE_TO_DSRNA	0.475183	0.0410724	2	64
GOBP_REGULATION_OF_SYNAPSE_STRUCTURE_OR_ACTIVITY	0.47535	0.0411317	5	375
GOBP_FIBROBLAST_PROLIFERATION	0.476455	0.0412724	3	152
GOCC_LATE_ENDOSOME	0.476872	0.0413535	4	258
GOBP_AUTOSOME_GENOMIC_IMPRINTING	0.484109	0.0441762	1	9
GOBP_CARBOHYDRATE_DERIVATIVE_METABOLIC_PROCESS	0.484109	0.0439071	10	1069
GOBP_CATECHOL_CONTAINING_COMPOUND_METABOLIC_PROCESS	0.484109	0.0422397	2	65
GOBP_CYTOKINE_PRODUCTION_INVOLVED_IN_IMMUNE_RESPONSE	0.484109	0.0426285	3	154
GOBP_DOUBLE_STRAND_BREAK_REPAIR_VIA_SYNTHESIS_DEPENDENT_STRAND_ANNEALING	0.484109	0.0441762	1	9
GOBP_GDP_MANNOSE_METABOLIC_PROCESS	0.484109	0.0441762	1	9
GOBP_GRANZYME_MEDIATED_PROGRAMMED_CELL_DEATH_SIGNALING_PATHWAY	0.484109	0.0441762	1	9
GOBP_HOST_MEDIATED_REGULATION_OF_INTESTINAL_MICROBIOTA_COMPOSITION	0.484109	0.0441762	1	9
GOBP_KERATINOCYTE_PROLIFERATION	0.484109	0.0422397	2	65
GOBP_MACROPINOCYTOSIS	0.484109	0.0441762	1	9
GOBP_NECROPTOTIC_SIGNALING_PATHWAY	0.484109	0.0441762	1	9
GOBP_NEGATIVE_REGULATION_OF_DNA_BINDING_TRANSCRIPTION_FACTOR_ACTIVITY	0.484109	0.0426285	3	154
GOBP_NEGATIVE_REGULATION_OF_ESTABLISHMENT_OF_PROTEIN_LOCALIZATION	0.484109	0.0440068	3	156
GOBP_NEGATIVE_REGULATION_OF_INSULIN_LIKE_GROWTH_FACTOR_RECEPTOR_SIGNALING_PATHWAY	0.484109	0.0441762	1	9
GOBP_NEGATIVE_REGULATION_OF_LIPID_BIOSYNTHETIC_PROCESS	0.484109	0.0434193	2	66
GOBP_NEGATIVE_REGULATION_OF_NITRIC_OXIDE_SYNTHASE_BIOSYNTHETIC_PROCESS	0.484109	0.0441762	1	9
GOBP_NEGATIVE_REGULATION_OF_TRANSCRIPTION_BY_RNA_POLYMERASE_I	0.484109	0.0441762	1	9
GOBP_NEUROBLAST_MIGRATION	0.484109	0.0441762	1	9
GOBP_POSITIVE_REGULATION_OF_BINDING	0.484109	0.0426285	3	154
GOBP_POSITIVE_REGULATION_OF_INCLUSION_BODY_ASSEMBLY	0.484109	0.0441762	1	9
GOBP_POSITIVE_REGULATION_OF_MITOCHONDRIAL_OUTER_MEMBRANE_PERMEABILIZATION_INVOLVED_IN_APOPTOTIC_SIGNALING_PATHWAY	0.484109	0.0441762	1	9
GOBP_POSITIVE_REGULATION_OF_NATURAL_KILLER_CELL_PROLIFERATION	0.484109	0.0441762	1	9
GOBP_POSITIVE_REGULATION_OF_PENILE_ERECTION	0.484109	0.0441762	1	9
GOBP_POSITIVE_REGULATION_OF_T_HELPER_17_CELL_DIFFERENTIATION	0.484109	0.0441762	1	9
GOBP_REGULATION_OF_COA_TRANSFERASE_ACTIVITY	0.484109	0.0441762	1	9
GOBP_REGULATION_OF_MYELINATION	0.484109	0.0434193	2	66
GOBP_RENAL_SODIUM_EXCRETION	0.484109	0.0441762	1	9
GOBP_RNA_TEMPLATED_DNA_BIOSYNTHETIC_PROCESS	0.484109	0.0422397	2	65
GOBP_SODIUM_ION_TRANSMEMBRANE_TRANSPORT	0.484109	0.0426285	3	154
GOBP_SPERMIDINE_METABOLIC_PROCESS	0.484109	0.0441762	1	9
GOBP_STEROL_BIOSYNTHETIC_PROCESS	0.484109	0.0434193	2	66
GOBP_TOLL_LIKE_RECEPTOR_4_SIGNALING_PATHWAY	0.484109	0.0422397	2	65
GOBP_T_CELL_ACTIVATION	0.484109	0.043792	7	642
GOCC_ALVEOLAR_LAMELLAR_BODY	0.484109	0.0441762	1	9
GOCC_FIBRILLAR_CENTER	0.484109	0.0426285	3	154
GOCC_OXOGLUTARATE_DEHYDROGENASE_COMPLEX	0.484109	0.0441762	1	9
GOCC_PROTEASOME_COMPLEX	0.484109	0.0422397	2	65
GOCC_PROTEASOME_REGULATORY_PARTICLE_LID_SUBCOMPLEX	0.484109	0.0441762	1	9
GOCC_RIBONUCLEASE_MRP_COMPLEX	0.484109	0.0441762	1	9
GOCC_SPHERICAL_HIGH_DENSITY_LIPOPROTEIN_PARTICLE	0.484109	0.0441762	1	9
GOCC_SYMMETRIC_SYNAPSE	0.484109	0.0441762	1	9
GOMF_MANNOSYL_OLIGOSACCHARIDE_MANNOSIDASE_ACTIVITY	0.484109	0.0441762	1	9
GOMF_NUCLEOSIDE_TRIPHOSPHATE_DIPHOSPHATASE_ACTIVITY	0.484109	0.0441762	1	9
GOMF_OXIDOREDUCTASE_ACTIVITY_ACTING_ON_THE_ALDEHYDE_OR_OXO_GROUP_OF_DONORS_DISULFIDE_AS_ACCEPTOR	0.484109	0.0441762	1	9
GOMF_PHOSPHATIDYLSERINE_1_ACYLHYDROLASE_ACTIVITY	0.484109	0.0441762	1	9
GOMF_RNA_POLYMERASE_II_SPECIFIC_DNA_BINDING_TRANSCRIPTION_FACTOR_BINDING	0.484109	0.0439225	5	382
GOMF_SYNDECAN_BINDING	0.484109	0.0441762	1	9
GOMF_VOLTAGE_GATED_CALCIUM_CHANNEL_ACTIVITY_INVOLVED_IN_REGULATION_OF_CYTOSOLIC_CALCIUM_LEVELS	0.484109	0.0441762	1	9
GOBP_MACROPHAGE_MIGRATION	0.48486	0.0446111	2	67
GOBP_MYELOID_LEUKOCYTE_CYTOKINE_PRODUCTION	0.48486	0.0446111	2	67
GOBP_PLATELET_DERIVED_GROWTH_FACTOR_RECEPTOR_SIGNALING_PATHWAY	0.48486	0.0446111	2	67
GOBP_POSITIVE_REGULATION_OF_DENDRITIC_SPINE_DEVELOPMENT	0.48486	0.0446111	2	67
GOBP_REACTIVE_OXYGEN_SPECIES_METABOLIC_PROCESS	0.48486	0.044346	4	264
GOMF_OXIDOREDUCTASE_ACTIVITY_ACTING_ON_THE_ALDEHYDE_OR_OXO_GROUP_OF_DONORS	0.48486	0.0446111	2	67
GOMF_PHOSPHATASE_ACTIVITY	0.48486	0.044346	4	264
GOMF_RNA_ENDONUCLEASE_ACTIVITY	0.48486	0.0446111	2	67
GOBP_DEVELOPMENT_OF_PRIMARY_SEXUAL_CHARACTERISTICS	0.486525	0.0448562	4	265
GOBP_REGULATED_EXOCYTOSIS	0.486525	0.0448562	4	265
GOBP_EPITHELIAL_CELL_PROLIFERATION	0.490696	0.0452872	6	513
GOBP_DEVELOPMENT_OF_PRIMARY_MALE_SEXUAL_CHARACTERISTICS	0.49099	0.0454071	3	158
GOBP_RESPONSE_TO_DECREASED_OXYGEN_LEVELS	0.49099	0.0453698	4	266
GOBP_CYTOKINE_PRODUCTION_INVOLVED_IN_INFLAMMATORY_RESPONSE	0.493385	0.045815	2	68
GOBP_MAST_CELL_ACTIVATION_INVOLVED_IN_IMMUNE_RESPONSE	0.493385	0.045815	2	68
GOBP_VASODILATION	0.493385	0.045815	2	68
GOBP_VENTRICULAR_CARDIAC_MUSCLE_TISSUE_DEVELOPMENT	0.493385	0.045815	2	68
GOBP_LEUKOCYTE_APOPTOTIC_PROCESS	0.496116	0.0461155	3	159
GOBP_MUSCLE_TISSUE_DEVELOPMENT	0.498126	0.0463493	6	516
GOBP_CARBOHYDRATE_TRANSPORT	0.499761	0.0468293	3	160
GOBP_CELLULAR_RESPONSE_TO_OXYGEN_LEVELS	0.499761	0.0490036	3	163
GOBP_DESMOSOME_ORGANIZATION	0.499761	0.0489631	1	10
GOBP_DNA_DAMAGE_RESPONSE_SIGNAL_TRANSDUCTION_BY_P53_CLASS_MEDIATOR	0.499761	0.0470308	2	69
GOBP_FAT_CELL_DIFFERENTIATION	0.499761	0.0479869	4	271
GOBP_HARD_PALATE_DEVELOPMENT	0.499761	0.0489631	1	10
GOBP_LUNG_ASSOCIATED_MESENCHYME_DEVELOPMENT	0.499761	0.0489631	1	10
GOBP_MEMBRANOUS_SEPTUM_MORPHOGENESIS	0.499761	0.0489631	1	10
GOBP_NEGATIVE_REGULATION_OF_MONOOXYGENASE_ACTIVITY	0.499761	0.0489631	1	10
GOBP_NEGATIVE_REGULATION_OF_PROTEIN_EXIT_FROM_ENDOPLASMIC_RETICULUM	0.499761	0.0489631	1	10
GOBP_NITRIC_OXIDE_CGMP_MEDIATED_SIGNALING	0.499761	0.0489631	1	10
GOBP_PARTURITION	0.499761	0.0489631	1	10
GOBP_PHOSPHATIDYLETHANOLAMINE_BIOSYNTHETIC_PROCESS	0.499761	0.0489631	1	10
GOBP_POSITIVE_REGULATION_OF_AUTOPHAGY	0.499761	0.0468293	3	160
GOBP_POSITIVE_REGULATION_OF_LIPOPOLYSACCHARIDE_MEDIATED_SIGNALING_PATHWAY	0.499761	0.0489631	1	10
GOBP_POSITIVE_REGULATION_OF_PROTEIN_TARGETING_TO_MITOCHONDRION	0.499761	0.0489631	1	10
GOBP_POSITIVE_REGULATION_OF_RECEPTOR_CATABOLIC_PROCESS	0.499761	0.0489631	1	10
GOBP_PROCESS_UTILIZING_AUTOPHAGIC_MECHANISM	0.499761	0.047066	6	518
GOBP_PROTEIN_DEMETHYLATION	0.499761	0.0489631	1	10
GOBP_PROTEIN_TRANSPORT_WITHIN_LIPID_BILAYER	0.499761	0.0489631	1	10
GOBP_REGULATION_OF_CHEMOKINE_MEDIATED_SIGNALING_PATHWAY	0.499761	0.0489631	1	10
GOBP_REGULATION_OF_CYCLIN_DEPENDENT_PROTEIN_KINASE_ACTIVITY	0.499761	0.0470308	2	69
GOBP_REGULATION_OF_DENDRITIC_CELL_ANTIGEN_PROCESSING_AND_PRESENTATION	0.499761	0.0489631	1	10
GOBP_REGULATION_OF_EXTRACELLULAR_MATRIX_CONSTITUENT_SECRETION	0.499761	0.0489631	1	10
GOBP_REGULATION_OF_LENS_FIBER_CELL_DIFFERENTIATION	0.499761	0.0489631	1	10
GOBP_REGULATION_OF_MACROPHAGE_APOPTOTIC_PROCESS	0.499761	0.0489631	1	10
GOBP_REGULATION_OF_MYELOID_LEUKOCYTE_MEDIATED_IMMUNITY	0.499761	0.0482583	2	70
GOBP_REGULATION_OF_OXIDOREDUCTASE_ACTIVITY	0.499761	0.0470308	2	69
GOBP_REGULATION_OF_TOLL_LIKE_RECEPTOR_9_SIGNALING_PATHWAY	0.499761	0.0489631	1	10
GOBP_REGULATION_OF_T_CELL_ACTIVATION	0.499761	0.047674	5	391
GOBP_RENAL_RESPONSE_TO_BLOOD_FLOW_INVOLVED_IN_CIRCULATORY_RENIN_ANGIOTENSIN_REGULATION_OF_SYSTEMIC_ARTERIAL_BLOOD_PRESSURE	0.499761	0.0489631	1	10
GOBP_RESPONSE_TO_LIPOTEICHOIC_ACID	0.499761	0.0489631	1	10
GOBP_RESPONSE_TO_REDOX_STATE	0.499761	0.0489631	1	10
GOBP_RESPONSE_TO_UV	0.499761	0.0475486	3	161
GOBP_SECRETION_OF_LYSOSOMAL_ENZYMES	0.499761	0.0489631	1	10
GOBP_T_CELL_APOPTOTIC_PROCESS	0.499761	0.0470308	2	69
GOBP_UBIQUITIN_DEPENDENT_ENDOCYTOSIS	0.499761	0.0489631	1	10
GOCC_BCL_2_FAMILY_PROTEIN_COMPLEX	0.499761	0.0489631	1	10
GOCC_MULTIMERIC_RIBONUCLEASE_P_COMPLEX	0.499761	0.0489631	1	10
GOCC_NUCLEOLAR_EXOSOME_RNASE_COMPLEX	0.499761	0.0489631	1	10
GOCC_TRANSCRIPTION_FACTOR_TFIIH_CORE_COMPLEX	0.499761	0.0489631	1	10
GOMF_1_PHOSPHATIDYLINOSITOL_3_KINASE_ACTIVITY	0.499761	0.0489631	1	10
GOMF_ANGIOTENSIN_RECEPTOR_BINDING	0.499761	0.0489631	1	10
GOMF_CADHERIN_BINDING	0.499761	0.0482583	2	70
GOMF_CALCIUM_CHANNEL_INHIBITOR_ACTIVITY	0.499761	0.0489631	1	10
GOMF_CAMP_DEPENDENT_PROTEIN_KINASE_REGULATOR_ACTIVITY	0.499761	0.0489631	1	10
GOMF_ENOYL_COA_HYDRATASE_ACTIVITY	0.499761	0.0489631	1	10
GOMF_METALLODIPEPTIDASE_ACTIVITY	0.499761	0.0489631	1	10
GOMF_MINOR_GROOVE_OF_ADENINE_THYMINE_RICH_DNA_BINDING	0.499761	0.0489631	1	10
GOMF_PHOSPHATIDYLINOSITOL_TRISPHOSPHATE_PHOSPHATASE_ACTIVITY	0.499761	0.0489631	1	10
GOMF_RACEMASE_AND_EPIMERASE_ACTIVITY_ACTING_ON_CARBOHYDRATES_AND_DERIVATIVES	0.499761	0.0489631	1	10
GOMF_RNA_DIRECTED_DNA_POLYMERASE_ACTIVITY	0.499761	0.0489631	1	10
GOMF_U1_SNRNP_BINDING	0.499761	0.0489631	1	10
GOBP_ADENYLATE_CYCLASE_INHIBITING_G_PROTEIN_COUPLED_RECEPTOR_SIGNALING_PATHWAY	0.499981	0.0494974	2	71
GOBP_CEREBELLAR_CORTEX_DEVELOPMENT	0.499981	0.0494974	2	71
GOBP_ENDOPLASMIC_RETICULUM_UNFOLDED_PROTEIN_RESPONSE	0.499981	0.0494974	2	71
GOBP_HAIR_CELL_DIFFERENTIATION	0.499981	0.0494974	2	71
GOBP_NEGATIVE_REGULATION_OF_ENDOCYTOSIS	0.499981	0.0494974	2	71
GOBP_NEGATIVE_REGULATION_OF_OSTEOBLAST_DIFFERENTIATION	0.499981	0.0494974	2	71
GOBP_REGULATION_OF_DEFENSE_RESPONSE_TO_VIRUS	0.499981	0.0494974	2	71
GOBP_REGULATION_OF_ERBB_SIGNALING_PATHWAY	0.499981	0.0494974	2	71
GOCC_COLLAGEN_CONTAINING_EXTRACELLULAR_MATRIX	0.499981	0.0494005	5	395
GOCC_RNA_POLYMERASE_II_HOLOENZYME	0.499981	0.0494974	2	71
GOBP_REGULATION_OF_OSTEOBLAST_DIFFERENTIATION	0.501943	0.0497392	3	164
GOBP_SYNAPSE_ASSEMBLY	0.505503	0.0501397	4	275
GOBP_PROTEASOME_MEDIATED_UBIQUITIN_DEPENDENT_PROTEIN_CATABOLIC_PROCESS	0.50641	0.0502775	5	397
GOBP_CELLULAR_RESPONSE_TO_IONIZING_RADIATION	0.50681	0.050748	2	72
GOBP_ENDOSOME_TO_LYSOSOME_TRANSPORT	0.50681	0.050748	2	72
GOBP_GLIAL_CELL_MIGRATION	0.50681	0.050748	2	72
GOBP_POSITIVE_REGULATION_OF_INTRACELLULAR_SIGNAL_TRANSDUCTION	0.50681	0.0503667	10	1096
GOBP_REGULATION_OF_CELL_MORPHOGENESIS	0.50681	0.0506861	4	276
GOBP_REGULATION_OF_LIPID_CATABOLIC_PROCESS	0.50681	0.050748	2	72
GOCC_EUCHROMATIN	0.50681	0.050748	2	72
GOMF_CARBOXYLIC_ESTER_HYDROLASE_ACTIVITY	0.50681	0.0504801	3	165
GOMF_MYOSIN_PHOSPHATASE_ACTIVITY	0.50681	0.050748	2	72
GOBP_MICROTUBULE_CYTOSKELETON_ORGANIZATION	0.50976	0.0510915	7	665
GOBP_REGULATION_OF_PATTERN_RECOGNITION_RECEPTOR_SIGNALING_PATHWAY	0.510625	0.0512265	3	166
GOBP_CARDIAC_MUSCLE_TISSUE_MORPHOGENESIS	0.511002	0.0520099	2	73
GOBP_CELLULAR_RESPONSE_TO_METAL_ION	0.511002	0.0534976	3	169
GOBP_CELL_JUNCTION_ASSEMBLY	0.511002	0.0518918	6	531
GOBP_DOLICHOL_LINKED_OLIGOSACCHARIDE_BIOSYNTHETIC_PROCESS	0.511002	0.0537262	1	11
GOBP_ENDOTHELIAL_CELL_ACTIVATION	0.511002	0.0537262	1	11
GOBP_KETONE_CATABOLIC_PROCESS	0.511002	0.0537262	1	11
GOBP_MANNOSE_METABOLIC_PROCESS	0.511002	0.0537262	1	11
GOBP_MEMBRANE_RAFT_ASSEMBLY	0.511002	0.0537262	1	11
GOBP_NEGATIVE_REGULATION_OF_CELL_CYCLE	0.511002	0.0534187	5	404
GOBP_NEGATIVE_REGULATION_OF_CELL_CYCLE_G2_M_PHASE_TRANSITION	0.511002	0.0520099	2	73
GOBP_NEGATIVE_REGULATION_OF_EPITHELIAL_CELL_PROLIFERATION	0.511002	0.0534976	3	169
GOBP_NEGATIVE_REGULATION_OF_ERYTHROCYTE_DIFFERENTIATION	0.511002	0.0537262	1	11
GOBP_NEGATIVE_REGULATION_OF_MYELINATION	0.511002	0.0537262	1	11
GOBP_NEGATIVE_REGULATION_OF_PROTEIN_AUTOPHOSPHORYLATION	0.511002	0.0537262	1	11
GOBP_NEGATIVE_REGULATION_OF_SMOOTH_MUSCLE_CELL_PROLIFERATION	0.511002	0.0520099	2	73
GOBP_NUCLEAR_MRNA_SURVEILLANCE	0.511002	0.0537262	1	11
GOBP_N_ACETYLNEURAMINATE_METABOLIC_PROCESS	0.511002	0.0537262	1	11
GOBP_ORGANELLE_FUSION	0.511002	0.0534976	3	169
GOBP_POSITIVE_REGULATION_OF_INTRINSIC_APOPTOTIC_SIGNALING_PATHWAY	0.511002	0.0520099	2	73
GOBP_POSITIVE_REGULATION_OF_MITOCHONDRIAL_CALCIUM_ION_CONCENTRATION	0.511002	0.0537262	1	11
GOBP_POSITIVE_REGULATION_OF_NEUROINFLAMMATORY_RESPONSE	0.511002	0.0537262	1	11
GOBP_POSITIVE_REGULATION_OF_PROTEIN_KINASE_C_SIGNALING	0.511002	0.0537262	1	11
GOBP_POSITIVE_REGULATION_OF_TRIGLYCERIDE_CATABOLIC_PROCESS	0.511002	0.0537262	1	11
GOBP_PURINE_CONTAINING_COMPOUND_CATABOLIC_PROCESS	0.511002	0.0527352	3	168
GOBP_PUTRESCINE_METABOLIC_PROCESS	0.511002	0.0537262	1	11
GOBP_REGULATION_OF_CYTOSKELETON_ORGANIZATION	0.511002	0.0522751	6	532
GOBP_REGULATION_OF_FEVER_GENERATION	0.511002	0.0537262	1	11
GOBP_REGULATION_OF_MESENCHYMAL_STEM_CELL_DIFFERENTIATION	0.511002	0.0537262	1	11
GOBP_REGULATION_OF_NATURAL_KILLER_CELL_PROLIFERATION	0.511002	0.0537262	1	11
GOBP_REGULATION_OF_PROTEIN_DEUBIQUITINATION	0.511002	0.0537262	1	11
GOBP_REGULATION_OF_REACTIVE_OXYGEN_SPECIES_METABOLIC_PROCESS	0.511002	0.0534976	3	169
GOBP_RENAL_PROTEIN_ABSORPTION	0.511002	0.0537262	1	11
GOBP_RESPONSE_TO_FUNGUS	0.511002	0.053283	2	74
GOBP_RESPONSE_TO_PEPTIDE_HORMONE	0.511002	0.05161	5	400
GOBP_RESPONSE_TO_SODIUM_PHOSPHATE	0.511002	0.0537262	1	11
GOBP_TRIGLYCERIDE_RICH_LIPOPROTEIN_PARTICLE_REMODELING	0.511002	0.0537262	1	11
GOCC_BASAL_DENDRITE	0.511002	0.0537262	1	11
GOCC_CENTROSOME	0.511002	0.0534569	7	672
GOCC_INSULIN_RESPONSIVE_COMPARTMENT	0.511002	0.0537262	1	11
GOCC_PERISYNAPTIC_EXTRACELLULAR_MATRIX	0.511002	0.0537262	1	11
GOMF_3_BETA_HYDROXY_DELTA5_STEROID_DEHYDROGENASE_ACTIVITY	0.511002	0.0537262	1	11
GOMF_5_N_7_METHYLGUANOSINE_5_TRIPHOSPHO_MRNA_HYDROLASE_ACTIVITY	0.511002	0.0537262	1	11
GOMF_HIGH_VOLTAGE_GATED_CALCIUM_CHANNEL_ACTIVITY	0.511002	0.0537262	1	11
GOMF_INOSITOL_TRISPHOSPHATE_PHOSPHATASE_ACTIVITY	0.511002	0.0537262	1	11
GOMF_KINASE_REGULATOR_ACTIVITY	0.511002	0.0529043	4	280
GOMF_PHOSPHATIDYLINOSITOL_PHOSPHATE_5_PHOSPHATASE_ACTIVITY	0.511002	0.0537262	1	11
GOMF_PHOSPHOLIPASE_A1_ACTIVITY	0.511002	0.0537262	1	11
GOMF_RIBONUCLEASE_P_ACTIVITY	0.511002	0.0537262	1	11
GOMF_SERINE_TYPE_EXOPEPTIDASE_ACTIVITY	0.511002	0.0537262	1	11
GOMF_STRUCTURAL_CONSTITUENT_OF_CYTOSKELETON	0.511002	0.0520099	2	73
GOMF_VOLTAGE_GATED_CHLORIDE_CHANNEL_ACTIVITY	0.511002	0.0537262	1	11
GOBP_DEVELOPMENTAL_GROWTH_INVOLVED_IN_MORPHOGENESIS	0.513459	0.054033	4	282
GOBP_REGULATION_OF_NERVOUS_SYSTEM_PROCESS	0.515204	0.0542653	3	170
GOBP_NEGATIVE_REGULATION_OF_CELL_CYCLE_G1_S_PHASE_TRANSITION	0.51655	0.054567	2	75
GOBP_REGULATION_OF_ACTIN_FILAMENT_ORGANIZATION	0.51655	0.0546022	4	283
GOBP_T_CELL_MEDIATED_CYTOTOXICITY	0.51655	0.054567	2	75
GOMF_RRNA_BINDING	0.51655	0.054567	2	75
GOCC_ENDOPLASMIC_RETICULUM	0.523968	0.0554359	15	1898
GOBP_EMBRYONIC_ORGAN_DEVELOPMENT	0.525649	0.0558026	6	541
GOBP_INTERLEUKIN_2_PRODUCTION	0.525649	0.055862	2	76
GOBP_NUCLEOSIDE_TRIPHOSPHATE_METABOLIC_PROCESS	0.525649	0.0557505	4	285
GOBP_POSITIVE_REGULATION_OF_PROTEASOMAL_UBIQUITIN_DEPENDENT_PROTEIN_CATABOLIC_PROCESS	0.525649	0.055862	2	76
GOBP_RESPONSE_TO_INTERLEUKIN_1	0.525649	0.055862	2	76
GOBP_4_HYDROXYPROLINE_METABOLIC_PROCESS	0.526456	0.0584656	1	12
GOBP_AMYLOID_PRECURSOR_PROTEIN_METABOLIC_PROCESS	0.526456	0.0571677	2	77
GOBP_BRONCHUS_DEVELOPMENT	0.526456	0.0584656	1	12
GOBP_CARBOHYDRATE_CATABOLIC_PROCESS	0.526456	0.0581826	3	175
GOBP_CARTILAGE_MORPHOGENESIS	0.526456	0.0584656	1	12
GOBP_CELLULAR_RESPONSE_TO_OXIDISED_LOW_DENSITY_LIPOPROTEIN_PARTICLE_STIMULUS	0.526456	0.0584656	1	12
GOBP_CELL_CELL_ADHESION_INVOLVED_IN_GASTRULATION	0.526456	0.0584656	1	12
GOBP_CELL_SURFACE_PATTERN_RECOGNITION_RECEPTOR_SIGNALING_PATHWAY	0.526456	0.0571677	2	77
GOBP_CYTOPLASMIC_PATTERN_RECOGNITION_RECEPTOR_SIGNALING_PATHWAY	0.526456	0.0565999	3	173
GOBP_DEOXYRIBONUCLEOSIDE_TRIPHOSPHATE_METABOLIC_PROCESS	0.526456	0.0584656	1	12
GOBP_ENDOTHELIN_RECEPTOR_SIGNALING_PATHWAY	0.526456	0.0584656	1	12
GOBP_EPITHELIAL_FLUID_TRANSPORT	0.526456	0.0584656	1	12
GOBP_HEPARIN_METABOLIC_PROCESS	0.526456	0.0584656	1	12
GOBP_MACROPHAGE_APOPTOTIC_PROCESS	0.526456	0.0584656	1	12
GOBP_MESENCHYMAL_EPITHELIAL_CELL_SIGNALING	0.526456	0.0584656	1	12
GOBP_MITOCHONDRIAL_FRAGMENTATION_INVOLVED_IN_APOPTOTIC_PROCESS	0.526456	0.0584656	1	12
GOBP_MULTICELLULAR_ORGANISMAL_LEVEL_HOMEOSTASIS	0.526456	0.0574215	9	973
GOBP_NEGATIVE_REGULATION_OF_AMYLOID_FIBRIL_FORMATION	0.526456	0.0584656	1	12
GOBP_NEGATIVE_REGULATION_OF_LIPOPROTEIN_PARTICLE_CLEARANCE	0.526456	0.0584656	1	12
GOBP_NEGATIVE_REGULATION_OF_LYMPHOCYTE_ACTIVATION	0.526456	0.0565999	3	173
GOBP_NEGATIVE_REGULATION_OF_OXIDATIVE_STRESS_INDUCED_NEURON_INTRINSIC_APOPTOTIC_SIGNALING_PATHWAY	0.526456	0.0584656	1	12
GOBP_NEGATIVE_REGULATION_OF_TOLL_LIKE_RECEPTOR_4_SIGNALING_PATHWAY	0.526456	0.0584656	1	12
GOBP_NEGATIVE_REGULATION_OF_WNT_SIGNALING_PATHWAY	0.526456	0.0565999	3	173
GOBP_NON_MOTILE_CILIUM_ASSEMBLY	0.526456	0.0571677	2	77
GOBP_NUCLEOSIDE_TRIPHOSPHATE_CATABOLIC_PROCESS	0.526456	0.0584656	1	12
GOBP_PENILE_ERECTION	0.526456	0.0584656	1	12
GOBP_PHAGOSOME_LYSOSOME_FUSION	0.526456	0.0584656	1	12
GOBP_PHOSPHATIDYLCHOLINE_ACYL_CHAIN_REMODELING	0.526456	0.0584656	1	12
GOBP_PHOSPHATIDYLINOSITOL_3_PHOSPHATE_BIOSYNTHETIC_PROCESS	0.526456	0.0584656	1	12
GOBP_POSITIVE_REGULATION_OF_ANTIGEN_PROCESSING_AND_PRESENTATION	0.526456	0.0584656	1	12
GOBP_POSITIVE_REGULATION_OF_GRANULOCYTE_MACROPHAGE_COLONY_STIMULATING_FACTOR_PRODUCTION	0.526456	0.0584656	1	12
GOBP_POSITIVE_REGULATION_OF_MEGAKARYOCYTE_DIFFERENTIATION	0.526456	0.0584656	1	12
GOBP_POSITIVE_REGULATION_OF_URINE_VOLUME	0.526456	0.0584656	1	12
GOBP_PRESYNAPTIC_MEMBRANE_ORGANIZATION	0.526456	0.0584656	1	12
GOBP_REGULATION_OF_CELLULAR_KETONE_METABOLIC_PROCESS	0.526456	0.0565999	3	173
GOBP_REGULATION_OF_NATURAL_KILLER_CELL_MEDIATED_IMMUNE_RESPONSE_TO_TUMOR_CELL	0.526456	0.0584656	1	12
GOBP_TRACHEA_MORPHOGENESIS	0.526456	0.0584656	1	12
GOCC_CILIARY_TRANSITION_ZONE	0.526456	0.0584841	2	78
GOCC_ESCRT_I_COMPLEX	0.526456	0.0584656	1	12
GOCC_EXTRINSIC_COMPONENT_OF_POSTSYNAPTIC_SPECIALIZATION_MEMBRANE	0.526456	0.0584656	1	12
GOCC_MITOCHONDRION	0.526456	0.0583067	15	1912
GOCC_PROTEASOME_REGULATORY_PARTICLE_BASE_SUBCOMPLEX	0.526456	0.0584656	1	12
GOMF_ALPHA_CATENIN_BINDING	0.526456	0.0584656	1	12
GOMF_BMP_RECEPTOR_BINDING	0.526456	0.0584656	1	12
GOMF_DYNEIN_LIGHT_CHAIN_BINDING	0.526456	0.0584656	1	12
GOMF_MYOSIN_BINDING	0.526456	0.0584841	2	78
GOMF_P53_BINDING	0.526456	0.0571677	2	77
GOMF_PEPTIDYL_PROLINE_DIOXYGENASE_ACTIVITY	0.526456	0.0584656	1	12
GOMF_PROSTANOID_RECEPTOR_ACTIVITY	0.526456	0.0584656	1	12
GOMF_RETINYL_PALMITATE_ESTERASE_ACTIVITY	0.526456	0.0584656	1	12
GOMF_TRANSMEMBRANE_RECEPTOR_PROTEIN_KINASE_ACTIVITY	0.526456	0.0584841	2	78
GOBP_REGULATION_OF_CELL_JUNCTION_ASSEMBLY	0.527751	0.0586778	4	290
GOBP_NUCLEIC_ACID_CATABOLIC_PROCESS	0.52799	0.0587542	7	687
GOBP_CELLULAR_RESPONSE_TO_RADIATION	0.528688	0.0589817	3	176
GOBP_POSITIVE_REGULATION_OF_LEUKOCYTE_PROLIFERATION	0.528688	0.0589817	3	176
GOBP_REGULATION_OF_POSTSYNAPSE_ORGANIZATION	0.528688	0.0589817	3	176
GOBP_HOMEOSTASIS_OF_NUMBER_OF_CELLS	0.528978	0.0590641	5	416
GOBP_REGULATION_OF_GTPASE_ACTIVITY	0.530401	0.059273	4	291
GOBP_INFLAMMATORY_RESPONSE_TO_ANTIGENIC_STIMULUS	0.53364	0.0598109	2	79
GOBP_MITOCHONDRION_ORGANIZATION	0.53364	0.0598871	6	551
GOBP_POSITIVE_REGULATION_OF_FIBROBLAST_PROLIFERATION	0.53364	0.0598109	2	79
GOBP_TELOMERE_MAINTENANCE_VIA_TELOMERE_LENGTHENING	0.53364	0.0598109	2	79
GOMF_HYDROLASE_ACTIVITY_ACTING_ON_ACID_ANHYDRIDES	0.53364	0.0598513	7	690
GOBP_ACTIVATION_OF_CYSTEINE_TYPE_ENDOPEPTIDASE_ACTIVITY	0.539385	0.0631813	1	13
GOBP_AUTOPHAGIC_CELL_DEATH	0.539385	0.0631813	1	13
GOBP_BLEB_ASSEMBLY	0.539385	0.0631813	1	13
GOBP_CELLULAR_RESPONSE_TO_PEPTIDE_HORMONE_STIMULUS	0.539385	0.0629116	4	297
GOBP_CELLULAR_RESPONSE_TO_UV_B	0.539385	0.0631813	1	13
GOBP_CELL_CELL_RECOGNITION	0.539385	0.0624953	2	81
GOBP_COMMON_MYELOID_PROGENITOR_CELL_PROLIFERATION	0.539385	0.0631813	1	13
GOBP_DNA_BIOSYNTHETIC_PROCESS	0.539385	0.0630547	3	181
GOBP_DOLICHOL_METABOLIC_PROCESS	0.539385	0.0631813	1	13
GOBP_DOUBLE_STRAND_BREAK_REPAIR_INVOLVED_IN_MEIOTIC_RECOMBINATION	0.539385	0.0631813	1	13
GOBP_ENDODERM_DEVELOPMENT	0.539385	0.061148	2	80
GOBP_ER_OVERLOAD_RESPONSE	0.539385	0.0631813	1	13
GOBP_INTERLEUKIN_1_ALPHA_PRODUCTION	0.539385	0.0631813	1	13
GOBP_INTRINSIC_APOPTOTIC_SIGNALING_PATHWAY_IN_RESPONSE_TO_HYPOXIA	0.539385	0.0631813	1	13
GOBP_LEYDIG_CELL_DIFFERENTIATION	0.539385	0.0631813	1	13
GOBP_LOW_DENSITY_LIPOPROTEIN_PARTICLE_REMODELING	0.539385	0.0631813	1	13
GOBP_MAINTENANCE_OF_PROTEIN_LOCALIZATION_IN_ENDOPLASMIC_RETICULUM	0.539385	0.0631813	1	13
GOBP_MESENCHYMAL_STEM_CELL_DIFFERENTIATION	0.539385	0.0631813	1	13
GOBP_MICROTUBULE_BASED_PROCESS	0.539385	0.0625831	9	990
GOBP_MITOCHONDRIAL_TRANSPORT	0.539385	0.0614101	3	179
GOBP_NATURAL_KILLER_CELL_MEDIATED_IMMUNE_RESPONSE_TO_TUMOR_CELL	0.539385	0.0631813	1	13
GOBP_NEGATIVE_REGULATION_OF_CELL_MATURATION	0.539385	0.0631813	1	13
GOBP_NEGATIVE_REGULATION_OF_PLATELET_DERIVED_GROWTH_FACTOR_RECEPTOR_SIGNALING_PATHWAY	0.539385	0.0631813	1	13
GOBP_NEGATIVE_REGULATION_OF_T_CELL_DIFFERENTIATION_IN_THYMUS	0.539385	0.0631813	1	13
GOBP_PANCREATIC_JUICE_SECRETION	0.539385	0.0631813	1	13
GOBP_POSITIVE_REGULATION_OF_ALPHA_BETA_T_CELL_ACTIVATION	0.539385	0.061148	2	80
GOBP_POSITIVE_REGULATION_OF_MAST_CELL_ACTIVATION	0.539385	0.0631813	1	13
GOBP_POSITIVE_REGULATION_OF_PROTEIN_BINDING	0.539385	0.061148	2	80
GOBP_POSITIVE_REGULATION_OF_SYNAPTIC_VESICLE_FUSION_TO_PRESYNAPTIC_ACTIVE_ZONE_MEMBRANE	0.539385	0.0631813	1	13
GOBP_PROTEIN_IMPORT	0.539385	0.0631813	1	13
GOBP_PRO_B_CELL_DIFFERENTIATION	0.539385	0.0631813	1	13
GOBP_RECEPTOR_CLUSTERING	0.539385	0.0624953	2	81
GOBP_REGULATION_OF_GLYCOGEN_CATABOLIC_PROCESS	0.539385	0.0631813	1	13
GOBP_REGULATION_OF_PINOCYTOSIS	0.539385	0.0631813	1	13
GOBP_RENAL_SODIUM_ION_ABSORPTION	0.539385	0.0631813	1	13
GOBP_RESPONSE_TO_CHEMOKINE	0.539385	0.0624953	2	81
GOBP_RESPONSE_TO_HYDROXYUREA	0.539385	0.0631813	1	13
GOBP_RRNA_CATABOLIC_PROCESS	0.539385	0.0631813	1	13
GOBP_SINGLE_FERTILIZATION	0.539385	0.0614101	3	179
GOBP_STRESS_RESPONSE_TO_METAL_ION	0.539385	0.0631813	1	13
GOCC_BETA_CATENIN_DESTRUCTION_COMPLEX	0.539385	0.0631813	1	13
GOCC_RIBONUCLEASE_P_COMPLEX	0.539385	0.0631813	1	13
GOCC_SUMO_LIGASE_COMPLEX	0.539385	0.0631813	1	13
GOCC_SYNAPSE_ASSOCIATED_EXTRACELLULAR_MATRIX	0.539385	0.0631813	1	13
GOCC_TRANSCRIPTION_FACTOR_TFIIH_HOLO_COMPLEX	0.539385	0.0631813	1	13
GOMF_BICARBONATE_MONOATOMIC_ANION_ANTIPORTER_ACTIVITY	0.539385	0.0631813	1	13
GOMF_LIPASE_INHIBITOR_ACTIVITY	0.539385	0.0631813	1	13
GOMF_MONOATOMIC_CATION_BICARBONATE_SYMPORTER_ACTIVITY	0.539385	0.0631813	1	13
GOMF_MYOSIN_HEAVY_CHAIN_BINDING	0.539385	0.0631813	1	13
GOMF_PROTEIN_DOMAIN_SPECIFIC_BINDING	0.539385	0.0606238	8	836
GOMF_SOLUTE_SODIUM_SYMPORTER_ACTIVITY	0.539385	0.0624953	2	81
GOMF_TOLL_LIKE_RECEPTOR_BINDING	0.539385	0.0631813	1	13
GOBP_HEMOSTASIS	0.541893	0.0638846	3	182
GOBP_MODULATION_BY_HOST_OF_SYMBIONT_PROCESS	0.541893	0.0638527	2	82
GOBP_NEGATIVE_REGULATION_OF_ERK1_AND_ERK2_CASCADE	0.541893	0.0638527	2	82
GOBP_PROTEIN_O_LINKED_GLYCOSYLATION	0.541893	0.0638527	2	82
GOBP_REGULATION_OF_RESPONSE_TO_ENDOPLASMIC_RETICULUM_STRESS	0.541893	0.0638527	2	82
GOBP_STEROID_BIOSYNTHETIC_PROCESS	0.541893	0.0638846	3	182
GOBP_VASCULAR_ASSOCIATED_SMOOTH_MUSCLE_CELL_PROLIFERATION	0.541893	0.0638527	2	82
GOMF_SULFUR_COMPOUND_BINDING	0.541893	0.0635292	4	298
GOBP_REGULATION_OF_EPITHELIAL_CELL_PROLIFERATION	0.542602	0.0640194	5	426
GOBP_EPIGENETIC_REGULATION_OF_GENE_EXPRESSION	0.543274	0.0641501	4	299
GOBP_INORGANIC_ION_HOMEOSTASIS	0.546487	0.064581	6	562
GOBP_AMPA_GLUTAMATE_RECEPTOR_CLUSTERING	0.548508	0.0678735	1	14
GOBP_ANTIGEN_RECEPTOR_MEDIATED_SIGNALING_PATHWAY	0.548508	0.0664046	3	185
GOBP_ARTERY_MORPHOGENESIS	0.548508	0.0679839	2	85
GOBP_CALCIUM_ION_IMPORT	0.548508	0.0665971	2	84
GOBP_CELLULAR_ALDEHYDE_METABOLIC_PROCESS	0.548508	0.06522	2	83
GOBP_CELLULAR_RESPONSE_TO_COPPER_ION	0.548508	0.0678735	1	14
GOBP_COLUMNAR_CUBOIDAL_EPITHELIAL_CELL_MATURATION	0.548508	0.0678735	1	14
GOBP_CRANIAL_SKELETAL_SYSTEM_DEVELOPMENT	0.548508	0.0665971	2	84
GOBP_DENDRITIC_CELL_ANTIGEN_PROCESSING_AND_PRESENTATION	0.548508	0.0678735	1	14
GOBP_DNA_DAMAGE_RESPONSE_SIGNAL_TRANSDUCTION_BY_P53_CLASS_MEDIATOR_RESULTING_IN_CELL_CYCLE_ARREST	0.548508	0.0678735	1	14
GOBP_ENTERIC_NERVOUS_SYSTEM_DEVELOPMENT	0.548508	0.0678735	1	14
GOBP_ERBB3_SIGNALING_PATHWAY	0.548508	0.0678735	1	14
GOBP_EXECUTION_PHASE_OF_APOPTOSIS	0.548508	0.0679839	2	85
GOBP_FEVER_GENERATION	0.548508	0.0678735	1	14
GOBP_IMMUNE_EFFECTOR_PROCESS	0.548508	0.0657661	8	851
GOBP_L_ASCORBIC_ACID_METABOLIC_PROCESS	0.548508	0.0678735	1	14
GOBP_MONOATOMIC_CATION_TRANSPORT	0.548508	0.0680324	9	1007
GOBP_MYELOID_PROGENITOR_CELL_DIFFERENTIATION	0.548508	0.0678735	1	14
GOBP_NEGATIVE_REGULATION_OF_ALCOHOL_BIOSYNTHETIC_PROCESS	0.548508	0.0678735	1	14
GOBP_NEGATIVE_REGULATION_OF_EPIDERMAL_GROWTH_FACTOR_ACTIVATED_RECEPTOR_ACTIVITY	0.548508	0.0678735	1	14
GOBP_NEGATIVE_REGULATION_OF_LONG_TERM_SYNAPTIC_POTENTIATION	0.548508	0.0678735	1	14
GOBP_NEGATIVE_REGULATION_OF_MITOTIC_CELL_CYCLE_PHASE_TRANSITION	0.548508	0.0672547	3	186
GOBP_N_GLYCAN_PROCESSING	0.548508	0.0678735	1	14
GOBP_OLIGOSACCHARIDE_LIPID_INTERMEDIATE_BIOSYNTHETIC_PROCESS	0.548508	0.0678735	1	14
GOBP_OPTIC_NERVE_DEVELOPMENT	0.548508	0.0678735	1	14
GOBP_ORGANIC_HYDROXY_COMPOUND_TRANSPORT	0.548508	0.0660317	4	302
GOBP_PEPTIDYL_PROLINE_HYDROXYLATION	0.548508	0.0678735	1	14
GOBP_POLYAMINE_BIOSYNTHETIC_PROCESS	0.548508	0.0678735	1	14
GOBP_POSITIVE_REGULATION_OF_CELL_DEVELOPMENT	0.548508	0.0663402	6	566
GOBP_POSITIVE_REGULATION_OF_TOLL_LIKE_RECEPTOR_4_SIGNALING_PATHWAY	0.548508	0.0678735	1	14
GOBP_PROTEIN_HOMOTRIMERIZATION	0.548508	0.0678735	1	14
GOBP_REGULATION_OF_AUTOPHAGY	0.548508	0.0654013	4	301
GOBP_REGULATION_OF_CAMP_DEPENDENT_PROTEIN_KINASE_ACTIVITY	0.548508	0.0678735	1	14
GOBP_REGULATION_OF_CARDIAC_MUSCLE_CONTRACTION_BY_CALCIUM_ION_SIGNALING	0.548508	0.0678735	1	14
GOBP_REGULATION_OF_INSULIN_RECEPTOR_SIGNALING_PATHWAY	0.548508	0.0679839	2	85
GOBP_REGULATION_OF_LYMPHOCYTE_APOPTOTIC_PROCESS	0.548508	0.0679839	2	85
GOBP_REGULATION_OF_METAL_ION_TRANSPORT	0.548508	0.0676234	5	433
GOBP_REGULATION_OF_MITOCHONDRIAL_FUSION	0.548508	0.0678735	1	14
GOBP_REGULATION_OF_RECEPTOR_CATABOLIC_PROCESS	0.548508	0.0678735	1	14
GOBP_REGULATION_OF_RESPIRATORY_GASEOUS_EXCHANGE_BY_NERVOUS_SYSTEM_PROCESS	0.548508	0.0678735	1	14
GOBP_REGULATION_OF_TRANSCRIPTION_OF_NUCLEOLAR_LARGE_RRNA_BY_RNA_POLYMERASE_I	0.548508	0.0678735	1	14
GOBP_RESPONSE_TO_PEPTIDOGLYCAN	0.548508	0.0678735	1	14
GOBP_SPHINGOID_BIOSYNTHETIC_PROCESS	0.548508	0.0678735	1	14
GOBP_STRIATED_MUSCLE_TISSUE_DEVELOPMENT	0.548508	0.067302	4	304
GOBP_SUPRAMOLECULAR_FIBER_ORGANIZATION	0.548508	0.0668261	8	854
GOBP_VIRAL_BUDDING_VIA_HOST_ESCRT_COMPLEX	0.548508	0.0678735	1	14
GOCC_CILIARY_BASAL_BODY	0.548508	0.0672547	3	186
GOCC_ENDOPEPTIDASE_COMPLEX	0.548508	0.0679839	2	85
GOCC_MITOTIC_SPINDLE_MICROTUBULE	0.548508	0.0678735	1	14
GOCC_MKS_COMPLEX	0.548508	0.0678735	1	14
GOMF_5S_RRNA_BINDING	0.548508	0.0678735	1	14
GOMF_ATP_DEPENDENT_DNA_DAMAGE_SENSOR_ACTIVITY	0.548508	0.0678735	1	14
GOMF_CARD_DOMAIN_BINDING	0.548508	0.0678735	1	14
GOMF_EXTRACELLULAR_MATRIX_STRUCTURAL_CONSTITUENT_CONFERRING_COMPRESSION_RESISTANCE	0.548508	0.0678735	1	14
GOMF_GTPASE_ACTIVITY	0.548508	0.0679419	4	305
GOMF_INOSITOL_1_4_5_TRISPHOSPHATE_BINDING	0.548508	0.0678735	1	14
GOMF_OXYSTEROL_BINDING	0.548508	0.0678735	1	14
GOMF_PHOSPHATIDATE_PHOSPHATASE_ACTIVITY	0.548508	0.0678735	1	14
GOMF_PHOSPHATIDYLINOSITOL_3_KINASE_REGULATOR_ACTIVITY	0.548508	0.0678735	1	14
GOMF_SNRNP_BINDING	0.548508	0.0678735	1	14
GOMF_TRANSMEMBRANE_RECEPTOR_PROTEIN_TYROSINE_KINASE_ADAPTOR_ACTIVITY	0.548508	0.0678735	1	14
GOMF_TROPOMYOSIN_BINDING	0.548508	0.0678735	1	14
GOBP_MALE_SEX_DIFFERENTIATION	0.548713	0.0681097	3	187
GOBP_LEUKOCYTE_DIFFERENTIATION	0.549678	0.0682814	7	712
GOBP_LOCOMOTION	0.549732	0.06834	11	1316
GOBP_GASTRULATION	0.553535	0.0689697	3	188
GOBP_MORPHOGENESIS_OF_EMBRYONIC_EPITHELIUM	0.553535	0.0689697	3	188
GOBP_NUCLEOSIDE_PHOSPHATE_CATABOLIC_PROCESS	0.553535	0.0689697	3	188
GOBP_POSITIVE_REGULATION_OF_CHEMOKINE_PRODUCTION	0.555987	0.0693802	2	86
GOBP_REGULATION_OF_SIGNAL_TRANSDUCTION_BY_P53_CLASS_MEDIATOR	0.555987	0.0693802	2	86
GOBP_SIGNAL_TRANSDUCTION_IN_RESPONSE_TO_DNA_DAMAGE	0.559205	0.0698346	3	189
GOBP_RESPONSE_TO_RADIATION	0.562231	0.0702656	5	438
GOMF_CELL_ADHESION_MOLECULE_BINDING	0.563945	0.0705331	4	309
GOBP_BLOOD_COAGULATION_FIBRIN_CLOT_FORMATION	0.565072	0.0725423	1	15
GOBP_CELLULAR_RESPONSE_TO_LITHIUM_ION	0.565072	0.0725423	1	15
GOBP_CHROMOSOME_ORGANIZATION	0.565072	0.0722497	6	579
GOBP_ENDODERMAL_CELL_FATE_COMMITMENT	0.565072	0.0725423	1	15
GOBP_LUTEINIZATION	0.565072	0.0725423	1	15
GOBP_MITOTIC_DNA_INTEGRITY_CHECKPOINT_SIGNALING	0.565072	0.0707859	2	87
GOBP_NEGATIVE_REGULATION_OF_ACUTE_INFLAMMATORY_RESPONSE	0.565072	0.0725423	1	15
GOBP_NEGATIVE_REGULATION_OF_CELL_DEVELOPMENT	0.565072	0.0711887	4	310
GOBP_NEGATIVE_REGULATION_OF_CELL_GROWTH_INVOLVED_IN_CARDIAC_MUSCLE_CELL_DEVELOPMENT	0.565072	0.0725423	1	15
GOBP_NEGATIVE_REGULATION_OF_TRIGLYCERIDE_METABOLIC_PROCESS	0.565072	0.0725423	1	15
GOBP_NITROGEN_COMPOUND_TRANSPORT	0.565072	0.0710461	15	1969
GOBP_NUCLEAR_RNA_SURVEILLANCE	0.565072	0.0725423	1	15
GOBP_PEPTIDYL_THREONINE_DEPHOSPHORYLATION	0.565072	0.0725423	1	15
GOBP_POSITIVE_REGULATION_OF_ACTIN_NUCLEATION	0.565072	0.0725423	1	15
GOBP_POSITIVE_REGULATION_OF_AUTOPHAGY_OF_MITOCHONDRION	0.565072	0.0725423	1	15
GOBP_POSITIVE_REGULATION_OF_DEFENSE_RESPONSE_TO_BACTERIUM	0.565072	0.0725423	1	15
GOBP_POSITIVE_REGULATION_OF_DNA_DAMAGE_RESPONSE_SIGNAL_TRANSDUCTION_BY_P53_CLASS_MEDIATOR	0.565072	0.0725423	1	15
GOBP_POSITIVE_REGULATION_OF_INTERLEUKIN_13_PRODUCTION	0.565072	0.0725423	1	15
GOBP_POSITIVE_REGULATION_OF_PHOSPHORYLATION	0.565072	0.0719259	7	721
GOBP_PROTEIN_DEGLYCOSYLATION	0.565072	0.0725423	1	15
GOBP_PROTEIN_HOMOOLIGOMERIZATION	0.565072	0.0724587	3	192
GOBP_PROTEIN_LOCALIZATION_TO_SITE_OF_DOUBLE_STRAND_BREAK	0.565072	0.0725423	1	15
GOBP_PURINE_DEOXYRIBONUCLEOTIDE_CATABOLIC_PROCESS	0.565072	0.0725423	1	15
GOBP_REGULATION_OF_DENDRITIC_SPINE_DEVELOPMENT	0.565072	0.0707859	2	87
GOBP_REGULATION_OF_FEAR_RESPONSE	0.565072	0.0725423	1	15
GOBP_REGULATION_OF_PHOSPHOLIPID_TRANSPORT	0.565072	0.0725423	1	15
GOBP_REGULATION_OF_SPHINGOLIPID_BIOSYNTHETIC_PROCESS	0.565072	0.0725423	1	15
GOBP_SERINE_FAMILY_AMINO_ACID_BIOSYNTHETIC_PROCESS	0.565072	0.0725423	1	15
GOBP_TELOMERE_MAINTENANCE_VIA_RECOMBINATION	0.565072	0.0725423	1	15
GOBP_TRNA_5_END_PROCESSING	0.565072	0.0725423	1	15
GOCC_NUCLEAR_EXOSOME_RNASE_COMPLEX	0.565072	0.0725423	1	15
GOCC_VARICOSITY	0.565072	0.0725423	1	15
GOMF_ENDOPEPTIDASE_ACTIVITY	0.565072	0.0713383	5	440
GOMF_MANNOSIDASE_ACTIVITY	0.565072	0.0725423	1	15
GOMF_PROTEIN_SERINE_THREONINE_PHOSPHATASE_ACTIVITY	0.565072	0.0722009	2	88
GOBP_NEGATIVE_REGULATION_OF_CYTOKINE_PRODUCTION	0.569577	0.0731744	4	313
GOBP_REGULATION_OF_TUBE_SIZE	0.570052	0.0733431	3	193
GOMF_PROTEASE_BINDING	0.570052	0.0733431	3	193
GOBP_INNATE_IMMUNE_RESPONSE_ACTIVATING_CELL_SURFACE_RECEPTOR_SIGNALING_PATHWAY	0.571404	0.073625	2	89
GOBP_POSITIVE_REGULATION_OF_TYPE_I_INTERFERON_PRODUCTION	0.571404	0.073625	2	89
GOBP_ALDEHYDE_CATABOLIC_PROCESS	0.57462	0.0771878	1	16
GOBP_AMINE_CATABOLIC_PROCESS	0.57462	0.0771878	1	16
GOBP_CDC42_PROTEIN_SIGNAL_TRANSDUCTION	0.57462	0.0771878	1	16
GOBP_DETOXIFICATION_OF_INORGANIC_COMPOUND	0.57462	0.0771878	1	16
GOBP_DNA_TEMPLATED_TRANSCRIPTION_INITIATION	0.57462	0.0742324	3	194
GOBP_ESTABLISHMENT_OF_PLANAR_POLARITY_INVOLVED_IN_NEURAL_TUBE_CLOSURE	0.57462	0.0771878	1	16
GOBP_EXTRACELLULAR_MATRIX_CONSTITUENT_SECRETION	0.57462	0.0771878	1	16
GOBP_GLUCOSE_IMPORT	0.57462	0.0750582	2	90
GOBP_GLYCOLIPID_CATABOLIC_PROCESS	0.57462	0.0771878	1	16
GOBP_GLYCOSYLCERAMIDE_METABOLIC_PROCESS	0.57462	0.0771878	1	16
GOBP_LOCOMOTION_INVOLVED_IN_LOCOMOTORY_BEHAVIOR	0.57462	0.0771878	1	16
GOBP_MEMBRANE_LIPID_METABOLIC_PROCESS	0.57462	0.0760254	3	196
GOBP_MINERALOCORTICOID_METABOLIC_PROCESS	0.57462	0.0771878	1	16
GOBP_NATURAL_KILLER_CELL_PROLIFERATION	0.57462	0.0771878	1	16
GOBP_NEGATIVE_REGULATION_OF_CHOLESTEROL_STORAGE	0.57462	0.0771878	1	16
GOBP_NEGATIVE_REGULATION_OF_INTERFERON_BETA_PRODUCTION	0.57462	0.0771878	1	16
GOBP_NEGATIVE_REGULATION_OF_PLATELET_ACTIVATION	0.57462	0.0771878	1	16
GOBP_N_ACETYLGLUCOSAMINE_METABOLIC_PROCESS	0.57462	0.0771878	1	16
GOBP_POSITIVE_REGULATION_OF_CYTOSKELETON_ORGANIZATION	0.57462	0.076929	3	197
GOBP_POSITIVE_REGULATION_OF_MEMBRANE_PROTEIN_ECTODOMAIN_PROTEOLYSIS	0.57462	0.0771878	1	16
GOBP_POSITIVE_REGULATION_OF_PHOSPHOLIPID_METABOLIC_PROCESS	0.57462	0.0771878	1	16
GOBP_PROTEIN_LOCALIZATION_TO_EXTRACELLULAR_REGION	0.57462	0.0757188	5	448
GOBP_PROTEIN_O_LINKED_MANNOSYLATION	0.57462	0.0771878	1	16
GOBP_QUINONE_BIOSYNTHETIC_PROCESS	0.57462	0.0771878	1	16
GOBP_REGULATION_OF_AMYLOID_FIBRIL_FORMATION	0.57462	0.0771878	1	16
GOBP_REGULATION_OF_ANATOMICAL_STRUCTURE_SIZE	0.57462	0.0769953	6	589
GOBP_REGULATION_OF_CELLULAR_PH	0.57462	0.0765003	2	91
GOBP_REGULATION_OF_CELL_CYCLE_G1_S_PHASE_TRANSITION	0.57462	0.0751265	3	195
GOBP_REGULATION_OF_DENDRITIC_SPINE_MAINTENANCE	0.57462	0.0771878	1	16
GOBP_REGULATION_OF_PROTEIN_BINDING	0.57462	0.076929	3	197
GOBP_REGULATION_OF_TRIGLYCERIDE_CATABOLIC_PROCESS	0.57462	0.0771878	1	16
GOBP_RENAL_SODIUM_ION_TRANSPORT	0.57462	0.0771878	1	16
GOBP_RESPONSE_TO_HYDROGEN_PEROXIDE	0.57462	0.0750582	2	90
GOBP_RESPONSE_TO_REACTIVE_OXYGEN_SPECIES	0.57462	0.0751265	3	195
GOBP_RESPONSE_TO_STEROL_DEPLETION	0.57462	0.0771878	1	16
GOBP_RESPONSE_TO_TUMOR_NECROSIS_FACTOR	0.57462	0.0742324	3	194
GOBP_RNA_3_END_PROCESSING	0.57462	0.0765003	2	91
GOBP_TOLL_LIKE_RECEPTOR_9_SIGNALING_PATHWAY	0.57462	0.0771878	1	16
GOCC_ALPHA_KETOACID_DEHYDROGENASE_COMPLEX	0.57462	0.0771878	1	16
GOCC_CYTOPLASMIC_EXOSOME_RNASE_COMPLEX	0.57462	0.0771878	1	16
GOCC_LAMELLAR_BODY	0.57462	0.0771878	1	16
GOCC_PRESPLICEOSOME	0.57462	0.0771878	1	16
GOCC_U5_SNRNP	0.57462	0.0771878	1	16
GOMF_3_5_DNA_HELICASE_ACTIVITY	0.57462	0.0771878	1	16
GOMF_ACYLGLYCEROL_LIPASE_ACTIVITY	0.57462	0.0771878	1	16
GOMF_ALCOHOL_BINDING	0.57462	0.0750582	2	90
GOMF_ANTIOXIDANT_ACTIVITY	0.57462	0.0750582	2	90
GOMF_BIOACTIVE_LIPID_RECEPTOR_ACTIVITY	0.57462	0.0771878	1	16
GOMF_CARBOHYDRATE_MONOATOMIC_CATION_SYMPORTER_ACTIVITY	0.57462	0.0771878	1	16
GOMF_HEXOSYLTRANSFERASE_ACTIVITY	0.57462	0.0760254	3	196
GOMF_ICOSANOID_RECEPTOR_ACTIVITY	0.57462	0.0771878	1	16
GOMF_MAGNESIUM_ION_TRANSMEMBRANE_TRANSPORTER_ACTIVITY	0.57462	0.0771878	1	16
GOMF_NADPLUS_BINDING	0.57462	0.0771878	1	16
GOMF_PROTEIN_KINASE_A_CATALYTIC_SUBUNIT_BINDING	0.57462	0.0771878	1	16
GOMF_RACEMASE_AND_EPIMERASE_ACTIVITY	0.57462	0.0771878	1	16
GOMF_RIBONUCLEOPROTEIN_COMPLEX_BINDING	0.57462	0.076929	3	197
GOMF_TRNA_SPECIFIC_RIBONUCLEASE_ACTIVITY	0.57462	0.0771878	1	16
GOMF_VOLTAGE_GATED_MONOATOMIC_ANION_CHANNEL_ACTIVITY	0.57462	0.0771878	1	16
GOBP_REGULATION_OF_NERVOUS_SYSTEM_DEVELOPMENT	0.576385	0.0774793	6	590
GOBP_LEUKOCYTE_DEGRANULATION	0.588272	0.0794106	2	93
GOBP_NEGATIVE_REGULATION_OF_PROTEIN_SECRETION	0.588272	0.0794106	2	93
GOBP_PHOSPHOLIPID_TRANSPORT	0.588272	0.0794106	2	93
GOBP_REGULATION_OF_CELLULAR_RESPONSE_TO_INSULIN_STIMULUS	0.588272	0.0794106	2	93
GOBP_REGULATION_OF_HEART_GROWTH	0.588272	0.0794106	2	93
GOBP_REGULATION_OF_MITOCHONDRIAL_MEMBRANE_POTENTIAL	0.588272	0.0794106	2	93
GOBP_POST_TRANSLATIONAL_PROTEIN_MODIFICATION	0.589104	0.0795786	8	888
GOBP_CELLULAR_RESPONSE_TO_ZINC_ION	0.589546	0.0818102	1	17
GOBP_CELL_MIGRATION_INVOLVED_IN_GASTRULATION	0.589546	0.0818102	1	17
GOBP_COPII_COATED_VESICLE_CARGO_LOADING	0.589546	0.0818102	1	17
GOBP_CRANIOFACIAL_SUTURE_MORPHOGENESIS	0.589546	0.0818102	1	17
GOBP_DNA_DAMAGE_RESPONSE_SIGNAL_TRANSDUCTION_RESULTING_IN_TRANSCRIPTION	0.589546	0.0818102	1	17
GOBP_FATTY_ACID_HOMEOSTASIS	0.589546	0.0818102	1	17
GOBP_GRANULOCYTE_MACROPHAGE_COLONY_STIMULATING_FACTOR_PRODUCTION	0.589546	0.0818102	1	17
GOBP_INOSITOL_TRISPHOSPHATE_METABOLIC_PROCESS	0.589546	0.0818102	1	17
GOBP_I_KAPPAB_PHOSPHORYLATION	0.589546	0.0818102	1	17
GOBP_LIPOPROTEIN_CATABOLIC_PROCESS	0.589546	0.0818102	1	17
GOBP_MAGNESIUM_ION_TRANSPORT	0.589546	0.0818102	1	17
GOBP_NEGATIVE_REGULATION_OF_DENDRITIC_SPINE_DEVELOPMENT	0.589546	0.0818102	1	17
GOBP_PHAGOLYSOSOME_ASSEMBLY	0.589546	0.0818102	1	17
GOBP_PHOSPHOLIPID_HOMEOSTASIS	0.589546	0.0818102	1	17
GOBP_POSITIVE_REGULATION_OF_GROWTH	0.589546	0.0799946	4	323
GOBP_POSITIVE_REGULATION_OF_TELOMERE_CAPPING	0.589546	0.0818102	1	17
GOBP_PROTEIN_LOCALIZATION_TO_NUCLEOLUS	0.589546	0.0818102	1	17
GOBP_PROTEIN_TRIMERIZATION	0.589546	0.0818102	1	17
GOBP_REGULATION_OF_CELL_CYCLE_PHASE_TRANSITION	0.589546	0.0808178	5	457
GOBP_REGULATION_OF_EXIT_FROM_MITOSIS	0.589546	0.0818102	1	17
GOBP_REGULATION_OF_EXOSOMAL_SECRETION	0.589546	0.0818102	1	17
GOBP_REGULATION_OF_HEAT_GENERATION	0.589546	0.0818102	1	17
GOBP_REGULATION_OF_INOSITOL_PHOSPHATE_BIOSYNTHETIC_PROCESS	0.589546	0.0818102	1	17
GOBP_REGULATION_OF_MICROGLIAL_CELL_ACTIVATION	0.589546	0.0818102	1	17
GOBP_REGULATION_OF_OSTEOCLAST_DIFFERENTIATION	0.589546	0.0808786	2	94
GOBP_REGULATION_OF_RESPIRATORY_SYSTEM_PROCESS	0.589546	0.0818102	1	17
GOBP_REGULATION_OF_TRANSLATIONAL_INITIATION_IN_RESPONSE_TO_STRESS	0.589546	0.0818102	1	17
GOBP_RNA_SPLICING	0.589546	0.0813954	5	458
GOBP_SMOOTH_MUSCLE_CELL_PROLIFERATION	0.589546	0.0815178	3	202
GOBP_TUMOR_NECROSIS_FACTOR_MEDIATED_SIGNALING_PATHWAY	0.589546	0.0808786	2	94
GOCC_INTERSTITIAL_MATRIX	0.589546	0.0818102	1	17
GOMF_ARP2_3_COMPLEX_BINDING	0.589546	0.0818102	1	17
GOMF_CALCIUM_DEPENDENT_PROTEIN_BINDING	0.589546	0.0808786	2	94
GOMF_DIPEPTIDASE_ACTIVITY	0.589546	0.0818102	1	17
GOMF_DNA_DAMAGE_SENSOR_ACTIVITY	0.589546	0.0818102	1	17
GOMF_PROTEIN_TYROSINE_PHOSPHATASE_ACTIVITY	0.589546	0.0808786	2	94
GOMF_SIGNALING_RECEPTOR_REGULATOR_ACTIVITY	0.589546	0.0814141	6	598
GOMF_TELOMERASE_RNA_BINDING	0.589546	0.0818102	1	17
GOMF_WNT_RECEPTOR_ACTIVITY	0.589546	0.0818102	1	17
GOBP_AUTOPHAGY_OF_MITOCHONDRION	0.591979	0.082355	2	95
GOBP_MAST_CELL_ACTIVATION	0.591979	0.082355	2	95
GOBP_NEGATIVE_REGULATION_OF_PROGRAMMED_CELL_DEATH	0.591979	0.0823715	9	1048
GOBP_POSITIVE_REGULATION_OF_PROTEIN_POLYMERIZATION	0.591979	0.082355	2	95
GOBP_GAMETE_GENERATION	0.594488	0.0827769	8	896
GOCC_BOUNDING_MEMBRANE_OF_ORGANELLE	0.597831	0.0832987	11	1365
GOBP_REGULATION_OF_WNT_SIGNALING_PATHWAY	0.599009	0.0835194	4	328
GOBP_CELLULAR_RESPONSE_TO_UV	0.600492	0.0838398	2	96
GOBP_NEGATIVE_REGULATION_OF_MRNA_METABOLIC_PROCESS	0.600492	0.0838398	2	96
GOBP_CELL_CHEMOTAXIS	0.602904	0.0842334	4	329
GOCC_SARCOMERE	0.603164	0.0843267	3	205
GOBP_CELL_CELL_ADHESION	0.603311	0.0844042	8	900
GOBP_MONOATOMIC_ION_TRANSPORT	0.606121	0.0848546	10	1211
GOBP_ESTABLISHMENT_OF_PLANAR_POLARITY_OF_EMBRYONIC_EPITHELIUM	0.606988	0.0864095	1	18
GOBP_IMMUNOLOGICAL_SYNAPSE_FORMATION	0.606988	0.0864095	1	18
GOBP_LIPOSACCHARIDE_METABOLIC_PROCESS	0.606988	0.0853326	2	97
GOBP_LYMPHOCYTE_HOMEOSTASIS	0.606988	0.0853326	2	97
GOBP_LYMPHOCYTE_MIGRATION	0.606988	0.0853326	2	97
GOBP_MAMMARY_GLAND_EPITHELIAL_CELL_DIFFERENTIATION	0.606988	0.0864095	1	18
GOBP_NEGATIVE_REGULATION_OF_INFLAMMATORY_RESPONSE_TO_ANTIGENIC_STIMULUS	0.606988	0.0864095	1	18
GOBP_NEGATIVE_REGULATION_OF_SYNAPSE_ORGANIZATION	0.606988	0.0864095	1	18
GOBP_NEGATIVE_REGULATION_OF_VASOCONSTRICTION	0.606988	0.0864095	1	18
GOBP_POLYPRENOL_METABOLIC_PROCESS	0.606988	0.0864095	1	18
GOBP_POSITIVE_REGULATION_OF_GTPASE_ACTIVITY	0.606988	0.0862222	3	207
GOBP_POSITIVE_REGULATION_OF_NEUROGENESIS	0.606988	0.0856705	4	331
GOBP_POSITIVE_REGULATION_OF_UBIQUITIN_DEPENDENT_PROTEIN_CATABOLIC_PROCESS	0.606988	0.0853326	2	97
GOBP_PROTEIN_AUTOPHOSPHORYLATION	0.606988	0.0862222	3	207
GOBP_REGULATION_OF_AMYLOID_BETA_CLEARANCE	0.606988	0.0864095	1	18
GOBP_REGULATION_OF_RIG_I_SIGNALING_PATHWAY	0.606988	0.0864095	1	18
GOBP_REGULATION_OF_STEROID_BIOSYNTHETIC_PROCESS	0.606988	0.0853326	2	97
GOBP_RESPONSE_TO_LITHIUM_ION	0.606988	0.0864095	1	18
GOBP_RNA_SURVEILLANCE	0.606988	0.0864095	1	18
GOBP_VACUOLAR_LOCALIZATION	0.606988	0.0853326	2	97
GOBP_VIRAL_BUDDING	0.606988	0.0864095	1	18
GOCC_ENDOPLASMIC_RETICULUM_GOLGI_INTERMEDIATE_COMPARTMENT_MEMBRANE	0.606988	0.0864095	1	18
GOMF_INOSITOL_PHOSPHATE_PHOSPHATASE_ACTIVITY	0.606988	0.0864095	1	18
GOMF_LIPID_PHOSPHATASE_ACTIVITY	0.606988	0.0864095	1	18
GOMF_STEROL_ESTERASE_ACTIVITY	0.606988	0.0864095	1	18
GOBP_CELLULAR_RESPONSE_TO_TOPOLOGICALLY_INCORRECT_PROTEIN	0.609159	0.0868336	2	98
GOBP_REGULATION_OF_BLOOD_VESSEL_ENDOTHELIAL_CELL_MIGRATION	0.609159	0.0868336	2	98
GOMF_GUANYL_NUCLEOTIDE_EXCHANGE_FACTOR_ACTIVITY	0.611161	0.0871767	3	208
GOBP_RESPONSE_TO_LIGHT_STIMULUS	0.615462	0.0878484	4	334
GOBP_POSITIVE_REGULATION_OF_CELL_GROWTH	0.616658	0.0881357	3	209
GOBP_REGULATION_OF_PROTEIN_POLYMERIZATION	0.616658	0.0881357	3	209
GOBP_VASCULOGENESIS	0.617289	0.0883425	2	99
GOCC_RNA_POLYMERASE_COMPLEX	0.617289	0.0883425	2	99
GOBP_AMINO_SUGAR_CATABOLIC_PROCESS	0.617784	0.0909859	1	19
GOBP_BICARBONATE_TRANSPORT	0.617784	0.0909859	1	19
GOBP_CARBOHYDRATE_PHOSPHORYLATION	0.617784	0.0909859	1	19
GOBP_CELLULAR_RESPONSE_TO_ABIOTIC_STIMULUS	0.617784	0.0907938	4	338
GOBP_CYTOKINE_MEDIATED_SIGNALING_PATHWAY	0.617784	0.0891047	5	471
GOBP_DNA_RECOMBINATION	0.617784	0.0907938	4	338
GOBP_EMBRYONIC_ORGAN_MORPHOGENESIS	0.617784	0.090053	4	337
GOBP_GAMMA_DELTA_T_CELL_DIFFERENTIATION	0.617784	0.0909859	1	19
GOBP_MELANOSOME_ASSEMBLY	0.617784	0.0909859	1	19
GOBP_MULTICELLULAR_ORGANISMAL_REPRODUCTIVE_PROCESS	0.617784	0.0903745	9	1069
GOBP_NEGATIVE_REGULATION_OF_ENDOPLASMIC_RETICULUM_STRESS_INDUCED_INTRINSIC_APOPTOTIC_SIGNALING_PATHWAY	0.617784	0.0909859	1	19
GOBP_NEGATIVE_REGULATION_OF_FATTY_ACID_BIOSYNTHETIC_PROCESS	0.617784	0.0909859	1	19
GOBP_NEGATIVE_REGULATION_OF_NITRIC_OXIDE_METABOLIC_PROCESS	0.617784	0.0909859	1	19
GOBP_ODONTOBLAST_DIFFERENTIATION	0.617784	0.0909859	1	19
GOBP_PLASMA_MEMBRANE_TUBULATION	0.617784	0.0909859	1	19
GOBP_POSITIVE_REGULATION_OF_DIGESTIVE_SYSTEM_PROCESS	0.617784	0.0909859	1	19
GOBP_POSITIVE_REGULATION_OF_LYMPHOCYTE_ACTIVATION	0.617784	0.0893152	4	336
GOBP_POSITIVE_REGULATION_OF_TRIGLYCERIDE_BIOSYNTHETIC_PROCESS	0.617784	0.0909859	1	19
GOBP_POSITIVE_REGULATION_OF_T_HELPER_1_TYPE_IMMUNE_RESPONSE	0.617784	0.0909859	1	19
GOBP_POSITIVE_REGULATION_OF_VESICLE_FUSION	0.617784	0.0909859	1	19
GOBP_REGULATION_OF_CARBOHYDRATE_METABOLIC_PROCESS	0.617784	0.090067	3	211
GOBP_REGULATION_OF_CD8_POSITIVE_ALPHA_BETA_T_CELL_ACTIVATION	0.617784	0.0909859	1	19
GOBP_REGULATION_OF_ESTABLISHMENT_OF_PLANAR_POLARITY	0.617784	0.0909859	1	19
GOBP_REGULATION_OF_LIPOPROTEIN_METABOLIC_PROCESS	0.617784	0.0909859	1	19
GOBP_REGULATION_OF_NEURON_MATURATION	0.617784	0.0909859	1	19
GOBP_REGULATION_OF_PROTEIN_UBIQUITINATION	0.617784	0.090067	3	211
GOBP_REGULATION_OF_STORE_OPERATED_CALCIUM_ENTRY	0.617784	0.0909859	1	19
GOBP_REGULATION_OF_SYNAPTIC_VESICLE_MEMBRANE_ORGANIZATION	0.617784	0.0909859	1	19
GOBP_REGULATION_OF_SYSTEMIC_ARTERIAL_BLOOD_PRESSURE_BY_CIRCULATORY_RENIN_ANGIOTENSIN	0.617784	0.0909859	1	19
GOBP_RENAL_TUBULAR_SECRETION	0.617784	0.0909859	1	19
GOBP_RESPONSE_TO_TESTOSTERONE	0.617784	0.0909859	1	19
GOBP_RNA_DECAPPING	0.617784	0.0909859	1	19
GOBP_SEX_DIFFERENTIATION	0.617784	0.090053	4	337
GOBP_SHORT_TERM_MEMORY	0.617784	0.0909859	1	19
GOBP_SUBSTRATE_ADHESION_DEPENDENT_CELL_SPREADING	0.617784	0.0898591	2	100
GOBP_UBIQUINONE_METABOLIC_PROCESS	0.617784	0.0909859	1	19
GOCC_LATERAL_ELEMENT	0.617784	0.0909859	1	19
GOCC_U1_SNRNP	0.617784	0.0909859	1	19
GOMF_ENDOPEPTIDASE_ACTIVATOR_ACTIVITY	0.617784	0.0909859	1	19
GOMF_GTPASE_BINDING	0.617784	0.0907938	4	338
GOMF_G_PROTEIN_COUPLED_RECEPTOR_BINDING	0.617784	0.090053	4	337
GOMF_L_ASCORBIC_ACID_BINDING	0.617784	0.0909859	1	19
GOMF_NUCLEOSIDE_DIPHOSPHATE_PHOSPHATASE_ACTIVITY	0.617784	0.0909859	1	19
GOMF_SERINE_HYDROLASE_ACTIVITY	0.617784	0.0910393	3	212
GOMF_UBIQUITIN_SPECIFIC_PROTEASE_BINDING	0.617784	0.0909859	1	19
GOBP_POSITIVE_REGULATION_OF_AXONOGENESIS	0.619722	0.0913835	2	101
GOBP_TRANSFORMING_GROWTH_FACTOR_BETA_RECEPTOR_SIGNALING_PATHWAY	0.623612	0.092016	3	213
GOBP_ACTIN_FILAMENT_ORGANIZATION	0.623842	0.0921678	5	476
GOMF_AMINOACYLTRANSFERASE_ACTIVITY	0.623842	0.0921678	5	476
GOBP_CERAMIDE_METABOLIC_PROCESS	0.628501	0.0929155	2	102
GOBP_CARBOHYDRATE_BIOSYNTHETIC_PROCESS	0.628651	0.0929971	3	214
GOBP_SKIN_DEVELOPMENT	0.633579	0.093786	4	342
GOBP_RRNA_PROCESSING	0.634502	0.0939825	3	215
GOBP_AXONEME_ASSEMBLY	0.63529	0.094455	2	103
GOBP_CERAMIDE_CATABOLIC_PROCESS	0.63529	0.0955395	1	20
GOBP_DORSAL_SPINAL_CORD_DEVELOPMENT	0.63529	0.0955395	1	20
GOBP_GLYCEROL_ETHER_METABOLIC_PROCESS	0.63529	0.0955395	1	20
GOBP_INTRACILIARY_ANTEROGRADE_TRANSPORT	0.63529	0.0955395	1	20
GOBP_LIPID_STORAGE	0.63529	0.094455	2	103
GOBP_LYTIC_VACUOLE_ORGANIZATION	0.63529	0.094455	2	103
GOBP_POSITIVE_REGULATION_OF_PROTEIN_POLYUBIQUITINATION	0.63529	0.0955395	1	20
GOBP_POSITIVE_REGULATION_OF_RESPONSE_TO_TUMOR_CELL	0.63529	0.0955395	1	20
GOBP_POSITIVE_REGULATION_OF_TRANSCRIPTION_REGULATORY_REGION_DNA_BINDING	0.63529	0.0955395	1	20
GOBP_RAB_PROTEIN_SIGNAL_TRANSDUCTION	0.63529	0.0955395	1	20
GOBP_REGULATION_OF_EPIDERMAL_GROWTH_FACTOR_ACTIVATED_RECEPTOR_ACTIVITY	0.63529	0.0955395	1	20
GOBP_REGULATION_OF_INCLUSION_BODY_ASSEMBLY	0.63529	0.0955395	1	20
GOBP_REGULATION_OF_MAMMARY_GLAND_EPITHELIAL_CELL_PROLIFERATION	0.63529	0.0955395	1	20
GOBP_REGULATION_OF_MEMBRANE_LIPID_METABOLIC_PROCESS	0.63529	0.0955395	1	20
GOBP_REGULATION_OF_NITRIC_OXIDE_SYNTHASE_ACTIVITY	0.63529	0.0955395	1	20
GOBP_REGULATION_OF_PROTEIN_KINASE_C_SIGNALING	0.63529	0.0955395	1	20
GOBP_SKELETAL_MUSCLE_CELL_DIFFERENTIATION	0.63529	0.094455	2	103
GOBP_VITAMIN_TRANSMEMBRANE_TRANSPORT	0.63529	0.0955395	1	20
GOCC_BLOC_COMPLEX	0.63529	0.0955395	1	20
GOCC_DENDRITE_TERMINUS	0.63529	0.0955395	1	20
GOCC_GOLGI_CISTERNA_MEMBRANE	0.63529	0.0955395	1	20
GOCC_SPINDLE_POLE_CENTROSOME	0.63529	0.0955395	1	20
GOCC_TRICARBOXYLIC_ACID_CYCLE_HETEROMERIC_ENZYME_COMPLEX	0.63529	0.0955395	1	20
GOMF_HYDROLASE_ACTIVITY_HYDROLYZING_O_GLYCOSYL_COMPOUNDS	0.637963	0.0960018	2	104
GOBP_ADAPTIVE_IMMUNE_RESPONSE_BASED_ON_SOMATIC_RECOMBINATION_OF_IMMUNE_RECEPTORS_BUILT_FROM_IMMUNOGLOBULIN_SUPERFAMILY_DOMAINS	0.64539	0.0971804	5	484
GOBP_BRANCHED_CHAIN_AMINO_ACID_CATABOLIC_PROCESS	0.649109	0.10007	1	21
GOBP_ENERGY_RESERVE_METABOLIC_PROCESS	0.649109	0.0991171	2	106
GOBP_FATTY_ACID_CATABOLIC_PROCESS	0.649109	0.0991171	2	106
GOBP_GLOMERULAR_EPITHELIUM_DEVELOPMENT	0.649109	0.10007	1	21
GOBP_GLYCOSIDE_METABOLIC_PROCESS	0.649109	0.10007	1	21
GOBP_HEAD_DEVELOPMENT	0.649109	0.0991209	7	781
GOBP_INTERLEUKIN_13_PRODUCTION	0.649109	0.10007	1	21
GOBP_INTESTINAL_EPITHELIAL_CELL_DEVELOPMENT	0.649109	0.10007	1	21
GOBP_INTRACELLULAR_RECEPTOR_SIGNALING_PATHWAY	0.649109	0.0999092	4	350
GOBP_LOCOMOTORY_EXPLORATION_BEHAVIOR	0.649109	0.10007	1	21
GOBP_NEGATIVE_REGULATION_OF_AMYLOID_PRECURSOR_PROTEIN_CATABOLIC_PROCESS	0.649109	0.10007	1	21
GOBP_NEGATIVE_REGULATION_OF_CELLULAR_RESPONSE_TO_GROWTH_FACTOR_STIMULUS	0.649109	0.0991171	2	106
GOBP_NEGATIVE_REGULATION_OF_GLUCOSE_IMPORT	0.649109	0.10007	1	21
GOBP_NEGATIVE_REGULATION_OF_OXIDOREDUCTASE_ACTIVITY	0.649109	0.10007	1	21
GOBP_NEGATIVE_REGULATION_OF_VASCULAR_PERMEABILITY	0.649109	0.10007	1	21
GOBP_NEURON_INTRINSIC_APOPTOTIC_SIGNALING_PATHWAY_IN_RESPONSE_TO_OXIDATIVE_STRESS	0.649109	0.10007	1	21
GOBP_ORGANELLE_LOCALIZATION	0.649109	0.0999131	6	633
GOBP_PHOSPHATIDYLCHOLINE_BIOSYNTHETIC_PROCESS	0.649109	0.10007	1	21
GOBP_PHOSPHATIDYLINOSITOL_MEDIATED_SIGNALING	0.649109	0.10007	1	21
GOBP_PLATELET_DENSE_GRANULE_ORGANIZATION	0.649109	0.10007	1	21
GOBP_POSITIVE_REGULATION_OF_VASCULAR_PERMEABILITY	0.649109	0.10007	1	21
GOBP_PRODUCTION_OF_MOLECULAR_MEDIATOR_INVOLVED_IN_INFLAMMATORY_RESPONSE	0.649109	0.0991171	2	106
GOBP_REGULATION_OF_ACUTE_INFLAMMATORY_RESPONSE_TO_ANTIGENIC_STIMULUS	0.649109	0.10007	1	21
GOBP_REGULATION_OF_BINDING	0.649109	0.0991338	4	349
GOBP_REGULATION_OF_BMP_SIGNALING_PATHWAY	0.649109	0.0991171	2	106
GOBP_REGULATION_OF_DEFENSE_RESPONSE_TO_BACTERIUM	0.649109	0.10007	1	21
GOBP_REGULATION_OF_MITOCHONDRIAL_OUTER_MEMBRANE_PERMEABILIZATION_INVOLVED_IN_APOPTOTIC_SIGNALING_PATHWAY	0.649109	0.10007	1	21
GOBP_REGULATION_OF_MITOTIC_CELL_CYCLE_PHASE_TRANSITION	0.649109	0.0999092	4	350
GOBP_RESPONSE_TO_MURAMYL_DIPEPTIDE	0.649109	0.10007	1	21
GOBP_RESPONSE_TO_SALT	0.649109	0.10007	1	21
GOBP_SNRNA_3_END_PROCESSING	0.649109	0.10007	1	21
GOCC_EXTRACELLULAR_EXOSOME	0.649109	0.0991171	2	106
GOCC_INTRACILIARY_TRANSPORT_PARTICLE_B	0.649109	0.10007	1	21
GOMF_PHOSPHORIC_ESTER_HYDROLASE_ACTIVITY	0.649109	0.0999092	4	350
GOMF_PROTEIN_SERINE_THREONINE_KINASE_BINDING	0.649109	0.10007	1	21
GOMF_SIGNALING_ADAPTOR_ACTIVITY	0.649109	0.0991171	2	106
GOMF_STRUCTURAL_CONSTITUENT_OF_MUSCLE	0.649109	0.10007	1	21
GOMF_TAU_PROTEIN_KINASE_ACTIVITY	0.649109	0.10007	1	21
GOBP_REGULATION_OF_NEUROTRANSMITTER_SECRETION	0.652298	0.100685	2	107
GOCC_NUCLEAR_MATRIX	0.652298	0.100685	2	107
GOBP_CELLULAR_RESPONSE_TO_INSULIN_STIMULUS	0.653935	0.101	3	222
GOBP_OSSIFICATION	0.657923	0.101678	5	491
GOBP_T_CELL_DIFFERENTIATION_IN_THYMUS	0.661289	0.102261	2	108
GOBP_ANTIFUNGAL_INNATE_IMMUNE_RESPONSE	0.661993	0.104579	1	22
GOBP_CALCIUM_ION_HOMEOSTASIS	0.661993	0.104621	4	356
GOBP_CARDIAC_LEFT_VENTRICLE_MORPHOGENESIS	0.661993	0.104579	1	22
GOBP_CHLORIDE_TRANSPORT	0.661993	0.103842	2	109
GOBP_DIOL_BIOSYNTHETIC_PROCESS	0.661993	0.104579	1	22
GOBP_EOSINOPHIL_CHEMOTAXIS	0.661993	0.104579	1	22
GOBP_FORMATION_OF_PRIMARY_GERM_LAYER	0.661993	0.103842	2	109
GOBP_LACTATE_METABOLIC_PROCESS	0.661993	0.104579	1	22
GOBP_LIPOPROTEIN_BIOSYNTHETIC_PROCESS	0.661993	0.103842	2	109
GOBP_LIPOPROTEIN_LOCALIZATION	0.661993	0.104579	1	22
GOBP_MAMMARY_GLAND_ALVEOLUS_DEVELOPMENT	0.661993	0.104579	1	22
GOBP_MANNOSYLATION	0.661993	0.104579	1	22
GOBP_NEGATIVE_REGULATION_OF_ATP_DEPENDENT_ACTIVITY	0.661993	0.104579	1	22
GOBP_NEGATIVE_REGULATION_OF_INTRINSIC_APOPTOTIC_SIGNALING_PATHWAY	0.661993	0.103842	2	109
GOBP_NEGATIVE_REGULATION_OF_MEMBRANE_PERMEABILITY	0.661993	0.104579	1	22
GOBP_NEUROTRANSMITTER_GATED_ION_CHANNEL_CLUSTERING	0.661993	0.104579	1	22
GOBP_PARASYMPATHETIC_NERVOUS_SYSTEM_DEVELOPMENT	0.661993	0.104579	1	22
GOBP_POSITIVE_REGULATION_BY_HOST_OF_VIRAL_PROCESS	0.661993	0.104579	1	22
GOBP_POSITIVE_REGULATION_OF_CELL_MIGRATION_INVOLVED_IN_SPROUTING_ANGIOGENESIS	0.661993	0.104579	1	22
GOBP_PURINE_DEOXYRIBONUCLEOTIDE_METABOLIC_PROCESS	0.661993	0.104579	1	22
GOBP_REGULATION_OF_ATP_BIOSYNTHETIC_PROCESS	0.661993	0.104579	1	22
GOBP_REGULATION_OF_BEHAVIOR	0.661993	0.103842	2	109
GOBP_REGULATION_OF_CELL_PROJECTION_ORGANIZATION	0.661993	0.104138	7	791
GOBP_REGULATION_OF_CHOLESTEROL_BIOSYNTHETIC_PROCESS	0.661993	0.104579	1	22
GOBP_REGULATION_OF_MEGAKARYOCYTE_DIFFERENTIATION	0.661993	0.104579	1	22
GOBP_REGULATION_OF_PROTEIN_TARGETING_TO_MITOCHONDRION	0.661993	0.104579	1	22
GOBP_RESPONSE_TO_UV_B	0.661993	0.104579	1	22
GOBP_SPHINGOID_METABOLIC_PROCESS	0.661993	0.104579	1	22
GOBP_TRACHEA_DEVELOPMENT	0.661993	0.104579	1	22
GOBP_VASCULAR_TRANSPORT	0.661993	0.104579	1	22
GOCC_CARBOXY_TERMINAL_DOMAIN_PROTEIN_KINASE_COMPLEX	0.661993	0.104579	1	22
GOCC_EXTRINSIC_COMPONENT_OF_POSTSYNAPTIC_MEMBRANE	0.661993	0.104579	1	22
GOCC_M_BAND	0.661993	0.104579	1	22
GOMF_CATALYTIC_ACTIVITY_ACTING_ON_A_GLYCOPROTEIN	0.661993	0.104579	1	22
GOMF_PHOSPHOLIPID_BINDING	0.661993	0.102982	5	493
GOMF_TAU_PROTEIN_BINDING	0.661993	0.104579	1	22
GOBP_ESTABLISHMENT_OF_ORGANELLE_LOCALIZATION	0.663701	0.104953	5	496
GOBP_NATURAL_KILLER_CELL_ACTIVATION	0.666325	0.105431	2	110
GOBP_CELL_MORPHOGENESIS	0.669436	0.105987	9	1107
GOBP_EMBRYONIC_SKELETAL_SYSTEM_MORPHOGENESIS	0.675198	0.107026	2	111
GOBP_REGULATION_OF_CYTOPLASMIC_PATTERN_RECOGNITION_RECEPTOR_SIGNALING_PATHWAY	0.675198	0.107026	2	111
GOBP_FERTILIZATION	0.675743	0.107177	3	228
GOBP_ARF_PROTEIN_SIGNAL_TRANSDUCTION	0.678353	0.109064	1	23
GOBP_COPULATION	0.678353	0.109064	1	23
GOBP_ERBB2_SIGNALING_PATHWAY	0.678353	0.109064	1	23
GOBP_GAMMA_DELTA_T_CELL_ACTIVATION	0.678353	0.109064	1	23
GOBP_INTEGRATED_STRESS_RESPONSE_SIGNALING	0.678353	0.109064	1	23
GOBP_LEUKOTRIENE_METABOLIC_PROCESS	0.678353	0.109064	1	23
GOBP_NEGATIVE_REGULATION_OF_AMIDE_METABOLIC_PROCESS	0.678353	0.109064	1	23
GOBP_NEGATIVE_REGULATION_OF_DNA_REPLICATION	0.678353	0.109064	1	23
GOBP_POLYAMINE_METABOLIC_PROCESS	0.678353	0.109064	1	23
GOBP_POSITIVE_REGULATION_OF_CHOLESTEROL_METABOLIC_PROCESS	0.678353	0.109064	1	23
GOBP_POSITIVE_REGULATION_OF_GLYCOGEN_METABOLIC_PROCESS	0.678353	0.109064	1	23
GOBP_POSITIVE_REGULATION_OF_JNK_CASCADE	0.678353	0.108628	2	112
GOBP_POSITIVE_REGULATION_OF_MITOCHONDRIAL_FISSION	0.678353	0.109064	1	23
GOBP_QUINONE_METABOLIC_PROCESS	0.678353	0.109064	1	23
GOBP_REGULATION_OF_CELLULAR_LOCALIZATION	0.678353	0.108149	9	1112
GOBP_REGULATION_OF_CHOLESTEROL_STORAGE	0.678353	0.109064	1	23
GOBP_REGULATION_OF_PROTEIN_EXIT_FROM_ENDOPLASMIC_RETICULUM	0.678353	0.109064	1	23
GOCC_GUANYL_NUCLEOTIDE_EXCHANGE_FACTOR_COMPLEX	0.678353	0.109064	1	23
GOCC_TELOMERASE_HOLOENZYME_COMPLEX	0.678353	0.109064	1	23
GOMF_NUCLEAR_RETINOID_X_RECEPTOR_BINDING	0.678353	0.109064	1	23
GOMF_STEROL_TRANSFER_ACTIVITY	0.678353	0.109064	1	23
GOMF_SYNTAXIN_1_BINDING	0.678353	0.109064	1	23
GOMF_TRANSMEMBRANE_RECEPTOR_PROTEIN_SERINE_THREONINE_KINASE_BINDING	0.678353	0.109064	1	23
GOBP_PROTEIN_DEPHOSPHORYLATION	0.679218	0.109268	3	230
GOBP_ENERGY_DERIVATION_BY_OXIDATION_OF_ORGANIC_COMPOUNDS	0.679839	0.109432	4	362
GOBP_LYMPHOCYTE_APOPTOTIC_PROCESS	0.684035	0.110236	2	113
GOMF_SOLUTE_MONOATOMIC_CATION_SYMPORTER_ACTIVITY	0.684035	0.110236	2	113
GOBP_POSITIVE_REGULATION_OF_T_CELL_PROLIFERATION	0.692834	0.111851	2	114
GOBP_REGULATION_OF_HEART_RATE	0.692834	0.111851	2	114
GOCC_U2_TYPE_SPLICEOSOMAL_COMPLEX	0.692834	0.111851	2	114
GOBP_BIOLOGICAL_PROCESS_INVOLVED_IN_INTERACTION_WITH_SYMBIONT	0.693884	0.113472	2	115
GOBP_CELLULAR_RESPONSE_TO_LIGHT_STIMULUS	0.693884	0.113472	2	115
GOBP_ETHER_METABOLIC_PROCESS	0.693884	0.113528	1	24
GOBP_EXTRACELLULAR_VESICLE_BIOGENESIS	0.693884	0.113528	1	24
GOBP_HEAT_GENERATION	0.693884	0.113528	1	24
GOBP_INORGANIC_ION_TRANSMEMBRANE_TRANSPORT	0.693884	0.113509	7	809
GOBP_MEMBRANE_RAFT_ORGANIZATION	0.693884	0.113528	1	24
GOBP_NEGATIVE_REGULATION_OF_DEVELOPMENTAL_GROWTH	0.693884	0.113472	2	115
GOBP_NEGATIVE_REGULATION_OF_MRNA_SPLICING_VIA_SPLICEOSOME	0.693884	0.113528	1	24
GOBP_NEGATIVE_REGULATION_OF_MYELOID_CELL_APOPTOTIC_PROCESS	0.693884	0.113528	1	24
GOBP_NEGATIVE_REGULATION_OF_NERVOUS_SYSTEM_PROCESS	0.693884	0.113528	1	24
GOBP_OSTEOBLAST_DIFFERENTIATION	0.693884	0.113497	3	234
GOBP_POSITIVE_REGULATION_OF_LOCOMOTION	0.693884	0.113182	6	656
GOBP_POSITIVE_REGULATION_OF_T_HELPER_CELL_DIFFERENTIATION	0.693884	0.113528	1	24
GOBP_REGULATION_OF_ADENYLATE_CYCLASE_ACTIVATING_G_PROTEIN_COUPLED_RECEPTOR_SIGNALING_PATHWAY	0.693884	0.113528	1	24
GOBP_REGULATION_OF_LYSOSOMAL_LUMEN_PH	0.693884	0.113528	1	24
GOBP_VASOCONSTRICTION	0.693884	0.113472	2	115
GOBP_VIRAL_RELEASE_FROM_HOST_CELL	0.693884	0.113528	1	24
GOCC_EXORIBONUCLEASE_COMPLEX	0.693884	0.113528	1	24
GOCC_PEPTIDASE_INHIBITOR_COMPLEX	0.693884	0.113528	1	24
GOMF_CALMODULIN_DEPENDENT_PROTEIN_KINASE_ACTIVITY	0.693884	0.113528	1	24
GOMF_HEPARAN_SULFATE_PROTEOGLYCAN_BINDING	0.693884	0.113528	1	24
GOMF_PHOSPHATIDYLINOSITOL_KINASE_ACTIVITY	0.693884	0.113528	1	24
GOBP_LEUKOCYTE_CHEMOTAXIS	0.699814	0.114564	3	235
GOBP_ADULT_LOCOMOTORY_BEHAVIOR	0.701481	0.115098	2	116
GOBP_AMINOGLYCAN_METABOLIC_PROCESS	0.701481	0.115098	2	116
GOBP_POSITIVE_REGULATION_OF_NEURON_DIFFERENTIATION	0.701481	0.115098	2	116
GOBP_REGULATION_OF_LEUKOCYTE_DIFFERENTIATION	0.701481	0.115169	4	369
GOCC_NUCLEAR_SPECK	0.701481	0.115169	4	369
GOBP_VACUOLE_ORGANIZATION	0.703918	0.115635	3	236
GOCC_MICROTUBULE_ORGANIZING_CENTER	0.706881	0.116189	7	814
GOBP_ADRENAL_GLAND_DEVELOPMENT	0.707944	0.117969	1	25
GOBP_ATP_METABOLIC_PROCESS	0.707944	0.11671	3	237
GOBP_BRANCHED_CHAIN_AMINO_ACID_METABOLIC_PROCESS	0.707944	0.117969	1	25
GOBP_CEREBELLAR_PURKINJE_CELL_LAYER_MORPHOGENESIS	0.707944	0.117969	1	25
GOBP_DEFINITIVE_HEMOPOIESIS	0.707944	0.117969	1	25
GOBP_ESTABLISHMENT_OF_MITOCHONDRION_LOCALIZATION_MICROTUBULE_MEDIATED	0.707944	0.117969	1	25
GOBP_NEGATIVE_REGULATION_OF_CYTOKINE_PRODUCTION_INVOLVED_IN_INFLAMMATORY_RESPONSE	0.707944	0.117969	1	25
GOBP_NEGATIVE_REGULATION_OF_PROTEIN_CATABOLIC_PROCESS	0.707944	0.11837	2	118
GOBP_NUCLEOLAR_LARGE_RRNA_TRANSCRIPTION_BY_RNA_POLYMERASE_I	0.707944	0.117969	1	25
GOBP_POLYSACCHARIDE_METABOLIC_PROCESS	0.707944	0.11837	2	118
GOBP_POSITIVE_REGULATION_OF_LIPID_STORAGE	0.707944	0.117969	1	25
GOBP_POSITIVE_REGULATION_OF_PROTEIN_AUTOPHOSPHORYLATION	0.707944	0.117969	1	25
GOBP_POSITIVE_REGULATION_OF_STRESS_ACTIVATED_PROTEIN_KINASE_SIGNALING_CASCADE	0.707944	0.117969	1	25
GOBP_REGULATION_OF_EXTENT_OF_CELL_GROWTH	0.707944	0.11837	2	118
GOBP_REGULATION_OF_GLUCOSE_METABOLIC_PROCESS	0.707944	0.11837	2	118
GOBP_REGULATION_OF_INSULIN_LIKE_GROWTH_FACTOR_RECEPTOR_SIGNALING_PATHWAY	0.707944	0.117969	1	25
GOBP_REGULATION_OF_MONOATOMIC_ION_TRANSPORT	0.707944	0.117867	5	515
GOBP_REGULATION_OF_T_HELPER_17_CELL_DIFFERENTIATION	0.707944	0.117969	1	25
GOBP_RESPONSE_TO_COPPER_ION	0.707944	0.117969	1	25
GOBP_RESPONSE_TO_STILBENOID	0.707944	0.117969	1	25
GOBP_RESPONSE_TO_X_RAY	0.707944	0.117969	1	25
GOBP_RIBOSOMAL_LARGE_SUBUNIT_ASSEMBLY	0.707944	0.117969	1	25
GOBP_SNRNA_PROCESSING	0.707944	0.117969	1	25
GOBP_SYNAPTIC_VESICLE_EXOCYTOSIS	0.707944	0.11837	2	118
GOCC_LIPID_DROPLET	0.707944	0.11837	2	118
GOMF_ATP_DEPENDENT_ACTIVITY_ACTING_ON_DNA	0.707944	0.116731	2	117
GOMF_CATALYTIC_ACTIVITY_ACTING_ON_DNA	0.707944	0.11671	3	237
GOMF_LNCRNA_BINDING	0.707944	0.117969	1	25
GOMF_MANNOSYLTRANSFERASE_ACTIVITY	0.707944	0.117969	1	25
GOMF_NOTCH_BINDING	0.707944	0.117969	1	25
GOBP_CELL_CYCLE_PROCESS	0.709454	0.118689	10	1298
GOBP_ACTIN_FILAMENT_BASED_PROCESS	0.715354	0.119996	7	821
GOBP_CHROMOSOME_LOCALIZATION	0.715354	0.120014	2	119
GOBP_POSITIVE_REGULATION_OF_NEURON_PROJECTION_DEVELOPMENT	0.715354	0.119956	3	240
GOBP_REGULATION_OF_CELL_ADHESION	0.715354	0.119996	7	821
GOBP_SMOOTH_MUSCLE_CONTRACTION	0.715354	0.120014	2	119
GOBP_BONE_DEVELOPMENT	0.718979	0.122139	3	242
GOBP_DNA_TEMPLATED_TRANSCRIPTION_TERMINATION	0.718979	0.122388	1	26
GOBP_EOSINOPHIL_MIGRATION	0.718979	0.122388	1	26
GOBP_ESTABLISHMENT_OR_MAINTENANCE_OF_MONOPOLAR_CELL_POLARITY	0.718979	0.122388	1	26
GOBP_MIDDLE_EAR_MORPHOGENESIS	0.718979	0.122388	1	26
GOBP_MITOTIC_G1_S_TRANSITION_CHECKPOINT_SIGNALING	0.718979	0.122388	1	26
GOBP_NEGATIVE_REGULATION_OF_GLUCOSE_TRANSMEMBRANE_TRANSPORT	0.718979	0.122388	1	26
GOBP_NEGATIVE_REGULATION_OF_OXIDATIVE_STRESS_INDUCED_INTRINSIC_APOPTOTIC_SIGNALING_PATHWAY	0.718979	0.122388	1	26
GOBP_PHOSPHATIDYLETHANOLAMINE_METABOLIC_PROCESS	0.718979	0.122388	1	26
GOBP_PRIMARY_NEURAL_TUBE_FORMATION	0.718979	0.121664	2	120
GOBP_PYRIDINE_CONTAINING_COMPOUND_CATABOLIC_PROCESS	0.718979	0.121664	2	120
GOBP_REGULATION_OF_MEMBRANE_PROTEIN_ECTODOMAIN_PROTEOLYSIS	0.718979	0.122388	1	26
GOBP_REGULATION_OF_PLATELET_DERIVED_GROWTH_FACTOR_RECEPTOR_SIGNALING_PATHWAY	0.718979	0.122388	1	26
GOBP_REGULATION_OF_PROTON_TRANSPORT	0.718979	0.122388	1	26
GOBP_REGULATION_OF_TELOMERE_CAPPING	0.718979	0.122388	1	26
GOBP_REGULATION_OF_TRANSLATION_IN_RESPONSE_TO_STRESS	0.718979	0.122388	1	26
GOBP_REGULATION_OF_TRIGLYCERIDE_BIOSYNTHETIC_PROCESS	0.718979	0.122388	1	26
GOBP_RESPONSE_TO_AMINE	0.718979	0.122388	1	26
GOBP_RIG_I_SIGNALING_PATHWAY	0.718979	0.122388	1	26
GOBP_STORE_OPERATED_CALCIUM_ENTRY	0.718979	0.122388	1	26
GOBP_WOUND_HEALING	0.718979	0.121035	4	376
GOCC_CHROMOSOME	0.718979	0.121728	11	1470
GOCC_DESMOSOME	0.718979	0.122388	1	26
GOCC_MYOSIN_II_COMPLEX	0.718979	0.122388	1	26
GOMF_HYALURONIC_ACID_BINDING	0.718979	0.122388	1	26
GOMF_INTRAMOLECULAR_OXIDOREDUCTASE_ACTIVITY_TRANSPOSING_C_C_BONDS	0.718979	0.122388	1	26
GOBP_ENDOTHELIAL_CELL_DIFFERENTIATION	0.722048	0.12332	2	121
GOBP_MUSCLE_CELL_DEVELOPMENT	0.722048	0.123236	3	243
GOBP_NEURON_PROJECTION_ORGANIZATION	0.722048	0.12332	2	121
GOBP_REGULATION_OF_MRNA_SPLICING_VIA_SPLICEOSOME	0.722048	0.12332	2	121
GOCC_PEPTIDASE_COMPLEX	0.722048	0.12332	2	121
GOMF_METALLOENDOPEPTIDASE_ACTIVITY	0.722048	0.12332	2	121
GOBP_EPITHELIAL_CELL_DEVELOPMENT	0.727195	0.124336	3	244
GOBP_REGULATION_OF_NEURON_DIFFERENTIATION	0.727195	0.124336	3	244
GOBP_CARDIAC_CELL_DEVELOPMENT	0.730159	0.124981	2	122
GOBP_NEGATIVE_REGULATION_OF_SMALL_MOLECULE_METABOLIC_PROCESS	0.730159	0.124981	2	122
GOBP_DEOXYRIBONUCLEOTIDE_CATABOLIC_PROCESS	0.731814	0.126785	1	27
GOBP_ENDOPLASMIC_RETICULUM_TO_CYTOSOL_TRANSPORT	0.731814	0.126785	1	27
GOBP_EPITHELIAL_CELL_MATURATION	0.731814	0.126785	1	27
GOBP_GLUCOSAMINE_CONTAINING_COMPOUND_METABOLIC_PROCESS	0.731814	0.126785	1	27
GOBP_LYMPHOID_PROGENITOR_CELL_DIFFERENTIATION	0.731814	0.126785	1	27
GOBP_NEGATIVE_REGULATION_OF_KERATINOCYTE_PROLIFERATION	0.731814	0.126785	1	27
GOBP_NEGATIVE_REGULATION_OF_PROTEIN_LOCALIZATION	0.731814	0.126548	3	246
GOBP_NUCLEOSIDE_DIPHOSPHATE_CATABOLIC_PROCESS	0.731814	0.126648	2	123
GOBP_POSITIVE_REGULATION_OF_ACTIVATED_T_CELL_PROLIFERATION	0.731814	0.126785	1	27
GOBP_POSITIVE_REGULATION_OF_ALPHA_BETA_T_CELL_PROLIFERATION	0.731814	0.126785	1	27
GOBP_POSITIVE_REGULATION_OF_INTERLEUKIN_17_PRODUCTION	0.731814	0.126785	1	27
GOBP_POSITIVE_REGULATION_OF_NATURAL_KILLER_CELL_ACTIVATION	0.731814	0.126785	1	27
GOBP_POSITIVE_REGULATION_OF_STRIATED_MUSCLE_CELL_APOPTOTIC_PROCESS	0.731814	0.126785	1	27
GOBP_PROTEIN_HYDROXYLATION	0.731814	0.126785	1	27
GOBP_REGULATION_OF_CELL_CYCLE_G2_M_PHASE_TRANSITION	0.731814	0.126648	2	123
GOBP_REGULATION_OF_URINE_VOLUME	0.731814	0.126785	1	27
GOBP_VESICLE_CARGO_LOADING	0.731814	0.126785	1	27
GOCC_CONTRACTILE_MUSCLE_FIBER	0.731814	0.12544	3	245
GOCC_ESCRT_COMPLEX	0.731814	0.126785	1	27
GOCC_OXIDOREDUCTASE_COMPLEX	0.731814	0.126648	2	123
GOMF_ENDONUCLEASE_ACTIVITY	0.731814	0.126648	2	123
GOMF_PHOSPHATIDYLINOSITOL_PHOSPHATE_PHOSPHATASE_ACTIVITY	0.731814	0.126785	1	27
GOBP_COGNITION	0.732814	0.127027	4	383
GOBP_ADENYLATE_CYCLASE_MODULATING_G_PROTEIN_COUPLED_RECEPTOR_SIGNALING_PATHWAY	0.735655	0.127659	3	247
GOBP_CELL_CYCLE_G1_S_PHASE_TRANSITION	0.735655	0.127659	3	247
GOBP_ENDOPLASMIC_RETICULUM_TO_GOLGI_VESICLE_MEDIATED_TRANSPORT	0.737453	0.128319	2	124
GOBP_REGULATION_OF_DNA_BIOSYNTHETIC_PROCESS	0.737453	0.128319	2	124
GOBP_REGULATION_OF_STEROID_METABOLIC_PROCESS	0.737453	0.128319	2	124
GOBP_SPINDLE_ASSEMBLY	0.737453	0.128319	2	124
GOMF_RNA_NUCLEASE_ACTIVITY	0.737453	0.128319	2	124
GOBP_ORGANELLE_MEMBRANE_FUSION	0.746281	0.129996	2	125
GOBP_REGULATION_OF_PROTEASOMAL_UBIQUITIN_DEPENDENT_PROTEIN_CATABOLIC_PROCESS	0.746281	0.129996	2	125
GOBP_ANTIGEN_PROCESSING_AND_PRESENTATION_OF_PEPTIDE_OR_POLYSACCHARIDE_ANTIGEN_VIA_MHC_CLASS_II	0.746485	0.13116	1	28
GOBP_CELLULAR_RESPONSE_TO_CADMIUM_ION	0.746485	0.13116	1	28
GOBP_CELLULAR_RESPONSE_TO_GAMMA_RADIATION	0.746485	0.13116	1	28
GOBP_CELLULAR_RESPONSE_TO_STEROL	0.746485	0.13116	1	28
GOBP_DENDRITIC_SPINE_MAINTENANCE	0.746485	0.13116	1	28
GOBP_DNA_MODIFICATION	0.746485	0.13116	1	28
GOBP_INFLAMMATORY_CELL_APOPTOTIC_PROCESS	0.746485	0.13116	1	28
GOBP_INTRACELLULAR_ZINC_ION_HOMEOSTASIS	0.746485	0.13116	1	28
GOBP_MELANOCYTE_DIFFERENTIATION	0.746485	0.13116	1	28
GOBP_POSITIVE_REGULATION_OF_INTERFERON_ALPHA_PRODUCTION	0.746485	0.13116	1	28
GOBP_POSITIVE_REGULATION_OF_VIRAL_LIFE_CYCLE	0.746485	0.13116	1	28
GOBP_REGULATION_OF_CELLULAR_RESPONSE_TO_STRESS	0.746485	0.130761	5	533
GOBP_REGULATION_OF_MAST_CELL_ACTIVATION	0.746485	0.13116	1	28
GOCC_INTRACILIARY_TRANSPORT_PARTICLE	0.746485	0.13116	1	28
GOMF_NUCLEAR_THYROID_HORMONE_RECEPTOR_BINDING	0.746485	0.13116	1	28
GOMF_SUGAR_TRANSMEMBRANE_TRANSPORTER_ACTIVITY	0.746485	0.13116	1	28
GOBP_BLOOD_VESSEL_ENDOTHELIAL_CELL_MIGRATION	0.747426	0.131679	2	126
GOBP_DEVELOPMENT_OF_PRIMARY_FEMALE_SEXUAL_CHARACTERISTICS	0.747426	0.131679	2	126
GOBP_HEART_GROWTH	0.747426	0.131679	2	126
GOBP_POSITIVE_REGULATION_OF_MAPK_CASCADE	0.747426	0.131496	5	534
GOBP_REGULATION_OF_ORGAN_GROWTH	0.747426	0.131679	2	126
GOBP_REGULATION_OF_EPITHELIAL_CELL_MIGRATION	0.749233	0.132138	3	251
GOBP_REGULATION_OF_PEPTIDYL_TYROSINE_PHOSPHORYLATION	0.749233	0.132138	3	251
GOBP_CELL_CYCLE	0.751486	0.132607	13	1834
GOBP_BIOLOGICAL_PROCESS_INVOLVED_IN_SYMBIOTIC_INTERACTION	0.754822	0.133267	3	252
GOBP_REGULATION_OF_ALPHA_BETA_T_CELL_ACTIVATION	0.754979	0.133366	2	127
GOBP_ANDROGEN_METABOLIC_PROCESS	0.755535	0.135513	1	29
GOBP_CHOLESTEROL_STORAGE	0.755535	0.135513	1	29
GOBP_INCLUSION_BODY_ASSEMBLY	0.755535	0.135513	1	29
GOBP_INTESTINAL_EPITHELIAL_CELL_DIFFERENTIATION	0.755535	0.135513	1	29
GOBP_MALE_MEIOSIS_I	0.755535	0.135513	1	29
GOBP_METENCEPHALON_DEVELOPMENT	0.755535	0.135058	2	128
GOBP_NEGATIVE_REGULATION_OF_APOPTOTIC_SIGNALING_PATHWAY	0.755535	0.134399	3	253
GOBP_NEGATIVE_REGULATION_OF_RNA_SPLICING	0.755535	0.135513	1	29
GOBP_NITRIC_OXIDE_SYNTHASE_BIOSYNTHETIC_PROCESS	0.755535	0.135513	1	29
GOBP_PHAGOSOME_MATURATION	0.755535	0.135513	1	29
GOBP_PHASIC_SMOOTH_MUSCLE_CONTRACTION	0.755535	0.135513	1	29
GOBP_POSITIVE_REGULATION_OF_CYTOKINE_PRODUCTION_INVOLVED_IN_INFLAMMATORY_RESPONSE	0.755535	0.135513	1	29
GOBP_POSITIVE_REGULATION_OF_MYELINATION	0.755535	0.135513	1	29
GOBP_REGULATION_OF_ARP2_3_COMPLEX_MEDIATED_ACTIN_NUCLEATION	0.755535	0.135513	1	29
GOBP_REGULATION_OF_NEUROTRANSMITTER_TRANSPORT	0.755535	0.135058	2	128
GOBP_REGULATION_OF_SYNAPSE_MATURATION	0.755535	0.135513	1	29
GOBP_RRNA_METABOLIC_PROCESS	0.755535	0.134399	3	253
GOBP_SEXUAL_REPRODUCTION	0.755535	0.135508	9	1171
GOBP_THYMIC_T_CELL_SELECTION	0.755535	0.135513	1	29
GOBP_UBIQUITIN_DEPENDENT_PROTEIN_CATABOLIC_PROCESS_VIA_THE_MULTIVESICULAR_BODY_SORTING_PATHWAY	0.755535	0.135513	1	29
GOBP_VASCULAR_ASSOCIATED_SMOOTH_MUSCLE_CONTRACTION	0.755535	0.135513	1	29
GOBP_VASCULAR_PROCESS_IN_CIRCULATORY_SYSTEM	0.755535	0.135534	3	254
GOCC_EXTERNAL_SIDE_OF_PLASMA_MEMBRANE	0.755535	0.133711	5	537
GOMF_ANTIPORTER_ACTIVITY	0.755535	0.135058	2	128
GOMF_CYCLIN_DEPENDENT_PROTEIN_KINASE_ACTIVITY	0.755535	0.135513	1	29
GOMF_DNA_BINDING_TRANSCRIPTION_FACTOR_BINDING	0.755535	0.135197	5	539
GOMF_OXIDOREDUCTASE_ACTIVITY_ACTING_ON_THE_CH_NH_GROUP_OF_DONORS	0.755535	0.135513	1	29
GOMF_PEPTIDE_RECEPTOR_ACTIVITY	0.755535	0.135058	2	128
GOMF_PROTEIN_TYROSINE_KINASE_BINDING	0.755535	0.135058	2	128
GOBP_CHEMOKINE_PRODUCTION	0.76034	0.136755	2	129
GOBP_LYSOSOMAL_TRANSPORT	0.76034	0.136755	2	129
GOBP_MRNA_CATABOLIC_PROCESS	0.76034	0.136672	3	255
GOBP_POSITIVE_REGULATION_OF_PROTEIN_LOCALIZATION	0.76034	0.13669	5	541
GOMF_TUBULIN_BINDING	0.76034	0.136691	4	394
GOBP_TISSUE_MORPHOGENESIS	0.761016	0.136948	6	694
GOBP_LEUKOCYTE_MIGRATION	0.763745	0.137584	4	395
GOBP_POSITIVE_REGULATION_OF_NERVOUS_SYSTEM_DEVELOPMENT	0.763745	0.137584	4	395
GOBP_RESPONSE_TO_TOPOLOGICALLY_INCORRECT_PROTEIN	0.767508	0.138457	2	130
GOMF_LIPASE_ACTIVITY	0.767508	0.138457	2	130
GOMF_MRNA_BINDING	0.767508	0.138479	4	396
GOBP_DIOL_METABOLIC_PROCESS	0.769038	0.139845	1	30
GOBP_INOSITOL_PHOSPHATE_BIOSYNTHETIC_PROCESS	0.769038	0.139845	1	30
GOBP_NEGATIVE_REGULATION_OF_LIPID_STORAGE	0.769038	0.139845	1	30
GOBP_NEGATIVE_REGULATION_OF_RECEPTOR_MEDIATED_ENDOCYTOSIS	0.769038	0.139845	1	30
GOBP_NEGATIVE_REGULATION_OF_SIGNALING_RECEPTOR_ACTIVITY	0.769038	0.139845	1	30
GOBP_POSITIVE_REGULATION_OF_PEPTIDYL_THREONINE_PHOSPHORYLATION	0.769038	0.139845	1	30
GOBP_REGULATION_OF_LIPOPOLYSACCHARIDE_MEDIATED_SIGNALING_PATHWAY	0.769038	0.139845	1	30
GOBP_RENAL_SYSTEM_PROCESS_INVOLVED_IN_REGULATION_OF_SYSTEMIC_ARTERIAL_BLOOD_PRESSURE	0.769038	0.139845	1	30
GOBP_ZINC_ION_TRANSPORT	0.769038	0.139845	1	30
GOCC_PHOSPHATIDYLINOSITOL_3_KINASE_COMPLEX	0.769038	0.139845	1	30
GOCC_SNO_S_RNA_CONTAINING_RIBONUCLEOPROTEIN_COMPLEX	0.769038	0.139845	1	30
GOCC_SYNAPTIC_CLEFT	0.769038	0.139845	1	30
GOMF_DYNEIN_LIGHT_INTERMEDIATE_CHAIN_BINDING	0.769038	0.139845	1	30
GOMF_PHOSPHOLIPASE_BINDING	0.769038	0.139845	1	30
GOMF_SOLUTE_INORGANIC_ANION_ANTIPORTER_ACTIVITY	0.769038	0.139845	1	30
GOBP_AXON_EXTENSION	0.769988	0.140163	2	131
GOBP_REGULATION_OF_MACROAUTOPHAGY	0.769988	0.140163	2	131
GOBP_CELL_SURFACE_RECEPTOR_PROTEIN_SERINE_THREONINE_KINASE_SIGNALING_PATHWAY	0.770213	0.140277	4	398
GOCC_9PLUS0_NON_MOTILE_CILIUM	0.778175	0.141874	2	132
GOCC_ENDOPLASMIC_RETICULUM_PROTEIN_CONTAINING_COMPLEX	0.778175	0.141874	2	132
GOBP_PRODUCTION_OF_MOLECULAR_MEDIATOR_OF_IMMUNE_RESPONSE	0.778924	0.142084	4	400
GOBP_ADRENERGIC_RECEPTOR_SIGNALING_PATHWAY	0.778981	0.144155	1	31
GOBP_AMYLOID_FIBRIL_FORMATION	0.778981	0.144155	1	31
GOBP_CELL_FATE_COMMITMENT_INVOLVED_IN_FORMATION_OF_PRIMARY_GERM_LAYER	0.778981	0.144155	1	31
GOBP_DIACYLGLYCEROL_METABOLIC_PROCESS	0.778981	0.144155	1	31
GOBP_EXIT_FROM_MITOSIS	0.778981	0.144155	1	31
GOBP_GLYCOSYL_COMPOUND_CATABOLIC_PROCESS	0.778981	0.144155	1	31
GOBP_IMMUNE_RESPONSE_TO_TUMOR_CELL	0.778981	0.144155	1	31
GOBP_NEURAL_TUBE_FORMATION	0.778981	0.143589	2	133
GOBP_ORGANONITROGEN_COMPOUND_BIOSYNTHETIC_PROCESS	0.778981	0.143227	12	1690
GOBP_POSITIVE_REGULATION_OF_ALCOHOL_BIOSYNTHETIC_PROCESS	0.778981	0.144155	1	31
GOBP_POSITIVE_REGULATION_OF_CELLULAR_RESPONSE_TO_TRANSFORMING_GROWTH_FACTOR_BETA_STIMULUS	0.778981	0.144155	1	31
GOBP_POSITIVE_REGULATION_OF_DENDRITIC_SPINE_MORPHOGENESIS	0.778981	0.144155	1	31
GOBP_POSITIVE_REGULATION_OF_MACROPHAGE_ACTIVATION	0.778981	0.144155	1	31
GOBP_POSITIVE_REGULATION_OF_PROTEIN_TYROSINE_KINASE_ACTIVITY	0.778981	0.144155	1	31
GOBP_RECEPTOR_CATABOLIC_PROCESS	0.778981	0.144155	1	31
GOBP_REGULATION_OF_ENDOPLASMIC_RETICULUM_STRESS_INDUCED_INTRINSIC_APOPTOTIC_SIGNALING_PATHWAY	0.778981	0.144155	1	31
GOBP_REGULATION_OF_PROTEIN_POLYUBIQUITINATION	0.778981	0.144155	1	31
GOBP_RESPONSE_TO_TRANSFORMING_GROWTH_FACTOR_BETA	0.778981	0.143571	3	261
GOBP_SURFACTANT_HOMEOSTASIS	0.778981	0.144155	1	31
GOCC_APICAL_DENDRITE	0.778981	0.144155	1	31
GOCC_MICROBODY_LUMEN	0.778981	0.144155	1	31
GOCC_NUCLEOSOME	0.778981	0.143589	2	133
GOMF_ASPARTIC_TYPE_PEPTIDASE_ACTIVITY	0.778981	0.144155	1	31
GOMF_BICARBONATE_TRANSMEMBRANE_TRANSPORTER_ACTIVITY	0.778981	0.144155	1	31
GOMF_DNA_POLYMERASE_ACTIVITY	0.778981	0.144155	1	31
GOMF_PROTEIN_LIPID_COMPLEX_BINDING	0.778981	0.144155	1	31
GOMF_RECEPTOR_SERINE_THREONINE_KINASE_BINDING	0.778981	0.144155	1	31
GOMF_WNT_PROTEIN_BINDING	0.778981	0.144155	1	31
GOBP_CARDIAC_MUSCLE_CONTRACTION	0.784818	0.145309	2	134
GOBP_DENDRITIC_SPINE_DEVELOPMENT	0.79211	0.147033	2	135
GOBP_MONOCARBOXYLIC_ACID_CATABOLIC_PROCESS	0.79211	0.147033	2	135
GOBP_NEGATIVE_REGULATION_OF_TRANSMEMBRANE_TRANSPORT	0.79211	0.147033	2	135
GOBP_PHENOL_CONTAINING_COMPOUND_METABOLIC_PROCESS	0.79211	0.147033	2	135
GOCC_NUCLEAR_PERIPHERY	0.79211	0.147033	2	135
GOBP_APOPTOTIC_PROCESS_INVOLVED_IN_MORPHOGENESIS	0.795458	0.148443	1	32
GOBP_CD8_POSITIVE_ALPHA_BETA_T_CELL_ACTIVATION	0.795458	0.148443	1	32
GOBP_CELL_CYCLE_PHASE_TRANSITION	0.795458	0.148121	5	556
GOBP_CENTRAL_NERVOUS_SYSTEM_PROJECTION_NEURON_AXONOGENESIS	0.795458	0.148443	1	32
GOBP_NEGATIVE_REGULATION_OF_CARDIAC_MUSCLE_TISSUE_GROWTH	0.795458	0.148443	1	32
GOBP_POSITIVE_REGULATION_OF_CALCIUM_ION_IMPORT	0.795458	0.148443	1	32
GOBP_POSITIVE_REGULATION_OF_TELOMERASE_ACTIVITY	0.795458	0.148443	1	32
GOBP_REGULATION_OF_CELLULAR_COMPONENT_SIZE	0.795458	0.148481	4	407
GOBP_REGULATION_OF_NEUROINFLAMMATORY_RESPONSE	0.795458	0.148443	1	32
GOBP_REGULATION_OF_T_CELL_DIFFERENTIATION_IN_THYMUS	0.795458	0.148443	1	32
GOBP_SERINE_FAMILY_AMINO_ACID_METABOLIC_PROCESS	0.795458	0.148443	1	32
GOBP_MALE_GAMETE_GENERATION	0.797495	0.148966	6	712
GOCC_RIBONUCLEOPROTEIN_COMPLEX	0.797495	0.149012	7	871
GOBP_DNA_INTEGRITY_CHECKPOINT_SIGNALING	0.80266	0.150494	2	137
GOBP_MEMBRANE_LIPID_BIOSYNTHETIC_PROCESS	0.80266	0.150494	2	137
GOBP_PROTEIN_COMPLEX_OLIGOMERIZATION	0.80266	0.150584	3	267
GOBP_REGULATION_OF_ACTIN_FILAMENT_BASED_PROCESS	0.80266	0.15033	4	409
GOBP_REGULATION_OF_PROTEIN_CONTAINING_COMPLEX_DISASSEMBLY	0.80266	0.150494	2	137
GOBP_REGULATION_OF_TRANSMEMBRANE_RECEPTOR_PROTEIN_SERINE_THREONINE_KINASE_SIGNALING_PATHWAY	0.80266	0.150584	3	267
GOBP_RESPONSE_TO_INSULIN	0.80266	0.150584	3	267
GOCC_EXTRACELLULAR_ORGANELLE	0.80266	0.150494	2	137
GOBP_ACUTE_INFLAMMATORY_RESPONSE_TO_ANTIGENIC_STIMULUS	0.805076	0.15271	1	33
GOBP_CYTOPLASMIC_TRANSLATIONAL_INITIATION	0.805076	0.15271	1	33
GOBP_EMBRYONIC_PLACENTA_MORPHOGENESIS	0.805076	0.15271	1	33
GOBP_EXCRETION	0.805076	0.15271	1	33
GOBP_FLUID_TRANSPORT	0.805076	0.15271	1	33
GOBP_LYMPH_NODE_DEVELOPMENT	0.805076	0.15271	1	33
GOBP_MAMMARY_GLAND_EPITHELIAL_CELL_PROLIFERATION	0.805076	0.15271	1	33
GOBP_NEGATIVE_REGULATION_OF_SIGNAL_TRANSDUCTION_BY_P53_CLASS_MEDIATOR	0.805076	0.15271	1	33
GOBP_ORGANOPHOSPHATE_ESTER_TRANSPORT	0.805076	0.152231	2	138
GOBP_POSITIVE_REGULATION_OF_LIPID_CATABOLIC_PROCESS	0.805076	0.15271	1	33
GOBP_POSITIVE_REGULATION_OF_SIGNAL_TRANSDUCTION_BY_P53_CLASS_MEDIATOR	0.805076	0.15271	1	33
GOBP_REGULATION_OF_CYTOPLASMIC_TRANSLATION	0.805076	0.15271	1	33
GOBP_REGULATION_OF_DENDRITE_EXTENSION	0.805076	0.15271	1	33
[truncated: 8,587 more rows]

## Sheet: DEGs down in AML
Gene Ontology Term	FDR	p-value	overlap	total genes in group
GOCC_CELL_SURFACE	1.61647e-42	1.52699e-46	96	1088
GOBP_HEMOPOIESIS	2.16466e-41	4.08967e-45	95	1104
GOBP_CELL_ACTIVATION	3.17249e-36	8.99061e-40	93	1221
GOBP_REGULATION_OF_IMMUNE_SYSTEM_PROCESS	5.63886e-36	2.13068e-39	108	1684
GOBP_MYELOID_CELL_DIFFERENTIATION	9.45747e-31	5.36036e-34	57	491
GOCC_SIDE_OF_MEMBRANE	9.45747e-31	5.16821e-34	72	841
GOBP_HOMEOSTATIC_PROCESS	1.75731e-30	1.16202e-33	107	1919
GOCC_EXTERNAL_SIDE_OF_PLASMA_MEMBRANE	9.58369e-30	7.24254e-33	58	537
GOBP_POSITIVE_REGULATION_OF_IMMUNE_SYSTEM_PROCESS	1.74675e-25	1.48505e-28	77	1177
GOBP_CELL_ADHESION	1.18462e-24	1.11904e-27	86	1507
GOBP_BIOLOGICAL_PROCESS_INVOLVED_IN_INTERSPECIES_INTERACTION_BETWEEN_ORGANISMS	2.78579e-23	2.89474e-26	94	1864
GOBP_LYMPHOCYTE_ACTIVATION	6.52065e-23	7.39163e-26	64	897
GOBP_POSITIVE_REGULATION_OF_MULTICELLULAR_ORGANISMAL_PROCESS	2.42713e-22	2.98061e-25	93	1888
GOBP_DEFENSE_RESPONSE	8.43557e-22	1.19529e-24	91	1851
GOBP_MULTICELLULAR_ORGANISMAL_LEVEL_HOMEOSTASIS	8.43557e-22	1.12078e-24	65	973
GOBP_IMMUNE_EFFECTOR_PROCESS	3.33882e-21	5.04639e-24	60	851
GOBP_INTRACELLULAR_SIGNALING_CASSETTE	2.94593e-20	4.73085e-23	88	1839
GOBP_HOMEOSTASIS_OF_NUMBER_OF_CELLS	3.70526e-20	6.30027e-23	42	416
GOBP_ADAPTIVE_IMMUNE_RESPONSE	1.20672e-19	2.16585e-22	50	630
GOBP_REGULATION_OF_CELL_ACTIVATION	1.22836e-19	2.32072e-22	51	658
GOBP_MYELOID_CELL_DEVELOPMENT	1.59179e-19	3.15772e-22	24	104
GOBP_ERYTHROCYTE_HOMEOSTASIS	1.73137e-19	3.59816e-22	29	176
GOBP_PORPHYRIN_CONTAINING_COMPOUND_METABOLIC_PROCESS	1.8305e-19	3.9771e-22	18	44
GOBP_TETRAPYRROLE_BIOSYNTHETIC_PROCESS	3.02324e-19	6.85413e-22	16	31
GOBP_MYELOID_CELL_HOMEOSTASIS	1.03923e-18	2.45426e-21	31	223
GOCC_PLASMA_MEMBRANE_REGION	5.37006e-18	1.31893e-20	72	1403
GOBP_TETRAPYRROLE_METABOLIC_PROCESS	8.68117e-18	2.21417e-20	18	53
GOBP_WOUND_HEALING	2.2009e-17	5.82138e-20	37	376
GOBP_PRODUCTION_OF_MOLECULAR_MEDIATOR_OF_IMMUNE_RESPONSE	2.2456e-17	6.15174e-20	38	400
GOBP_LOCOMOTION	4.16045e-17	1.17904e-19	68	1316
GOBP_ADAPTIVE_IMMUNE_RESPONSE_BASED_ON_SOMATIC_RECOMBINATION_OF_IMMUNE_RECEPTORS_BUILT_FROM_IMMUNOGLOBULIN_SUPERFAMILY_DOMAINS	4.60307e-17	1.39144e-19	41	484
GOBP_TRANSMEMBRANE_TRANSPORT	4.60307e-17	1.38396e-19	72	1464
GOBP_DEFENSE_RESPONSE_TO_OTHER_ORGANISM	4.67882e-17	1.45854e-19	67	1286
GOBP_HEMOSTASIS	5.20299e-17	1.67109e-19	27	182
GOBP_REGULATION_OF_IMMUNE_RESPONSE	5.49842e-17	1.81792e-19	58	986
GOBP_IMPORT_INTO_CELL	5.70784e-17	1.94108e-19	57	955
GOBP_RESPONSE_TO_OXYGEN_CONTAINING_COMPOUND	7.53667e-17	2.6342e-19	79	1745
GOBP_POSITIVE_REGULATION_OF_SIGNAL_TRANSDUCTION	1.01684e-16	3.6501e-19	77	1678
GOBP_REGULATION_OF_TRANSPORT	1.14364e-16	4.21329e-19	81	1837
GOBP_ERYTHROCYTE_DEVELOPMENT	2.97682e-16	1.12481e-18	17	54
GOBP_LEUKOCYTE_DIFFERENTIATION	3.19981e-16	1.26953e-18	48	712
GOBP_REGULATION_OF_CELL_POPULATION_PROLIFERATION	3.19981e-16	1.26827e-18	79	1793
GOBP_HEME_METABOLIC_PROCESS	3.4138e-16	1.38667e-18	15	37
GOBP_REGULATION_OF_INTRACELLULAR_SIGNAL_TRANSDUCTION	9.08627e-16	3.77665e-18	78	1788
GOBP_REGULATION_OF_LOCOMOTION	1.45322e-15	6.17749e-18	60	1133
GOBP_POSITIVE_REGULATION_OF_IMMUNE_RESPONSE	3.52559e-15	1.532e-17	49	789
GOBP_REGULATION_OF_BODY_FLUID_LEVELS	5.90356e-15	2.62108e-17	33	352
GOBP_REGULATION_OF_MULTICELLULAR_ORGANISMAL_DEVELOPMENT	6.55103e-15	2.97043e-17	72	1618
GOBP_POSITIVE_REGULATION_OF_TRANSPORT	7.07688e-15	3.27572e-17	56	1035
GOBP_RESPONSE_TO_WOUNDING	1.08219e-14	5.11141e-17	40	543
GOBP_CHEMICAL_HOMEOSTASIS	1.29302e-14	6.22936e-17	58	1120
GOBP_REGULATION_OF_CELL_ADHESION	1.52153e-14	7.47397e-17	49	821
GOCC_EXTRACELLULAR_SPACE	1.71989e-14	8.61084e-17	78	1891
GOBP_POSITIVE_REGULATION_OF_INTRACELLULAR_SIGNAL_TRANSDUCTION	1.90708e-14	9.72818e-17	57	1096
GOMF_SIGNALING_RECEPTOR_BINDING	1.92378e-14	9.99508e-17	72	1656
GOBP_INNATE_IMMUNE_RESPONSE	2.78651e-14	1.47406e-16	53	968
GOBP_LEUKOCYTE_PROLIFERATION	3.66518e-14	1.9735e-16	34	402
GOBP_CELL_MOTILITY	3.71788e-14	2.037e-16	77	1880
GOCC_MEMBRANE_MICRODOMAIN	4.71791e-14	2.62948e-16	30	308
GOCC_IMMUNOGLOBULIN_COMPLEX	6.13233e-14	3.47572e-16	14	41
GOBP_REGULATION_OF_RESPONSE_TO_STRESS	6.77386e-14	3.90332e-16	65	1427
GOBP_LYMPHOCYTE_MEDIATED_IMMUNITY	8.61388e-14	5.04497e-16	36	468
GOBP_HEME_BIOSYNTHETIC_PROCESS	9.57076e-14	5.69581e-16	12	26
GOBP_CELL_CELL_ADHESION	1.03371e-13	6.24952e-16	50	900
GOBP_B_CELL_MEDIATED_IMMUNITY	1.24336e-13	7.63445e-16	28	274
GOBP_REGULATION_OF_RESPONSE_TO_EXTERNAL_STIMULUS	1.6613e-13	1.03576e-15	56	1121
GOMF_ANTIGEN_BINDING	2.35695e-13	1.49174e-15	25	216
GOBP_CELL_MORPHOGENESIS	3.70483e-13	2.37983e-15	55	1107
GOBP_NITROGEN_COMPOUND_TRANSPORT	3.71605e-13	2.42214e-15	77	1969
GOBP_ORGANONITROGEN_COMPOUND_BIOSYNTHETIC_PROCESS	4.73201e-13	3.12904e-15	70	1690
GOBP_PIGMENT_METABOLIC_PROCESS	5.0257e-13	3.37072e-15	16	70
GOBP_TUBE_DEVELOPMENT	5.25872e-13	3.57668e-15	58	1228
GOBP_REGULATION_OF_CELL_DEVELOPMENT	5.47661e-13	3.77662e-15	51	977
GOBP_POSITIVE_REGULATION_OF_DEVELOPMENTAL_PROCESS	6.5927e-13	4.60854e-15	66	1543
GOBP_ACTIVATION_OF_IMMUNE_RESPONSE	8.29394e-13	5.87611e-15	38	565
GOBP_IMMUNOGLOBULIN_PRODUCTION	8.32979e-13	5.9802e-15	26	251
GOBP_ACTIN_FILAMENT_BASED_PROCESS	9.63839e-13	7.01073e-15	46	821
GOBP_CYTOSKELETON_ORGANIZATION	1.72058e-12	1.26776e-14	64	1497
GOBP_T_CELL_ACTIVATION	1.87494e-12	1.39921e-14	40	642
GOBP_PHOSPHORYLATION	1.879e-12	1.41999e-14	69	1702
GOBP_REGULATION_OF_CELL_DIFFERENTIATION	1.96166e-12	1.50099e-14	70	1745
GOBP_MONOATOMIC_ION_HOMEOSTASIS	2.10368e-12	1.62953e-14	40	645
GOBP_CELLULAR_HOMEOSTASIS	2.13678e-12	1.67535e-14	47	875
GOBP_LEUKOCYTE_MEDIATED_IMMUNITY	2.22367e-12	1.76448e-14	38	585
GOBP_INORGANIC_ION_TRANSMEMBRANE_TRANSPORT	2.24472e-12	1.80239e-14	45	809
GOBP_REGULATION_OF_LYMPHOCYTE_ACTIVATION	2.51773e-12	2.04539e-14	36	528
GOBP_POSITIVE_REGULATION_OF_LOCOMOTION	3.40072e-12	2.82697e-14	40	656
GOBP_POSITIVE_REGULATION_OF_PROTEIN_METABOLIC_PROCESS	3.40072e-12	2.80375e-14	59	1327
GOBP_REGULATION_OF_PHOSPHORUS_METABOLIC_PROCESS	4.38968e-12	3.69055e-14	58	1297
GOBP_NEGATIVE_REGULATION_OF_MULTICELLULAR_ORGANISMAL_PROCESS	4.52541e-12	3.84741e-14	57	1260
GOBP_ENZYME_LINKED_RECEPTOR_PROTEIN_SIGNALING_PATHWAY	4.83454e-12	4.1559e-14	50	1003
GOBP_NEUROGENESIS	5.10944e-12	4.44047e-14	75	1996
GOBP_REGULATION_OF_ANATOMICAL_STRUCTURE_MORPHOGENESIS	5.11976e-12	4.4978e-14	48	934
GOBP_MONONUCLEAR_CELL_DIFFERENTIATION	6.22617e-12	5.52862e-14	37	576
GOBP_POSITIVE_REGULATION_OF_CELL_ADHESION	6.88322e-12	6.17708e-14	35	518
GOBP_RESPONSE_TO_ENDOGENOUS_STIMULUS	7.5192e-12	6.81884e-14	66	1635
GOBP_PLATELET_ACTIVATION	7.90099e-12	7.23971e-14	17	99
GOBP_EMBRYO_DEVELOPMENT	8.09879e-12	7.49746e-14	59	1358
GOCC_GOLGI_APPARATUS	8.11032e-12	7.58475e-14	63	1517
GOCC_ACTIN_CYTOSKELETON	8.18908e-12	7.73576e-14	35	522
GOMF_CYTOSKELETAL_PROTEIN_BINDING	9.1893e-12	8.76742e-14	50	1023
GOCC_ANKYRIN_1_COMPLEX	1.28179e-11	1.23506e-13	7	7
GOMF_ACTIN_BINDING	1.42899e-11	1.39039e-13	32	445
GOBP_REGULATION_OF_CATALYTIC_ACTIVITY	1.51395e-11	1.48735e-13	64	1581
GOBP_POSITIVE_REGULATION_OF_MOLECULAR_FUNCTION	1.59088e-11	1.57795e-13	56	1265
GOMF_TRANSPORTER_ACTIVITY	1.66119e-11	1.66339e-13	54	1190
GOBP_REGULATION_OF_PHOSPHORYLATION	1.7855e-11	1.80473e-13	52	1117
GOBP_CELLULAR_RESPONSE_TO_OXYGEN_CONTAINING_COMPOUND	1.94081e-11	1.98004e-13	57	1311
GOBP_TUBE_MORPHOGENESIS	1.94899e-11	2.0068e-13	48	973
GOCC_ANCHORING_JUNCTION	2.04832e-11	2.12843e-13	42	765
GOBP_POSITIVE_REGULATION_OF_CELL_POPULATION_PROLIFERATION	2.1415e-11	2.24548e-13	50	1049
GOBP_REGULATION_OF_HEMOPOIESIS	2.53485e-11	2.69692e-13	32	456
GOCC_APICAL_PART_OF_CELL	2.53485e-11	2.70582e-13	35	545
GOBP_MONOATOMIC_ION_TRANSPORT	3.07318e-11	3.30949e-13	54	1211
GOBP_CYTOKINE_PRODUCTION	3.34248e-11	3.63107e-13	46	917
GOMF_PURINE_NUCLEOTIDE_BINDING	5.49831e-11	6.02497e-13	71	1929
GOBP_MONOATOMIC_CATION_TRANSPORT	6.25679e-11	6.91522e-13	48	1007
GOCC_BASAL_PART_OF_CELL	6.67906e-11	7.44501e-13	27	334
GOBP_REGULATION_OF_CELL_CELL_ADHESION	8.08461e-11	9.08812e-13	33	507
GOMF_KINASE_BINDING	8.18248e-11	9.27544e-13	45	906
GOBP_GENERATION_OF_NEURONS	9.15763e-11	1.04673e-12	66	1737
GOBP_POSITIVE_REGULATION_OF_CELL_ACTIVATION	1.15275e-10	1.3285e-12	29	397
GOBP_CELL_PROJECTION_ORGANIZATION	1.20183e-10	1.39642e-12	67	1791
GOBP_POSITIVE_REGULATION_OF_GENE_EXPRESSION	1.22351e-10	1.43317e-12	55	1297
GOBP_POSITIVE_REGULATION_OF_PHOSPHORUS_METABOLIC_PROCESS	1.42018e-10	1.67695e-12	42	815
GOBP_RESPONSE_TO_NITROGEN_COMPOUND	1.70688e-10	2.03161e-12	48	1038
GOBP_POSITIVE_REGULATION_OF_PHOSPHORYLATION	2.06233e-10	2.47417e-12	39	721
GOBP_POSITIVE_REGULATION_OF_PROTEIN_MODIFICATION_PROCESS	2.09199e-10	2.52952e-12	43	861
GOBP_IMMUNE_RESPONSE_REGULATING_SIGNALING_PATHWAY	2.2091e-10	2.69199e-12	32	497
GOBP_INORGANIC_ION_HOMEOSTASIS	2.54765e-10	3.1286e-12	34	562
GOBP_CIRCULATORY_SYSTEM_DEVELOPMENT	2.69583e-10	3.33604e-12	53	1246
GOBP_VESICLE_MEDIATED_TRANSPORT	3.83547e-10	4.78256e-12	61	1585
GOBP_CELL_SURFACE_RECEPTOR_PROTEIN_TYROSINE_KINASE_SIGNALING_PATHWAY	3.85948e-10	4.84895e-12	36	636
GOBP_REGULATION_OF_PROTEIN_MODIFICATION_PROCESS	4.35617e-10	5.51414e-12	55	1343
GOBP_CARBOHYDRATE_DERIVATIVE_METABOLIC_PROCESS	4.47422e-10	5.70583e-12	48	1069
GOBP_RESPONSE_TO_INORGANIC_SUBSTANCE	5.90054e-10	7.58051e-12	32	517
GOBP_MAPK_CASCADE	5.90813e-10	7.70188e-12	41	819
GOCC_MEMBRANE_PROTEIN_COMPLEX	5.90813e-10	7.65971e-12	53	1274
GOBP_NEURON_DEVELOPMENT	6.42038e-10	8.43031e-12	55	1358
GOBP_PIGMENT_BIOSYNTHETIC_PROCESS	8.29541e-10	1.10491e-11	12	53
GOBP_POSITIVE_REGULATION_OF_CELL_DIFFERENTIATION	8.29541e-10	1.10165e-11	46	1013
GOBP_B_CELL_ACTIVATION	8.30022e-10	1.11339e-11	25	320
GOCC_ENDOSOME	9.00558e-10	1.21651e-11	46	1016
GOMF_PROTEIN_HOMODIMERIZATION_ACTIVITY	9.5006e-10	1.29235e-11	40	797
GOBP_MONOATOMIC_ION_TRANSMEMBRANE_TRANSPORT	9.56276e-10	1.30984e-11	43	906
GOBP_CELLULAR_RESPONSE_TO_NITROGEN_COMPOUND	1.22439e-09	1.68866e-11	35	631
GOBP_EPITHELIUM_DEVELOPMENT	1.35277e-09	1.8785e-11	54	1346
GOBP_REGULATION_OF_PROGRAMMED_CELL_DEATH	2.07884e-09	2.90637e-11	62	1700
GOBP_EMBRYO_DEVELOPMENT_ENDING_IN_BIRTH_OR_EGG_HATCHING	2.21315e-09	3.13565e-11	42	894
GOCC_BASOLATERAL_PLASMA_MEMBRANE	2.21315e-09	3.13596e-11	23	282
GOBP_LEUKOCYTE_CELL_CELL_ADHESION	2.74397e-09	3.91403e-11	28	426
GOBP_NEGATIVE_REGULATION_OF_RESPONSE_TO_STIMULUS	2.84666e-09	4.08741e-11	63	1758
GOCC_APICAL_PLASMA_MEMBRANE	3.01916e-09	4.36361e-11	28	428
GOBP_TAXIS	3.43349e-09	4.99487e-11	29	461
GOBP_ENDOCYTOSIS	3.55299e-09	5.20228e-11	37	727
GOMF_ACTIVE_TRANSMEMBRANE_TRANSPORTER_ACTIVITY	5.05081e-09	7.4431e-11	28	438
GOCC_SYNAPSE	6.7191e-09	9.96503e-11	63	1797
GOMF_PROTEIN_DIMERIZATION_ACTIVITY	9.89957e-09	1.47755e-10	46	1096
GOBP_NEGATIVE_REGULATION_OF_IMMUNE_SYSTEM_PROCESS	1.15752e-08	1.73858e-10	31	551
GOMF_PROTEIN_DOMAIN_SPECIFIC_BINDING	1.30935e-08	1.97899e-10	39	836
GOCC_CELL_CORTEX	1.36328e-08	2.07338e-10	23	310
GOBP_REGULATION_OF_ANATOMICAL_STRUCTURE_SIZE	1.38552e-08	2.12029e-10	32	589
GOBP_HEME_B_METABOLIC_PROCESS	1.53766e-08	2.36764e-10	6	8
GOBP_ANATOMICAL_STRUCTURE_FORMATION_INVOLVED_IN_MORPHOGENESIS	1.61693e-08	2.50498e-10	50	1277
GOMF_IMMUNE_RECEPTOR_ACTIVITY	1.64002e-08	2.55624e-10	16	141
GOBP_IMPORT_ACROSS_PLASMA_MEMBRANE	1.65675e-08	2.59796e-10	19	209
GOBP_REGULATION_OF_LEUKOCYTE_PROLIFERATION	1.75062e-08	2.7617e-10	22	287
GOMF_PRIMARY_ACTIVE_TRANSMEMBRANE_TRANSPORTER_ACTIVITY	1.79141e-08	2.84296e-10	16	142
GOBP_ANIMAL_ORGAN_MORPHOGENESIS	1.94649e-08	3.10748e-10	47	1162
GOCC_ORGANELLE_ENVELOPE	2.05434e-08	3.29906e-10	49	1246
GOBP_POSITIVE_REGULATION_OF_MAPK_CASCADE	2.19816e-08	3.55078e-10	30	534
GOMF_CYTOKINE_BINDING	2.65373e-08	4.31175e-10	16	146
GOBP_IN_UTERO_EMBRYONIC_DEVELOPMENT	2.75904e-08	4.50892e-10	31	573
GOBP_SECRETION	2.83813e-08	4.66498e-10	46	1136
GOBP_HEART_DEVELOPMENT	2.93495e-08	4.85184e-10	34	679
GOBP_SMALL_MOLECULE_METABOLIC_PROCESS	2.93893e-08	4.88618e-10	62	1825
GOCC_RECEPTOR_COMPLEX	3.6169e-08	6.04752e-10	26	417
GOBP_CIRCULATORY_SYSTEM_PROCESS	4.0645e-08	6.8418e-10	31	583
GOBP_T_CELL_PROLIFERATION	4.0645e-08	6.87272e-10	20	247
GOBP_REGULATION_OF_WOUND_HEALING	4.30477e-08	7.31965e-10	15	130
GOBP_POSITIVE_REGULATION_OF_RESPONSE_TO_EXTERNAL_STIMULUS	4.56495e-08	7.80518e-10	33	656
GOBP_TISSUE_MORPHOGENESIS	4.94416e-08	8.50025e-10	34	694
GOBP_POSITIVE_REGULATION_OF_CELLULAR_COMPONENT_ORGANIZATION	5.1585e-08	8.91749e-10	49	1284
GOBP_POSITIVE_REGULATION_OF_CYTOKINE_PRODUCTION	5.92177e-08	1.02929e-09	29	525
GOBP_EXPORT_FROM_CELL	6.77936e-08	1.18475e-09	43	1048
GOBP_REGULATION_OF_LEUKOCYTE_DIFFERENTIATION	6.80433e-08	1.20166e-09	24	369
GOBP_REGULATION_OF_ORGANELLE_ORGANIZATION	6.80433e-08	1.20197e-09	47	1212
GOBP_SUPRAMOLECULAR_FIBER_ORGANIZATION	7.09197e-08	1.25948e-09	38	854
GOBP_REGULATION_OF_IMMUNE_EFFECTOR_PROCESS	7.48401e-08	1.33618e-09	27	465
GOBP_VASCULATURE_DEVELOPMENT	7.70193e-08	1.38964e-09	37	819
GOCC_PLASMA_MEMBRANE_RAFT	7.70193e-08	1.38272e-09	15	136
GOBP_BLOOD_VESSEL_MORPHOGENESIS	8.76579e-08	1.58987e-09	33	675
GOBP_POSITIVE_REGULATION_OF_MYELOID_CELL_DIFFERENTIATION	9.13579e-08	1.6656e-09	14	117
GOBP_HEME_A_METABOLIC_PROCESS	9.45451e-08	1.73264e-09	6	10
GOBP_REGULATION_OF_MYELOID_CELL_DIFFERENTIATION	1.01937e-07	1.87773e-09	19	235
GOBP_REGULATION_OF_CELL_PROJECTION_ORGANIZATION	1.03574e-07	1.91767e-09	36	791
GOBP_POSITIVE_REGULATION_OF_CATALYTIC_ACTIVITY	1.06233e-07	1.97694e-09	39	907
GOBP_REGULATION_OF_TRANSMEMBRANE_TRANSPORT	1.12175e-07	2.09812e-09	28	508
GOBP_CELL_JUNCTION_ORGANIZATION	1.15236e-07	2.16625e-09	39	910
GOBP_ACTIN_FILAMENT_ORGANIZATION	1.16876e-07	2.20813e-09	27	476
GOCC_CELL_CELL_JUNCTION	1.31658e-07	2.49983e-09	29	546
GOMF_ADENYL_NUCLEOTIDE_BINDING	1.42762e-07	2.72416e-09	55	1591
GOBP_MEGAKARYOCYTE_DIFFERENTIATION	1.69666e-07	3.25355e-09	10	52
GOBP_NEGATIVE_REGULATION_OF_CELLULAR_COMPONENT_ORGANIZATION	1.90961e-07	3.67996e-09	35	773
GOBP_POSITIVE_REGULATION_OF_CELL_CELL_ADHESION	1.93082e-07	3.74803e-09	22	330
GOBP_REGULATION_OF_T_CELL_ACTIVATION	1.93082e-07	3.75731e-09	24	391
GOBP_RESPONSE_TO_OXIDATIVE_STRESS	2.23019e-07	4.36095e-09	24	394
GOBP_POSITIVE_REGULATION_OF_CELL_DEVELOPMENT	2.83995e-07	5.58011e-09	29	566
GOBP_CELL_SUBSTRATE_ADHESION	3.0005e-07	5.94721e-09	23	369
GOBP_REGULATION_OF_VESICLE_MEDIATED_TRANSPORT	3.0005e-07	5.95225e-09	30	603
GOMF_LIPID_BINDING	3.31721e-07	6.61186e-09	38	908
GOBP_REGULATION_OF_CELLULAR_LOCALIZATION	3.38702e-07	6.78301e-09	43	1112
GOBP_REGULATION_OF_COAGULATION	3.40397e-07	6.8491e-09	11	72
GOBP_REGULATION_OF_DEFENSE_RESPONSE	3.4131e-07	6.8997e-09	36	831
GOBP_AMEBOIDAL_TYPE_CELL_MIGRATION	3.93198e-07	7.98578e-09	26	472
GOBP_REGULATION_OF_CELLULAR_COMPONENT_BIOGENESIS	4.04247e-07	8.24838e-09	42	1078
GOBP_REGULATION_OF_MONOATOMIC_ION_TRANSPORT	5.68113e-07	1.16456e-08	27	515
GOBP_B_CELL_DIFFERENTIATION	6.15008e-07	1.2665e-08	16	184
GOBP_ANTIGEN_RECEPTOR_MEDIATED_SIGNALING_PATHWAY	6.61361e-07	1.3682e-08	16	185
GOMF_CYTOKINE_RECEPTOR_ACTIVITY	8.99367e-07	1.86908e-08	12	98
GOBP_GLAND_DEVELOPMENT	9.62076e-07	2.00849e-08	26	494
GOBP_POSITIVE_REGULATION_OF_TRANSFERASE_ACTIVITY	9.76019e-07	2.04682e-08	24	427
GOCC_CAVEOLA	9.96568e-07	2.09933e-08	12	99
GOBP_INFLAMMATORY_RESPONSE	1.03327e-06	2.1864e-08	35	830
GOBP_CELL_CYCLE	1.09731e-06	2.33227e-08	58	1834
GOMF_ENZYME_REGULATOR_ACTIVITY	1.13448e-06	2.42199e-08	46	1292
GOCC_PLASMA_MEMBRANE_PROTEIN_COMPLEX	1.15959e-06	2.48656e-08	29	606
GOBP_MYELOID_LEUKOCYTE_DIFFERENTIATION	1.19723e-06	2.59039e-08	19	276
GOBP_NEGATIVE_REGULATION_OF_DEVELOPMENTAL_PROCESS	1.19723e-06	2.6012e-08	40	1039
GOBP_POSITIVE_REGULATION_OF_LYMPHOCYTE_ACTIVATION	1.19723e-06	2.59189e-08	21	336
GOBP_RESPONSE_TO_TOXIC_SUBSTANCE	1.25169e-06	2.73135e-08	14	145
GOBP_CELL_PROJECTION_MORPHOGENESIS	1.35695e-06	2.97387e-08	33	762
GOMF_CALMODULIN_BINDING	1.40761e-06	3.09818e-08	16	196
GOBP_REGULATION_OF_ENDOCYTOSIS	1.50397e-06	3.33868e-08	21	341
GOMF_MONOATOMIC_ION_TRANSMEMBRANE_TRANSPORTER_ACTIVITY	1.50397e-06	3.32448e-08	32	727
GOMF_ACTIVE_MONOATOMIC_ION_TRANSMEMBRANE_TRANSPORTER_ACTIVITY	1.53722e-06	3.42702e-08	18	252
GOBP_ONE_CARBON_COMPOUND_TRANSPORT	1.54354e-06	3.4557e-08	7	24
GOBP_RESPONSE_TO_CYTOKINE	1.59165e-06	3.57842e-08	42	1136
GOBP_REGULATION_OF_CELLULAR_COMPONENT_SIZE	1.61626e-06	3.64903e-08	23	407
GOBP_REGULATION_OF_RESPONSE_TO_WOUNDING	1.92406e-06	4.36213e-08	15	175
GOBP_MUSCLE_STRUCTURE_DEVELOPMENT	2.06172e-06	4.69369e-08	33	777
GOBP_PLATELET_MORPHOGENESIS	2.07346e-06	4.74001e-08	7	25
GOBP_CARBOHYDRATE_DERIVATIVE_BIOSYNTHETIC_PROCESS	2.17327e-06	4.98871e-08	29	626
GOBP_POSITIVE_REGULATION_OF_KINASE_ACTIVITY	2.36947e-06	5.46146e-08	21	351
GOBP_CELLULAR_RESPONSE_TO_TOXIC_SUBSTANCE	2.42679e-06	5.61652e-08	10	69
GOBP_RESPONSE_TO_GROWTH_FACTOR	2.55597e-06	5.93962e-08	31	707
GOBP_PROTEIN_MATURATION	2.57543e-06	6.00917e-08	26	522
GOBP_CELLULAR_RESPONSE_TO_CHEMICAL_STRESS	2.62341e-06	6.14591e-08	20	322
GOBP_REGULATION_OF_HYDROLASE_ACTIVITY	2.69054e-06	6.32859e-08	35	867
GOBP_MEGAKARYOCYTE_DEVELOPMENT	2.70779e-06	6.40584e-08	7	26
GOCC_NEURON_PROJECTION	2.70779e-06	6.42032e-08	50	1516
GOMF_PROTEIN_MACROMOLECULE_ADAPTOR_ACTIVITY	2.72369e-06	6.48375e-08	39	1033
GOBP_HOMOTYPIC_CELL_CELL_ADHESION	2.77749e-06	6.63806e-08	11	89
GOBP_ACTIN_FILAMENT_BUNDLE_ORGANIZATION	3.28909e-06	7.89183e-08	15	183
GOBP_NEGATIVE_REGULATION_OF_GENE_EXPRESSION	3.58411e-06	8.63355e-08	45	1305
GOBP_CELL_CHEMOTAXIS	3.60702e-06	8.72282e-08	20	329
GOBP_PROTEIN_CONTAINING_COMPLEX_ASSEMBLY	3.6417e-06	8.84108e-08	50	1532
GOBP_LEUKOCYTE_MIGRATION	3.79294e-06	9.27992e-08	22	395
GOMF_MOLECULAR_ADAPTOR_ACTIVITY	3.79294e-06	9.27683e-08	43	1220
GOBP_PROTEIN_TRANSPORT	3.80502e-06	9.34541e-08	49	1489
GOBP_REGULATION_OF_MONOATOMIC_ION_TRANSMEMBRANE_TRANSPORT	4.08881e-06	1.00811e-07	21	364
GOBP_B_CELL_RECEPTOR_SIGNALING_PATHWAY	4.18436e-06	1.03561e-07	9	56
GOMF_IMMUNOGLOBULIN_BINDING	4.52671e-06	1.12462e-07	7	28
GOBP_RESPONSE_TO_PEPTIDE_HORMONE	4.62624e-06	1.15372e-07	22	400
GOBP_CELLULAR_RESPONSE_TO_OXIDATIVE_STRESS	4.6912e-06	1.17435e-07	17	244
GOBP_IMMUNE_RESPONSE_REGULATING_CELL_SURFACE_RECEPTOR_SIGNALING_PATHWAY	4.73135e-06	1.18887e-07	19	304
GOBP_REGULATION_OF_CELL_MORPHOGENESIS	5.37194e-06	1.35491e-07	18	276
GOBP_NUCLEOBASE_CONTAINING_SMALL_MOLECULE_METABOLIC_PROCESS	5.45767e-06	1.38169e-07	29	657
GOBP_MORPHOGENESIS_OF_AN_EPITHELIUM	5.49564e-06	1.40168e-07	27	582
GOBP_REGULATION_OF_TRANSFERASE_ACTIVITY	5.49564e-06	1.40086e-07	30	696
GOMF_ACTIN_FILAMENT_BINDING	5.64152e-06	1.44422e-07	16	219
GOBP_NEGATIVE_REGULATION_OF_MOLECULAR_FUNCTION	5.8509e-06	1.50366e-07	35	899
GOBP_POSITIVE_REGULATION_OF_LEUKOCYTE_CELL_CELL_ADHESION	5.8509e-06	1.50888e-07	18	278
GOCC_ENDOPLASMIC_RETICULUM	6.68644e-06	1.73067e-07	57	1898
GOBP_RESPONSE_TO_REACTIVE_OXYGEN_SPECIES	6.98045e-06	1.81336e-07	15	195
GOBP_DETOXIFICATION	7.09942e-06	1.85097e-07	10	78
GOBP_ESTABLISHMENT_OF_PROTEIN_LOCALIZATION	7.1693e-06	1.87596e-07	54	1759
GOBP_RECEPTOR_MEDIATED_ENDOCYTOSIS	7.48737e-06	1.96626e-07	18	283
GOBP_ORGANONITROGEN_COMPOUND_CATABOLIC_PROCESS	7.49674e-06	1.97581e-07	47	1435
GOBP_VASCULAR_PROCESS_IN_CIRCULATORY_SYSTEM	7.87875e-06	2.08393e-07	17	254
GOBP_PLATELET_AGGREGATION	8.37806e-06	2.22391e-07	9	61
GOBP_REGULATION_OF_RESPONSE_TO_BIOTIC_STIMULUS	8.81662e-06	2.34865e-07	26	560
GOCC_IGG_IMMUNOGLOBULIN_COMPLEX	9.76579e-06	2.61073e-07	5	11
GOBP_REGULATION_OF_T_CELL_PROLIFERATION	1.00085e-05	2.68507e-07	15	201
GOCC_PLATELET_ALPHA_GRANULE	1.05073e-05	2.82882e-07	6	20
GOBP_NEGATIVE_REGULATION_OF_PROTEIN_METABOLIC_PROCESS	1.08183e-05	2.92276e-07	36	967
GOBP_MULTICELLULAR_ORGANISMAL_LEVEL_IRON_ION_HOMEOSTASIS	1.12179e-05	3.04133e-07	7	32
GOBP_POSITIVE_REGULATION_OF_LEUKOCYTE_PROLIFERATION	1.13214e-05	3.08007e-07	14	176
GOBP_ORGANOPHOSPHATE_METABOLIC_PROCESS	1.13431e-05	3.09669e-07	37	1012
GOBP_NEGATIVE_REGULATION_OF_CELL_COMMUNICATION	1.19308e-05	3.2684e-07	48	1507
GOBP_POSITIVE_REGULATION_OF_NUCLEOBASE_CONTAINING_COMPOUND_METABOLIC_PROCESS	1.3177e-05	3.62962e-07	58	1991
GOBP_PURINE_CONTAINING_COMPOUND_METABOLIC_PROCESS	1.3177e-05	3.63468e-07	26	573
GOCC_ACTIN_BASED_CELL_PROJECTION	1.35764e-05	3.75769e-07	16	235
GOBP_CELLULAR_RESPONSE_TO_PEPTIDE_HORMONE_STIMULUS	1.44044e-05	4.00046e-07	18	297
GOMF_OXIDOREDUCTASE_ACTIVITY	1.44524e-05	4.02746e-07	31	772
GOCC_ADHERENS_JUNCTION	1.46972e-05	4.10956e-07	13	154
GOBP_REGULATION_OF_METAL_ION_TRANSPORT	1.58662e-05	4.45141e-07	22	433
GOBP_MEMBRANE_ORGANIZATION	1.59689e-05	4.49531e-07	31	776
GOCC_CELL_BODY	1.66759e-05	4.71009e-07	33	860
GOBP_EPITHELIAL_TUBE_MORPHOGENESIS	1.68533e-05	4.77612e-07	21	400
GOBP_POSITIVE_REGULATION_OF_SECRETION	1.75768e-05	4.99774e-07	22	436
GOBP_HEMOGLOBIN_METABOLIC_PROCESS	1.86261e-05	5.31371e-07	6	22
GOBP_RESPONSE_TO_BACTERIUM	1.8719e-05	5.35788e-07	34	907
GOCC_MICROVILLUS	1.87441e-05	5.38277e-07	11	109
GOBP_POSITIVE_REGULATION_OF_DEFENSE_RESPONSE	1.92521e-05	5.54685e-07	24	511
GOBP_REGULATION_OF_CYSTEINE_TYPE_ENDOPEPTIDASE_ACTIVITY	1.95243e-05	5.64372e-07	15	213
GOBP_NEGATIVE_REGULATION_OF_CELL_DIFFERENTIATION	1.95952e-05	5.68272e-07	30	744
GOBP_MULTICELLULAR_ORGANISMAL_LEVEL_CHEMICAL_HOMEOSTASIS	2.00654e-05	5.83802e-07	10	88
GOBP_EPITHELIAL_CELL_PROLIFERATION	2.03657e-05	5.94464e-07	24	513
GOBP_REGULATION_OF_KINASE_ACTIVITY	2.08424e-05	6.10348e-07	26	589
GOBP_POSITIVE_REGULATION_OF_IMMUNE_EFFECTOR_PROCESS	2.1016e-05	6.17417e-07	18	306
GOBP_TISSUE_REMODELING	2.28685e-05	6.74001e-07	15	216
GOBP_ORGANIC_ANION_TRANSPORT	2.28946e-05	6.76932e-07	22	444
GOBP_NEGATIVE_REGULATION_OF_PROGRAMMED_CELL_DEATH	2.40548e-05	7.13508e-07	37	1048
GOBP_REGULATION_OF_LEUKOCYTE_MIGRATION	2.45445e-05	7.30353e-07	16	247
GOBP_NEGATIVE_REGULATION_OF_WOUND_HEALING	2.49073e-05	7.43502e-07	9	70
GOCC_BOUNDING_MEMBRANE_OF_ORGANELLE	2.50023e-05	7.487e-07	44	1365
GOMF_MONOATOMIC_CATION_TRANSMEMBRANE_TRANSPORTER_ACTIVITY	2.61306e-05	7.84955e-07	26	597
GOBP_CELLULAR_RESPONSE_TO_STRESS	2.6589e-05	8.01236e-07	54	1844
GOBP_REGULATION_OF_CALCIUM_ION_TRANSPORT	2.69946e-05	8.16008e-07	17	280
GOBP_CALCIUM_ION_TRANSPORT	3.1127e-05	9.43865e-07	22	453
GOCC_AXON	3.13438e-05	9.53401e-07	30	763
GOCC_GLUTAMATERGIC_SYNAPSE	3.1874e-05	9.7254e-07	31	805
GOBP_RESPONSE_TO_ORGANIC_CYCLIC_COMPOUND	3.28033e-05	1.00399e-06	32	848
GOBP_PEPTIDYL_AMINO_ACID_MODIFICATION	3.41465e-05	1.04833e-06	33	892
GOBP_POSITIVE_REGULATION_OF_ERK1_AND_ERK2_CASCADE	3.4407e-05	1.06608e-06	15	224
GOBP_REGULATION_OF_CHEMOTAXIS	3.4407e-05	1.06608e-06	15	224
GOBP_REGULATION_OF_SECRETION	3.4407e-05	1.06048e-06	30	767
GOCC_MITOCHONDRION	3.49722e-05	1.08689e-06	55	1912
GOBP_CELL_JUNCTION_ASSEMBLY	3.49755e-05	1.0903e-06	24	531
GOBP_CELL_MORPHOGENESIS_INVOLVED_IN_NEURON_DIFFERENTIATION	3.50874e-05	1.0971e-06	28	687
GOBP_REGULATION_OF_CYTOSKELETON_ORGANIZATION	3.59253e-05	1.12669e-06	24	532
GOCC_MITOCHONDRIAL_ENVELOPE	3.79666e-05	1.1943e-06	31	813
GOBP_FIBROBLAST_MIGRATION	3.80572e-05	1.20075e-06	9	74
GOBP_REGULATION_OF_INNATE_IMMUNE_RESPONSE	4.26954e-05	1.35112e-06	22	463
GOBP_REGULATION_OF_NEURON_PROJECTION_DEVELOPMENT	4.40137e-05	1.39857e-06	25	577
GOBP_VIRAL_PROCESS	4.40137e-05	1.40115e-06	18	324
GOBP_REGULATION_OF_HEMOGLOBIN_BIOSYNTHETIC_PROCESS	4.47053e-05	1.43584e-06	4	7
GOCC_SPECTRIN_ASSOCIATED_CYTOSKELETON	4.47053e-05	1.43584e-06	4	7
GOMF_CONNEXIN_BINDING	4.47053e-05	1.43584e-06	4	7
GOBP_INTRACELLULAR_TRANSPORT	4.56557e-05	1.47068e-06	43	1354
GOBP_EMBRYONIC_ORGAN_DEVELOPMENT	4.66812e-05	1.50812e-06	24	541
GOCC_POSTSYNAPSE	4.73117e-05	1.53296e-06	34	951
GOBP_POSITIVE_REGULATION_OF_FIBROBLAST_MIGRATION	4.80462e-05	1.5613e-06	6	26
GOBP_LIPID_BIOSYNTHETIC_PROCESS	4.83347e-05	1.57524e-06	28	700
GOBP_REGULATION_OF_ENDOPEPTIDASE_ACTIVITY	4.88549e-05	1.59681e-06	18	327
GOBP_HEMOGLOBIN_BIOSYNTHETIC_PROCESS	4.93561e-05	1.61785e-06	5	15
GOBP_ORGANOPHOSPHATE_BIOSYNTHETIC_PROCESS	5.04807e-05	1.65948e-06	24	544
GOBP_LIPID_METABOLIC_PROCESS	5.10384e-05	1.68264e-06	45	1455
GOBP_ORGANIC_ACID_TRANSPORT	5.2589e-05	1.73873e-06	19	363
GOBP_REGULATION_OF_SUPRAMOLECULAR_FIBER_ORGANIZATION	5.25996e-05	1.74405e-06	20	398
GOBP_RESPONSE_TO_ALCOHOL	5.26155e-05	1.74954e-06	16	264
GOBP_INORGANIC_ION_IMPORT_ACROSS_PLASMA_MEMBRANE	5.40947e-05	1.80384e-06	11	123
GOCC_CELL_PROJECTION_MEMBRANE	5.43319e-05	1.81688e-06	18	330
GOBP_CENTRAL_NERVOUS_SYSTEM_DEVELOPMENT	5.75018e-05	1.93375e-06	35	1005
GOBP_NUCLEOSIDE_PHOSPHATE_BIOSYNTHETIC_PROCESS	5.75018e-05	1.92963e-06	16	266
GOBP_B_CELL_PROLIFERATION	5.77799e-05	1.95401e-06	11	124
GOCC_CORTICAL_CYTOSKELETON	5.77799e-05	1.95401e-06	11	124
GOBP_NEGATIVE_REGULATION_OF_RESPONSE_TO_EXTERNAL_STIMULUS	5.98604e-05	2.03003e-06	20	402
GOBP_MITOTIC_CELL_CYCLE	6.43472e-05	2.18827e-06	32	880
GOBP_SMALL_MOLECULE_BIOSYNTHETIC_PROCESS	6.46516e-05	2.20473e-06	25	592
GOMF_GUANYL_NUCLEOTIDE_EXCHANGE_FACTOR_ACTIVITY	6.67465e-05	2.28247e-06	14	208
GOBP_IRON_ION_TRANSPORT	6.78834e-05	2.32776e-06	8	60
GOBP_RESPONSE_TO_METAL_ION	6.965e-05	2.39492e-06	17	303
GOBP_STRIATED_MUSCLE_TISSUE_DEVELOPMENT	7.25862e-05	2.50352e-06	17	304
GOBP_SYMBIONT_ENTRY_INTO_HOST	7.25862e-05	2.51645e-06	10	103
GOBP_TRANSITION_METAL_ION_TRANSPORT	7.25862e-05	2.51645e-06	10	103
GOBP_REGULATION_OF_ACTIN_FILAMENT_BASED_PROCESS	7.57938e-05	2.63481e-06	20	409
GOBP_CYTOKINE_PRODUCTION_INVOLVED_IN_IMMUNE_RESPONSE	7.62154e-05	2.65667e-06	12	154
GOBP_CALCIUM_ION_TRANSMEMBRANE_TRANSPORT	7.90555e-05	2.76313e-06	18	340
GOCC_B_CELL_RECEPTOR_COMPLEX	8.08876e-05	2.83888e-06	4	8
GOMF_INTEGRIN_BINDING	8.08876e-05	2.84245e-06	12	155
GOBP_PEPTIDYL_TYROSINE_MODIFICATION	8.10685e-05	2.85647e-06	17	307
GOBP_REGULATION_OF_CELL_SIZE	8.52955e-05	3.01346e-06	14	213
GOBP_ANGIOGENESIS	8.69614e-05	3.08053e-06	24	564
GOBP_RESPONSE_TO_HORMONE	8.90283e-05	3.16216e-06	30	810
GOMF_ORGANIC_ACID_BINDING	9.4344e-05	3.35988e-06	14	215
GOBP_NEGATIVE_REGULATION_OF_CYTOKINE_PRODUCTION	0.000103613	3.69978e-06	17	313
GOMF_PHOSPHOLIPID_BINDING	0.000103987	3.72296e-06	22	493
GOBP_POSITIVE_REGULATION_OF_HEMOPOIESIS	0.000104225	3.7413e-06	14	217
GOBP_VIRAL_LIFE_CYCLE	0.000104302	3.75393e-06	15	248
GOCC_CELL_LEADING_EDGE	0.000104859	3.78389e-06	20	419
GOBP_MESENCHYME_DEVELOPMENT	0.000106697	3.86029e-06	17	314
GOCC_CELL_SUBSTRATE_JUNCTION	0.000106774	3.88322e-06	13	188
GOMF_ATPASE_COUPLED_TRANSMEMBRANE_TRANSPORTER_ACTIVITY	0.000106774	3.87378e-06	10	108
GOBP_MAINTENANCE_OF_LOCATION_IN_CELL	0.000113523	4.13943e-06	15	250
GOBP_AXON_DEVELOPMENT	0.000116824	4.27083e-06	24	575
GOMF_GUANYL_RIBONUCLEOTIDE_BINDING	0.000120087	4.40143e-06	19	387
GOBP_GAS_TRANSPORT	0.000121202	4.45377e-06	5	18
GOBP_POSITIVE_REGULATION_OF_CHEMOTAXIS	0.000122037	4.49599e-06	12	162
GOBP_NEGATIVE_REGULATION_OF_CELL_ADHESION	0.000123643	4.56683e-06	17	318
GOBP_SEROTONIN_TRANSPORT	0.000126844	4.69702e-06	6	31
GOBP_REGULATION_OF_CELL_CYCLE	0.000129395	4.80647e-06	36	1093
GOBP_REGULATION_OF_EPITHELIAL_CELL_PROLIFERATION	0.000129395	4.84041e-06	20	426
GOBP_REGULATION_OF_PEPTIDASE_ACTIVITY	0.000129395	4.84041e-06	20	426
GOBP_STRIATED_MUSCLE_CELL_DIFFERENTIATION	0.000129395	4.83584e-06	18	354
GOBP_CELLULAR_RESPONSE_TO_INSULIN_STIMULUS	0.000129818	4.86849e-06	14	222
GOBP_POSITIVE_REGULATION_OF_ENDOCYTOSIS	0.000130073	4.89033e-06	13	192
GOBP_POSITIVE_REGULATION_OF_ORGANELLE_ORGANIZATION	0.000132655	4.99994e-06	23	541
GOCC_SUPRAMOLECULAR_POLYMER	0.000133057	5.02765e-06	34	1005
GOBP_ERK1_AND_ERK2_CASCADE	0.000137948	5.22548e-06	18	356
GOMF_PHOSPHOPROTEIN_BINDING	0.000141631	5.37841e-06	10	112
GOBP_ACTOMYOSIN_STRUCTURE_ORGANIZATION	0.00014179	5.39783e-06	14	224
GOCC_INTERCALATED_DISC	0.000142356	5.4328e-06	8	67
GOMF_CARBOHYDRATE_BINDING	0.000145789	5.5776e-06	16	289
GOBP_EMBRYONIC_HEMOPOIESIS	0.000148902	5.71077e-06	6	32
GOBP_ORGANIC_ACID_BIOSYNTHETIC_PROCESS	0.00015173	5.84545e-06	17	324
GOBP_POSITIVE_REGULATION_OF_CELL_PROJECTION_ORGANIZATION	0.00015173	5.84788e-06	21	469
GOCC_VESICLE_MEMBRANE	0.00015346	5.92906e-06	27	709
GOCC_LATE_ENDOSOME	0.000156449	6.05933e-06	15	258
GOBP_REGULATION_OF_ERYTHROCYTE_DIFFERENTIATION	0.000161784	6.28123e-06	7	49
GOBP_POSITIVE_REGULATION_OF_T_CELL_PROLIFERATION	0.00016198	6.30417e-06	10	114
GOCC_PLASMA_MEMBRANE_SIGNALING_RECEPTOR_COMPLEX	0.000165824	6.46941e-06	13	197
GOBP_INSULIN_RECEPTOR_SIGNALING_PATHWAY	0.000174335	6.8217e-06	11	141
GOMF_LYASE_ACTIVITY	0.000174335	6.83439e-06	13	198
GOBP_CELLULAR_RESPONSE_TO_METAL_ION	0.000176672	6.9427e-06	12	169
GOMF_METAL_ION_TRANSMEMBRANE_TRANSPORTER_ACTIVITY	0.000178903	7.0473e-06	20	437
GOBP_CALCIUM_ION_TRANSMEMBRANE_IMPORT_INTO_CYTOSOL	0.000182347	7.21742e-06	13	199
GOBP_NEGATIVE_REGULATION_OF_COAGULATION	0.000182347	7.21355e-06	7	50
GOBP_REGULATION_OF_CELL_SHAPE	0.000183262	7.29972e-06	11	142
GOBP_REGULATION_OF_LYMPHOCYTE_DIFFERENTIATION	0.000183262	7.30554e-06	14	230
GOBP_TYPE_II_INTERFERON_PRODUCTION	0.000183262	7.29972e-06	11	142
GOBP_LAMELLIPODIUM_ORGANIZATION	0.000187381	7.50514e-06	9	92
GOCC_CELL_CELL_CONTACT_ZONE	0.000187381	7.50514e-06	9	92
GOBP_HEART_MORPHOGENESIS	0.000187727	7.53673e-06	16	296
GOBP_MUSCLE_CELL_DIFFERENTIATION	0.000187856	7.55968e-06	21	477
GOBP_CALCIUM_MEDIATED_SIGNALING	0.000188107	7.61926e-06	13	200
GOBP_MUSCLE_TISSUE_DEVELOPMENT	0.000188107	7.64085e-06	22	516
GOBP_POSITIVE_REGULATION_OF_CYTOSOLIC_CALCIUM_ION_CONCENTRATION	0.000188107	7.61926e-06	13	200
GOMF_ACYLTRANSFERASE_ACTIVITY	0.000188107	7.62679e-06	27	719
GOBP_GLIOGENESIS	0.000190995	7.83035e-06	19	403
GOBP_PLASMA_MEMBRANE_ORGANIZATION	0.000190995	7.82805e-06	12	171
GOBP_REGULATION_OF_GROWTH	0.000190995	7.78473e-06	26	678
GOBP_RIBOSE_PHOSPHATE_METABOLIC_PROCESS	0.000190995	7.80283e-06	21	478
GOBP_PROTEIN_ACTIVATION_CASCADE	0.000191508	7.86945e-06	5	20
GOMF_BETA_CATENIN_BINDING	0.000193034	7.95038e-06	10	117
GOCC_ORGANELLE_INNER_MEMBRANE	0.000193554	7.99007e-06	24	597
GOCC_OUTER_MEMBRANE	0.000194867	8.06269e-06	14	232
GOMF_AMIDE_TRANSMEMBRANE_TRANSPORTER_ACTIVITY	0.000198994	8.27103e-06	6	34
GOMF_OXIDOREDUCTION_DRIVEN_ACTIVE_TRANSMEMBRANE_TRANSPORTER_ACTIVITY	0.000198994	8.27103e-06	6	34
GOBP_POSITIVE_REGULATION_OF_LEUKOCYTE_MIGRATION	0.000199331	8.30672e-06	12	172
GOBP_SMALL_GTPASE_MEDIATED_SIGNAL_TRANSDUCTION	0.000199331	8.32271e-06	20	442
GOBP_TUMOR_NECROSIS_FACTOR_SUPERFAMILY_CYTOKINE_PRODUCTION	0.0002027	8.48255e-06	13	202
GOCC_PERINUCLEAR_REGION_OF_CYTOPLASM	0.000205819	8.63249e-06	27	724
GOBP_REGULATION_OF_MONONUCLEAR_CELL_MIGRATION	0.000212035	8.91323e-06	11	145
GOBP_NEGATIVE_REGULATION_OF_RESPONSE_TO_WOUNDING	0.00021263	8.95832e-06	9	94
GOBP_RESPONSE_TO_INSULIN	0.000216343	9.1352e-06	15	267
GOBP_LEUKOCYTE_CHEMOTAXIS	0.000220436	9.32886e-06	14	235
GOBP_PHOSPHATIDYLINOSITOL_3_KINASE_PROTEIN_KINASE_B_SIGNAL_TRANSDUCTION	0.000221365	9.40496e-06	17	336
GOBP_POSITIVE_REGULATION_OF_PHOSPHATIDYLINOSITOL_3_KINASE_PROTEIN_KINASE_B_SIGNAL_TRANSDUCTION	0.000221365	9.43091e-06	13	204
GOBP_REGULATION_OF_FIBROBLAST_MIGRATION	0.000221365	9.42467e-06	7	52
GOBP_CELLULAR_RESPONSE_TO_REACTIVE_OXYGEN_SPECIES	0.000222867	9.51597e-06	11	146
GOBP_CELL_CELL_SIGNALING	0.000223347	9.55753e-06	43	1460
GOBP_ORGANIC_ACID_METABOLIC_PROCESS	0.000227323	9.74914e-06	33	992
GOBP_LAMELLIPODIUM_ASSEMBLY	0.000241547	1.0382e-05	8	73
GOBP_POSITIVE_REGULATION_OF_PEPTIDYL_TYROSINE_PHOSPHORYLATION	0.000243471	1.04877e-05	12	176
GOBP_CELL_MATRIX_ADHESION	0.000249429	1.07679e-05	14	238
GOMF_TRANSFERASE_ACTIVITY_TRANSFERRING_PHOSPHORUS_CONTAINING_GROUPS	0.00025346	1.09659e-05	31	908
GOBP_CELLULAR_RESPONSE_TO_INORGANIC_SUBSTANCE	0.00026037	1.12894e-05	14	239
GOCC_BRUSH_BORDER	0.000265039	1.15419e-05	11	149
GOMF_UBIQUITIN_LIKE_PROTEIN_BINDING	0.000265039	1.15222e-05	10	122
GOBP_LYMPHOCYTE_MIGRATION	0.000265474	1.1586e-05	9	97
GOBP_NATURAL_KILLER_CELL_DIFFERENTIATION	0.000266701	1.16899e-05	6	36
GOBP_OSSIFICATION	0.000266701	1.16754e-05	21	491
GOBP_POSITIVE_REGULATION_OF_TRANSCRIPTION_BY_RNA_POLYMERASE_II	0.000266807	1.17198e-05	39	1280
GOBP_SKIN_DEVELOPMENT	0.000268677	1.18273e-05	17	342
GOBP_CARBOHYDRATE_DERIVATIVE_CATABOLIC_PROCESS	0.000269547	1.1891e-05	15	273
GOBP_HEAD_DEVELOPMENT	0.000273947	1.21369e-05	28	781
GOBP_REGULATION_OF_PROTEOLYSIS	0.000273947	1.21258e-05	27	738
GOBP_POSITIVE_REGULATION_OF_RNA_METABOLIC_PROCESS	0.000274515	1.2188e-05	49	1772
GOBP_REGULATION_OF_ESTABLISHMENT_OF_PROTEIN_LOCALIZATION	0.000284685	1.26664e-05	24	614
GOBP_REGULATION_OF_PRODUCTION_OF_MOLECULAR_MEDIATOR_OF_IMMUNE_RESPONSE	0.000288416	1.28597e-05	13	210
GOBP_POSITIVE_REGULATION_OF_MONOATOMIC_ION_TRANSPORT	0.000290731	1.29904e-05	14	242
GOBP_REGULATION_OF_SYSTEM_PROCESS	0.000294851	1.32023e-05	25	657
GOBP_T_CELL_DIFFERENTIATION	0.000294979	1.32359e-05	17	345
GOBP_GROWTH	0.000300004	1.34897e-05	35	1100
GOBP_ESTABLISHMENT_OF_ORGANELLE_LOCALIZATION	0.00030131	1.35769e-05	21	496
GOBP_VASCULOGENESIS	0.00030299	1.36812e-05	9	99
GOCC_NUCLEAR_ENVELOPE	0.000307743	1.39249e-05	20	458
GOCC_LAMELLIPODIUM	0.000324127	1.46968e-05	12	182
GOBP_SUBSTRATE_ADHESION_DEPENDENT_CELL_SPREADING	0.000326024	1.48445e-05	9	100
GOMF_UBIQUITIN_BINDING	0.000326024	1.48445e-05	9	100
GOBP_REGULATION_OF_BINDING	0.000336348	1.53463e-05	17	349
GOBP_NEGATIVE_REGULATION_OF_PROTEIN_LOCALIZATION	0.000341388	1.56085e-05	14	246
GOBP_REGULATION_OF_MYELOID_LEUKOCYTE_DIFFERENTIATION	0.000343888	1.57553e-05	11	154
GOBP_POSITIVE_REGULATION_OF_PROTEIN_LOCALIZATION	0.000345397	1.5857e-05	22	541
GOBP_REGULATION_OF_ADAPTIVE_IMMUNE_RESPONSE	0.000355003	1.63316e-05	14	247
GOBP_AMINO_ACID_TRANSPORT	0.000355654	1.63951e-05	12	184
GOBP_REGULATION_OF_CALCIUM_ION_TRANSMEMBRANE_TRANSPORT	0.00037466	1.73067e-05	12	185
GOBP_AMINO_ACID_IMPORT_ACROSS_PLASMA_MEMBRANE	0.000378159	1.75041e-05	7	57
GOMF_PROTEIN_TYROSINE_KINASE_BINDING	0.000378642	1.75622e-05	10	128
GOBP_NEGATIVE_REGULATION_OF_ORGANELLE_ORGANIZATION	0.000398007	1.85245e-05	18	391
GOCC_SOMATODENDRITIC_COMPARTMENT	0.000398007	1.85355e-05	35	1117
GOBP_REGULATION_OF_PEPTIDYL_TYROSINE_PHOSPHORYLATION	0.000418474	1.95283e-05	14	251
GOBP_POSITIVE_REGULATION_OF_PROGRAMMED_CELL_DEATH	0.000420194	1.96879e-05	25	673
GOCC_MULTIVESICULAR_BODY	0.000420194	1.96611e-05	7	58
GOBP_REGULATION_OF_CYTOKINE_PRODUCTION_INVOLVED_IN_IMMUNE_RESPONSE	0.000428195	2.01032e-05	10	130
GOBP_BIOMINERAL_TISSUE_DEVELOPMENT	0.000431773	2.0312e-05	12	188
GOBP_CYTOKINE_MEDIATED_SIGNALING_PATHWAY	0.000439562	2.07615e-05	20	471
GOBP_ORGANELLE_LOCALIZATION	0.000439562	2.07268e-05	24	633
GOBP_MORPHOGENESIS_OF_A_BRANCHING_STRUCTURE	0.000450571	2.1324e-05	14	253
GOBP_RENAL_SYSTEM_PROCESS	0.000453129	2.14879e-05	10	131
GOBP_CELL_SUBSTRATE_JUNCTION_ORGANIZATION	0.000463171	2.20078e-05	9	105
GOMF_NUCLEOSIDE_TRIPHOSPHATASE_REGULATOR_ACTIVITY	0.000475089	2.2619e-05	19	435
GOBP_POSITIVE_REGULATION_OF_CELL_CYCLE	0.000477516	2.27796e-05	17	360
GOBP_CELL_DIVISION	0.000479606	2.29247e-05	24	637
GOBP_PROTEIN_POLYMERIZATION	0.000483621	2.31623e-05	15	289
GOBP_MESENCHYMAL_CELL_DIFFERENTIATION	0.000484779	2.32635e-05	14	255
GOCC_SUPRAMOLECULAR_COMPLEX	0.000486478	2.3391e-05	40	1369
GOBP_PROTEOLYSIS	0.000499968	2.41341e-05	48	1769
GOBP_REGULATION_OF_CELL_JUNCTION_ASSEMBLY	0.000499968	2.41079e-05	15	290
GOBP_POSITIVE_REGULATION_OF_PHAGOCYTOSIS	0.000508258	2.45823e-05	8	82
GOBP_REGULATION_OF_MEMBRANE_POTENTIAL	0.00051565	2.49885e-05	21	517
GOBP_DEFINITIVE_HEMOPOIESIS	0.000522309	2.54099e-05	5	25
GOBP_IRON_ION_TRANSMEMBRANE_TRANSPORT	0.000522309	2.54099e-05	5	25
GOBP_PARAXIAL_MESODERM_MORPHOGENESIS	0.000561729	2.73807e-05	4	13
GOBP_POSITIVE_REGULATION_OF_LEUKOCYTE_CHEMOTAXIS	0.000564629	2.75754e-05	9	108
GOBP_REGULATION_OF_LEUKOCYTE_CHEMOTAXIS	0.000568591	2.78763e-05	10	135
GOCC_ACTIN_FILAMENT	0.000568591	2.78763e-05	10	135
GOBP_POSITIVE_REGULATION_OF_EPITHELIAL_CELL_MIGRATION	0.000576324	2.83099e-05	11	164
GOBP_DETECTION_OF_VIRUS	0.000585137	2.90192e-05	3	5
GOBP_ENERGY_COUPLED_PROTON_TRANSMEMBRANE_TRANSPORT_AGAINST_ELECTROCHEMICAL_GRADIENT	0.000585137	2.90192e-05	3	5
GOBP_POSITIVE_REGULATION_OF_HEMOGLOBIN_BIOSYNTHETIC_PROCESS	0.000585137	2.90192e-05	3	5
GOBP_PROTOPORPHYRINOGEN_IX_METABOLIC_PROCESS	0.000585137	2.90192e-05	3	5
GOCC_GLYCOPROTEIN_IB_IX_V_COMPLEX	0.000585137	2.90192e-05	3	5
GOBP_BRANCHING_MORPHOGENESIS_OF_AN_EPITHELIAL_TUBE	0.000586632	2.91487e-05	12	195
GOBP_POSITIVE_REGULATION_OF_RESPONSE_TO_BIOTIC_STIMULUS	0.000610225	3.03787e-05	18	406
GOBP_CELLULAR_RESPONSE_TO_HYDROGEN_PEROXIDE	0.000612394	3.06023e-05	7	62
GOMF_PROTEIN_KINASE_C_BINDING	0.000612394	3.06023e-05	7	62
GOBP_RESPONSE_TO_OXYGEN_RADICAL	0.000620941	3.10881e-05	5	26
GOBP_NEGATIVE_REGULATION_OF_NUCLEOBASE_CONTAINING_COMPOUND_METABOLIC_PROCESS	0.000656337	3.29222e-05	42	1489
GOBP_PHAGOCYTOSIS	0.000665681	3.34538e-05	13	230
GOBP_INTESTINAL_ABSORPTION	0.000666007	3.3596e-05	6	43
GOBP_NEGATIVE_CHEMOTAXIS	0.000666007	3.3596e-05	6	43
GOBP_CELLULAR_LIPID_METABOLIC_PROCESS	0.000666081	3.37047e-05	33	1056
GOBP_REGULATION_OF_CELL_GROWTH	0.000666081	3.37256e-05	19	448
GOBP_POSITIVE_REGULATION_OF_CALCIUM_ION_TRANSPORT	0.000704937	3.58262e-05	10	139
GOBP_SENSORY_SYSTEM_DEVELOPMENT	0.000704937	3.58096e-05	19	450
GOCC_CYTOPLASMIC_SIDE_OF_PLASMA_MEMBRANE	0.000733001	3.73217e-05	11	169
GOBP_CARBON_DIOXIDE_TRANSPORT	0.000736094	3.78964e-05	4	14
GOBP_COMPLEMENT_ACTIVATION	0.000736094	3.77092e-05	7	64
GOBP_LATERAL_VENTRICLE_DEVELOPMENT	0.000736094	3.78964e-05	4	14
GOBP_SEROTONIN_UPTAKE	0.000736094	3.78964e-05	4	14
GOCC_IGM_IMMUNOGLOBULIN_COMPLEX	0.000736094	3.78964e-05	4	14
GOMF_2_IRON_2_SULFUR_CLUSTER_BINDING	0.000736094	3.77029e-05	5	27
GOBP_MAINTENANCE_OF_LOCATION	0.000737079	3.80167e-05	17	375
GOBP_ORGANIC_ACID_TRANSMEMBRANE_TRANSPORT	0.000737187	3.80919e-05	10	140
GOBP_ORGANIC_HYDROXY_COMPOUND_TRANSPORT	0.000742132	3.84176e-05	15	302
GOBP_CARDIAC_CHAMBER_DEVELOPMENT	0.000753333	3.92109e-05	12	201
GOBP_CARDIOCYTE_DIFFERENTIATION	0.000753333	3.92109e-05	12	201
GOBP_RESPONSE_TO_LIPID	0.000753333	3.91046e-05	30	925
GOBP_BONE_MINERALIZATION	0.000776287	4.0479e-05	10	141
GOBP_ACTIN_POLYMERIZATION_OR_DEPOLYMERIZATION	0.000784921	4.11516e-05	12	202
GOBP_APOPTOTIC_SIGNALING_PATHWAY	0.000784921	4.1134e-05	24	661
GOBP_POSITIVE_REGULATION_OF_CYTOKINE_PRODUCTION_INVOLVED_IN_IMMUNE_RESPONSE	0.000784921	4.11149e-05	8	88
GOCC_SARCOLEMMA	0.000791355	4.15637e-05	11	171
GOBP_REGULATION_OF_PHAGOCYTOSIS	0.000804841	4.2348e-05	9	114
GOBP_NEGATIVE_REGULATION_OF_IMMUNE_EFFECTOR_PROCESS	0.000815626	4.29926e-05	10	142
GOBP_NEUROTRANSMITTER_UPTAKE	0.000828083	4.38056e-05	6	45
GOMF_CORECEPTOR_ACTIVITY	0.000828083	4.38056e-05	6	45
GOBP_CELLULAR_RESPONSE_TO_HORMONE_STIMULUS	0.000849381	4.50125e-05	22	580
GOBP_PERICARDIUM_DEVELOPMENT	0.000854362	4.53572e-05	5	28
GOBP_REGULATION_OF_LYMPHOCYTE_MIGRATION	0.000867138	4.61174e-05	7	66
GOCC_MICROTUBULE_CYTOSKELETON	0.000870251	4.63652e-05	39	1363
GOBP_POSITIVE_REGULATION_OF_PROTEIN_TRANSPORT	0.000900151	4.80432e-05	15	308
GOBP_RESPONSE_TO_HYDROGEN_PEROXIDE	0.000904373	4.8354e-05	8	90
GOBP_INNATE_IMMUNE_RESPONSE_ACTIVATING_SIGNALING_PATHWAY	0.000914396	4.89763e-05	14	273
GOBP_ACTIVATION_OF_INNATE_IMMUNE_RESPONSE	0.000925591	4.98382e-05	15	309
GOBP_AMINO_SUGAR_METABOLIC_PROCESS	0.000925591	4.97671e-05	6	46
GOMF_CELL_ADHESION_MOLECULE_BINDING	0.000925591	4.98382e-05	15	309
GOBP_BLOOD_COAGULATION_FIBRIN_CLOT_FORMATION	0.000943846	5.10886e-05	4	15
GOBP_REGULATION_OF_DENDRITIC_CELL_CHEMOTAXIS	0.000943846	5.10886e-05	4	15
GOMF_WATER_TRANSMEMBRANE_TRANSPORTER_ACTIVITY	0.000943846	5.10886e-05	4	15
GOBP_ENDOTHELIAL_CELL_PROLIFERATION	0.000944822	5.13051e-05	11	175
GOMF_HYDROLASE_ACTIVITY_ACTING_ON_ESTER_BONDS	0.000944822	5.13199e-05	26	758
GOBP_ESTABLISHMENT_OR_MAINTENANCE_OF_CELL_POLARITY	0.000992358	5.40894e-05	13	241
GOBP_REGULATION_OF_AXONOGENESIS	0.000992358	5.40262e-05	11	176
GOBP_SYNAPSE_ORGANIZATION	0.000997302	5.44531e-05	23	630
GOBP_CELL_GROWTH	0.00100068	5.47321e-05	21	546
GOMF_ZINC_ION_BINDING	0.00100225	5.49127e-05	25	717
GOBP_POSITIVE_REGULATION_OF_CELL_CYCLE_PROCESS	0.00100377	5.50906e-05	14	276
GOBP_T_CELL_MIGRATION	0.00101864	5.6003e-05	7	68
GOBP_AMIDE_TRANSPORT	0.00101879	5.61077e-05	17	387
GOBP_REGULATION_OF_PLATELET_ACTIVATION	0.00101988	5.63601e-05	6	47
GOMF_ABC_TYPE_TRANSPORTER_ACTIVITY	0.00101988	5.63601e-05	6	47
GOBP_CELLULAR_COMPONENT_MAINTENANCE	0.00102292	5.66249e-05	8	92
GOBP_REGULATION_OF_SEROTONIN_UPTAKE	0.00103193	5.74159e-05	3	6
GOBP_UREA_TRANSMEMBRANE_TRANSPORT	0.00103193	5.74159e-05	3	6
GOMF_UREA_TRANSMEMBRANE_TRANSPORTER_ACTIVITY	0.00103193	5.74159e-05	3	6
GOBP_SENSORY_ORGAN_DEVELOPMENT	0.00104594	5.82943e-05	24	676
GOBP_EXTRINSIC_APOPTOTIC_SIGNALING_PATHWAY	0.00105221	5.88426e-05	13	243
GOBP_POSITIVE_REGULATION_OF_TRANSMEMBRANE_TRANSPORT	0.00105221	5.88426e-05	13	243
GOBP_MYELOID_LEUKOCYTE_ACTIVATION	0.00106088	5.9528e-05	14	278
GOMF_ORGANIC_ANION_TRANSMEMBRANE_TRANSPORTER_ACTIVITY	0.00106088	5.9528e-05	14	278
GOBP_BIOLOGICAL_PROCESS_INVOLVED_IN_INTERACTION_WITH_HOST	0.00108615	6.10483e-05	10	148
GOBP_CARDIAC_CONDUCTION	0.00109157	6.15592e-05	7	69
GOBP_REGULATION_OF_OXIDOREDUCTASE_ACTIVITY	0.00109157	6.15592e-05	7	69
GOBP_MUSCLE_ORGAN_DEVELOPMENT	0.00109181	6.16758e-05	17	390
GOBP_SMOOTH_MUSCLE_CELL_MIGRATION	0.00111895	6.33151e-05	9	120
GOBP_MUSCLE_CELL_PROLIFERATION	0.00113212	6.42741e-05	14	280
GOMF_PHOSPHOLIPASE_BINDING	0.00113212	6.42247e-05	5	30
GOBP_NEGATIVE_REGULATION_OF_CELL_CELL_ADHESION	0.00115383	6.56155e-05	12	212
GOBP_NEGATIVE_REGULATION_OF_DENDRITIC_CELL_APOPTOTIC_PROCESS	0.00118224	6.7343e-05	4	16
GOMF_COLLAGEN_BINDING	0.00118405	6.75578e-05	7	70
GOBP_POSITIVE_REGULATION_OF_PROTEOLYSIS	0.00119373	6.82231e-05	16	355
GOCC_CLUSTER_OF_ACTIN_BASED_CELL_PROJECTIONS	0.00119905	6.86402e-05	12	213
GOBP_NEGATIVE_REGULATION_OF_SUPRAMOLECULAR_FIBER_ORGANIZATION	0.00121328	6.95696e-05	11	181
GOBP_INTERLEUKIN_1_PRODUCTION	0.0012497	7.20037e-05	9	122
GOBP_REGULATION_OF_ACTIN_FILAMENT_ORGANIZATION	0.0012497	7.20116e-05	14	283
GOCC_CLATHRIN_COATED_VESICLE	0.0012497	7.20037e-05	9	122
GOBP_NEUROTRANSMITTER_REUPTAKE	0.00131108	7.56724e-05	5	31
GOBP_REGULATION_OF_APOPTOTIC_SIGNALING_PATHWAY	0.00131137	7.58131e-05	18	436
GOBP_NUCLEOSIDE_TRIPHOSPHATE_METABOLIC_PROCESS	0.00134026	7.76098e-05	14	285
GOBP_CELL_CYCLE_PROCESS	0.00134614	7.80775e-05	37	1298
GOBP_EPIDERMIS_DEVELOPMENT	0.00135943	7.89767e-05	17	398
GOBP_NEGATIVE_REGULATION_OF_RNA_BIOSYNTHETIC_PROCESS	0.00136545	7.94554e-05	36	1250
GOBP_CARDIAC_CHAMBER_MORPHOGENESIS	0.0013842	8.06777e-05	10	153
GOBP_NEGATIVE_REGULATION_OF_CELL_ACTIVATION	0.00140415	8.19729e-05	12	217
GOBP_POSITIVE_REGULATION_OF_CALCIUM_ION_TRANSMEMBRANE_TRANSPORT	0.00140991	8.25754e-05	8	97
GOBP_RESPONSE_TO_ORGANOPHOSPHORUS	0.00140991	8.25754e-05	8	97
GOBP_POSITIVE_REGULATION_OF_VASCULATURE_DEVELOPMENT	0.00144255	8.46237e-05	11	185
GOBP_BIOLOGICAL_PROCESS_INVOLVED_IN_SYMBIOTIC_INTERACTION	0.00144671	8.50041e-05	13	252
GOBP_SODIUM_ION_TRANSMEMBRANE_TRANSPORT	0.00144748	8.51862e-05	10	154
GOBP_MONONUCLEAR_CELL_MIGRATION	0.00145277	8.56349e-05	12	218
GOBP_COPPER_ION_TRANSPORT	0.00147463	8.70623e-05	4	17
GOBP_CARDIAC_MUSCLE_TISSUE_MORPHOGENESIS	0.00149144	8.84777e-05	7	73
GOBP_NEGATIVE_REGULATION_OF_CYSTEINE_TYPE_ENDOPEPTIDASE_ACTIVITY	0.00149144	8.84777e-05	7	73
GOCC_LATERAL_PLASMA_MEMBRANE	0.00149144	8.84777e-05	7	73
GOBP_RENAL_FILTRATION	0.0014916	8.86282e-05	5	32
GOBP_REGULATION_OF_T_CELL_MIGRATION	0.00151299	9.00418e-05	6	51
GOBP_SKELETAL_SYSTEM_DEVELOPMENT	0.00152094	9.06587e-05	21	566
GOMF_TRANSITION_METAL_ION_BINDING	0.00152204	9.08681e-05	31	1017
GOBP_REGULATION_OF_PROTEIN_CATABOLIC_PROCESS	0.00152663	9.12864e-05	16	364
GOBP_ANATOMICAL_STRUCTURE_HOMEOSTASIS	0.00155772	9.32925e-05	14	290
GOBP_ANATOMICAL_STRUCTURE_MATURATION	0.00156511	9.38827e-05	15	327
GOBP_POSITIVE_REGULATION_OF_ESTABLISHMENT_OF_PROTEIN_LOCALIZATION	0.0015684	9.42286e-05	16	365
GOCC_ACTIN_FILAMENT_BUNDLE	0.0015854	9.53993e-05	8	99
GOMF_KINASE_ACTIVITY	0.0015947	9.61097e-05	25	743
GOBP_BLOOD_COAGULATION_INTRINSIC_PATHWAY	0.00164415	9.9401e-05	3	7
GOBP_COBALT_ION_TRANSPORT	0.00164415	9.9401e-05	3	7
GOBP_REGULATION_OF_PROTEIN_SECRETION	0.00165589	0.000100423	15	329
GOBP_RESPONSE_TO_VIRUS	0.00165589	0.000100363	16	367
GOBP_POSITIVE_REGULATION_OF_MONONUCLEAR_CELL_MIGRATION	0.00168592	0.000102404	8	100
GOMF_SPECTRIN_BINDING	0.00169678	0.000103223	5	33
GOCC_SPINDLE	0.00169966	0.000103559	16	368
GOBP_ENDOMEMBRANE_SYSTEM_ORGANIZATION	0.00171922	0.000104914	21	572
GOCC_CATALYTIC_COMPLEX	0.00177764	0.000108647	46	1778
GOBP_POSITIVE_REGULATION_OF_EXOCYTOSIS	0.00179421	0.000109829	8	101
GOBP_CARDIAC_SEPTUM_DEVELOPMENT	0.00180045	0.000110721	9	129
GOMF_EFFLUX_TRANSMEMBRANE_TRANSPORTER_ACTIVITY	0.00180045	0.000110665	4	18
GOMF_NADH_DEHYDROGENASE_UBIQUINONE_ACTIVITY	0.00180045	0.000110665	4	18
GOBP_REGULATION_OF_HUMORAL_IMMUNE_RESPONSE	0.00181886	0.000112025	6	53
GOBP_MUSCLE_SYSTEM_PROCESS	0.00182581	0.000112626	18	450
GOMF_SODIUM_ION_TRANSMEMBRANE_TRANSPORTER_ACTIVITY	0.00189337	0.000116972	10	160
GOBP_REGULATION_OF_CELL_MATRIX_ADHESION	0.00189839	0.000117461	9	130
GOBP_JNK_CASCADE	0.00189932	0.000117698	11	192
GOBP_RESPONSE_TO_TRANSFORMING_GROWTH_FACTOR_BETA	0.00194457	0.000120686	13	261
GOBP_MONOCARBOXYLIC_ACID_METABOLIC_PROCESS	0.00197774	0.000122932	24	710
GOBP_POSITIVE_REGULATION_OF_MYELOID_LEUKOCYTE_DIFFERENTIATION	0.00199651	0.000124287	7	77
GOBP_POSITIVE_REGULATION_OF_EPITHELIAL_TO_MESENCHYMAL_TRANSITION	0.00199702	0.000124507	6	54
GOBP_REGULATION_OF_EPITHELIAL_TO_MESENCHYMAL_TRANSITION	0.00201817	0.000126016	8	103
GOBP_INTRACELLULAR_PROTEIN_TRANSPORT	0.00211613	0.000132333	23	669
GOBP_REACTIVE_OXYGEN_SPECIES_METABOLIC_PROCESS	0.00215792	0.00013515	13	264
GOBP_EPITHELIAL_CELL_DIFFERENTIATION	0.00216969	0.000136229	25	760
GOBP_NEGATIVE_REGULATION_OF_ENDOPEPTIDASE_ACTIVITY	0.00216969	0.000136297	10	163
GOBP_HUMORAL_IMMUNE_RESPONSE_MEDIATED_BY_CIRCULATING_IMMUNOGLOBULIN	0.00219126	0.000138066	6	55
GOMF_CHEMOKINE_BINDING	0.00219126	0.000137883	5	35
GOBP_REGULATION_OF_CELL_SUBSTRATE_ADHESION	0.00224749	0.000141821	12	230
GOBP_SKIN_EPIDERMIS_DEVELOPMENT	0.00226768	0.00014331	10	164
GOBP_REGULATION_OF_MUSCLE_SYSTEM_PROCESS	0.0023005	0.000145601	13	266
GOMF_METAL_CLUSTER_BINDING	0.00230244	0.000146159	7	79
GOMF_ORGANIC_CATION_TRANSMEMBRANE_TRANSPORTER_ACTIVITY	0.00230244	0.000146159	7	79
GOBP_DEFENSE_RESPONSE_TO_VIRUS	0.00239942	0.000152701	14	304
GOBP_TRABECULA_MORPHOGENESIS	0.00239942	0.000152769	6	56
GOBP_IMMUNE_SYSTEM_DEVELOPMENT	0.00241101	0.000153734	12	232
GOBP_COPPER_ION_TRANSMEMBRANE_TRANSPORT	0.00244939	0.000157338	3	8
GOBP_DEFINITIVE_ERYTHROCYTE_DIFFERENTIATION	0.00244939	0.000157338	3	8
GOBP_LEUKOCYTE_CHEMOTAXIS_INVOLVED_IN_INFLAMMATORY_RESPONSE	0.00244939	0.000157338	3	8
GOBP_MUSCLE_CELL_MIGRATION	0.00244939	0.000156533	9	135
GOMF_COPPER_ION_TRANSMEMBRANE_TRANSPORTER_ACTIVITY	0.00244939	0.000157338	3	8
GOBP_NEGATIVE_REGULATION_OF_CELL_JUNCTION_ASSEMBLY	0.00245275	0.000158237	5	36
GOBP_REGULATION_OF_PATTERN_RECOGNITION_RECEPTOR_SIGNALING_PATHWAY	0.00245275	0.000158249	10	166
GOBP_RESPONSE_TO_INTERLEUKIN_4	0.00245275	0.000158237	5	36
GOBP_REGULATION_OF_BIOMINERAL_TISSUE_DEVELOPMENT	0.00254315	0.000164322	8	107
GOBP_CELL_CELL_JUNCTION_ORGANIZATION	0.00256549	0.000166493	12	234
GOBP_OSTEOBLAST_DIFFERENTIATION	0.00256549	0.000166493	12	234
GOBP_POSITIVE_REGULATION_OF_ADAPTIVE_IMMUNE_RESPONSE	0.00256549	0.000166198	10	167
GOBP_DENDRITIC_CELL_APOPTOTIC_PROCESS	0.0026313	0.000171261	4	20
GOBP_NEURON_PROJECTION_EXTENSION_INVOLVED_IN_NEURON_PROJECTION_GUIDANCE	0.0026313	0.000171261	4	20
GOCC_APICAL_JUNCTION_COMPLEX	0.00267687	0.00017448	10	168
GOBP_BONE_REMODELING	0.00268498	0.000175262	8	108
GOCC_CYTOPLASMIC_SIDE_OF_MEMBRANE	0.00269073	0.000175892	11	201
GOBP_HEART_TRABECULA_MORPHOGENESIS	0.00276196	0.000180808	5	37
GOBP_REGULATION_OF_EXTRINSIC_APOPTOTIC_SIGNALING_PATHWAY	0.00279303	0.000183106	10	169
GOBP_CD4_POSITIVE_ALPHA_BETA_T_CELL_ACTIVATION	0.00281466	0.00018479	9	138
GOBP_NEGATIVE_REGULATION_OF_LOCOMOTION	0.00281688	0.000185202	15	348
GOBP_CELL_JUNCTION_MAINTENANCE	0.00282309	0.000185877	6	58
GOBP_ATP_METABOLIC_PROCESS	0.00284097	0.000187322	12	237
GOBP_POSITIVE_REGULATION_OF_MONOATOMIC_ION_TRANSMEMBRANE_TRANSPORT	0.00290908	0.000192088	10	170
GOBP_NATURAL_KILLER_CELL_ACTIVATION	0.00300855	0.00019894	8	110
GOCC_DENDRITIC_TREE	0.00305076	0.00020202	25	780
GOBP_MESENCHYME_MORPHOGENESIS	0.0030783	0.000204425	6	59
GOBP_REGULATION_OF_SUBSTRATE_ADHESION_DEPENDENT_CELL_SPREADING	0.0030783	0.000204425	6	59
GOBP_NEGATIVE_REGULATION_OF_OXIDOREDUCTASE_ACTIVITY	0.00314507	0.000209156	4	21
GOBP_POTASSIUM_ION_TRANSPORT	0.00315831	0.000210336	12	240
GOBP_NEGATIVE_REGULATION_OF_IMMUNE_RESPONSE	0.00326367	0.00021766	11	206
GOBP_REGULATION_OF_DEVELOPMENTAL_GROWTH	0.00336256	0.000224573	16	394
GOBP_REGULATION_OF_VASCULATURE_DEVELOPMENT	0.00339821	0.000227275	14	316
GOMF_PROTON_TRANSMEMBRANE_TRANSPORTER_ACTIVITY	0.00341849	0.000228954	9	142
GOBP_CARDIAC_SEPTUM_MORPHOGENESIS	0.00344093	0.000231108	7	85
GOBP_REGULATION_OF_INSULIN_RECEPTOR_SIGNALING_PATHWAY	0.00344093	0.000231108	7	85
GOBP_CGMP_MEDIATED_SIGNALING	0.00345683	0.000233235	5	39
GOBP_REGULATION_OF_MITOTIC_CELL_CYCLE	0.00345683	0.000233808	19	520
GOBP_VENTRICULAR_COMPACT_MYOCARDIUM_MORPHOGENESIS	0.00345683	0.000233481	3	9
GOBP_VISCERAL_SEROUS_PERICARDIUM_DEVELOPMENT	0.00345683	0.000233481	3	9
GOMF_3_CHLOROALLYL_ALDEHYDE_DEHYDROGENASE_ACTIVITY	0.00345683	0.000233481	3	9
GOBP_MUSCLE_CELL_DEVELOPMENT	0.00347532	0.000235715	12	243
GOMF_PHOSPHATASE_BINDING	0.00347532	0.000235715	12	243
GOBP_CALCIUM_ION_HOMEOSTASIS	0.00347873	0.000236275	15	356
GOBP_EXOCYTOSIS	0.00349354	0.000237611	16	396
GOBP_MACROPHAGE_ACTIVATION	0.00351393	0.00023933	8	113
GOBP_DIGESTIVE_SYSTEM_DEVELOPMENT	0.00352769	0.000241267	9	143
GOBP_LEUKOCYTE_HOMEOSTASIS	0.00352769	0.000241267	9	143
GOBP_REGULATION_OF_OSSIFICATION	0.00352769	0.000241267	9	143
GOBP_CARBOHYDRATE_CATABOLIC_PROCESS	0.00354447	0.000242749	10	175
GOBP_ACTIN_FILAMENT_DEPOLYMERIZATION	0.00358529	0.000245884	6	61
GOBP_POSITIVE_REGULATION_OF_TYPE_II_INTERFERON_PRODUCTION	0.00361351	0.000248502	7	86
GOBP_REGULATION_OF_MUSCLE_HYPERTROPHY	0.00361351	0.000248502	7	86
GOBP_VASCULAR_TRANSPORT	0.003665	0.000252735	4	22
GOBP_WATER_TRANSPORT	0.003665	0.000252735	4	22
GOBP_CELL_MATURATION	0.00367895	0.000254044	12	245
GOBP_DEVELOPMENTAL_GROWTH	0.00369277	0.000255347	26	839
GOCC_EARLY_ENDOSOME	0.00384278	0.000266083	15	360
GOBP_FOCAL_ADHESION_ASSEMBLY	0.00384287	0.000266934	7	87
GOBP_POSITIVE_REGULATION_OF_PRODUCTION_OF_MOLECULAR_MEDIATOR_OF_IMMUNE_RESPONSE	0.00384287	0.000267542	9	145
GOBP_REGULATION_OF_DENDRITE_DEVELOPMENT	0.00384287	0.000267542	9	145
GOBP_REGULATION_OF_TISSUE_REMODELING	0.00384287	0.000266934	7	87
GOBP_RESPONSE_TO_PURINE_CONTAINING_COMPOUND	0.0038702	0.00026981	8	115
GOBP_REGULATION_OF_NEUROGENESIS	0.00392271	0.000273841	18	484
GOBP_HEPATICOBILIARY_SYSTEM_DEVELOPMENT	0.00401672	0.000281542	9	146
GOBP_MACROMOLECULE_CATABOLIC_PROCESS	0.00401672	0.000281052	38	1437
GOMF_GROWTH_FACTOR_BINDING	0.00401672	0.000281542	9	146
GOBP_NEGATIVE_REGULATION_OF_GROWTH	0.00404352	0.000283803	12	248
GOBP_REGULATION_OF_BONE_MINERALIZATION	0.00407574	0.000286449	7	88
GOBP_CELLULAR_RESPONSE_TO_ORGANIC_CYCLIC_COMPOUND	0.00416052	0.0002928	20	573
GOBP_POSITIVE_REGULATION_OF_WOUND_HEALING	0.00416743	0.000293681	6	63
GOBP_REGULATION_OF_B_CELL_ACTIVATION	0.00419591	0.000296144	9	147
GOMF_TRANSITION_METAL_ION_TRANSMEMBRANE_TRANSPORTER_ACTIVITY	0.00419591	0.00029648	5	41
GOBP_GAMMA_DELTA_T_CELL_ACTIVATION	0.0042693	0.000302473	4	23
GOMF_ANKYRIN_BINDING	0.0042693	0.000302473	4	23
GOBP_POSITIVE_REGULATION_OF_SMOOTH_MUSCLE_CELL_PROLIFERATION	0.00427657	0.000303392	8	117
GOBP_PROTEIN_LOCALIZATION_TO_CELL_PERIPHERY	0.00428978	0.000304734	16	405
GOBP_OUTFLOW_TRACT_MORPHOGENESIS	0.00431725	0.000307094	7	89
GOCC_PRESYNAPSE	0.00437057	0.000311299	25	803
GOBP_REGULATION_OF_EPITHELIAL_CELL_MIGRATION	0.00443727	0.000316469	12	251
GOBP_PROTEIN_LOCALIZATION_TO_EXTRACELLULAR_REGION	0.00446153	0.00031862	17	448
GOBP_REGULATION_OF_BONE_REMODELING	0.00447638	0.00032016	6	64
GOBP_REGULATION_OF_CELL_CYCLE_PROCESS	0.00447638	0.000320527	24	758
GOBP_REGULATION_OF_EXTENT_OF_CELL_GROWTH	0.00448292	0.000321418	8	118
GOBP_AMMONIUM_TRANSMEMBRANE_TRANSPORT	0.00453067	0.000329978	3	10
GOBP_IRON_IMPORT_INTO_CELL	0.00453067	0.000329978	3	10
GOBP_POSITIVE_REGULATION_OF_BLOOD_VESSEL_ENDOTHELIAL_CELL_PROLIFERATION_INVOLVED_IN_SPROUTING_ANGIOGENESIS	0.00453067	0.000329978	3	10
GOBP_REGULATION_OF_PROTEIN_SERINE_THREONINE_KINASE_ACTIVITY	0.00453067	0.000325469	13	289
GOBP_REGULATION_OF_RESPONSE_TO_REACTIVE_OXYGEN_SPECIES	0.00453067	0.000329978	3	10
GOBP_RIBOSE_PHOSPHATE_BIOSYNTHETIC_PROCESS	0.00453067	0.000326706	11	216
GOBP_UREA_TRANSPORT	0.00453067	0.000329978	3	10
GOCC_TETRASPANIN_ENRICHED_MICRODOMAIN	0.00453067	0.000329978	3	10
GOMF_AMMONIUM_TRANSMEMBRANE_TRANSPORTER_ACTIVITY	0.00453067	0.000329978	3	10
GOMF_ANTIOXIDANT_ACTIVITY	0.00453067	0.000328915	7	90
GOMF_GLYCERALDEHYDE_3_PHOSPHATE_DEHYDROGENASE_NADPLUS_NON_PHOSPHORYLATING_ACTIVITY	0.00453067	0.000329978	3	10
GOMF_IMMUNOGLOBULIN_RECEPTOR_ACTIVITY	0.00453067	0.000329978	3	10
GOBP_DEVELOPMENTAL_MATURATION	0.00453169	0.00033048	16	408
GOBP_CELL_PROJECTION_ASSEMBLY	0.00453251	0.000331397	21	623
GOBP_REGULATION_OF_WNT_SIGNALING_PATHWAY	0.00453251	0.000331263	14	328
GOBP_NEGATIVE_REGULATION_OF_TRANSPORT	0.00454708	0.000332891	18	492
GOBP_POSITIVE_REGULATION_OF_TUMOR_NECROSIS_FACTOR_SUPERFAMILY_CYTOKINE_PRODUCTION	0.00464241	0.000340309	8	119
GOMF_DNA_BINDING_TRANSCRIPTION_ACTIVATOR_ACTIVITY	0.00474158	0.000348133	19	537
GOMF_PROTEIN_PHOSPHORYLATED_AMINO_ACID_BINDING	0.00474158	0.000348474	6	65
GOMF_ATP_DEPENDENT_ACTIVITY	0.00474695	0.000349318	20	581
GOBP_REGULATION_OF_CELLULAR_PH	0.00477675	0.000351962	7	91
GOBP_CARBOHYDRATE_METABOLIC_PROCESS	0.00483908	0.000357011	20	582
GOBP_MODIFICATION_OF_POSTSYNAPTIC_ACTIN_CYTOSKELETON	0.00484543	0.000358853	4	24
GOBP_PARAXIAL_MESODERM_DEVELOPMENT	0.00484543	0.000358853	4	24
GOBP_POSITIVE_REGULATION_OF_NEUROTRANSMITTER_SECRETION	0.00484543	0.000358853	4	24
GOBP_MONOCARBOXYLIC_ACID_TRANSPORT	0.00488388	0.000362162	10	184
GOCC_ENDOSOME_MEMBRANE	0.00488706	0.000362859	14	331
GOMF_DNA_BINDING_TRANSCRIPTION_FACTOR_BINDING	0.00490088	0.000364348	19	539
GOBP_POSITIVE_REGULATION_OF_LYMPHOCYTE_MIGRATION	0.00499654	0.000371932	5	43
GOBP_NEGATIVE_REGULATION_OF_TRANSCRIPTION_BY_RNA_POLYMERASE_II	0.0050575	0.000376947	28	957
GOBP_NEURON_PROJECTION_GUIDANCE	0.00506504	0.000377988	12	256
GOBP_REGULATION_OF_ANTIGEN_RECEPTOR_MEDIATED_SIGNALING_PATHWAY	0.0050683	0.00037871	6	66
GOBP_LIPID_LOCALIZATION	0.0051347	0.000384157	18	498
GOBP_TISSUE_MIGRATION	0.00529965	0.000396998	14	334
GOBP_REGULATION_OF_NUCLEAR_DIVISION	0.00529977	0.000397508	9	153
GOBP_CARDIAC_CELL_DEVELOPMENT	0.00535926	0.000402476	8	122
GOBP_MYELOID_LEUKOCYTE_CYTOKINE_PRODUCTION	0.00546532	0.000410957	6	67
GOBP_REGULATION_OF_COMPLEMENT_ACTIVATION	0.00559595	0.000422366	4	25
GOMF_C_C_CHEMOKINE_BINDING	0.00559595	0.000422366	4	25
GOMF_TRANSFORMING_GROWTH_FACTOR_BETA_BINDING	0.00559595	0.000422366	4	25
GOBP_REGULATION_OF_NERVOUS_SYSTEM_DEVELOPMENT	0.0056115	0.000424069	20	590
GOBP_NEPHRON_EPITHELIUM_DEVELOPMENT	0.00561861	0.000425138	8	123
GOBP_EMBRYONIC_HEART_TUBE_DEVELOPMENT	0.00564289	0.000428957	7	94
GOBP_NEGATIVE_REGULATION_OF_PROTEIN_CONTAINING_COMPLEX_DISASSEMBLY	0.00564289	0.000428957	7	94
GOBP_POSITIVE_REGULATION_OF_PROTEIN_SECRETION	0.00564289	0.000429107	10	188
GOCC_LATE_ENDOSOME_MEMBRANE	0.00564289	0.000428957	7	94
GOBP_REGULATION_OF_INFLAMMATORY_RESPONSE	0.00567119	0.000431795	15	377
GOBP_GLIAL_CELL_DIFFERENTIATION	0.00570979	0.000435273	13	298
GOBP_ACTIN_FILAMENT_NETWORK_FORMATION	0.00582322	0.000448871	3	11
GOBP_COMPLEMENT_ACTIVATION_LECTIN_PATHWAY	0.00582322	0.000448871	3	11
GOBP_GLYCOLIPID_BIOSYNTHETIC_PROCESS	0.00582322	0.000445307	6	68
GOBP_REGULATION_OF_GRANULOCYTE_CHEMOTAXIS	0.00582322	0.000445307	6	68
GOBP_RESPIRATORY_BURST_INVOLVED_IN_INFLAMMATORY_RESPONSE	0.00582322	0.000448871	3	11
GOMF_GTPASE_BINDING	0.00582322	0.000446754	14	338
GOMF_HAPTOGLOBIN_BINDING	0.00582322	0.000448871	3	11
GOMF_P_TYPE_POTASSIUM_TRANSMEMBRANE_TRANSPORTER_ACTIVITY	0.00582322	0.000448871	3	11
GOMF_TRANSFORMING_GROWTH_FACTOR_BETA_RECEPTOR_ACTIVITY	0.00582322	0.000448871	3	11
GOBP_CELL_ACTIVATION_INVOLVED_IN_IMMUNE_RESPONSE	0.00613603	0.000473563	14	340
GOBP_REGULATION_OF_CELL_SUBSTRATE_JUNCTION_ORGANIZATION	0.00623584	0.000481855	6	69
GOBP_ERYTHROCYTE_MATURATION	0.00637106	0.000493507	4	26
GOMF_CYCLIC_NUCLEOTIDE_PHOSPHODIESTERASE_ACTIVITY	0.00637106	0.000493507	4	26
GOBP_MONOCARBOXYLIC_ACID_BIOSYNTHETIC_PROCESS	0.00640116	0.000496443	11	227
GOBP_MUSCLE_HYPERTROPHY	0.00641601	0.000499413	8	126
GOBP_REGULATION_OF_LEUKOCYTE_APOPTOTIC_PROCESS	0.00641601	0.000499413	8	126
GOBP_REGULATION_OF_ORGAN_GROWTH	0.00641601	0.000499413	8	126
GOBP_KIDNEY_EPITHELIUM_DEVELOPMENT	0.00644633	0.000502383	9	158
GOMF_PROTEIN_PHOSPHATASE_BINDING	0.00648526	0.00050603	10	192
GOBP_ORGANELLE_FISSION	0.00649656	0.000507524	18	510
GOMF_HYDROLASE_ACTIVITY_ACTING_ON_ACID_ANHYDRIDES	0.00653175	0.000510891	22	690
GOBP_LOCALIZATION_WITHIN_MEMBRANE	0.00658552	0.000516301	23	737
GOBP_NEGATIVE_REGULATION_OF_PROTEOLYSIS	0.00658552	0.00051634	14	343
GOBP_LIPOSACCHARIDE_METABOLIC_PROCESS	0.00660148	0.000518839	7	97
GOBP_MUSCLE_ORGAN_MORPHOGENESIS	0.00660148	0.000518839	7	97
GOBP_GLOMERULUS_DEVELOPMENT	0.00661714	0.000520695	6	70
GOBP_ERBB_SIGNALING_PATHWAY	0.00667257	0.000526385	8	127
GOBP_LEUKOCYTE_APOPTOTIC_PROCESS	0.00667257	0.000525862	9	159
GOBP_REGULATION_OF_TUBE_SIZE	0.00667257	0.000526948	10	193
GOBP_REGULATION_OF_LYMPHOCYTE_MEDIATED_IMMUNITY	0.00675503	0.000534098	11	229
GOBP_HUMORAL_IMMUNE_RESPONSE	0.00683512	0.000541076	13	305
GOBP_NEGATIVE_REGULATION_OF_PROTEIN_CONTAINING_COMPLEX_ASSEMBLY	0.00693424	0.000550232	9	160
GOBP_POSITIVE_REGULATION_OF_PROTEIN_SERINE_THREONINE_KINASE_ACTIVITY	0.00693424	0.000550232	9	160
GOBP_REGULATION_OF_PROTEIN_DEPOLYMERIZATION	0.00693898	0.000551919	7	98
GOBP_STEM_CELL_DEVELOPMENT	0.00693898	0.000551919	7	98
GOBP_NEGATIVE_REGULATION_OF_PRODUCTION_OF_MOLECULAR_MEDIATOR_OF_IMMUNE_RESPONSE	0.00709945	0.000565354	5	47
GOBP_CANONICAL_NF_KAPPAB_SIGNAL_TRANSDUCTION	0.00712451	0.000568023	12	268
GOBP_LEUKOCYTE_MIGRATION_INVOLVED_IN_INFLAMMATORY_RESPONSE	0.0071587	0.000572778	4	27
GOBP_POSITIVE_REGULATION_OF_BONE_RESORPTION	0.0071587	0.000572778	4	27
GOBP_REGULATION_OF_POSITIVE_CHEMOTAXIS	0.0071587	0.000572778	4	27
GOBP_FOREBRAIN_DEVELOPMENT	0.0072801	0.000583451	16	430
GOMF_SH3_DOMAIN_BINDING	0.0072801	0.000583866	8	129
GOBP_POSITIVE_REGULATION_OF_NATURAL_KILLER_CELL_DIFFERENTIATION	0.00733958	0.000592103	3	12
GOBP_PRIMITIVE_HEMOPOIESIS	0.00733958	0.000592103	3	12
GOBP_REGULATION_OF_MODIFICATION_OF_POSTSYNAPTIC_ACTIN_CYTOSKELETON	0.00733958	0.000592103	3	12
GOBP_RESPONSE_TO_MERCURY_ION	0.00733958	0.000592103	3	12
GOCC_HAPTOGLOBIN_HEMOGLOBIN_COMPLEX	0.00733958	0.000592103	3	12
GOBP_MEMBRANE_LIPID_METABOLIC_PROCESS	0.00735504	0.000594045	10	196
GOCC_LYTIC_VACUOLE_MEMBRANE	0.00735864	0.000595031	11	232
GOBP_POSITIVE_REGULATION_OF_SMOOTH_MUSCLE_CELL_MIGRATION	0.0074812	0.000605648	6	72
GOBP_ORGANIC_CATION_TRANSPORT	0.00758108	0.00061445	8	130
GOBP_REGULATION_OF_PROTEIN_BINDING	0.00761503	0.000617921	10	197
GOBP_NEGATIVE_REGULATION_OF_ACTIN_FILAMENT_DEPOLYMERIZATION	0.00765054	0.000623693	5	48
GOBP_NEURAL_CREST_CELL_DIFFERENTIATION	0.00765054	0.000623103	7	100
GOBP_PROTEIN_ACYLATION	0.00765054	0.000623103	7	100
GOBP_REGULATION_OF_POTASSIUM_ION_TRANSMEMBRANE_TRANSPORTER_ACTIVITY	0.00765054	0.000623693	5	48
GOMF_PHOSPHORIC_ESTER_HYDROLASE_ACTIVITY	0.00770798	0.000629104	14	350
GOMF_ACYLTRANSFERASE_ACTIVITY_TRANSFERRING_GROUPS_OTHER_THAN_AMINO_ACYL_GROUPS	0.00781758	0.000638788	11	234
GOBP_ENSHEATHMENT_OF_NEURONS	0.00785496	0.000642584	10	198
GOBP_PROTEIN_CONTAINING_COMPLEX_LOCALIZATION	0.00789926	0.000646955	12	272
GOBP_POSITIVE_REGULATION_OF_PATTERN_RECOGNITION_RECEPTOR_SIGNALING_PATHWAY	0.00795123	0.000651962	6	73
GOBP_NEGATIVE_REGULATION_OF_CELL_POPULATION_PROLIFERATION	0.00796566	0.000653898	23	750
GOBP_DENDRITIC_CELL_CHEMOTAXIS	0.00801401	0.000660681	4	28
GOBP_INTERLEUKIN_1_BETA_PRODUCTION	0.00801401	0.000661326	7	101
GOBP_NEUROTRANSMITTER_TRANSPORT	0.00801401	0.000661652	11	235
GOBP_POSITIVE_REGULATION_OF_ERYTHROCYTE_DIFFERENTIATION	0.00801401	0.000660681	4	28
GOBP_RESPONSE_TO_OSMOTIC_STRESS	0.00801401	0.000661326	7	101
GOMF_ORGANIC_ACID_TRANSMEMBRANE_TRANSPORTER_ACTIVITY	0.0080823	0.000668054	10	199
GOBP_PROTEIN_DEPOLYMERIZATION	0.00821136	0.000679497	8	132
GOBP_SIGNAL_RELEASE	0.00822511	0.000681411	20	613
GOMF_AMIDE_BINDING	0.00826132	0.000685192	11	236
GOBP_POTASSIUM_ION_TRANSMEMBRANE_TRANSPORT	0.00836223	0.000694351	10	200
GOBP_CERAMIDE_METABOLIC_PROCESS	0.00841819	0.000701383	7	102
GOBP_MAINTENANCE_OF_PROTEIN_LOCATION_IN_CELL	0.00841819	0.000700971	6	74
GOBP_NEGATIVE_REGULATION_OF_EXTRINSIC_APOPTOTIC_SIGNALING_PATHWAY	0.00841819	0.000701383	7	102
GOBP_NEGATIVE_REGULATION_OF_PEPTIDASE_ACTIVITY	0.00850506	0.000709424	11	237
GOBP_REGULATION_OF_BLOOD_CIRCULATION	0.00852645	0.000712014	12	275
GOBP_DIGESTION	0.00853988	0.000714039	8	133
GOCC_POLYMERIC_CYTOSKELETAL_FIBER	0.00853988	0.000714749	23	755
GOBP_GRANULOCYTE_MIGRATION	0.00854332	0.000716651	9	166
GOBP_NEPHRON_DEVELOPMENT	0.00854332	0.000716651	9	166
GOBP_REGULATION_OF_HEART_CONTRACTION	0.00859139	0.000721495	10	201
GOBP_EPITHELIAL_TO_MESENCHYMAL_TRANSITION	0.00889707	0.000748006	9	167
GOBP_POSITIVE_REGULATION_OF_MITOTIC_CELL_CYCLE	0.00890056	0.000749981	8	134
GOBP_SMOOTH_MUSCLE_CELL_PROLIFERATION	0.00890056	0.000749508	10	202
GOBP_AORTA_DEVELOPMENT	0.00891381	0.000752782	6	75
GOBP_CELL_SURFACE_RECEPTOR_PROTEIN_SERINE_THREONINE_KINASE_SIGNALING_PATHWAY	0.00891381	0.000752127	15	398
GOMF_ELECTRON_TRANSFER_ACTIVITY	0.00891544	0.000753761	5	50
GOBP_ANIMAL_ORGAN_REGENERATION	0.0089299	0.000757724	4	29
GOBP_CELL_KILLING	0.0089299	0.000758358	12	277
GOBP_HYDROGEN_PEROXIDE_CATABOLIC_PROCESS	0.0089299	0.000757724	4	29
GOBP_POSITIVE_REGULATION_OF_COAGULATION	0.0089299	0.000757724	4	29
GOBP_MANGANESE_ION_TRANSPORT	0.00893408	0.000761519	3	13
GOBP_NEGATIVE_REGULATION_OF_MUSCLE_ADAPTATION	0.00893408	0.000761519	3	13
GOCC_IGA_IMMUNOGLOBULIN_COMPLEX	0.00893408	0.000761519	3	13
GOMF_UBIQUITIN_LIKE_PROTEIN_LIGASE_BINDING	0.00893408	0.000762089	14	357
GOBP_REGULATION_OF_CATABOLIC_PROCESS	0.00894471	0.000763841	28	1002
GOBP_ALPHA_BETA_T_CELL_ACTIVATION	0.00910524	0.00077841	10	203
GOBP_GRANULOCYTE_CHEMOTAXIS	0.00918967	0.000787363	8	135
GOBP_SPROUTING_ANGIOGENESIS	0.00918967	0.000787363	8	135
GOBP_INTRACELLULAR_IRON_ION_HOMEOSTASIS	0.00941432	0.000807501	6	76
GOBP_REGULATION_OF_REACTIVE_OXYGEN_SPECIES_METABOLIC_PROCESS	0.00948049	0.000814072	9	169
GOBP_GRANULOCYTE_DIFFERENTIATION	0.00958665	0.000825905	5	51
GOBP_REGULATION_OF_CALCIUM_ION_IMPORT	0.00958665	0.000825905	5	51
GOBP_REGULATION_OF_LAMELLIPODIUM_ORGANIZATION	0.00958665	0.000825905	5	51
GOBP_BONE_DEVELOPMENT	0.00975731	0.000841529	11	242
GOBP_MITOTIC_CELL_CYCLE_PHASE_TRANSITION	0.00994204	0.0008584	16	446
GOBP_AMIDE_BIOSYNTHETIC_PROCESS	0.00997177	0.000866619	8	137
GOBP_DIOL_METABOLIC_PROCESS	0.00997177	0.000864417	4	30
GOBP_MEMBRANE_LIPID_BIOSYNTHETIC_PROCESS	0.00997177	0.000866619	8	137
GOBP_MUSCLE_ADAPTATION	0.00997177	0.000866619	8	137
GOBP_POSITIVE_REGULATION_OF_NEUROTRANSMITTER_TRANSPORT	0.00997177	0.000864417	4	30
GOCC_MICROTUBULE_ORGANIZING_CENTER	0.00997177	0.000866392	24	814
GOBP_CD4_POSITIVE_ALPHA_BETA_T_CELL_DIFFERENTIATION	0.0100958	0.000881215	7	106
GOBP_MONOAMINE_TRANSPORT	0.0100958	0.000881215	7	106
GOBP_POSITIVE_REGULATION_OF_MAP_KINASE_ACTIVITY	0.0100958	0.000881215	7	106
GOMF_SIGNALING_ADAPTOR_ACTIVITY	0.0100958	0.000881215	7	106
GOBP_ESTABLISHMENT_OF_CELL_POLARITY	0.010126	0.000884808	9	171
GOBP_DEPHOSPHORYLATION	0.0101944	0.000891744	13	322
GOBP_EPITHELIAL_CELL_DEVELOPMENT	0.0102641	0.000899784	11	244
GOBP_REGULATION_OF_SMALL_GTPASE_MEDIATED_SIGNAL_TRANSDUCTION	0.0102641	0.000899784	11	244
GOBP_REGULATION_OF_NITRIC_OXIDE_METABOLIC_PROCESS	0.0105303	0.000926102	6	78
GOMF_MYOSIN_BINDING	0.0105303	0.000926102	6	78
GOMF_TRANSMEMBRANE_RECEPTOR_PROTEIN_KINASE_ACTIVITY	0.0105303	0.000926102	6	78
GOBP_AMINO_ACID_TRANSMEMBRANE_TRANSPORT	0.0105792	0.000931398	7	107
GOMF_TRANSCRIPTION_FACTOR_BINDING	0.0106427	0.000938	22	723
GOBP_CELLULAR_RESPONSE_TO_COPPER_ION	0.0107528	0.000958871	3	14
GOBP_EMBRYONIC_MORPHOGENESIS	0.0107528	0.000957268	21	677
GOBP_NUCLEOSIDE_DIPHOSPHATE_METABOLIC_PROCESS	0.0107528	0.000952149	8	139
GOBP_POSITIVE_REGULATION_OF_CYSTEINE_TYPE_ENDOPEPTIDASE_ACTIVITY	0.0107528	0.000952149	8	139
GOBP_POSITIVE_REGULATION_OF_PLATELET_ACTIVATION	0.0107528	0.000958871	3	14
GOBP_REGULATION_OF_CELL_PROJECTION_SIZE	0.0107528	0.000958871	3	14
GOBP_RESPONSE_TO_POTASSIUM_ION	0.0107528	0.000958871	3	14
GOBP_SPHINGOLIPID_MEDIATED_SIGNALING_PATHWAY	0.0107528	0.000958871	3	14
GOMF_MHC_CLASS_II_PROTEIN_COMPLEX_BINDING	0.0107528	0.000958871	3	14
GOMF_SIALIC_ACID_BINDING	0.0107528	0.000958871	3	14
GOMF_SODIUM_PROTON_ANTIPORTER_ACTIVITY	0.0107528	0.000958871	3	14
GOBP_NEGATIVE_REGULATION_OF_LYMPHOCYTE_ACTIVATION	0.0107591	0.000960457	9	173
GOBP_REGULATION_OF_PROTEIN_POLYMERIZATION	0.0108623	0.000971716	10	209
GOCC_COATED_VESICLE	0.0108623	0.000971716	10	209
GOBP_ANOIKIS	0.0109459	0.000981268	4	31
GOBP_RESPIRATORY_BURST	0.0109459	0.000981268	4	31
GOBP_POSITIVE_REGULATION_OF_FIBROBLAST_PROLIFERATION	0.0110224	0.000990207	6	79
GOMF_CARBON_OXYGEN_LYASE_ACTIVITY	0.0110224	0.000990207	6	79
GOMF_TRANSCRIPTION_REGULATOR_ACTIVITY	0.0110528	0.000993981	43	1807
GOBP_ADAPTIVE_THERMOGENESIS	0.0110987	0.0010002	9	174
GOMF_IRON_ION_BINDING	0.0110987	0.0010002	9	174
GOCC_TRANSFERASE_COMPLEX	0.0111858	0.00100911	25	872
GOBP_SODIUM_ION_TRANSPORT	0.0113648	0.00102633	11	248
GOBP_REGULATION_OF_MUSCLE_ADAPTATION	0.0114755	0.0010385	7	109
GOBP_REGULATION_OF_PH	0.0114755	0.0010385	7	109
GOBP_POSITIVE_REGULATION_OF_WNT_SIGNALING_PATHWAY	0.0115277	0.00104431	8	141
GOMF_PROTEIN_KINASE_ACTIVITY	0.01155	0.00104742	19	589
GOBP_DENDRITE_DEVELOPMENT	0.0116025	0.00105405	13	328
GOBP_POSITIVE_REGULATION_OF_PROTEIN_BINDING	0.0116025	0.00105767	6	80
GOBP_POSITIVE_REGULATION_OF_RESPONSE_TO_WOUNDING	0.0116025	0.00105767	6	80
GOBP_REGULATION_OF_POTASSIUM_ION_TRANSMEMBRANE_TRANSPORT	0.0116025	0.00105767	6	80
GOMF_PROMOTER_SPECIFIC_CHROMATIN_BINDING	0.0116025	0.00105767	6	80
GOBP_STEM_CELL_DIFFERENTIATION	0.0116238	0.0010607	12	288
GOBP_ENDOCARDIAL_CUSHION_DEVELOPMENT	0.0117257	0.00107332	5	54
GOBP_RECEPTOR_RECYCLING	0.0117257	0.00107332	5	54
GOBP_REGULATION_OF_BONE_RESORPTION	0.0117257	0.00107332	5	54
GOBP_SEQUESTERING_OF_CALCIUM_ION	0.0119282	0.00109298	8	142
GOBP_NEGATIVE_REGULATION_OF_SIGNAL_TRANSDUCTION_IN_ABSENCE_OF_LIGAND	0.0120757	0.00110879	4	32
GOMF_EPHRIN_RECEPTOR_BINDING	0.0120757	0.00110879	4	32
GOBP_BONE_RESORPTION	0.0122662	0.0011286	6	81
GOBP_RESPONSE_TO_CHEMOKINE	0.0122662	0.0011286	6	81
GOBP_ALCOHOL_BIOSYNTHETIC_PROCESS	0.012415	0.00114346	8	143
GOMF_ENZYME_INHIBITOR_ACTIVITY	0.0126838	0.00116941	15	416
GOBP_GLYCINE_TRANSPORT	0.0127962	0.00118582	3	15
GOBP_NEGATIVE_REGULATION_OF_ANOIKIS	0.0127962	0.00118582	3	15
GOBP_NEGATIVE_REGULATION_OF_CAMP_MEDIATED_SIGNALING	0.0127962	0.00118582	3	15
GOBP_NEGATIVE_REGULATION_OF_COMPLEMENT_ACTIVATION	0.0127962	0.00118582	3	15
GOBP_RESPIRATORY_BURST_INVOLVED_IN_DEFENSE_RESPONSE	0.0127962	0.00118582	3	15
GOBP_ATP_SYNTHESIS_COUPLED_ELECTRON_TRANSPORT	0.0129432	0.00120311	6	82
GOBP_RECEPTOR_METABOLIC_PROCESS	0.0129432	0.00120311	6	82
GOCC_BRUSH_BORDER_MEMBRANE	0.0129432	0.00120311	6	82
GOBP_HEART_PROCESS	0.0129484	0.00120481	11	253
GOBP_RAS_PROTEIN_SIGNAL_TRANSDUCTION	0.0130665	0.00121704	7	112
GOBP_MITOCHONDRIAL_TRANSPORT	0.0130787	0.00121941	9	179
GOMF_SECONDARY_ACTIVE_TRANSMEMBRANE_TRANSPORTER_ACTIVITY	0.0131576	0.00122801	12	293
GOBP_POSITIVE_REGULATION_OF_HYDROLASE_ACTIVITY	0.0132225	0.00123656	16	462
GOBP_PROTEIN_CATABOLIC_PROCESS	0.0132225	0.0012358	28	1035
GOBP_CELLULAR_RESPONSE_TO_AMYLOID_BETA	0.0132324	0.00124749	4	33
GOBP_FLUID_TRANSPORT	0.0132324	0.00124749	4	33
GOBP_MAINTENANCE_OF_SYNAPSE_STRUCTURE	0.0132324	0.00124749	4	33
GOBP_NEUROTROPHIN_TRK_RECEPTOR_SIGNALING_PATHWAY	0.0132324	0.00124749	4	33
GOBP_REGULATION_OF_MONOOXYGENASE_ACTIVITY	0.0132324	0.00124749	4	33
GOMF_CYSTEINE_TYPE_ENDOPEPTIDASE_INHIBITOR_ACTIVITY_INVOLVED_IN_APOPTOTIC_PROCESS	0.0132324	0.00124749	4	33
GOMF_P_TYPE_TRANSMEMBRANE_TRANSPORTER_ACTIVITY	0.0132324	0.00124749	4	33
GOMF_TRANSLATION_REPRESSOR_ACTIVITY	0.0132324	0.00124749	4	33
GOMF_PASSIVE_TRANSMEMBRANE_TRANSPORTER_ACTIVITY	0.013255	0.00125087	17	507
GOBP_LEUKOCYTE_ADHESION_TO_VASCULAR_ENDOTHELIAL_CELL	0.013378	0.00126627	5	56
GOBP_VENTRICULAR_CARDIAC_MUSCLE_TISSUE_MORPHOGENESIS	0.013378	0.00126627	5	56
GOCC_MYOSIN_COMPLEX	0.013378	0.00126627	5	56
GOCC_MITOTIC_SPINDLE	0.0133785	0.00126758	9	180
GOBP_REGULATION_OF_ACTOMYOSIN_STRUCTURE_ORGANIZATION	0.013513	0.0012816	7	113
GOBP_POST_TRANSLATIONAL_PROTEIN_MODIFICATION	0.0136345	0.00129441	25	888
GOBP_ALPHA_BETA_T_CELL_DIFFERENTIATION	0.0137441	0.00130611	8	146
GOBP_DEFENSE_RESPONSE_TO_BACTERIUM	0.0137883	0.00131162	14	378
GOBP_SEX_DIFFERENTIATION	0.0141053	0.0013433	13	337
GOCC_TRANSPORT_VESICLE	0.0141053	0.00134444	14	379
GOBP_RENAL_TUBULE_DEVELOPMENT	0.0141372	0.00134882	7	114
GOBP_CALCIUM_ION_IMPORT	0.0142565	0.00136338	6	84
GOBP_CARDIAC_VENTRICLE_MORPHOGENESIS	0.0142565	0.00136338	6	84
GOBP_REGULATION_OF_CELL_KILLING	0.0142565	0.00136424	8	147
GOBP_POSITIVE_REGULATION_OF_PEPTIDASE_ACTIVITY	0.0142872	0.00136853	9	182
GOBP_HYDROGEN_PEROXIDE_METABOLIC_PROCESS	0.0143073	0.00137181	5	57
GOCC_SITE_OF_POLARIZED_GROWTH	0.0143807	0.0013802	10	219
GOBP_MICROTUBULE_ORGANIZING_CENTER_LOCALIZATION	0.0145077	0.00139787	4	34
GOBP_REGULATION_OF_MACROPHAGE_CHEMOTAXIS	0.0145077	0.00139787	4	34
GOBP_REGULATION_OF_TOLL_LIKE_RECEPTOR_SIGNALING_PATHWAY	0.0145077	0.00139787	4	34
GOBP_RESPONSE_TO_ANGIOTENSIN	0.0145077	0.00139787	4	34
GOBP_NEGATIVE_REGULATION_OF_DEVELOPMENTAL_GROWTH	0.0146956	0.00141875	7	115
GOBP_VASOCONSTRICTION	0.0146956	0.00141875	7	115
GOBP_ADULT_HEART_DEVELOPMENT	0.0148114	0.00144393	3	16
GOBP_GLYCOSYLCERAMIDE_METABOLIC_PROCESS	0.0148114	0.00144393	3	16
GOBP_MAGNESIUM_ION_HOMEOSTASIS	0.0148114	0.00144393	3	16
GOBP_REGULATION_OF_AXON_EXTENSION_INVOLVED_IN_AXON_GUIDANCE	0.0148114	0.00144393	3	16
GOBP_REGULATION_OF_CALCIUM_ION_IMPORT_ACROSS_PLASMA_MEMBRANE	0.0148114	0.00144393	3	16
GOBP_T_HELPER_17_CELL_LINEAGE_COMMITMENT	0.0148114	0.00144393	3	16
GOBP_URATE_METABOLIC_PROCESS	0.0148114	0.00144393	3	16
GOCC_ATPASE_DEPENDENT_TRANSMEMBRANE_TRANSPORT_COMPLEX	0.0148114	0.00144393	3	16
GOMF_C2H2_ZINC_FINGER_DOMAIN_BINDING	0.0148114	0.00144393	3	16
GOMF_IMMUNOGLOBULIN_RECEPTOR_BINDING	0.0148114	0.00144393	3	16
GOBP_ACTIVATION_OF_CYSTEINE_TYPE_ENDOPEPTIDASE_ACTIVITY_INVOLVED_IN_APOPTOTIC_PROCESS	0.014853	0.00144938	6	85
GOBP_REGULATION_OF_LEUKOCYTE_MEDIATED_IMMUNITY	0.0149171	0.00145705	12	299
GOBP_WNT_SIGNALING_PATHWAY	0.0150674	0.00147315	16	470
GOBP_AMIDE_METABOLIC_PROCESS	0.0150786	0.00147566	15	426
GOBP_HETEROTYPIC_CELL_CELL_ADHESION	0.0151459	0.00148369	5	58
GOBP_POSITIVE_REGULATION_OF_LEUKOCYTE_MEDIATED_IMMUNITY	0.0156239	0.00153198	9	185
GOBP_NEGATIVE_REGULATION_OF_PROTEIN_POLYMERIZATION	0.0156848	0.00153944	6	86
GOBP_CYCLIC_NUCLEOTIDE_METABOLIC_PROCESS	0.0158531	0.00156045	4	35
GOBP_DENDRITIC_CELL_MIGRATION	0.0158531	0.00156045	4	35
GOBP_TRANSEPITHELIAL_TRANSPORT	0.0158531	0.00156045	4	35
GOBP_ORGAN_GROWTH	0.0159899	0.00157845	10	223
GOBP_POSITIVE_REGULATION_OF_CELLULAR_COMPONENT_BIOGENESIS	0.0159899	0.00157666	18	564
GOBP_RESPONSE_TO_KETONE	0.0159899	0.00157845	10	223
GOBP_PROTEIN_LOCALIZATION_TO_ORGANELLE	0.0160356	0.00158447	27	1002
GOBP_REGULATION_OF_MACROPHAGE_ACTIVATION	0.016168	0.00160214	5	59
GOBP_REGULATION_OF_SODIUM_ION_TRANSMEMBRANE_TRANSPORT	0.016168	0.00160214	5	59
GOMF_HYDRO_LYASE_ACTIVITY	0.016168	0.00160214	5	59
GOBP_REGULATION_OF_G_PROTEIN_COUPLED_RECEPTOR_SIGNALING_PATHWAY	0.0163087	0.00161762	8	151
GOBP_SYNAPTIC_SIGNALING	0.0168776	0.00167564	27	1006
GOCC_EXTERNAL_ENCAPSULATING_STRUCTURE	0.0171237	0.0017017	17	522
GOBP_CYTOKINESIS	0.0171823	0.00171076	9	188
GOBP_NUCLEOSIDE_PHOSPHATE_CATABOLIC_PROCESS	0.0171823	0.00171076	9	188
GOBP_COLLAGEN_ACTIVATED_SIGNALING_PATHWAY	0.0172692	0.00173468	3	17
GOBP_DEOXYRIBONUCLEOTIDE_BIOSYNTHETIC_PROCESS	0.0172692	0.00173468	3	17
GOBP_NEGATIVE_REGULATION_OF_LEUKOCYTE_APOPTOTIC_PROCESS	0.0172692	0.00173228	6	88
GOBP_POSITIVE_REGULATION_OF_ATP_DEPENDENT_ACTIVITY	0.0172692	0.00173573	4	36
GOBP_POSITIVE_REGULATION_OF_MEMBRANE_INVAGINATION	0.0172692	0.00173468	3	17
GOBP_REGULATION_OF_BLOOD_VESSEL_ENDOTHELIAL_CELL_PROLIFERATION_INVOLVED_IN_SPROUTING_ANGIOGENESIS	0.0172692	0.00173468	3	17
GOBP_REGULATION_OF_TRANSLATIONAL_INITIATION_IN_RESPONSE_TO_STRESS	0.0172692	0.00173468	3	17
GOBP_STRESS_FIBER_ASSEMBLY	0.0172692	0.00172723	7	119
GOCC_CORTICAL_ACTIN_CYTOSKELETON	0.0172692	0.00173228	6	88
GOCC_TRANS_GOLGI_NETWORK_TRANSPORT_VESICLE	0.0172692	0.00173573	4	36
GOBP_REGULATION_OF_VIRAL_LIFE_CYCLE	0.01747	0.00175756	8	153
GOCC_NUCLEAR_MEMBRANE	0.0177877	0.0017912	11	266
GOBP_REGULATION_OF_MITOTIC_NUCLEAR_DIVISION	0.0179597	0.00181192	7	120
GOMF_MODIFIED_AMINO_ACID_BINDING	0.0179597	0.00181192	7	120
GOBP_CARDIAC_VENTRICLE_DEVELOPMENT	0.0180813	0.00183102	8	154
GOBP_POSITIVE_REGULATION_OF_BINDING	0.0180813	0.00183102	8	154
GOBP_PROTEIN_MODIFICATION_BY_SMALL_PROTEIN_CONJUGATION	0.0180813	0.00182774	21	714
GOCC_UBIQUITIN_LIGASE_COMPLEX	0.0180813	0.00182895	13	349
GOMF_SCAFFOLD_PROTEIN_BINDING	0.0181068	0.00183531	6	89
GOBP_PROTEIN_ACETYLATION	0.0183129	0.00185966	5	61
GOBP_T_CELL_SELECTION	0.0183129	0.00185966	5	61
GOBP_INTRACELLULAR_RECEPTOR_SIGNALING_PATHWAY	0.0184491	0.00187524	13	350
GOMF_TRANSCRIPTION_COACTIVATOR_ACTIVITY	0.0186674	0.00189919	11	268
GOBP_NEGATIVE_REGULATION_OF_LEUKOCYTE_CELL_CELL_ADHESION	0.0187256	0.00190688	8	155
GOBP_PROTEIN_LOCALIZATION_TO_PLASMA_MEMBRANE	0.0188028	0.00191652	12	309
GOBP_POSITIVE_REGULATION_OF_LAMELLIPODIUM_ORGANIZATION	0.0188514	0.0019242	4	37
GOMF_TUBULIN_BINDING	0.0188514	0.00192503	14	394
GOCC_ENDOPLASMIC_RETICULUM_LUMEN	0.0190089	0.00194291	6	90
GOBP_NEGATIVE_REGULATION_OF_CELL_DEVELOPMENT	0.01924	0.00196835	12	310
GOBP_AMMONIUM_HOMEOSTASIS	0.0192429	0.00200864	2	5
GOBP_CADMIUM_ION_TRANSMEMBRANE_TRANSPORT	0.0192429	0.00200864	2	5
GOBP_CARDIAC_SEPTUM_CELL_DIFFERENTIATION	0.0192429	0.00200864	2	5
GOBP_CHEMOREPULSION_OF_AXON	0.0192429	0.00200864	2	5
GOBP_DETOXIFICATION_OF_CADMIUM_ION	0.0192429	0.00200864	2	5
GOBP_FC_RECEPTOR_MEDIATED_IMMUNE_COMPLEX_ENDOCYTOSIS	0.0192429	0.00200864	2	5
GOBP_GLYCEROL_TRANSMEMBRANE_TRANSPORT	0.0192429	0.00200864	2	5
GOBP_INTRACELLULAR_MAGNESIUM_ION_HOMEOSTASIS	0.0192429	0.00200864	2	5
GOBP_NEGATIVE_REGULATION_OF_ESTABLISHMENT_OF_PROTEIN_LOCALIZATION	0.0192429	0.0019852	8	156
GOBP_PORPHYRIN_CONTAINING_COMPOUND_CATABOLIC_PROCESS	0.0192429	0.00200864	2	5
GOBP_REGULATION_OF_ATP_DEPENDENT_ACTIVITY	0.0192429	0.0019992	5	62
GOBP_REGULATION_OF_MAST_CELL_DIFFERENTIATION	0.0192429	0.00200864	2	5
GOBP_REGULATION_OF_PROTEIN_CATABOLIC_PROCESS_AT_POSTSYNAPSE_MODULATING_SYNAPTIC_TRANSMISSION	0.0192429	0.00200864	2	5
GOBP_REGULATION_OF_REMOVAL_OF_SUPEROXIDE_RADICALS	0.0192429	0.00200864	2	5
GOBP_REGULATION_OF_SODIUM_ION_EXPORT_ACROSS_PLASMA_MEMBRANE	0.0192429	0.00200864	2	5
GOBP_REGULATION_OF_TETRAPYRROLE_BIOSYNTHETIC_PROCESS	0.0192429	0.00200864	2	5
GOBP_SOMATIC_DIVERSIFICATION_OF_T_CELL_RECEPTOR_GENES	0.0192429	0.00200864	2	5
GOBP_SPINDLE_LOCALIZATION	0.0192429	0.0019992	5	62
GOBP_THIRD_VENTRICLE_DEVELOPMENT	0.0192429	0.00200864	2	5
GOMF_BENZALDEHYDE_DEHYDROGENASE_NAD_P_PLUS_ACTIVITY	0.0192429	0.00200864	2	5
GOMF_GLIAL_CELL_DERIVED_NEUROTROPHIC_FACTOR_RECEPTOR_ACTIVITY	0.0192429	0.00200864	2	5
GOMF_IGE_RECEPTOR_ACTIVITY	0.0192429	0.00200864	2	5
GOBP_MITOTIC_NUCLEAR_DIVISION	0.0192617	0.00201242	11	270
GOCC_DISTAL_AXON	0.0192802	0.00201617	14	396
GOBP_CANONICAL_WNT_SIGNALING_PATHWAY	0.0193121	0.00202133	12	311
GOCC_CENTROSOME	0.0193478	0.0020269	20	672
GOBP_REGULATION_OF_INTRINSIC_APOPTOTIC_SIGNALING_PATHWAY	0.0195081	0.00204553	9	193
GOBP_GLIAL_CELL_FATE_COMMITMENT	0.0195181	0.00205949	3	18
GOBP_REGULATION_OF_B_CELL_RECEPTOR_SIGNALING_PATHWAY	0.0195181	0.00205949	3	18
GOBP_REGULATION_OF_HYDROGEN_PEROXIDE_METABOLIC_PROCESS	0.0195181	0.00205949	3	18
GOBP_REGULATION_OF_RESPIRATORY_BURST	0.0195181	0.00205949	3	18
GOBP_SEROTONIN_SECRETION	0.0195181	0.00205949	3	18
GOMF_INSULIN_LIKE_GROWTH_FACTOR_BINDING	0.0195181	0.00205949	3	18
GOMF_TRANSMEMBRANE_RECEPTOR_PROTEIN_SERINE_THREONINE_KINASE_ACTIVITY	0.0195181	0.00205949	3	18
GOCC_NEURON_TO_NEURON_SYNAPSE	0.019924	0.0021042	16	487
GOBP_REGULATION_OF_CELLULAR_RESPONSE_TO_STRESS	0.0199915	0.00211321	17	533
GOBP_REGULATION_OF_HEART_RATE_BY_CARDIAC_CONDUCTION	0.0200265	0.00212637	4	38
GOBP_REGULATION_OF_INTRINSIC_APOPTOTIC_SIGNALING_PATHWAY_IN_RESPONSE_TO_DNA_DAMAGE	0.0200265	0.00212637	4	38
GOBP_VENTRICULAR_SYSTEM_DEVELOPMENT	0.0200265	0.00212637	4	38
GOMF_CYCLIC_NUCLEOTIDE_BINDING	0.0200265	0.00212637	4	38
GOMF_OXIDOREDUCTASE_ACTIVITY_ACTING_ON_NAD_P_H_QUINONE_OR_SIMILAR_COMPOUND_AS_ACCEPTOR	0.0200265	0.00212637	4	38
GOBP_NEGATIVE_REGULATION_OF_DEFENSE_RESPONSE	0.020053	0.00213108	11	272
GOBP_POSITIVE_REGULATION_OF_SMALL_GTPASE_MEDIATED_SIGNAL_TRANSDUCTION	0.020405	0.00217234	6	92
GOMF_MONOSACCHARIDE_BINDING	0.020405	0.00217234	6	92
GOBP_ENDOTHELIAL_CELL_MIGRATION	0.0204073	0.00217644	10	233
GOBP_REGULATION_OF_TRANSPORTER_ACTIVITY	0.0204073	0.00217644	10	233
GOBP_NEGATIVE_REGULATION_OF_HYDROLASE_ACTIVITY	0.0210319	0.00224504	12	315
GOBP_NEGATIVE_REGULATION_OF_INTRACELLULAR_SIGNAL_TRANSDUCTION	0.0210899	0.00225323	18	583
GOBP_TEMPERATURE_HOMEOSTASIS	0.0212299	0.00227019	9	196
GOBP_CELLULAR_RESPONSE_TO_LIPID	0.0213177	0.0022816	20	679
GOBP_L_AMINO_ACID_TRANSPORT	0.0213623	0.00229444	6	93
GOBP_NEGATIVE_REGULATION_OF_PROTEIN_SECRETION	0.0213623	0.00229444	6	93
GOBP_REGULATION_OF_CELLULAR_RESPONSE_TO_INSULIN_STIMULUS	0.0213623	0.00229444	6	93
GOBP_REGULATION_OF_PROTEIN_CONTAINING_COMPLEX_ASSEMBLY	0.0213623	0.00229192	15	446
GOBP_MESENCHYMAL_CELL_MIGRATION	0.0213855	0.00230098	5	64
GOMF_OXIDOREDUCTASE_ACTIVITY_ACTING_ON_PEROXIDE_AS_ACCEPTOR	0.0213855	0.00230098	5	64
GOBP_CARDIAC_MUSCLE_CELL_DIFFERENTIATION	0.0215629	0.00232413	8	160
GOMF_POTASSIUM_ION_TRANSMEMBRANE_TRANSPORTER_ACTIVITY	0.0215629	0.00232413	8	160
GOBP_AORTA_MORPHOGENESIS	0.0216595	0.00234273	4	39
GOBP_COMPLEMENT_ACTIVATION_CLASSICAL_PATHWAY	0.0216595	0.00234273	4	39
GOBP_RENAL_SYSTEM_DEVELOPMENT	0.0216595	0.00233696	13	359
GOBP_RESPONSE_TO_AMYLOID_BETA	0.0216595	0.00234273	4	39
GOBP_POSITIVE_REGULATION_OF_CYTOSKELETON_ORGANIZATION	0.0217012	0.00234929	9	197
GOBP_RESPONSE_TO_ABIOTIC_STIMULUS	0.0218145	0.00236362	29	1135
GOBP_GENERATION_OF_PRECURSOR_METABOLITES_AND_ENERGY	0.0218996	0.0023749	16	493
GOBP_ORGANELLE_ASSEMBLY	0.0219796	0.00238565	27	1032
GOBP_HEART_GROWTH	0.0219985	0.00238979	7	126
GOBP_AMINO_SUGAR_CATABOLIC_PROCESS	0.0220245	0.00241966	3	19
GOBP_GAMMA_DELTA_T_CELL_DIFFERENTIATION	0.0220245	0.00241966	3	19
GOBP_HYALURONAN_CATABOLIC_PROCESS	0.0220245	0.00241966	3	19
GOBP_NEGATIVE_REGULATION_OF_HUMORAL_IMMUNE_RESPONSE	0.0220245	0.00241966	3	19
GOBP_NEGATIVE_REGULATION_OF_INTERLEUKIN_12_PRODUCTION	0.0220245	0.00241966	3	19
GOBP_POSITIVE_REGULATION_OF_T_CELL_RECEPTOR_SIGNALING_PATHWAY	0.0220245	0.00241966	3	19
GOBP_RECEPTOR_INTERNALIZATION	0.0220245	0.00241556	8	161
GOBP_REGULATION_OF_JNK_CASCADE	0.0220245	0.00241556	8	161
GOBP_REGULATION_OF_NATURAL_KILLER_CELL_DIFFERENTIATION	0.0220245	0.00241966	3	19
GOBP_RESPONSE_TO_IRON_ION	0.0220245	0.00241966	3	19
GOCC_IMMUNOGLOBULIN_COMPLEX_CIRCULATING	0.0220245	0.00241966	3	19
GOCC_MULTIVESICULAR_BODY_MEMBRANE	0.0220245	0.00241966	3	19
GOMF_ALDEHYDE_DEHYDROGENASE_NAD_P_PLUS_ACTIVITY	0.0220245	0.00241966	3	19
GOBP_PATTERN_SPECIFICATION_PROCESS	0.0220335	0.00242272	16	494
GOMF_STEROL_BINDING	0.0223867	0.00246368	5	65
GOBP_AEROBIC_RESPIRATION	0.0227857	0.00251405	9	199
GOBP_BLASTOCYST_DEVELOPMENT	0.0227857	0.00250979	8	162
GOBP_NEURON_PROJECTION_EXTENSION	0.0227857	0.00251405	9	199
GOBP_SOMITE_DEVELOPMENT	0.0231285	0.00255405	6	95
GOBP_AMINOGLYCAN_CATABOLIC_PROCESS	0.0231289	0.00257377	4	40
GOBP_CARDIAC_ATRIUM_DEVELOPMENT	0.0231289	0.00257377	4	40
GOBP_LEUKOCYTE_TETHERING_OR_ROLLING	0.0231289	0.00257377	4	40
GOBP_LYMPHOCYTE_CHEMOTAXIS	0.0231289	0.00257377	4	40
GOBP_POSITIVE_REGULATION_OF_GRANULOCYTE_CHEMOTAXIS	0.0231289	0.00257377	4	40
GOBP_POSITIVE_REGULATION_OF_MORPHOGENESIS_OF_AN_EPITHELIUM	0.0231289	0.00257377	4	40
GOBP_RESPONSE_TO_CADMIUM_ION	0.0231289	0.00257377	4	40
GOBP_XENOBIOTIC_TRANSPORT	0.0231289	0.00257377	4	40
GOMF_CALCIUM_ION_BINDING	0.0231289	0.00257333	19	638
GOBP_ACTIN_FILAMENT_BASED_MOVEMENT	0.0233837	0.00261095	7	128
GOBP_HEMATOPOIETIC_OR_LYMPHOID_ORGAN_DEVELOPMENT	0.0233837	0.00261095	7	128
GOBP_REGULATION_OF_NEUROTRANSMITTER_TRANSPORT	0.0233837	0.00261095	7	128
GOMF_MOLECULAR_FUNCTION_INHIBITOR_ACTIVITY	0.0233837	0.002605	17	544
GOBP_CARDIAC_MUSCLE_CELL_PROLIFERATION	0.023496	0.00263458	5	66
GOBP_HEART_VALVE_DEVELOPMENT	0.023496	0.00263458	5	66
GOBP_INTERLEUKIN_12_PRODUCTION	0.023496	0.00263458	5	66
GOBP_REGULATION_OF_EXTRACELLULAR_MATRIX_ORGANIZATION	0.023496	0.00263458	5	66
GOBP_REGULATION_OF_MORPHOGENESIS_OF_A_BRANCHING_STRUCTURE	0.023496	0.00263458	5	66
GOCC_NUCLEAR_BODY	0.0238624	0.00267793	22	787
GOBP_ANTERIOR_POSTERIOR_PATTERN_SPECIFICATION	0.0239486	0.00269439	10	240
GOBP_POSITIVE_REGULATION_OF_NEURON_PROJECTION_DEVELOPMENT	0.0239486	0.00269439	10	240
GOBP_REACTIVE_NITROGEN_SPECIES_METABOLIC_PROCESS	0.0239486	0.00269183	6	96
GOBP_REGULATION_OF_MAP_KINASE_ACTIVITY	0.024019	0.00270685	8	164
GOBP_REGULATION_OF_OSTEOBLAST_DIFFERENTIATION	0.024019	0.00270685	8	164
GOCC_TRANSPORTER_COMPLEX	0.0240218	0.00270943	15	454
GOBP_POSITIVE_REGULATION_OF_GROWTH	0.0243897	0.00275323	12	323
GOBP_ANGIOTENSIN_ACTIVATED_SIGNALING_PATHWAY	0.024514	0.00281643	3	20
GOBP_CELLULAR_RESPONSE_TO_INTERFERON_ALPHA	0.024514	0.00281643	3	20
GOBP_CELLULAR_RESPONSE_TO_LIPOPROTEIN_PARTICLE_STIMULUS	0.024514	0.00281996	4	41
GOBP_DEVELOPMENTAL_GROWTH_INVOLVED_IN_MORPHOGENESIS	0.024514	0.00281257	11	282
GOBP_ESTABLISHMENT_OF_MITOTIC_SPINDLE_LOCALIZATION	0.024514	0.00281996	4	41
GOBP_MUSCLE_CONTRACTION	0.024514	0.00282284	12	324
GOBP_NEGATIVE_REGULATION_OF_TRANSLATIONAL_INITIATION	0.024514	0.00281643	3	20
GOBP_PLATELET_DERIVED_GROWTH_FACTOR_RECEPTOR_SIGNALING_PATHWAY	0.024514	0.00281391	5	67
GOBP_POSITIVE_REGULATION_OF_SODIUM_ION_TRANSMEMBRANE_TRANSPORT	0.024514	0.00281643	3	20
GOBP_POSITIVE_REGULATION_OF_SUBSTRATE_ADHESION_DEPENDENT_CELL_SPREADING	0.024514	0.00281996	4	41
GOBP_REGULATION_OF_EXTRACELLULAR_MATRIX_ASSEMBLY	0.024514	0.00281643	3	20
GOBP_REGULATION_OF_HUMORAL_IMMUNE_RESPONSE_MEDIATED_BY_CIRCULATING_IMMUNOGLOBULIN	0.024514	0.00281643	3	20
GOBP_REGULATION_OF_INCLUSION_BODY_ASSEMBLY	0.024514	0.00281643	3	20
GOBP_REGULATION_OF_NITRIC_OXIDE_SYNTHASE_ACTIVITY	0.024514	0.00281643	3	20
GOBP_REGULATION_OF_PROTEIN_LOCALIZATION_TO_NUCLEUS	0.024514	0.0028098	8	165
GOBP_RESPONSE_TO_MOLECULE_OF_BACTERIAL_ORIGIN	0.024514	0.00282016	14	411
GOBP_RESPONSE_TO_OXYGEN_LEVELS	0.024514	0.00282284	12	324
GOBP_T_HELPER_CELL_LINEAGE_COMMITMENT	0.024514	0.00281643	3	20
GOBP_V_D_J_RECOMBINATION	0.024514	0.00281643	3	20
GOCC_T_CELL_RECEPTOR_COMPLEX	0.024514	0.00281643	3	20
GOMF_CARBOXYLIC_ESTER_HYDROLASE_ACTIVITY	0.024514	0.0028098	8	165
GOMF_EXTRACELLULAR_MATRIX_BINDING	0.024514	0.00281391	5	67
GOMF_MOLECULAR_CONDENSATE_SCAFFOLD_ACTIVITY	0.024514	0.00281996	4	41
GOMF_NUCLEAR_GLUCOCORTICOID_RECEPTOR_BINDING	0.024514	0.00281643	3	20
GOBP_LYMPHOCYTE_HOMEOSTASIS	0.0246004	0.00283511	6	97
GOCC_GOLGI_APPARATUS_SUBCOMPARTMENT	0.0250897	0.00289387	12	325
GOBP_MAMMARY_GLAND_DEVELOPMENT	0.025259	0.00291578	8	166
GOBP_ATRIOVENTRICULAR_NODE_DEVELOPMENT	0.0254153	0.00298425	2	6
GOBP_AXON_EXTENSION	0.0254153	0.00297176	7	131
GOBP_CYCLIC_NUCLEOTIDE_CATABOLIC_PROCESS	0.0254153	0.00298425	2	6
GOBP_FRUCTOSE_CATABOLIC_PROCESS	0.0254153	0.00298425	2	6
GOBP_POLYOL_TRANSMEMBRANE_TRANSPORT	0.0254153	0.00298425	2	6
GOBP_POSITIVE_REGULATION_OF_PROTEIN_LOCALIZATION_TO_CELL_CORTEX	0.0254153	0.00298425	2	6
GOBP_POSITIVE_REGULATION_OF_SARCOMERE_ORGANIZATION	0.0254153	0.00298425	2	6
GOBP_REGULATION_OF_AXON_DIAMETER	0.0254153	0.00298425	2	6
GOBP_REGULATION_OF_TETRAPYRROLE_METABOLIC_PROCESS	0.0254153	0.00298425	2	6
GOBP_TETRAPYRROLE_CATABOLIC_PROCESS	0.0254153	0.00298425	2	6
GOCC_ACTOMYOSIN	0.0254153	0.00298401	6	98
GOCC_EXTERNAL_SIDE_OF_APICAL_PLASMA_MEMBRANE	0.0254153	0.00298425	2	6
GOCC_SPECTRIN	0.0254153	0.00298425	2	6
GOMF_COLLAGEN_RECEPTOR_ACTIVITY	0.0254153	0.00298425	2	6
GOMF_FERROUS_IRON_TRANSMEMBRANE_TRANSPORTER_ACTIVITY	0.0254153	0.00298425	2	6
GOMF_GLYCEROL_TRANSMEMBRANE_TRANSPORTER_ACTIVITY	0.0254153	0.00298425	2	6
GOMF_IGE_BINDING	0.0254153	0.00298425	2	6
GOMF_RIBOFLAVIN_TRANSMEMBRANE_TRANSPORTER_ACTIVITY	0.0254153	0.00298425	2	6
GOMF_THIOREDOXIN_DISULFIDE_REDUCTASE_NADPH_ACTIVITY	0.0254153	0.00298425	2	6
GOMF_TRANSCRIPTION_COREGULATOR_ACTIVITY	0.0254153	0.00294651	16	504
GOMF_VIRION_BINDING	0.0254153	0.00298425	2	6
GOBP_VENTRICULAR_CARDIAC_MUSCLE_TISSUE_DEVELOPMENT	0.025545	0.00300189	5	68
GOBP_REGULATION_OF_MUSCLE_CELL_DIFFERENTIATION	0.0256991	0.00302485	8	167
GOBP_REGULATION_OF_MUSCLE_CONTRACTION	0.0256991	0.00302485	8	167
GOBP_REPRODUCTIVE_PROCESS	0.0257513	0.00303343	39	1696
GOBP_EPITHELIAL_CELL_DIFFERENTIATION_INVOLVED_IN_KIDNEY_DEVELOPMENT	0.0260573	0.00308179	4	42
GOBP_ESTABLISHMENT_OF_SKIN_BARRIER	0.0260573	0.00308179	4	42
GOBP_MODIFICATION_OF_POSTSYNAPTIC_STRUCTURE	0.0260573	0.00308179	4	42
GOBP_NEGATIVE_REGULATION_OF_DNA_BINDING	0.0260573	0.00308179	4	42
GOBP_NEGATIVE_REGULATION_OF_TYPE_II_INTERFERON_PRODUCTION	0.0260573	0.00308179	4	42
GOBP_NEGATIVE_REGULATION_OF_RESPONSE_TO_BIOTIC_STIMULUS	0.0261915	0.00310012	7	132
GOBP_TELENCEPHALON_DEVELOPMENT	0.0264235	0.00313008	11	286
GOBP_NEGATIVE_REGULATION_OF_TUMOR_NECROSIS_FACTOR_SUPERFAMILY_CYTOKINE_PRODUCTION	0.0269603	0.00319877	5	69
GOBP_REGULATION_OF_TRANSLATIONAL_INITIATION	0.0269603	0.00319877	5	69
GOBP_MYELOID_LEUKOCYTE_MIGRATION	0.0270148	0.00321289	10	246
GOBP_NEGATIVE_REGULATION_OF_PHOSPHORUS_METABOLIC_PROCESS	0.0270148	0.00320795	14	417
GOMF_GLYCOSAMINOGLYCAN_BINDING	0.0270148	0.00321289	10	246
GOBP_CELL_CYCLE_PHASE_TRANSITION	0.0271538	0.00324673	17	556
GOBP_NEGATIVE_REGULATION_OF_EPITHELIAL_CELL_PROLIFERATION	0.0271538	0.0032525	8	169
GOBP_PHOSPHATIDYLSERINE_METABOLIC_PROCESS	0.0271538	0.00325098	3	21
GOBP_PLASMA_LIPOPROTEIN_PARTICLE_ASSEMBLY	0.0271538	0.00325098	3	21
GOBP_REGULATION_OF_MEMBRANE_INVAGINATION	0.0271538	0.00325098	3	21
GOBP_REGULATION_OF_NEUROTRANSMITTER_UPTAKE	0.0271538	0.00325098	3	21
GOMF_3_5_CYCLIC_AMP_PHOSPHODIESTERASE_ACTIVITY	0.0271538	0.00325098	3	21
GOMF_BMP_BINDING	0.0271538	0.00325098	3	21
GOMF_SIALYLTRANSFERASE_ACTIVITY	0.0271538	0.00325098	3	21
GOBP_EXTRACELLULAR_STRUCTURE_ORGANIZATION	0.0272877	0.00327112	12	330
GOCC_VACUOLAR_MEMBRANE	0.0275011	0.0032993	11	288
GOBP_ADENYLATE_CYCLASE_MODULATING_G_PROTEIN_COUPLED_RECEPTOR_SIGNALING_PATHWAY	0.0275181	0.00330654	10	247
GOBP_REGULATION_OF_CHROMOSOME_ORGANIZATION	0.0275181	0.00330654	10	247
GOBP_APOPTOTIC_CELL_CLEARANCE	0.0278294	0.00335972	4	43
GOBP_DENDRITIC_CELL_DIFFERENTIATION	0.0278294	0.00335972	4	43
GOBP_NEUROTROPHIN_SIGNALING_PATHWAY	0.0278294	0.00335972	4	43
GOBP_POSITIVE_REGULATION_OF_NEUROGENESIS	0.0278294	0.00335113	12	331
GOMF_NEUTRAL_L_AMINO_ACID_TRANSMEMBRANE_TRANSPORTER_ACTIVITY	0.0278294	0.00335972	4	43
GOMF_PHOSPHATIDYLINOSITOL_3_KINASE_BINDING	0.0278294	0.00335972	4	43
GOBP_MEMBRANE_FUSION	0.0278675	0.0033712	8	170
GOCC_MYELIN_SHEATH	0.0278675	0.00337221	9	208
GOMF_PROTEIN_TYROSINE_KINASE_ACTIVITY	0.0278675	0.00336952	7	134
GOBP_REGULATION_OF_SYNAPSE_STRUCTURE_OR_ACTIVITY	0.0279647	0.00338662	13	375
GOBP_EMBRYONIC_HEART_TUBE_MORPHOGENESIS	0.0280272	0.00340478	5	70
GOBP_NEGATIVE_REGULATION_OF_ACTIN_FILAMENT_POLYMERIZATION	0.0280272	0.00340478	5	70
GOBP_POSITIVE_REGULATION_OF_INTERLEUKIN_1_PRODUCTION	0.0280272	0.00340478	5	70
GOMF_OXIDOREDUCTASE_ACTIVITY_ACTING_ON_NAD_P_H	0.0280272	0.00340478	5	70
GOBP_POSITIVE_REGULATION_OF_AXONOGENESIS	0.0284636	0.00346585	6	101
GOBP_POSITIVE_REGULATION_OF_COLD_INDUCED_THERMOGENESIS	0.0284636	0.00346585	6	101
GOBP_SENSORY_PERCEPTION_OF_PAIN	0.0284636	0.00346585	6	101
GOCC_LYTIC_VACUOLE	0.0285989	0.00348774	17	560
GOCC_TRANSCRIPTION_REGULATOR_COMPLEX	0.0285989	0.00348774	17	560
GOBP_NEGATIVE_REGULATION_OF_TRANSMEMBRANE_TRANSPORT	0.028743	0.00351074	7	135
GOCC_NUCLEAR_PERIPHERY	0.028743	0.00351074	7	135
GOBP_GLYCOPROTEIN_BIOSYNTHETIC_PROCESS	0.0291569	0.00356681	11	291
GOBP_REGULATION_OF_GTPASE_ACTIVITY	0.0291569	0.00356681	11	291
GOBP_NEURON_MIGRATION	0.0293317	0.00359096	9	210
GOBP_ADENYLATE_CYCLASE_INHIBITING_G_PROTEIN_COUPLED_RECEPTOR_SIGNALING_PATHWAY	0.0294648	0.00362014	5	71
GOBP_CERAMIDE_BIOSYNTHETIC_PROCESS	0.0294648	0.00362014	5	71
GOBP_EXPORT_ACROSS_PLASMA_MEMBRANE	0.0294648	0.00362014	5	71
GOBP_REGULATION_OF_ACTIN_FILAMENT_LENGTH	0.0294648	0.00361866	8	172
GOCC_PROTEIN_DNA_COMPLEX	0.0294648	0.00362117	24	909
GOBP_AXIS_SPECIFICATION	0.0295162	0.00363863	6	102
GOBP_MAINTENANCE_OF_PROTEIN_LOCATION	0.0295162	0.00363863	6	102
GOBP_POSITIVE_REGULATION_OF_CELL_KILLING	0.0295162	0.00363863	6	102
GOBP_REGULATION_OF_POTASSIUM_ION_TRANSPORT	0.0295162	0.00363863	6	102
GOBP_NEGATIVE_REGULATION_OF_ORGAN_GROWTH	0.0296199	0.00365422	4	44
GOBP_REGULATION_OF_TRANS_SYNAPTIC_SIGNALING	0.0296653	0.00366263	21	758
GOCC_SYNAPTIC_MEMBRANE	0.0297674	0.00367804	17	563
GOBP_ANTIGEN_PROCESSING_AND_PRESENTATION_OF_EXOGENOUS_PEPTIDE_ANTIGEN_VIA_MHC_CLASS_II	0.0299365	0.00372438	3	22
GOBP_CELLULAR_RESPONSE_TO_CHOLESTEROL	0.0299365	0.00372438	3	22
GOBP_CELLULAR_RESPONSE_TO_OXYGEN_RADICAL	0.0299365	0.00372438	3	22
GOBP_DIOL_BIOSYNTHETIC_PROCESS	0.0299365	0.00372438	3	22
GOBP_REGULATION_OF_ANOIKIS	0.0299365	0.00372438	3	22
GOBP_REGULATION_OF_GRANULOCYTE_DIFFERENTIATION	0.0299365	0.00372438	3	22
GOBP_REGULATION_OF_MODIFICATION_OF_POSTSYNAPTIC_STRUCTURE	0.0299365	0.00372438	3	22
GOBP_RESPONSE_TO_NITRIC_OXIDE	0.0299365	0.00372438	3	22
GOMF_TAU_PROTEIN_BINDING	0.0299365	0.00372438	3	22
GOBP_CYTOPLASMIC_PATTERN_RECOGNITION_RECEPTOR_SIGNALING_PATHWAY	0.0300998	0.00374754	8	173
GOBP_ORGANIC_CYCLIC_COMPOUND_CATABOLIC_PROCESS	0.0304935	0.00380809	18	613
GOBP_OSTEOCLAST_DIFFERENTIATION	0.0304935	0.00380663	7	137
GOBP_REGULATION_OF_PROTEIN_CONTAINING_COMPLEX_DISASSEMBLY	0.0304935	0.00380663	7	137
GOBP_T_CELL_ACTIVATION_INVOLVED_IN_IMMUNE_RESPONSE	0.0304935	0.00380663	7	137
GOBP_NEGATIVE_REGULATION_OF_INNATE_IMMUNE_RESPONSE	0.0305245	0.00381772	6	103
GOBP_POSITIVE_REGULATION_OF_ENDOTHELIAL_CELL_PROLIFERATION	0.0305245	0.00381772	6	103
GOBP_REGULATION_OF_EXOCYTOSIS	0.0305251	0.00382068	9	212
GOBP_MESODERM_MORPHOGENESIS	0.0306508	0.00384511	5	72
GOBP_REGULATION_OF_B_CELL_MEDIATED_IMMUNITY	0.0306508	0.00384511	5	72
GOBP_REGULATION_OF_MEMBRANE_PERMEABILITY	0.0306508	0.00384511	5	72
GOBP_EMBRYONIC_ORGAN_MORPHOGENESIS	0.0307636	0.00386506	12	337
GOMF_G_PROTEIN_COUPLED_RECEPTOR_BINDING	0.0307636	0.00386506	12	337
GOMF_TETRAPYRROLE_BINDING	0.0308588	0.00387994	8	174
GOBP_NEGATIVE_REGULATION_OF_APOPTOTIC_SIGNALING_PATHWAY	0.0311141	0.00391498	10	253
GOBP_TRANSFORMING_GROWTH_FACTOR_BETA_RECEPTOR_SIGNALING_PATHWAY	0.0312877	0.00393978	9	213
GOBP_MAINTENANCE_OF_PROTEIN_LOCALIZATION_IN_ORGANELLE	0.0313529	0.00396575	4	45
GOBP_POSITIVE_CHEMOTAXIS	0.0313529	0.00396575	4	45
GOBP_REGULATION_OF_EXTRINSIC_APOPTOTIC_SIGNALING_PATHWAY_IN_ABSENCE_OF_LIGAND	0.0313529	0.00396575	4	45
GOMF_EXOGENOUS_PROTEIN_BINDING	0.0313529	0.00396575	4	45
GOMF_NON_MEMBRANE_SPANNING_PROTEIN_TYROSINE_KINASE_ACTIVITY	0.0313529	0.00396575	4	45
GOMF_SH2_DOMAIN_BINDING	0.0313529	0.00396575	4	45
GOBP_NEGATIVE_REGULATION_OF_VIRAL_PROCESS	0.0315787	0.00400326	6	104
GOMF_ACETYLTRANSFERASE_ACTIVITY	0.0315787	0.00400326	6	104
GOMF_AMINO_ACID_TRANSMEMBRANE_TRANSPORTER_ACTIVITY	0.0315787	0.00400326	6	104
GOBP_MICROTUBULE_CYTOSKELETON_ORGANIZATION	0.0316698	0.00401781	19	665
GOBP_REGULATION_OF_CANONICAL_WNT_SIGNALING_PATHWAY	0.0316987	0.00402447	10	254
GOCC_EXOCYTIC_VESICLE	0.0318839	0.00405099	11	296
GOCC_NEURON_SPINE	0.0319448	0.00406176	9	214
GOBP_L_ALPHA_AMINO_ACID_TRANSMEMBRANE_TRANSPORT	0.0319687	0.0040799	5	73
GOBP_REGULATION_OF_B_CELL_PROLIFERATION	0.0319687	0.0040799	5	73
GOBP_REGULATION_OF_MORPHOGENESIS_OF_AN_EPITHELIUM	0.0319687	0.0040799	5	73
GOBP_SUPEROXIDE_METABOLIC_PROCESS	0.0319687	0.0040799	5	73
GOMF_STRUCTURAL_CONSTITUENT_OF_CYTOSKELETON	0.0319687	0.0040799	5	73
GOBP_9_CIS_RETINOIC_ACID_METABOLIC_PROCESS	0.0320694	0.00413818	2	7
GOBP_APOPTOTIC_PROCESS_IN_BONE_MARROW_CELL	0.0320694	0.00413818	2	7
GOBP_B_1_B_CELL_DIFFERENTIATION	0.0320694	0.00413818	2	7
GOBP_CARDIAC_MUSCLE_CELL_CARDIAC_MUSCLE_CELL_ADHESION	0.0320694	0.00413818	2	7
GOBP_CELLULAR_RESPONSE_TO_CGMP	0.0320694	0.00413818	2	7
GOBP_CHEMOKINE_C_X_C_MOTIF_LIGAND_12_SIGNALING_PATHWAY	0.0320694	0.00413818	2	7
GOBP_CORNIFIED_ENVELOPE_ASSEMBLY	0.0320694	0.00413818	2	7
GOBP_GLYCINE_IMPORT_ACROSS_PLASMA_MEMBRANE	0.0320694	0.00413818	2	7
GOBP_GLYCOSYLCERAMIDE_BIOSYNTHETIC_PROCESS	0.0320694	0.00413818	2	7
GOBP_MAST_CELL_DIFFERENTIATION	0.0320694	0.00413818	2	7
GOBP_OLIGODENDROCYTE_APOPTOTIC_PROCESS	0.0320694	0.00413818	2	7
GOBP_OPTIC_CUP_MORPHOGENESIS_INVOLVED_IN_CAMERA_TYPE_EYE_DEVELOPMENT	0.0320694	0.00413818	2	7
GOBP_POSITIVE_REGULATION_OF_TOLL_LIKE_RECEPTOR_9_SIGNALING_PATHWAY	0.0320694	0.00413818	2	7
GOBP_REGULATION_OF_DOUBLE_STRAND_BREAK_REPAIR	0.0320694	0.00412107	7	139
GOBP_REGULATION_OF_PEPTIDYL_SERINE_DEPHOSPHORYLATION	0.0320694	0.00413818	2	7
GOBP_POSITIVE_REGULATION_OF_APOPTOTIC_SIGNALING_PATHWAY	0.0321805	0.00415556	8	176
GOMF_AMINOACYLTRANSFERASE_ACTIVITY	0.0324343	0.0041914	15	476
GOBP_BLOOD_VESSEL_ENDOTHELIAL_CELL_PROLIFERATION_INVOLVED_IN_SPROUTING_ANGIOGENESIS	0.0326968	0.00423767	3	23
GOBP_POSITIVE_REGULATION_OF_CHOLESTEROL_METABOLIC_PROCESS	0.0326968	0.00423767	3	23
GOBP_RESPONSE_TO_PLATELET_DERIVED_GROWTH_FACTOR	0.0326968	0.00423767	3	23
GOMF_MHC_PROTEIN_COMPLEX_BINDING	0.0326968	0.00423767	3	23
GOBP_UNSATURATED_FATTY_ACID_METABOLIC_PROCESS	0.0330415	0.00428548	7	140
GOBP_POSITIVE_REGULATION_OF_MUSCLE_HYPERTROPHY	0.033089	0.00429476	4	46
GOBP_POSITIVE_REGULATION_OF_TOR_SIGNALING	0.0332475	0.00432474	5	74
GOBP_TOLL_LIKE_RECEPTOR_SIGNALING_PATHWAY	0.0332475	0.00432474	5	74
GOMF_CARGO_RECEPTOR_ACTIVITY	0.0332475	0.00432474	5	74
GOCC_TRANS_GOLGI_NETWORK	0.0335519	0.00436752	10	257
GOCC_ENDOCYTIC_VESICLE	0.034126	0.00444547	9	217
GOBP_NEGATIVE_REGULATION_OF_TRANSLATION	0.0341728	0.00445479	7	141
GOBP_NEGATIVE_REGULATION_OF_CATALYTIC_ACTIVITY	0.0347016	0.00452701	17	575
GOBP_REGULATION_OF_SISTER_CHROMATID_SEGREGATION	0.0352098	0.00459995	6	107
GOCC_NUCLEAR_MATRIX	0.0352098	0.00459995	6	107
GOBP_DEOXYRIBONUCLEOTIDE_METABOLIC_PROCESS	0.0352994	0.00464168	4	47
GOBP_DOPAMINERGIC_NEURON_DIFFERENTIATION	0.0352994	0.00464168	4	47
GOBP_MACROPHAGE_CHEMOTAXIS	0.0352994	0.00464168	4	47
GOBP_MEMBRANE_REPOLARIZATION	0.0352994	0.00464168	4	47
GOBP_PEPTIDYL_CYSTEINE_MODIFICATION	0.0352994	0.00464168	4	47
GOBP_POSITIVE_REGULATION_OF_CELL_SUBSTRATE_ADHESION	0.0352994	0.00462911	7	142
GOBP_POSITIVE_REGULATION_OF_POTASSIUM_ION_TRANSPORT	0.0352994	0.00464168	4	47
GOBP_POTASSIUM_ION_IMPORT_ACROSS_PLASMA_MEMBRANE	0.0352994	0.00464168	4	47
GOBP_REGULATION_OF_SODIUM_ION_TRANSMEMBRANE_TRANSPORTER_ACTIVITY	0.0352994	0.00464168	4	47
GOBP_REGULATION_OF_STRIATED_MUSCLE_TISSUE_DEVELOPMENT	0.0363366	0.00479179	3	24
GOBP_T_CELL_CHEMOTAXIS	0.0363366	0.00479179	3	24
GOMF_DYNEIN_COMPLEX_BINDING	0.0363366	0.00479179	3	24
GOMF_METAL_CATION_PROTON_ANTIPORTER_ACTIVITY	0.0363366	0.00479179	3	24
GOBP_ENDOTHELIUM_DEVELOPMENT	0.0363592	0.00480851	7	143
GOBP_NEGATIVE_REGULATION_OF_BINDING	0.0363592	0.00480851	7	143
GOBP_POSITIVE_REGULATION_OF_LYMPHOCYTE_DIFFERENTIATION	0.0363592	0.00480851	7	143
GOBP_T_CELL_RECEPTOR_SIGNALING_PATHWAY	0.0363592	0.00480851	7	143
GOBP_POSITIVE_REGULATION_OF_CANONICAL_WNT_SIGNALING_PATHWAY	0.0363647	0.00481267	6	108
GOBP_POSITIVE_REGULATION_OF_NUCLEOCYTOPLASMIC_TRANSPORT	0.036587	0.00484555	5	76
GOBP_NEGATIVE_REGULATION_OF_NEURON_APOPTOTIC_PROCESS	0.0366462	0.00485685	9	220
GOBP_RESPONSE_TO_BMP	0.0370257	0.00491064	8	181
GOBP_ENDOCRINE_SYSTEM_DEVELOPMENT	0.0375939	0.00499311	7	144
GOBP_SPECIFICATION_OF_SYMMETRY	0.0375939	0.00499311	7	144
GOBP_INTRACELLULAR_PH_REDUCTION	0.0376179	0.00500695	4	48
GOBP_PHOSPHOLIPID_BIOSYNTHETIC_PROCESS	0.0376179	0.00500035	9	221
GOMF_PHOSPHOTYROSINE_RESIDUE_BINDING	0.0376179	0.00500695	4	48
GOBP_MEMBRANE_DEPOLARIZATION	0.0377564	0.00503252	6	109
GOBP_PROTON_TRANSMEMBRANE_TRANSPORT	0.0377564	0.00503252	6	109
GOCC_POSTSYNAPTIC_MEMBRANE	0.0382346	0.00509987	13	394
GOBP_SOMITOGENESIS	0.0383458	0.00512196	5	77
GOCC_INCLUSION_BODY	0.0383458	0.00512196	5	77
GOBP_REGULATION_OF_INSULIN_SECRETION	0.0384798	0.00514712	9	222
GOBP_SISTER_CHROMATID_SEGREGATION	0.0384798	0.00514712	9	222
GOBP_VESICLE_MEDIATED_TRANSPORT_IN_SYNAPSE	0.0386687	0.00517604	11	306
GOBP_SPHINGOLIPID_METABOLIC_PROCESS	0.0386932	0.00518298	7	145
GOBP_REGULATION_OF_MITOTIC_CELL_CYCLE_PHASE_TRANSITION	0.0387402	0.00519659	12	350
GOBP_REPRODUCTIVE_SYSTEM_DEVELOPMENT	0.0387402	0.00519659	12	350
GOBP_POSITIVE_REGULATION_OF_NERVOUS_SYSTEM_DEVELOPMENT	0.0387586	0.00520638	13	395
GOCC_COLLAGEN_CONTAINING_EXTRACELLULAR_MATRIX	0.0387586	0.00520638	13	395
GOMF_PHOSPHATASE_ACTIVITY	0.0391135	0.00525775	10	264
GOBP_MICROTUBULE_BASED_PROCESS	0.0392511	0.00527995	25	990
GOBP_ALCOHOL_METABOLIC_PROCESS	0.039626	0.00543044	12	352
GOBP_CARTILAGE_DEVELOPMENT	0.039626	0.00545065	9	224
GOBP_COPPER_ION_IMPORT	0.039626	0.00546513	2	8
GOBP_DORSAL_AORTA_MORPHOGENESIS	0.039626	0.00546513	2	8
GOBP_EXTRACELLULAR_MATRIX_ASSEMBLY	0.039626	0.005391	4	49
GOBP_GLOMERULAR_EPITHELIAL_CELL_DEVELOPMENT	0.039626	0.00546513	2	8
GOBP_MAINTENANCE_OF_LENS_TRANSPARENCY	0.039626	0.00546513	2	8
GOBP_METANEPHRIC_EPITHELIUM_DEVELOPMENT	0.039626	0.00538762	3	25
GOBP_NEGATIVE_REGULATION_OF_CARDIAC_MUSCLE_ADAPTATION	0.039626	0.00546513	2	8
GOBP_NEGATIVE_REGULATION_OF_INTERLEUKIN_4_PRODUCTION	0.039626	0.00546513	2	8
GOBP_NEGATIVE_REGULATION_OF_STRESS_ACTIVATED_PROTEIN_KINASE_SIGNALING_CASCADE	0.039626	0.00546513	2	8
GOBP_POSITIVE_REGULATION_OF_MACROPHAGE_CHEMOTAXIS	0.039626	0.00538762	3	25
GOBP_POSITIVE_REGULATION_OF_RAS_PROTEIN_SIGNAL_TRANSDUCTION	0.039626	0.00538762	3	25
GOBP_POSITIVE_REGULATION_OF_RESPIRATORY_BURST	0.039626	0.00546513	2	8
GOBP_PRIMITIVE_ERYTHROCYTE_DIFFERENTIATION	0.039626	0.00546513	2	8
GOBP_RECEPTOR_MEDIATED_ENDOCYTOSIS_OF_VIRUS_BY_HOST_CELL	0.039626	0.00546513	2	8
GOBP_REGULATION_OF_BLOOD_PRESSURE	0.039626	0.00545065	9	224
GOBP_REGULATION_OF_BRANCHING_INVOLVED_IN_URETERIC_BUD_MORPHOGENESIS	0.039626	0.00538762	3	25
GOBP_REGULATION_OF_MACROPHAGE_MIGRATION	0.039626	0.005391	4	49
GOBP_REGULATION_OF_NATURAL_KILLER_CELL_ACTIVATION	0.039626	0.005391	4	49
GOBP_REGULATION_OF_POTASSIUM_ION_IMPORT	0.039626	0.00546513	2	8
GOBP_REGULATION_OF_VASCULAR_PERMEABILITY	0.039626	0.005391	4	49
GOBP_REGULATION_OF_VIRAL_PROCESS	0.039626	0.00541157	8	184
GOBP_RESPONSE_TO_COPPER_ION	0.039626	0.00538762	3	25
GOBP_RESPONSE_TO_STILBENOID	0.039626	0.00538762	3	25
GOBP_SUBSTRATE_DEPENDENT_CELL_MIGRATION_CELL_EXTENSION	0.039626	0.00546513	2	8
GOBP_TRANSFORMING_GROWTH_FACTOR_BETA2_PRODUCTION	0.039626	0.00546513	2	8
GOBP_TRICUSPID_VALVE_DEVELOPMENT	0.039626	0.00546513	2	8
GOBP_XENOBIOTIC_TRANSPORT_ACROSS_BLOOD_BRAIN_BARRIER	0.039626	0.00546513	2	8
GOCC_GLYCOPROTEIN_COMPLEX	0.039626	0.00538762	3	25
GOCC_LAMELLIPODIUM_MEMBRANE	0.039626	0.00546513	2	8
GOMF_COBALT_ION_BINDING	0.039626	0.00546513	2	8
GOMF_INSULIN_LIKE_GROWTH_FACTOR_II_BINDING	0.039626	0.00546513	2	8
GOMF_IRON_ION_TRANSMEMBRANE_TRANSPORTER_ACTIVITY	0.039626	0.00546513	2	8
GOMF_MOLECULAR_FUNCTION_ACTIVATOR_ACTIVITY	0.039626	0.00539612	28	1151
GOMF_SPHINGOSINE_1_PHOSPHATE_RECEPTOR_ACTIVITY	0.039626	0.00546513	2	8
GOBP_CYTOSKELETON_DEPENDENT_CYTOKINESIS	0.0397822	0.0054942	6	111
GOBP_REGULATION_OF_CYTOPLASMIC_PATTERN_RECOGNITION_RECEPTOR_SIGNALING_PATHWAY	0.0397822	0.0054942	6	111
GOBP_RESPONSE_TO_DECREASED_OXYGEN_LEVELS	0.0400613	0.00553653	10	266
GOBP_CELL_FATE_COMMITMENT	0.0401874	0.00555775	11	309
GOBP_MYOTUBE_DIFFERENTIATION	0.0403129	0.00557891	7	147
GOBP_MUCOPOLYSACCHARIDE_METABOLIC_PROCESS	0.041217	0.00570793	5	79
GOBP_POSITIVE_REGULATION_OF_ENDOTHELIAL_CELL_MIGRATION	0.0413655	0.00573631	6	112
GOBP_POSITIVE_REGULATION_OF_JNK_CASCADE	0.0413655	0.00573631	6	112
GOBP_ICOSANOID_METABOLIC_PROCESS	0.0416611	0.00578516	7	148
GOBP_OXIDATIVE_PHOSPHORYLATION	0.0416611	0.00578516	7	148
GOBP_AUTONOMIC_NERVOUS_SYSTEM_DEVELOPMENT	0.0416697	0.00579424	4	50
GOBP_REGULATION_OF_DIGESTIVE_SYSTEM_PROCESS	0.0416697	0.00579424	4	50
GOBP_CELLULAR_CATABOLIC_PROCESS	0.0419047	0.00583088	26	1051
GOBP_PLACENTA_DEVELOPMENT	0.0427359	0.00595057	8	187
GOBP_CORONARY_VASCULATURE_DEVELOPMENT	0.0428703	0.00601795	5	80
GOBP_DETECTION_OF_MECHANICAL_STIMULUS_INVOLVED_IN_SENSORY_PERCEPTION_OF_PAIN	0.0428703	0.00602598	3	26
GOBP_INTRINSIC_APOPTOTIC_SIGNALING_PATHWAY_IN_RESPONSE_TO_DNA_DAMAGE	0.0428703	0.0059861	6	113
GOBP_NEGATIVE_REGULATION_OF_INTRINSIC_APOPTOTIC_SIGNALING_PATHWAY_IN_RESPONSE_TO_DNA_DAMAGE	0.0428703	0.00602598	3	26
GOBP_PEPTIDYL_LYSINE_ACETYLATION	0.0428703	0.00602598	3	26
GOBP_POSITIVE_REGULATION_OF_T_CELL_CYTOKINE_PRODUCTION	0.0428703	0.00602598	3	26
GOBP_PROTEIN_LIPID_COMPLEX_ASSEMBLY	0.0428703	0.00602598	3	26
GOBP_REGULATION_OF_GLIAL_CELL_MIGRATION	0.0428703	0.00602598	3	26
GOBP_REGULATION_OF_PLATELET_AGGREGATION	0.0428703	0.00602598	3	26
GOBP_REGULATION_OF_TRANSLATION_IN_RESPONSE_TO_STRESS	0.0428703	0.00602598	3	26
GOBP_SIGNAL_TRANSDUCTION_IN_ABSENCE_OF_LIGAND	0.0428703	0.00601795	5	80
GOCC_MYOSIN_II_COMPLEX	0.0428703	0.00602598	3	26
GOMF_SYMPORTER_ACTIVITY	0.0428703	0.00599706	7	149
GOMF_TRANSCRIPTION_COREGULATOR_BINDING	0.0428703	0.00599706	7	149
GOMF_GLYCOSYLTRANSFERASE_ACTIVITY	0.0435717	0.00612868	10	270
GOMF_STRUCTURAL_MOLECULE_ACTIVITY	0.0438236	0.00616826	19	693
GOBP_NEGATIVE_REGULATION_OF_PROTEIN_MODIFICATION_PROCESS	0.0439866	0.00619536	14	450
GOBP_MODIFICATION_OF_SYNAPTIC_STRUCTURE	0.0441112	0.00621707	4	51
GOBP_CELLULAR_EXTRAVASATION	0.0449205	0.00633962	5	81
GOBP_STRIATED_MUSCLE_CELL_DEVELOPMENT	0.0449205	0.00633962	5	81
GOBP_PROTEIN_DEPHOSPHORYLATION	0.0456353	0.00644481	9	230
GOBP_ELECTRON_TRANSPORT_CHAIN	0.0460305	0.00650933	6	115
GOBP_REGULATION_OF_ACTIN_FILAMENT_BUNDLE_ASSEMBLY	0.0460305	0.00650933	6	115
GOBP_CELL_DIFFERENTIATION_INVOLVED_IN_KIDNEY_DEVELOPMENT	0.0469301	0.00665991	4	52
GOBP_COLUMNAR_CUBOIDAL_EPITHELIAL_CELL_DIFFERENTIATION	0.0469301	0.00666756	7	152
GOBP_MACROPHAGE_CYTOKINE_PRODUCTION	0.0469301	0.00665991	4	52
GOBP_POSITIVE_REGULATION_OF_INTRACELLULAR_TRANSPORT	0.0469301	0.00666756	7	152
GOBP_REGULATION_OF_CARDIAC_MUSCLE_CELL_PROLIFERATION	0.0469301	0.00665991	4	52
GOCC_CLATHRIN_COAT	0.0469301	0.00665991	4	52
GOCC_ENDOCYTIC_VESICLE_MEMBRANE	0.0469301	0.00665991	4	52
GOMF_MONOCARBOXYLIC_ACID_TRANSMEMBRANE_TRANSPORTER_ACTIVITY	0.0469382	0.00667316	5	82
GOBP_CD4_POSITIVE_OR_CD8_POSITIVE_ALPHA_BETA_T_CELL_LINEAGE_COMMITMENT	0.0469623	0.00670763	3	27
GOBP_CONNECTIVE_TISSUE_DEVELOPMENT	0.0469623	0.00668477	11	317
GOBP_POSITIVE_REGULATION_OF_ANTIGEN_RECEPTOR_MEDIATED_SIGNALING_PATHWAY	0.0469623	0.00670763	3	27
GOBP_POSITIVE_REGULATION_OF_NATURAL_KILLER_CELL_ACTIVATION	0.0469623	0.00670763	3	27
GOBP_REGULATION_OF_NUCLEASE_ACTIVITY	0.0469623	0.00670763	3	27
GOBP_SECONDARY_PALATE_DEVELOPMENT	0.0469623	0.00670763	3	27
GOMF_ATPASE_ACTIVATOR_ACTIVITY	0.0469623	0.00670763	3	27
GOBP_AMINOGLYCAN_METABOLIC_PROCESS	0.0474274	0.00678303	6	116
GOBP_POSITIVE_REGULATION_OF_PROTEIN_UBIQUITINATION	0.0474274	0.00678303	6	116
GOBP_LYMPHOCYTE_ACTIVATION_INVOLVED_IN_IMMUNE_RESPONSE	0.0475523	0.00680538	9	232
GOMF_ATP_HYDROLYSIS_ACTIVITY	0.0477443	0.00683737	11	318
GOBP_ADHERENS_JUNCTION_MAINTENANCE	0.0478425	0.00695989	2	9
GOBP_ANTEROGRADE_AXONAL_PROTEIN_TRANSPORT	0.0478425	0.00695989	2	9
GOBP_ESTABLISHMENT_OF_CENTROSOME_LOCALIZATION	0.0478425	0.00695989	2	9
GOBP_ESTABLISHMENT_OR_MAINTENANCE_OF_CYTOSKELETON_POLARITY	0.0478425	0.00695989	2	9
GOBP_GLIAL_CELL_FATE_SPECIFICATION	0.0478425	0.00695989	2	9
GOBP_MAST_CELL_CYTOKINE_PRODUCTION	0.0478425	0.00695989	2	9
GOBP_NEGATIVE_REGULATION_OF_CELL_GROWTH	0.0478425	0.00693838	8	192
GOBP_NUCLEOBASE_TRANSPORT	0.0478425	0.00695989	2	9
GOBP_POSITIVE_REGULATION_OF_CARDIAC_EPITHELIAL_TO_MESENCHYMAL_TRANSITION	0.0478425	0.00695989	2	9
GOBP_POSITIVE_REGULATION_OF_EXIT_FROM_MITOSIS	0.0478425	0.00695989	2	9
GOBP_REGULATION_OF_COMPLEMENT_ACTIVATION_CLASSICAL_PATHWAY	0.0478425	0.00695989	2	9
GOBP_REGULATION_OF_COMPLEMENT_DEPENDENT_CYTOTOXICITY	0.0478425	0.00695989	2	9
GOBP_REGULATION_OF_PROTEIN_LOCALIZATION_TO_CELL_CORTEX	0.0478425	0.00695989	2	9
GOBP_REGULATION_OF_RESPIRATORY_BURST_INVOLVED_IN_INFLAMMATORY_RESPONSE	0.0478425	0.00695989	2	9
GOBP_RESPONSE_TO_CGMP	0.0478425	0.00695989	2	9
GOBP_RESPONSE_TO_MANGANESE_ION	0.0478425	0.00695989	2	9
GOBP_SYNAPSE_ASSEMBLY	0.0478425	0.00693689	10	275
GOBP_T_CELL_ACTIVATION_VIA_T_CELL_RECEPTOR_CONTACT_WITH_ANTIGEN_BOUND_TO_MHC_MOLECULE_ON_ANTIGEN_PRESENTING_CELL	0.0478425	0.00695989	2	9
GOMF_1_ACYLGLYCEROPHOSPHOCHOLINE_O_ACYLTRANSFERASE_ACTIVITY	0.0478425	0.00695989	2	9
GOMF_ACID_PHOSPHATASE_ACTIVITY	0.0478425	0.00695989	2	9
GOMF_NUCLEOBASE_TRANSMEMBRANE_TRANSPORTER_ACTIVITY	0.0478425	0.00695989	2	9
GOMF_POLYOL_TRANSMEMBRANE_TRANSPORTER_ACTIVITY	0.0478425	0.00695989	2	9
GOMF_PROTEIN_DISULFIDE_REDUCTASE_NAD_P_H_ACTIVITY	0.0478425	0.00695989	2	9
GOMF_RETROMER_COMPLEX_BINDING	0.0478425	0.00695989	2	9
GOBP_REGULATION_OF_TRANSLATION	0.0481848	0.00701474	12	364
GOBP_RESPONSE_TO_ETHANOL	0.0481848	0.00701879	5	83
GOBP_ENDOLYSOSOMAL_TOLL_LIKE_RECEPTOR_SIGNALING_PATHWAY	0.048586	0.00712312	4	53
GOBP_GLYCOSPHINGOLIPID_METABOLIC_PROCESS	0.048586	0.00712312	4	53
GOBP_NEUTRAL_AMINO_ACID_TRANSPORT	0.048586	0.00712312	4	53
GOBP_POSITIVE_REGULATION_OF_NITRIC_OXIDE_METABOLIC_PROCESS	0.048586	0.00712312	4	53
GOBP_POSITIVE_REGULATION_OF_VASOCONSTRICTION	0.048586	0.00712312	4	53
GOBP_REGULATION_OF_ALCOHOL_BIOSYNTHETIC_PROCESS	0.048586	0.00712312	4	53
GOBP_T_HELPER_1_TYPE_IMMUNE_RESPONSE	0.048586	0.00712312	4	53
GOBP_VENTRICULAR_SEPTUM_MORPHOGENESIS	0.048586	0.00712312	4	53
GOCC_CLATHRIN_COATED_VESICLE_MEMBRANE	0.048586	0.00712312	4	53
GOMF_ORGANIC_HYDROXY_COMPOUND_TRANSMEMBRANE_TRANSPORTER_ACTIVITY	0.048586	0.00712312	4	53
GOBP_NEGATIVE_REGULATION_OF_DNA_BINDING_TRANSCRIPTION_FACTOR_ACTIVITY	0.0487003	0.0071445	7	154
GOBP_DENDRITE_MORPHOGENESIS	0.0487062	0.00714996	8	193
GOMF_UBIQUITIN_LIKE_PROTEIN_LIGASE_ACTIVITY	0.0487543	0.00716163	12	365
GOBP_CHROMOSOME_SEPARATION	0.0500256	0.00737673	5	84
GOBP_MITOTIC_CYTOKINESIS	0.0500256	0.00737673	5	84
GOBP_NATURAL_KILLER_CELL_MEDIATED_IMMUNITY	0.0500256	0.00737673	5	84
GOBP_NEGATIVE_REGULATION_OF_PROTEIN_CATABOLIC_PROCESS	0.0500256	0.00735529	6	118
GOBP_POSITIVE_REGULATION_OF_EPITHELIAL_CELL_PROLIFERATION	0.0500256	0.00737498	9	235
GOMF_SMAD_BINDING	0.0500256	0.00737673	5	84
GOBP_ANTIGEN_PROCESSING_AND_PRESENTATION_OF_PEPTIDE_OR_POLYSACCHARIDE_ANTIGEN_VIA_MHC_CLASS_II	0.0501201	0.00743326	3	28
GOBP_CELLULAR_RESPONSE_TO_STEROL	0.0501201	0.00743326	3	28
GOBP_INTRACELLULAR_SODIUM_ION_HOMEOSTASIS	0.0501201	0.00743326	3	28
GOBP_RESPONSE_TO_CHOLESTEROL	0.0501201	0.00743326	3	28
GOBP_THIOESTER_BIOSYNTHETIC_PROCESS	0.0501201	0.00743326	3	28
GOCC_CLATHRIN_ADAPTOR_COMPLEX	0.0501201	0.00743326	3	28
GOCC_CLATHRIN_COATED_ENDOCYTIC_VESICLE	0.0501201	0.00743326	3	28
GOCC_SWI_SNF_COMPLEX	0.0501201	0.00743326	3	28
GOMF_TRANSFORMING_GROWTH_FACTOR_BETA_RECEPTOR_BINDING	0.0501201	0.00743326	3	28
GOBP_DIGESTIVE_TRACT_MORPHOGENESIS	0.0511619	0.00760711	4	54
GOBP_HEART_VALVE_MORPHOGENESIS	0.0511619	0.00760711	4	54
GOBP_POSITIVE_REGULATION_OF_TORC1_SIGNALING	0.0511619	0.00760711	4	54
GOMF_TRANSCRIPTION_COACTIVATOR_BINDING	0.0511619	0.00760711	4	54
GOBP_POSITIVE_REGULATION_OF_CELL_CYCLE_PHASE_TRANSITION	0.0513802	0.00765413	6	119
GOBP_SEGMENTATION	0.0513802	0.00765413	6	119
GOBP_STEROL_TRANSPORT	0.0513802	0.00765413	6	119
GOBP_PYRIDINE_CONTAINING_COMPOUND_METABOLIC_PROCESS	0.0523535	0.00781396	8	196
GOBP_REGULATION_OF_CELLULAR_RESPONSE_TO_GROWTH_FACTOR_STIMULUS	0.0523535	0.00781104	11	324
GOBP_REGULATION_OF_PROTEIN_STABILITY	0.0523535	0.00781104	11	324
GOBP_PHOSPHOLIPID_METABOLIC_PROCESS	0.0531158	0.00793274	12	370
GOBP_PROTEIN_LOCALIZATION_TO_CHROMOSOME	0.0532417	0.00796161	6	120
GOBP_PYRIDINE_CONTAINING_COMPOUND_CATABOLIC_PROCESS	0.0532417	0.00796161	6	120
GOBP_NEURAL_TUBE_DEVELOPMENT	0.0537333	0.00804527	8	197
GOBP_RETINA_DEVELOPMENT_IN_CAMERA_TYPE_EYE	0.0537333	0.00804527	8	197
GOBP_NEUROTRANSMITTER_RECEPTOR_INTERNALIZATION	0.0540441	0.00811223	4	55
GOBP_REGULATION_OF_MEMBRANE_DEPOLARIZATION	0.0540441	0.00811223	4	55
GOBP_REGULATION_OF_MUSCLE_TISSUE_DEVELOPMENT	0.0540441	0.00811223	4	55
GOCC_NADH_DEHYDROGENASE_COMPLEX	0.0540441	0.00811223	4	55
GOBP_FATTY_ACID_METABOLIC_PROCESS	0.0542101	0.00814226	14	465
GOBP_BRANCHING_INVOLVED_IN_MAMMARY_GLAND_DUCT_MORPHOGENESIS	0.0542135	0.00820352	3	29
GOBP_DEVELOPMENTAL_CELL_GROWTH	0.0542135	0.00820424	10	282
GOBP_INCLUSION_BODY_ASSEMBLY	0.0542135	0.00820352	3	29
GOBP_MITOCHONDRIAL_ELECTRON_TRANSPORT_NADH_TO_UBIQUINONE	0.0542135	0.00820352	3	29
GOBP_NITRIC_OXIDE_MEDIATED_SIGNAL_TRANSDUCTION	0.0542135	0.00820352	3	29
GOBP_NON_MEMBRANE_BOUNDED_ORGANELLE_ASSEMBLY	0.0542135	0.00818932	13	418
GOBP_PHAGOSOME_MATURATION	0.0542135	0.00820352	3	29
GOBP_REGULATION_OF_MODIFICATION_OF_SYNAPTIC_STRUCTURE	0.0542135	0.00820352	3	29
GOBP_REGULATION_OF_MUSCLE_ORGAN_DEVELOPMENT	0.0542135	0.00820352	3	29
GOBP_RESPONSE_TO_PROSTAGLANDIN_E	0.0542135	0.00820352	3	29
GOMF_OXIDOREDUCTASE_ACTIVITY_ACTING_ON_THE_CH_NH_GROUP_OF_DONORS	0.0542135	0.00820352	3	29
GOMF_PHOSPHATIDYLCHOLINE_BINDING	0.0542135	0.00820352	3	29
GOBP_ENDOTHELIAL_CELL_DIFFERENTIATION	0.054666	0.00827788	6	121
GOBP_DEFENSE_RESPONSE_TO_GRAM_POSITIVE_BACTERIUM	0.0557481	0.00844701	7	159
GOBP_AMINE_TRANSPORT	0.0557601	0.00860307	6	122
GOBP_CARDIAC_PACEMAKER_CELL_DEVELOPMENT	0.0557601	0.00861737	2	10
GOBP_CELLULAR_DETOXIFICATION_OF_ALDEHYDE	0.0557601	0.00861737	2	10
GOBP_CELLULAR_RESPONSE_TO_HYDROPEROXIDE	0.0557601	0.00861737	2	10
GOBP_CHORIO_ALLANTOIC_FUSION	0.0557601	0.00861737	2	10
GOBP_DESMOSOME_ORGANIZATION	0.0557601	0.00861737	2	10
GOBP_DORSAL_AORTA_DEVELOPMENT	0.0557601	0.00861737	2	10
GOBP_ENDOCYTOSIS_INVOLVED_IN_VIRAL_ENTRY_INTO_HOST_CELL	0.0557601	0.00861737	2	10
GOBP_HYPOTONIC_RESPONSE	0.0557601	0.00861737	2	10
GOBP_INTERNAL_PROTEIN_AMINO_ACID_ACETYLATION	0.0557601	0.00861737	2	10
GOBP_INTRINSIC_APOPTOTIC_SIGNALING_PATHWAY	0.0557601	0.00851783	11	328
GOBP_LOOP_OF_HENLE_DEVELOPMENT	0.0557601	0.00861737	2	10
GOBP_MESODERM_DEVELOPMENT	0.0557601	0.00860307	6	122
GOBP_NEGATIVE_REGULATION_OF_INCLUSION_BODY_ASSEMBLY	0.0557601	0.00861737	2	10
GOBP_NEGATIVE_REGULATION_OF_MONOOXYGENASE_ACTIVITY	0.0557601	0.00861737	2	10
GOBP_NEUROINFLAMMATORY_RESPONSE	0.0557601	0.00852652	5	87
GOBP_NITRIC_OXIDE_CGMP_MEDIATED_SIGNALING	0.0557601	0.00861737	2	10
GOBP_NUCLEOSIDE_TRIPHOSPHATE_BIOSYNTHETIC_PROCESS	0.0557601	0.00860307	6	122
GOBP_POSITIVE_REGULATION_OF_HEPATIC_STELLATE_CELL_ACTIVATION	0.0557601	0.00861737	2	10
GOBP_POSITIVE_REGULATION_OF_PLATELET_AGGREGATION	0.0557601	0.00861737	2	10
GOBP_REGULATION_OF_GAP_JUNCTION_ASSEMBLY	0.0557601	0.00861737	2	10
GOBP_REGULATION_OF_TOLL_LIKE_RECEPTOR_9_SIGNALING_PATHWAY	0.0557601	0.00861737	2	10
GOBP_RESPONSE_TO_LIPOTEICHOIC_ACID	0.0557601	0.00861737	2	10
GOBP_SPHINGOSINE_1_PHOSPHATE_RECEPTOR_SIGNALING_PATHWAY	0.0557601	0.00861737	2	10
GOBP_VERY_LOW_DENSITY_LIPOPROTEIN_PARTICLE_ASSEMBLY	0.0557601	0.00861737	2	10
GOCC_ALPHA_BETA_T_CELL_RECEPTOR_COMPLEX	0.0557601	0.00861737	2	10
GOCC_CHROMOSOME	0.0557601	0.00858867	33	1470
GOCC_INTERCELLULAR_CANALICULUS	0.0557601	0.00861737	2	10
GOCC_PML_BODY	0.0557601	0.00852652	5	87
GOMF_CAMP_DEPENDENT_PROTEIN_KINASE_REGULATOR_ACTIVITY	0.0557601	0.00861737	2	10
GOMF_GLYCINE_TRANSMEMBRANE_TRANSPORTER_ACTIVITY	0.0557601	0.00861737	2	10
GOMF_SALT_TRANSMEMBRANE_TRANSPORTER_ACTIVITY	0.0557601	0.00861737	2	10
GOBP_STRIATED_MUSCLE_ADAPTATION	0.0558648	0.00863884	4	56
GOCC_LEADING_EDGE_MEMBRANE	0.0564014	0.00872714	7	160
GOBP_MOLTING_CYCLE_PROCESS	0.0576189	0.0089373	6	123
GOBP_NUCLEOSIDE_DIPHOSPHATE_CATABOLIC_PROCESS	0.0576189	0.0089373	6	123
GOCC_MAIN_AXON	0.0576189	0.00893581	5	88
GOCC_OXIDOREDUCTASE_COMPLEX	0.0576189	0.0089373	6	123
GOBP_ANTIGEN_PROCESSING_AND_PRESENTATION_OF_EXOGENOUS_PEPTIDE_ANTIGEN	0.0578986	0.00901897	3	30
GOBP_ATRIOVENTRICULAR_VALVE_DEVELOPMENT	0.0578986	0.00901897	3	30
GOBP_POSITIVE_REGULATION_OF_P38MAPK_CASCADE	0.0578986	0.00901897	3	30
GOBP_REGULATION_OF_RECEPTOR_RECYCLING	0.0578986	0.00901897	3	30
GOBP_SUBSTRATE_DEPENDENT_CELL_MIGRATION	0.0578986	0.00901897	3	30
GOCC_PODOSOME	0.0578986	0.00901897	3	30
GOMF_SPHINGOLIPID_BINDING	0.0578986	0.00901897	3	30
GOBP_PROTEIN_DESTABILIZATION	0.0588365	0.0091873	4	57
GOCC_POSTSYNAPTIC_SPECIALIZATION_INTRACELLULAR_COMPONENT	0.0588365	0.0091873	4	57
GOCC_SECRETORY_VESICLE	0.0588365	0.00917897	19	721
GOMF_ATPASE_COUPLED_MONOATOMIC_CATION_TRANSMEMBRANE_TRANSPORTER_ACTIVITY	0.0588365	0.0091873	4	57
GOBP_ARTERY_DEVELOPMENT	0.0592913	0.00928073	6	124
GOBP_NEUTROPHIL_MIGRATION	0.0592913	0.00928073	6	124
GOBP_OLIGODENDROCYTE_DIFFERENTIATION	0.0592913	0.00928073	6	124
GOBP_REGULATION_OF_DNA_BIOSYNTHETIC_PROCESS	0.0592913	0.00928073	6	124
GOBP_STRIATED_MUSCLE_CELL_PROLIFERATION	0.0597519	0.00935846	5	89
GOCC_CONTRACTILE_MUSCLE_FIBER	0.0608705	0.00953941	9	245
GOBP_BEHAVIOR	0.0611176	0.00958391	21	828
GOBP_CAMERA_TYPE_EYE_MORPHOGENESIS	0.0612372	0.00960845	7	163
GOBP_ADHERENS_JUNCTION_ORGANIZATION	0.0619661	0.00975793	4	58
GOBP_MODULATION_BY_SYMBIONT_OF_ENTRY_INTO_HOST	0.0619661	0.00975793	4	58
GOBP_NEGATIVE_REGULATION_OF_AXONOGENESIS	0.0619661	0.00975793	4	58
GOBP_POSITIVE_REGULATION_OF_INTERLEUKIN_1_BETA_PRODUCTION	0.0619661	0.00975793	4	58
GOBP_REGULATION_OF_RAS_PROTEIN_SIGNAL_TRANSDUCTION	0.0619661	0.00975793	4	58
GOMF_CLATHRIN_BINDING	0.0619661	0.00975793	4	58
GOBP_AMYLOID_FIBRIL_FORMATION	0.0621458	0.00988016	3	31
GOBP_AXON_ENSHEATHMENT_IN_CENTRAL_NERVOUS_SYSTEM	0.0621458	0.00988016	3	31
GOBP_CALCIUM_ION_TRANSPORT_INTO_CYTOSOL	0.0621458	0.00988016	3	31
GOBP_CELL_REDOX_HOMEOSTASIS	0.0621458	0.00988016	3	31
GOBP_ENDOCARDIAL_CUSHION_FORMATION	0.0621458	0.00988016	3	31
GOBP_EXIT_FROM_MITOSIS	0.0621458	0.00988016	3	31
GOBP_GLYCOSAMINOGLYCAN_CATABOLIC_PROCESS	0.0621458	0.00988016	3	31
GOBP_GLYCOSPHINGOLIPID_BIOSYNTHETIC_PROCESS	0.0621458	0.00988016	3	31
GOBP_POSITIVE_REGULATION_OF_ALCOHOL_BIOSYNTHETIC_PROCESS	0.0621458	0.00988016	3	31
GOBP_POSITIVE_REGULATION_OF_MACROPHAGE_MIGRATION	0.0621458	0.00988016	3	31
GOBP_REGULATION_OF_INTRACELLULAR_TRANSPORT	0.0621458	0.0098628	10	290
GOBP_REGULATION_OF_OSTEOBLAST_PROLIFERATION	0.0621458	0.00988016	3	31
GOBP_REGULATION_OF_THE_FORCE_OF_HEART_CONTRACTION	0.0621458	0.00988016	3	31
GOBP_RESPONSE_TO_ATP	0.0621458	0.00988016	3	31
GOBP_T_CELL_DIFFERENTIATION_INVOLVED_IN_IMMUNE_RESPONSE	0.0621458	0.00979467	5	90
GOCC_APICAL_DENDRITE	0.0621458	0.00988016	3	31
GOBP_CELLULAR_RESPONSE_TO_ALCOHOL	0.0623352	0.00991617	7	164
GOBP_BLOOD_VESSEL_ENDOTHELIAL_CELL_MIGRATION	0.0627976	0.00999565	6	126
GOBP_ORGANIC_HYDROXY_COMPOUND_BIOSYNTHETIC_PROCESS	0.0629411	0.0100244	9	247
GOMF_RNA_POLYMERASE_II_SPECIFIC_DNA_BINDING_TRANSCRIPTION_FACTOR_BINDING	0.0630596	0.0100493	12	382
GOBP_REGULATION_OF_SODIUM_ION_TRANSPORT	0.0642094	0.0102446	5	91
GOMF_FLAVIN_ADENINE_DINUCLEOTIDE_BINDING	0.0642094	0.0102446	5	91
GOBP_AXO_DENDRITIC_PROTEIN_TRANSPORT	0.0643586	0.0104326	2	11
GOBP_CELLULAR_RESPONSE_TO_NITRIC_OXIDE	0.0643586	0.0104326	2	11
GOBP_CHAPERONE_MEDIATED_AUTOPHAGY	0.0643586	0.0104326	2	11
GOBP_COMPLEMENT_DEPENDENT_CYTOTOXICITY	0.0643586	0.0104326	2	11
GOBP_DEFENSE_RESPONSE_TO_TUMOR_CELL	0.0643586	0.0104326	2	11
GOBP_EMBRYONIC_CAMERA_TYPE_EYE_FORMATION	0.0643586	0.0104326	2	11
GOBP_GERM_CELL_MIGRATION	0.0643586	0.0104326	2	11
GOBP_LONG_CHAIN_FATTY_ACID_METABOLIC_PROCESS	0.0643586	0.0103674	6	127
GOBP_MAMMARY_GLAND_INVOLUTION	0.0643586	0.0104326	2	11
GOBP_NEGATIVE_REGULATION_OF_ADAPTIVE_IMMUNE_RESPONSE	0.0643586	0.0103511	4	59
GOBP_NEGATIVE_REGULATION_OF_SODIUM_ION_TRANSMEMBRANE_TRANSPORT	0.0643586	0.0104326	2	11
GOBP_NEGATIVE_REGULATION_OF_TELOMERASE_ACTIVITY	0.0643586	0.0104326	2	11
GOBP_NEGATIVE_REGULATION_OF_URINE_VOLUME	0.0643586	0.0104326	2	11
GOBP_POSITIVE_REGULATION_OF_NITRIC_OXIDE_SYNTHASE_ACTIVITY	0.0643586	0.0104326	2	11
GOBP_REGULATION_OF_FIBROBLAST_PROLIFERATION	0.0643586	0.0103674	6	127
GOBP_REGULATION_OF_MITOCHONDRIAL_MEMBRANE_PERMEABILITY	0.0643586	0.0103511	4	59
GOBP_RESPONSE_TO_INTERLEUKIN_15	0.0643586	0.0104326	2	11
GOCC_CEREBELLAR_CLIMBING_FIBER_TO_PURKINJE_CELL_SYNAPSE	0.0643586	0.0104326	2	11
GOCC_SEMAPHORIN_RECEPTOR_COMPLEX	0.0643586	0.0104326	2	11
GOCC_SODIUM_POTASSIUM_EXCHANGING_ATPASE_COMPLEX	0.0643586	0.0104326	2	11
GOMF_CD4_RECEPTOR_BINDING	0.0643586	0.0104326	2	11
GOMF_HEMOGLOBIN_BINDING	0.0643586	0.0104326	2	11
GOMF_LOW_DENSITY_LIPOPROTEIN_PARTICLE_RECEPTOR_ACTIVITY	0.0643586	0.0104326	2	11
GOMF_NADH_DEHYDROGENASE_ACTIVITY	0.0643586	0.0104326	2	11
GOMF_OXIDOREDUCTASE_ACTIVITY_ACTING_ON_A_SULFUR_GROUP_OF_DONORS_NAD_P_AS_ACCEPTOR	0.0643586	0.0104326	2	11
GOMF_TYPE_II_TRANSFORMING_GROWTH_FACTOR_BETA_RECEPTOR_BINDING	0.0643586	0.0104326	2	11
GOMF_U3_SNORNA_BINDING	0.0643586	0.0104326	2	11
GOBP_REGULATION_OF_DNA_BINDING_TRANSCRIPTION_FACTOR_ACTIVITY	0.0643726	0.0104409	12	384
GOBP_PROTEIN_AUTOPHOSPHORYLATION	0.065585	0.01065	8	207
GOBP_PROTEIN_STABILIZATION	0.065585	0.01065	8	207
GOBP_CELL_ADHESION_MEDIATED_BY_INTEGRIN	0.0658309	0.0107086	5	92
GOBP_LENS_DEVELOPMENT_IN_CAMERA_TYPE_EYE	0.0658309	0.0107086	5	92
GOBP_REGULATION_OF_VASOCONSTRICTION	0.0658309	0.0107086	5	92
GOBP_APOPTOTIC_PROCESS_INVOLVED_IN_MORPHOGENESIS	0.0659716	0.0107875	3	32
GOBP_CELLULAR_OXIDANT_DETOXIFICATION	0.0659716	0.0107875	3	32
GOBP_CORONARY_VASCULATURE_MORPHOGENESIS	0.0659716	0.0107875	3	32
GOBP_FOAM_CELL_DIFFERENTIATION	0.0659716	0.0107875	3	32
GOBP_NEUTROPHIL_HOMEOSTASIS	0.0659716	0.0107875	3	32
GOBP_ORGANOPHOSPHATE_CATABOLIC_PROCESS	0.0659716	0.0107865	9	250
GOBP_POSITIVE_REGULATION_OF_CALCIUM_ION_IMPORT	0.0659716	0.0107875	3	32
GOBP_RESPONSE_TO_INTERFERON_ALPHA	0.0659716	0.0107875	3	32
GOMF_ANTIPORTER_ACTIVITY	0.0659716	0.0107489	6	128
GOBP_REGULATION_OF_HORMONE_LEVELS	0.0663921	0.0108626	17	631
GOBP_PROTEIN_LOCALIZATION_TO_NUCLEUS	0.0668152	0.0109381	11	340
GOBP_GLIAL_CELL_ACTIVATION	0.0668763	0.0109671	4	60
GOBP_NEGATIVE_REGULATION_OF_FAT_CELL_DIFFERENTIATION	0.0668763	0.0109671	4	60
GOBP_POSITIVE_REGULATION_OF_BLOOD_VESSEL_ENDOTHELIAL_CELL_MIGRATION	0.0668763	0.0109671	4	60
GOBP_ANTIGEN_PROCESSING_AND_PRESENTATION	0.0678147	0.0111402	6	129
GOBP_NEGATIVE_REGULATION_OF_HEMOPOIESIS	0.0678147	0.0111402	6	129
GOMF_STEROID_BINDING	0.0678147	0.0111402	6	129
GOBP_REGULATION_OF_HEART_GROWTH	0.0680585	0.0111866	5	93
GOBP_PURINE_CONTAINING_COMPOUND_CATABOLIC_PROCESS	0.0682172	0.0112192	7	168
GOBP_POSITIVE_REGULATION_OF_CELL_GROWTH	0.0682926	0.011238	8	209
GOBP_GLYCEROLIPID_METABOLIC_PROCESS	0.0683845	0.0112596	12	388
GOBP_CELL_CELL_JUNCTION_ASSEMBLY	0.0701894	0.0115634	7	169
GOBP_BLOOD_VESSEL_REMODELING	0.0702074	0.0116062	4	61
GOBP_COLUMNAR_CUBOIDAL_EPITHELIAL_CELL_DEVELOPMENT	0.0702074	0.0116062	4	61
GOBP_MAMMARY_GLAND_MORPHOGENESIS	0.0702074	0.0116062	4	61
GOBP_REGULATION_OF_NEUTROPHIL_MIGRATION	0.0702074	0.0116062	4	61
GOBP_RESPONSE_TO_CAMP	0.0702074	0.0116062	4	61
GOMF_CYSTEINE_TYPE_ENDOPEPTIDASE_REGULATOR_ACTIVITY_INVOLVED_IN_APOPTOTIC_PROCESS	0.0702074	0.0116062	4	61
GOBP_POSITIVE_REGULATION_OF_ORGANELLE_ASSEMBLY	0.0705273	0.0116791	5	94
GOBP_RENAL_TUBULE_MORPHOGENESIS	0.0705273	0.0116791	5	94
GOBP_SMAD_PROTEIN_SIGNAL_TRANSDUCTION	0.0705273	0.0116791	5	94
GOBP_LYMPH_NODE_DEVELOPMENT	0.0707031	0.0117415	3	33
GOBP_REGULATION_OF_INTERLEUKIN_4_PRODUCTION	0.0707031	0.0117415	3	33
GOBP_REGULATION_OF_T_HELPER_1_TYPE_IMMUNE_RESPONSE	0.0707031	0.0117415	3	33
GOBP_REGULATION_OF_VESICLE_FUSION	0.0707031	0.0117415	3	33
GOMF_MANNOSE_BINDING	0.0707031	0.0117415	3	33
GOBP_NEGATIVE_REGULATION_OF_SECRETION	0.0712733	0.0118497	8	211
GOBP_REGULATION_OF_PROTEIN_UBIQUITINATION	0.0712733	0.0118497	8	211
GOBP_NEGATIVE_REGULATION_OF_NERVOUS_SYSTEM_DEVELOPMENT	0.0716267	0.0119152	7	170
GOBP_REGULATION_OF_CHROMOSOME_SEGREGATION	0.0718116	0.0119528	6	131
GOBP_SEXUAL_REPRODUCTION	0.0720294	0.0120026	27	1171
GOCC_ORGANELLE_SUBCOMPARTMENT	0.0720294	0.0119974	24	1007
GOMF_DNA_BINDING_TRANSCRIPTION_REPRESSOR_ACTIVITY	0.072102	0.0120215	10	299
GOBP_CELLULAR_RESPIRATION	0.0728438	0.0121521	9	255
GOBP_CARDIAC_PACEMAKER_CELL_DIFFERENTIATION	0.0729298	0.0124007	2	12
GOBP_CELLULAR_RESPONSE_TO_OXIDISED_LOW_DENSITY_LIPOPROTEIN_PARTICLE_STIMULUS	0.0729298	0.0124007	2	12
GOBP_COLLAGEN_ACTIVATED_TYROSINE_KINASE_RECEPTOR_SIGNALING_PATHWAY	0.0729298	0.0124007	2	12
GOBP_ENDOTHELIN_RECEPTOR_SIGNALING_PATHWAY	0.0729298	0.0124007	2	12
GOBP_FOREGUT_MORPHOGENESIS	0.0729298	0.0124007	2	12
GOBP_LABYRINTHINE_LAYER_DEVELOPMENT	0.0729298	0.0122687	4	62
GOBP_LEUKOTRIENE_BIOSYNTHETIC_PROCESS	0.0729298	0.0124007	2	12
GOBP_LONG_CHAIN_FATTY_ACID_IMPORT_ACROSS_PLASMA_MEMBRANE	0.0729298	0.0124007	2	12
GOBP_MACROPHAGE_PROLIFERATION	0.0729298	0.0124007	2	12
GOBP_MAINTENANCE_OF_POSTSYNAPTIC_SPECIALIZATION_STRUCTURE	0.0729298	0.0124007	2	12
GOBP_NEGATIVE_REGULATION_OF_EXTRACELLULAR_MATRIX_ORGANIZATION	0.0729298	0.0124007	2	12
GOBP_NEGATIVE_REGULATION_OF_SYNAPSE_ASSEMBLY	0.0729298	0.0124007	2	12
GOBP_ODONTOGENESIS_OF_DENTIN_CONTAINING_TOOTH	0.0729298	0.012186	5	95
GOBP_PEPTIDE_ANTIGEN_ASSEMBLY_WITH_MHC_CLASS_II_PROTEIN_COMPLEX	0.0729298	0.0124007	2	12
GOBP_PHOSPHATIDYLCHOLINE_ACYL_CHAIN_REMODELING	0.0729298	0.0124007	2	12
GOBP_POLYOL_BIOSYNTHETIC_PROCESS	0.0729298	0.0122687	4	62
GOBP_POSITIVE_REGULATION_OF_ACUTE_INFLAMMATORY_RESPONSE_TO_ANTIGENIC_STIMULUS	0.0729298	0.0124007	2	12
GOBP_POSITIVE_REGULATION_OF_CHOLESTEROL_BIOSYNTHETIC_PROCESS	0.0729298	0.0124007	2	12
GOBP_POSITIVE_REGULATION_OF_GRANULOCYTE_MACROPHAGE_COLONY_STIMULATING_FACTOR_PRODUCTION	0.0729298	0.0124007	2	12
GOBP_POSITIVE_REGULATION_OF_REGULATED_SECRETORY_PATHWAY	0.0729298	0.0122687	4	62
GOBP_PROGESTERONE_RECEPTOR_SIGNALING_PATHWAY	0.0729298	0.0124007	2	12
GOBP_PROTEIN_LOCALIZATION_TO_CELL_CORTEX	0.0729298	0.0124007	2	12
GOBP_REGULATION_OF_CARDIAC_EPITHELIAL_TO_MESENCHYMAL_TRANSITION	0.0729298	0.0124007	2	12
GOBP_REGULATION_OF_CARDIAC_MUSCLE_ADAPTATION	0.0729298	0.0124007	2	12
GOBP_REGULATION_OF_NMDA_RECEPTOR_ACTIVITY	0.0729298	0.0124007	2	12
GOBP_REGULATION_OF_SARCOMERE_ORGANIZATION	0.0729298	0.0124007	2	12
GOBP_REGULATION_OF_SMALL_MOLECULE_METABOLIC_PROCESS	0.0729298	0.0123515	12	393
GOBP_REGULATION_OF_SOMATIC_STEM_CELL_POPULATION_MAINTENANCE	0.0729298	0.0124007	2	12
GOBP_THROMBIN_ACTIVATED_RECEPTOR_SIGNALING_PATHWAY	0.0729298	0.0124007	2	12
GOCC_CUTICULAR_PLATE	0.0729298	0.0124007	2	12
GOCC_DENDRITIC_GROWTH_CONE	0.0729298	0.0124007	2	12
GOMF_1_ACYLGLYCEROL_3_PHOSPHATE_O_ACYLTRANSFERASE_ACTIVITY	0.0729298	0.0124007	2	12
GOMF_UDP_GLUCOSYLTRANSFERASE_ACTIVITY	0.0729298	0.0124007	2	12
GOMF_WATER_CHANNEL_ACTIVITY	0.0729298	0.0124007	2	12
GOBP_RESPONSE_TO_XENOBIOTIC_STIMULUS	0.0739117	0.0125746	11	347
GOBP_ADENYLATE_CYCLASE_ACTIVATING_G_PROTEIN_COUPLED_RECEPTOR_SIGNALING_PATHWAY	0.074266	0.0126419	7	172
GOBP_CARDIAC_MUSCLE_ADAPTATION	0.0744851	0.0127425	3	34
GOBP_HYPEROSMOTIC_RESPONSE	0.0744851	0.0127425	3	34
GOBP_LYMPHOCYTE_COSTIMULATION	0.0744851	0.0127425	3	34
GOBP_NUCLEAR_MIGRATION	0.0744851	0.0127425	3	34
GOBP_POTASSIUM_ION_HOMEOSTASIS	0.0744851	0.0127425	3	34
GOBP_RESPONSE_TO_STEROL	0.0744851	0.0127425	3	34
GOBP_T_CELL_LINEAGE_COMMITMENT	0.0744851	0.0127425	3	34
GOCC_GOLGI_ASSOCIATED_VESICLE	0.0744851	0.0127077	5	96
GOMF_XENOBIOTIC_TRANSMEMBRANE_TRANSPORTER_ACTIVITY	0.0744851	0.0127425	3	34
GOBP_CARBOHYDRATE_BIOSYNTHETIC_PROCESS	0.0748125	0.0128127	8	214
GOBP_MULTI_MULTICELLULAR_ORGANISM_PROCESS	0.0748125	0.0128127	8	214
GOBP_MULTICELLULAR_ORGANISMAL_REPRODUCTIVE_PROCESS	0.0759217	0.0130136	25	1069
GOBP_OLEFINIC_COMPOUND_METABOLIC_PROCESS	0.0759217	0.013017	7	173
GOBP_CARDIAC_MUSCLE_CONTRACTION	0.0769755	0.0132486	6	134
GOBP_NEUTROPHIL_CHEMOTAXIS	0.0769755	0.0132442	5	97
GOBP_ODONTOGENESIS	0.0769755	0.0132486	6	134
GOBP_POSITIVE_REGULATION_OF_CELL_DIVISION	0.0769755	0.0132442	5	97
GOBP_PRESYNAPTIC_ENDOCYTOSIS	0.0769755	0.0132442	5	97
GOBP_REGULATION_OF_NUCLEOCYTOPLASMIC_TRANSPORT	0.0769755	0.0132486	6	134
GOCC_FILOPODIUM	0.0769755	0.0132442	5	97
GOBP_PROTEIN_CONTAINING_COMPLEX_DISASSEMBLY	0.0774306	0.0133342	9	259
GOMF_PEPTIDE_BINDING	0.0775688	0.0133653	10	304
GOBP_REGULATION_OF_INTRACELLULAR_PROTEIN_TRANSPORT	0.0777272	0.0134	7	174
GOBP_POSITIVE_REGULATION_OF_PROTEIN_CONTAINING_COMPLEX_ASSEMBLY	0.0781817	0.0134857	8	216
GOBP_AEROBIC_ELECTRON_TRANSPORT_CHAIN	0.0790063	0.0136653	4	64
GOBP_MACROPHAGE_DIFFERENTIATION	0.0790063	0.0136653	4	64
GOBP_MITOTIC_SISTER_CHROMATID_SEPARATION	0.0790063	0.0136653	4	64
GOBP_POSITIVE_REGULATION_OF_ORGAN_GROWTH	0.0790063	0.0136653	4	64
GOCC_PRESYNAPTIC_MEMBRANE	0.0790063	0.0136426	9	260
GOCC_PROTEIN_KINASE_COMPLEX	0.0791724	0.0137015	6	135
GOBP_NEGATIVE_REGULATION_OF_CYTOKINE_PRODUCTION_INVOLVED_IN_IMMUNE_RESPONSE	0.0795006	0.0137909	3	35
GOBP_NEGATIVE_REGULATION_OF_MYELOID_CELL_DIFFERENTIATION	0.0795006	0.0137958	5	98
GOBP_RESPONSE_TO_SALT_STRESS	0.0795006	0.0137909	3	35
GOCC_CLATHRIN_VESICLE_COAT	0.0795006	0.0137909	3	35
GOMF_FERROUS_IRON_BINDING	0.0795006	0.0137909	3	35
GOBP_REGULATION_OF_CELL_PROJECTION_ASSEMBLY	0.0796643	0.0138318	8	217
GOMF_PROTEIN_HETERODIMERIZATION_ACTIVITY	0.0802054	0.0139333	10	306
GOCC_INTERMEDIATE_FILAMENT_CYTOSKELETON	0.0816392	0.0141901	7	176
GOBP_BODY_MORPHOGENESIS	0.0822676	0.0143998	4	65
GOBP_CELLULAR_RESPONSE_TO_REACTIVE_NITROGEN_SPECIES	0.0822676	0.0145169	2	13
GOBP_INSEMINATION	0.0822676	0.0145169	2	13
GOBP_LEFT_RIGHT_AXIS_SPECIFICATION	0.0822676	0.0145169	2	13
GOBP_NEGATIVE_REGULATION_OF_CHROMOSOME_ORGANIZATION	0.0822676	0.0143627	5	99
GOBP_NEGATIVE_REGULATION_OF_NEUROTRANSMITTER_TRANSPORT	0.0822676	0.0145169	2	13
GOBP_PEPTIDYL_SERINE_DEPHOSPHORYLATION	0.0822676	0.0145169	2	13
GOBP_POSITIVE_REGULATION_OF_CALCIUM_ION_IMPORT_ACROSS_PLASMA_MEMBRANE	0.0822676	0.0145169	2	13
GOBP_POSITIVE_REGULATION_OF_COLLATERAL_SPROUTING	0.0822676	0.0145169	2	13
GOBP_POSITIVE_REGULATION_OF_GRANULOCYTE_DIFFERENTIATION	0.0822676	0.0145169	2	13
GOBP_POSITIVE_REGULATION_OF_MITOTIC_CELL_CYCLE_PHASE_TRANSITION	0.0822676	0.0143627	5	99
GOBP_POSITIVE_REGULATION_OF_SPINDLE_CHECKPOINT	0.0822676	0.0145169	2	13
GOBP_REGULATION_OF_DENDRITE_MORPHOGENESIS	0.0822676	0.0143627	5	99
GOBP_REGULATION_OF_GLOMERULAR_FILTRATION	0.0822676	0.0145169	2	13
GOBP_REGULATION_OF_METALLOPEPTIDASE_ACTIVITY	0.0822676	0.0145169	2	13
GOBP_REGULATION_OF_NATURAL_KILLER_CELL_MEDIATED_IMMUNITY	0.0822676	0.0143998	4	65
GOBP_STRESS_RESPONSE_TO_METAL_ION	0.0822676	0.0145169	2	13
GOCC_BETA_CATENIN_TCF_COMPLEX	0.0822676	0.0145169	2	13
GOCC_FASCIA_ADHERENS	0.0822676	0.0145169	2	13
GOCC_MHC_CLASS_II_PROTEIN_COMPLEX	0.0822676	0.0145169	2	13
GOCC_SCAR_COMPLEX	0.0822676	0.0145169	2	13
GOMF_CYTOSKELETAL_ANCHOR_ACTIVITY	0.0822676	0.0145169	2	13
GOMF_INSULIN_LIKE_GROWTH_FACTOR_I_BINDING	0.0822676	0.0145169	2	13
GOMF_MYOSIN_HEAVY_CHAIN_BINDING	0.0822676	0.0145169	2	13
GOMF_OXYGEN_CARRIER_ACTIVITY	0.0822676	0.0145169	2	13
GOMF_POTASSIUM_PROTON_ANTIPORTER_ACTIVITY	0.0822676	0.0145169	2	13
GOMF_STAT_FAMILY_PROTEIN_BINDING	0.0822676	0.0145169	2	13
GOMF_TRANSFERASE_ACTIVITY_TRANSFERRING_ALKYL_OR_ARYL_OTHER_THAN_METHYL_GROUPS	0.0822676	0.0143998	4	65
GOBP_CARDIAC_EPITHELIAL_TO_MESENCHYMAL_TRANSITION	0.0840488	0.0148868	3	36
GOBP_REGULATION_OF_KIDNEY_DEVELOPMENT	0.0840488	0.0148868	3	36
GOBP_REGULATION_OF_POSTSYNAPTIC_NEUROTRANSMITTER_RECEPTOR_INTERNALIZATION	0.0840488	0.0148868	3	36
GOBP_RESPONSE_TO_PROSTAGLANDIN	0.0840488	0.0148868	3	36
GOBP_RETINOIC_ACID_RECEPTOR_SIGNALING_PATHWAY	0.0840488	0.0148868	3	36
GOCC_AGGRESOME	0.0840488	0.0148868	3	36
GOMF_FIBRONECTIN_BINDING	0.0840488	0.0148868	3	36
GOBP_MAINTENANCE_OF_CELL_NUMBER	0.0841278	0.0149087	8	220
GOBP_ATP_BIOSYNTHETIC_PROCESS	0.0841804	0.014945	5	100
GOBP_GLYCOPROTEIN_METABOLIC_PROCESS	0.0841804	0.0149444	11	356
GOBP_SPHINGOLIPID_BIOSYNTHETIC_PROCESS	0.0841804	0.014945	5	100
GOMF_CHROMATIN_BINDING	0.0841804	0.0149499	18	706
GOBP_ACTION_POTENTIAL	0.0844906	0.0150129	7	178
GOBP_NEGATIVE_REGULATION_OF_CARBOHYDRATE_METABOLIC_PROCESS	0.085176	0.0151588	4	66
GOBP_POSITIVE_REGULATION_OF_NUCLEAR_DIVISION	0.085176	0.0151588	4	66
GOMF_TRANSCRIPTION_COREPRESSOR_BINDING	0.085176	0.0151588	4	66
GOBP_NEGATIVE_REGULATION_OF_CATABOLIC_PROCESS	0.0855145	0.0152272	11	357
GOBP_SKELETAL_SYSTEM_MORPHOGENESIS	0.0856782	0.0152644	9	265
GOBP_POSITIVE_REGULATION_OF_DEVELOPMENTAL_GROWTH	0.0857251	0.0152809	8	221
GOBP_NEUROTRANSMITTER_SECRETION	0.0865083	0.0154368	7	179
GOBP_REGULATION_OF_ENDOTHELIAL_CELL_MIGRATION	0.0865083	0.0154368	7	179
GOBP_REGULATION_OF_ORGANIC_ACID_TRANSPORT	0.0870104	0.0155429	5	101
GOCC_INTERCELLULAR_BRIDGE	0.0870104	0.0155429	5	101
GOBP_PROTEIN_PROCESSING	0.0873126	0.0156051	9	266
GOBP_REGULATION_OF_RECEPTOR_MEDIATED_ENDOCYTOSIS	0.0873572	0.0156213	6	139
GOBP_HINDBRAIN_DEVELOPMENT	0.0886964	0.0158692	7	180
GOBP_MACROPHAGE_MIGRATION	0.0890601	0.0159426	4	67
GOBP_INSULIN_SECRETION	0.0890614	0.0159513	9	267
GOBP_ANTIGEN_PROCESSING_AND_PRESENTATION_OF_EXOGENOUS_ANTIGEN	0.0892215	0.0160305	3	37
GOBP_NEGATIVE_REGULATION_OF_CELL_MATRIX_ADHESION	0.0892215	0.0160305	3	37
GOBP_POSITIVE_REGULATION_OF_CELLULAR_RESPONSE_TO_INSULIN_STIMULUS	0.0892215	0.0160305	3	37
GOBP_REGULATION_OF_HOMOTYPIC_CELL_CELL_ADHESION	0.0892215	0.0160305	3	37
GOBP_REGULATION_OF_SUPEROXIDE_METABOLIC_PROCESS	0.0892215	0.0160305	3	37
GOMF_MICROFILAMENT_MOTOR_ACTIVITY	0.0892215	0.0160305	3	37
GOBP_POSITIVE_REGULATION_OF_INFLAMMATORY_RESPONSE	0.0896746	0.0161289	6	140
GOBP_PYRUVATE_METABOLIC_PROCESS	0.0896746	0.0161289	6	140
GOBP_REGULATION_OF_CELL_CYCLE_PHASE_TRANSITION	0.089773	0.0161551	13	457
GOCC_VACUOLE	0.0899031	0.016187	17	660
GOBP_DNA_BIOSYNTHETIC_PROCESS	0.0904916	0.01631	7	181
GOBP_MITOTIC_SISTER_CHROMATID_SEGREGATION	0.0904916	0.01631	7	181
GOBP_COMMISSURAL_NEURON_AXON_GUIDANCE	0.0918329	0.0167766	2	14
GOBP_ENTERIC_NERVOUS_SYSTEM_DEVELOPMENT	0.0918329	0.0167766	2	14
GOBP_FEMALE_GAMETE_GENERATION	0.0918329	0.0167595	7	182
GOBP_FRUCTOSE_METABOLIC_PROCESS	0.0918329	0.0167766	2	14
GOBP_GLIAL_CELL_DERIVED_NEUROTROPHIC_FACTOR_RECEPTOR_SIGNALING_PATHWAY	0.0918329	0.0167766	2	14
GOBP_GLIAL_CELL_DEVELOPMENT	0.0918329	0.0166477	6	141
GOBP_INTERLEUKIN_6_PRODUCTION	0.0918329	0.0167595	7	182
GOBP_METANEPHRIC_GLOMERULUS_DEVELOPMENT	0.0918329	0.0167766	2	14
GOBP_NEGATIVE_REGULATION_OF_DNA_METABOLIC_PROCESS	0.0918329	0.0166477	6	141
GOBP_NEGATIVE_REGULATION_OF_MACROPHAGE_CYTOKINE_PRODUCTION	0.0918329	0.0167766	2	14
GOBP_NUCLEAR_TRANSPORT	0.0918329	0.0167014	11	362
GOBP_POSITIVE_REGULATION_OF_ACTIN_FILAMENT_BUNDLE_ASSEMBLY	0.0918329	0.0167514	4	68
GOBP_POSITIVE_REGULATION_OF_CELL_MATRIX_ADHESION	0.0918329	0.0167514	4	68
GOBP_POSITIVE_REGULATION_OF_GLIAL_CELL_MIGRATION	0.0918329	0.0167766	2	14
GOBP_POSITIVE_REGULATION_OF_SODIUM_ION_TRANSMEMBRANE_TRANSPORTER_ACTIVITY	0.0918329	0.0167766	2	14
GOBP_PYRIMIDINE_NUCLEOSIDE_METABOLIC_PROCESS	0.0918329	0.0167766	2	14
GOBP_RECEPTOR_DIFFUSION_TRAPPING	0.0918329	0.0167766	2	14
GOBP_REGULATION_OF_BIOLOGICAL_PROCESS_INVOLVED_IN_SYMBIOTIC_INTERACTION	0.0918329	0.0167514	4	68
GOBP_REGULATION_OF_CARDIAC_MUSCLE_CONTRACTION_BY_CALCIUM_ION_SIGNALING	0.0918329	0.0167766	2	14
GOBP_REGULATION_OF_HYPERSENSITIVITY	0.0918329	0.0167766	2	14
GOBP_REGULATION_OF_TRANSLATIONAL_INITIATION_BY_EIF2_ALPHA_PHOSPHORYLATION	0.0918329	0.0167766	2	14
GOBP_ROOF_OF_MOUTH_DEVELOPMENT	0.0918329	0.016786	5	103
GOBP_SYNAPTIC_VESICLE_RECYCLING	0.0918329	0.016786	5	103
GOCC_RESPIRASOME	0.0918329	0.016786	5	103
GOMF_GAMMA_CATENIN_BINDING	0.0918329	0.0167766	2	14
GOMF_OXYSTEROL_BINDING	0.0918329	0.0167766	2	14
GOMF_PEPTIDE_ANTIGEN_BINDING	0.0918329	0.0167514	4	68
GOBP_REGULATION_OF_PEPTIDE_TRANSPORT	0.0930855	0.0170238	9	270
GOBP_METANEPHRIC_NEPHRON_DEVELOPMENT	0.0936392	0.0172223	3	38
GOBP_NEGATIVE_REGULATION_OF_DNA_BIOSYNTHETIC_PROCESS	0.0936392	0.0172223	3	38
GOBP_NEGATIVE_REGULATION_OF_VIRAL_LIFE_CYCLE	0.0936392	0.0172223	3	38
GOBP_OSTEOBLAST_PROLIFERATION	0.0936392	0.0172223	3	38
GOBP_POSITIVE_REGULATION_OF_NATURAL_KILLER_CELL_MEDIATED_IMMUNITY	0.0936392	0.0172223	3	38
GOBP_REGULATION_OF_T_CELL_CYTOKINE_PRODUCTION	0.0936392	0.0172223	3	38
GOBP_RETINOIC_ACID_METABOLIC_PROCESS	0.0936392	0.0172223	3	38
GOBP_T_HELPER_17_CELL_DIFFERENTIATION	0.0936392	0.0172223	3	38
GOCC_FILAMENTOUS_ACTIN	0.0936392	0.0172223	3	38
GOMF_PROTEIN_PHOSPHATASE_2A_BINDING	0.0936392	0.0172223	3	38
GOMF_UBIQUITIN_CONJUGATING_ENZYME_ACTIVITY	0.0936392	0.0172223	3	38
GOBP_FAT_CELL_DIFFERENTIATION	0.0945169	0.0173927	9	271
GOBP_INTEGRIN_MEDIATED_SIGNALING_PATHWAY	0.0945827	0.0174316	5	104
GOBP_POSITIVE_REGULATION_OF_PROTEIN_LOCALIZATION_TO_NUCLEUS	0.0945827	0.0174316	5	104
GOBP_POSITIVE_REGULATION_OF_TRANSMEMBRANE_RECEPTOR_PROTEIN_SERINE_THREONINE_KINASE_SIGNALING_PATHWAY	0.0945827	0.0174316	5	104
GOBP_LONG_CHAIN_FATTY_ACID_TRANSPORT	0.0953198	0.0175855	4	69
GOBP_REGULATION_OF_SMOOTH_MUSCLE_CONTRACTION	0.0953198	0.0175855	4	69
GOBP_LIPOPROTEIN_METABOLIC_PROCESS	0.0959983	0.0177197	6	143
GOBP_MODIFICATION_DEPENDENT_MACROMOLECULE_CATABOLIC_PROCESS	0.0973127	0.0179715	16	616
GOBP_CELLULAR_COMPONENT_ASSEMBLY_INVOLVED_IN_MORPHOGENESIS	0.0988443	0.018273	6	144
GOBP_POSITIVE_REGULATION_OF_POST_TRANSLATIONAL_PROTEIN_MODIFICATION	0.0988443	0.018273	6	144
GOBP_AMINO_ACID_BIOSYNTHETIC_PROCESS	0.0989579	0.0184449	4	70
GOBP_CALCIUM_ION_IMPORT_ACROSS_PLASMA_MEMBRANE	0.0989579	0.0184623	3	39
GOBP_CELLULAR_RESPONSE_TO_CAMP	0.0989579	0.0184623	3	39
GOBP_CELLULAR_RESPONSE_TO_OSMOTIC_STRESS	0.0989579	0.0184449	4	70
GOBP_GLUTAMATE_SECRETION	0.0989579	0.0184623	3	39
GOBP_NEGATIVE_REGULATION_OF_MUSCLE_HYPERTROPHY	0.0989579	0.0184623	3	39
GOBP_NEGATIVE_REGULATION_OF_PROTEIN_LOCALIZATION_TO_MEMBRANE	0.0989579	0.0184623	3	39
GOBP_NEGATIVE_REGULATION_OF_TRANSPORTER_ACTIVITY	0.0989579	0.0184449	4	70
GOBP_OOCYTE_DIFFERENTIATION	0.0989579	0.0184449	4	70
GOBP_POSITIVE_REGULATION_OF_BMP_SIGNALING_PATHWAY	0.0989579	0.0184623	3	39
GOBP_POSITIVE_REGULATION_OF_OXIDOREDUCTASE_ACTIVITY	0.0989579	0.0184623	3	39
GOBP_POSITIVE_REGULATION_OF_SMAD_PROTEIN_SIGNAL_TRANSDUCTION	0.0989579	0.0184623	3	39
GOBP_REGULATION_OF_B_CELL_DIFFERENTIATION	0.0989579	0.0184623	3	39
GOBP_REGULATION_OF_PLASMA_LIPOPROTEIN_PARTICLE_LEVELS	0.0989579	0.0184449	4	70
GOBP_SYNCYTIUM_FORMATION	0.0989579	0.0184449	4	70
GOCC_PIGMENT_GRANULE	0.0989579	0.0184623	3	39
GOMF_L_AMINO_ACID_TRANSMEMBRANE_TRANSPORTER_ACTIVITY	0.0989579	0.0184449	4	70
GOMF_METAL_CATION_MONOATOMIC_CATION_ANTIPORTER_ACTIVITY	0.0989579	0.0184623	3	39
GOBP_POLYOL_METABOLIC_PROCESS	0.100362	0.0187716	5	106
GOBP_PRODUCTION_OF_MOLECULAR_MEDIATOR_INVOLVED_IN_INFLAMMATORY_RESPONSE	0.100362	0.0187716	5	106
GOBP_REGULATION_OF_BMP_SIGNALING_PATHWAY	0.100362	0.0187716	5	106
GOBP_REGULATION_OF_DNA_BINDING	0.100362	0.0187716	5	106
GOBP_REGULATION_OF_NUCLEOTIDE_METABOLIC_PROCESS	0.100362	0.0187716	5	106
GOBP_RHYTHMIC_PROCESS	0.100381	0.0187848	10	321
GOBP_ACTIN_CROSSLINK_FORMATION	0.101443	0.0191752	2	15
GOBP_CELL_PROLIFERATION_IN_BONE_MARROW	0.101443	0.0191752	2	15
GOBP_CHONDROITIN_SULFATE_BIOSYNTHETIC_PROCESS	0.101443	0.0191752	2	15
GOBP_HINDBRAIN_RADIAL_GLIA_GUIDED_CELL_MIGRATION	0.101443	0.0191752	2	15
GOBP_INTRACELLULAR_POTASSIUM_ION_HOMEOSTASIS	0.101443	0.0191752	2	15
GOBP_LATERAL_MESODERM_DEVELOPMENT	0.101443	0.0191752	2	15
GOBP_MALE_SEX_DIFFERENTIATION	0.101443	0.0191386	7	187
GOBP_MITRAL_VALVE_DEVELOPMENT	0.101443	0.0191752	2	15
GOBP_NEGATIVE_REGULATION_OF_IMMUNOGLOBULIN_PRODUCTION	0.101443	0.0191752	2	15
GOBP_POSITIVE_REGULATION_OF_OSTEOBLAST_PROLIFERATION	0.101443	0.0191752	2	15
GOBP_REGULATION_OF_GAMMA_DELTA_T_CELL_ACTIVATION	0.101443	0.0191752	2	15
GOBP_REGULATION_OF_GLIAL_CELL_APOPTOTIC_PROCESS	0.101443	0.0191752	2	15
GOBP_SHORT_CHAIN_FATTY_ACID_METABOLIC_PROCESS	0.101443	0.0191752	2	15
GOBP_SODIUM_ION_EXPORT_ACROSS_PLASMA_MEMBRANE	0.101443	0.0191752	2	15
GOBP_TRANSPORT_OF_VIRUS	0.101443	0.0191752	2	15
GOCC_CLATHRIN_COATED_ENDOCYTIC_VESICLE_MEMBRANE	0.101443	0.0191752	2	15
GOMF_CGMP_BINDING	0.101443	0.0191752	2	15
GOMF_CXCR_CHEMOKINE_RECEPTOR_BINDING	0.101443	0.0191752	2	15
[truncated: 8,587 more rows]
