# Supplementary material for: Overexpression of the signaling coordinator GAB2 can play an important role in acute myeloid leukemia progression
Source: J Clin Invest. 2025 Aug 7;135(21):e195929. doi: 10.1172/JCI195929 (PMC12578389; doi:10.1172/JCI195929)
Supplement: Supplemental table 3 [file jci-135-195929-s154.xlsx]

## Sheet: Minimal Region Protein Coding
Chromosome	Start	End	ENSEMBL identifier	Gene name	Strand
7	96171246	96911093	ENSMUSG00000048078	Tenm4	+
7	96951505	97064758	ENSMUSG00000018995	Nars2	+
7	97081586	97308946	ENSMUSG00000004508	Gab2	+
7	97309380	97332020	ENSMUSG00000035713	Usp35	-
7	97332327	97350213	ENSMUSG00000044952	Kctd21	+
7	97371606	97392185	ENSMUSG00000035704	Alg8	+
7	97400003	97407802	ENSMUSG00000030647	Ndufc2	+
7	97412938	97417730	ENSMUSG00000035686	Thrsp	-
7	97451323	97459557	ENSMUSG00000051727	Kctd14	+
7	97480956	97541395	ENSMUSG00000025133	Ints4	+
7	97550331	97579497	ENSMUSG00000035642	Aamdc	-
7	97579889	97692778	ENSMUSG00000035623	Rsf1	+
7	97696634	97720796	ENSMUSG00000025439	Clns1a	+
7	97724006	97738289	ENSMUSG00000042797	Aqp11	-
7	97788541	97912381	ENSMUSG00000030774	Pak1	+
7	97919955	98049663	ENSMUSG00000035582	Gdpd4	+
7	98051060	98119524	ENSMUSG00000030761	Myo7a	-
7	98121559	98178274	ENSMUSG00000035547	Capn5	-
7	98143359	98145502	ENSMUSG00000074006	Omp	-
7	98192417	98199481	ENSMUSG00000074004	B3gnt6	-
7	98206389	98321208	ENSMUSG00000030760	Acer3	-
7	98350668	98361328	ENSMUSG00000049580	Tsku	-
7	98440416	98477479	ENSMUSG00000074003	Gucy2d	+
7	98489283	98502181	ENSMUSG00000090958	Lrrc32	+
7	98587137	98656783	ENSMUSG00000035401	Emsy	-
7	98703103	98718062	ENSMUSG00000030753	Thap12	+
7	98835112	98855195	ENSMUSG00000015957	Wnt11	+
7	98885021	99141141	ENSMUSG00000035354	Uvrag	-
7	99153658	99182719	ENSMUSG00000030747	Dgat2	-
7	99219084	99238619	ENSMUSG00000052396	Mogat2	-
7	99267447	99337137	ENSMUSG00000055407	Map6	+
7	99345376	99353239	ENSMUSG00000070436	Serpinh1	-
7	99381414	99461877	ENSMUSG00000035314	Gdpd5	+
7	99466004	99474022	ENSMUSG00000035298	Klhl35	+
7	99477896	99483738	ENSMUSG00000030744	Rps3	-
7	99535466	99606771	ENSMUSG00000018909	Arrb1	+
7	99624082	99627103	ENSMUSG00000096606	Tpbgl	-
7	99657804	99711340	ENSMUSG00000030737	Slco2b1	-
7	99730273	99736399	ENSMUSG00000073998	Olfr520	+
7	99763507	99769321	ENSMUSG00000073997	Olfr521	+
7	99811439	99828417	ENSMUSG00000035239	Neu3	-
7	99837569	99863462	ENSMUSG00000035227	Spcs2	-
7	99859116	99917822	ENSMUSG00000035211	Xrra1	+
7	99920254	99980448	ENSMUSG00000058761	Rnf169	-
7	100006172	100034728	ENSMUSG00000030732	Chrdl2	+
7	100082111	100121565	ENSMUSG00000030726	Pold3	-
7	100159277	100161365	ENSMUSG00000030725	Lipt2	+
7	100176502	100184869	ENSMUSG00000035165	Kcne3	+
7	100227394	100278868	ENSMUSG00000030729	Pgm2l1	+
7	100285520	100319699	ENSMUSG00000051048	P4ha3	+
7	100326737	100372307	ENSMUSG00000030718	Ppme1	-
7	100372233	100470152	ENSMUSG00000047248	C2cd3	+
7	100472990	100486432	ENSMUSG00000032942	Ucp3	+
7	100493337	100502020	ENSMUSG00000033685	Ucp2	+
7	100501716	100514960	ENSMUSG00000030708	Dnajb13	-
7	100537071	100540369	ENSMUSG00000044881	Coa4	+
7	100545751	100608301	ENSMUSG00000030706	Mrpl48	-
7	100607410	100641268	ENSMUSG00000030704	Rab6a	+
7	100642892	100662414	ENSMUSG00000030701	Plekhb1	-
7	100706635	100841656	ENSMUSG00000029461	Fam168a	+
7	100845847	100863446	ENSMUSG00000008318	Relt	-
7	100869752	100932107	ENSMUSG00000032875	Arhgef17	-
7	100937630	100974649	ENSMUSG00000048779	P2ry6	-
7	100996568	101012866	ENSMUSG00000032860	P2ry2	-
7	101092863	101284405	ENSMUSG00000030691	Fchsd2	+
7	101263034	101302251	ENSMUSG00000047767	Atg16l2	-
7	101317086	101346626	ENSMUSG00000030688	Stard10	+
7	101348067	101412586	ENSMUSG00000032812	Arap1	+
7	101410886	101512819	ENSMUSG00000030653	Gm45837	+
7	101421691	101512827	ENSMUSG00000110195	Pde2a	+
7	101576970	101585600	ENSMUSG00000030651	Art2b	-
7	101663633	101795506	ENSMUSG00000001829	Clpb	+
7	101818313	101822726	ENSMUSG00000007946	Phox2a	+
7	101822632	101838229	ENSMUSG00000032737	Inppl1	-
7	101839988	101857194	ENSMUSG00000032725	Folr2	-
7	101858331	101870788	ENSMUSG00000001827	Folr1	-
7	101863715	101901849	ENSMUSG00000030649	Anapc15	+
7	101898370	101906359	ENSMUSG00000078630	Tomt	-
7	101905904	101926675	ENSMUSG00000030842	Lamtor1	+
7	101912984	101933895	ENSMUSG00000064307	Lrrc51	-
7	101934111	102014964	ENSMUSG00000066306	Numa1	+
7	102014885	102018690	ENSMUSG00000070427	Il18bp	-
7	102019137	102065469	ENSMUSG00000070426	Rnf121	-
7	102065511	102083765	ENSMUSG00000099481	Xndc1	+
7	102065713	102096864	ENSMUSG00000070425	Xntrpc	+
7	102083116	102096396	ENSMUSG00000100254	Trpc2	+
7	102096879	102109489	ENSMUSG00000070424	Art5	-
7	102101743	102113933	ENSMUSG00000030996	Art1	+
7	102111266	102116828	ENSMUSG00000066279	Chrna10	-
7	102119398	102210176	ENSMUSG00000063550	Nup98	-
7	102210208	102238567	ENSMUSG00000030990	Pgap2	+
7	102239123	102256054	ENSMUSG00000073982	Rhog	-
7	102267806	102437319	ENSMUSG00000030987	Stim1	+
7	102441695	102469771	ENSMUSG00000030978	Rrm1	+
7	102476579	102481679	ENSMUSG00000044814	Olfr543	-
7	102482031	102488313	ENSMUSG00000043925	Olfr544	-
7	102491466	102499573	ENSMUSG00000044824	Olfr545	-
7	102534749	102535684	ENSMUSG00000073979	Olfr547	+
7	102540896	102545890	ENSMUSG00000073978	Olfr548-ps1	+
7	102549870	102555842	ENSMUSG00000073977	Olfr549	+
7	102557921	102565486	ENSMUSG00000030966	Trim21	-
7	102571442	102583011	ENSMUSG00000073975	Olfr550	+
7	102583510	102591886	ENSMUSG00000073974	Olfr551	-
7	102597770	102608125	ENSMUSG00000073973	Olfr552	+
7	102611281	102618218	ENSMUSG00000073972	Olfr553	-
7	102638432	102642555	ENSMUSG00000073971	Olfr554	+
7	102658823	102659770	ENSMUSG00000073970	Olfr555	+
7	102664899	102673270	ENSMUSG00000073969	Olfr556	+
7	102677582	102687327	ENSMUSG00000073968	Trim68	-
7	102695910	102700707	ENSMUSG00000073967	Olfr557	+
7	102702215	102712064	ENSMUSG00000070423	Olfr558	+
7	102712151	102719070	ENSMUSG00000066273	Olfr33	-
7	102723207	102727491	ENSMUSG00000066272	Olfr559	-
7	102738511	102759471	ENSMUSG00000043366	Olfr78	-
7	102751818	102759366	ENSMUSG00000110008	Olfr560	-
7	102771221	102776857	ENSMUSG00000073966	Olfr561	+
7	102803480	102804430	ENSMUSG00000048469	Olfr564	+
7	102855337	102858765	ENSMUSG00000060888	Olfr566	-
7	102877122	102878063	ENSMUSG00000073965	Olfr568	+
7	102883709	102890882	ENSMUSG00000062142	Olfr569	-
7	102894577	102901710	ENSMUSG00000073964	Olfr570	+
7	102905090	102917536	ENSMUSG00000043310	Olfr571	-
7	102924409	102928608	ENSMUSG00000073963	Olfr572	+
7	102941682	102942575	ENSMUSG00000052785	Olfr573-ps1	-
7	102948467	102949507	ENSMUSG00000045824	Olfr574	+
7	102952270	102958775	ENSMUSG00000066269	Olfr575	-
7	102962660	102975160	ENSMUSG00000073962	Olfr576	+
7	102971180	102975943	ENSMUSG00000043354	Olfr577	-
7	102981608	102989324	ENSMUSG00000045792	Olfr578	-
7	103038024	103044040	ENSMUSG00000073961	Olfr582	+
7	103051300	103052259	ENSMUSG00000073960	Olfr583	+
7	103081885	103088315	ENSMUSG00000073959	Olfr584	+
7	103097720	103098749	ENSMUSG00000078080	Olfr585	+
7	103118403	103125638	ENSMUSG00000066268	Olfr586	-
7	103140879	103147864	ENSMUSG00000084262	Olfr588-ps1	+
7	103154792	103156356	ENSMUSG00000051362	Olfr589	-
7	103167074	103178340	ENSMUSG00000057461	Olfr591	-
7	103184803	103192965	ENSMUSG00000073956	Olfr592	+
7	103211862	103212845	ENSMUSG00000073955	Olfr593	+
7	103216996	103222313	ENSMUSG00000073954	Olfr594	+
7	103249737	103252505	ENSMUSG00000057321	Usp17ld	-
7	103305648	103312782	ENSMUSG00000073953	Olfr596	+
7	103316315	103322799	ENSMUSG00000073952	Olfr597	+
7	103323568	103329888	ENSMUSG00000073951	Olfr598	+
7	103335917	103339564	ENSMUSG00000073950	Olfr599	+
7	103343482	103349669	ENSMUSG00000045540	Olfr600	-
7	103357094	103362655	ENSMUSG00000109951	Olfr601	-
7	103383062	103386177	ENSMUSG00000059874	Olfr603	-
7	103415072	103419880	ENSMUSG00000058976	Usp17lc	+
7	103440407	103445439	ENSMUSG00000109659	Olfr605	-
7	103449046	103453531	ENSMUSG00000073949	Olfr606	+
7	103455526	103464151	ENSMUSG00000081945	Olfr607	-
7	103469877	103471358	ENSMUSG00000073948	Olfr608	+
7	103490025	103498062	ENSMUSG00000046396	Olfr609	-
7	103505375	103512122	ENSMUSG00000045584	Olfr610	-
7	103516465	103520846	ENSMUSG00000096584	Olfr611	-
7	103537222	103542717	ENSMUSG00000094119	Olfr612	-
7	103548074	103555506	ENSMUSG00000078624	Olfr613	+
7	103556079	103563798	ENSMUSG00000073947	Olfr615	+
7	103563747	103569143	ENSMUSG00000047544	Olfr616	-
7	103573061	103586795	ENSMUSG00000073946	Olfr617	+
7	103590103	103600448	ENSMUSG00000073945	Olfr618	+
7	103600575	103604859	ENSMUSG00000073944	Olfr619	+
7	103604895	103612534	ENSMUSG00000045132	Olfr620	-
7	103638451	103642702	ENSMUSG00000050085	Olfr622	-
7	103657697	103663698	ENSMUSG00000099687	Olfr623	-
7	103665461	103671191	ENSMUSG00000045780	Olfr624	-
7	103682720	103683685	ENSMUSG00000073943	Olfr625-ps1	+
7	103714671	103721166	ENSMUSG00000094822	Olfr243	+
7	103730374	103733324	ENSMUSG00000096516	Olfr628	+
7	103739775	103744943	ENSMUSG00000047545	Olfr629	-
7	103753480	103757333	ENSMUSG00000050281	Olfr630	-
7	103765805	103771594	ENSMUSG00000058662	Olfr69	-
7	103774358	103779698	ENSMUSG00000061626	Olfr68	-
7	103784594	103791821	ENSMUSG00000047535	Olfr67	-
7	103812524	103813996	ENSMUSG00000073940	Hbb-bt	-
7	103826534	103828096	ENSMUSG00000052305	Hbb-bs	-
7	103839124	103840520	ENSMUSG00000078621	Hbb-bh2	-
7	103841637	103843164	ENSMUSG00000052217	Hbb-bh1	-
7	103851749	103853216	ENSMUSG00000052187	Hbb-y	-
7	103879443	103886252	ENSMUSG00000058200	Olfr66	-
7	103889485	103894485	ENSMUSG00000063615	Olfr64	-
7	103903487	103908650	ENSMUSG00000110259	Olfr65	+
7	103928825	103929784	ENSMUSG00000042219	Olfr631	+
7	103934347	103940579	ENSMUSG00000073938	Olfr632	+
7	103944437	103948963	ENSMUSG00000073937	Olfr633	+
7	103971152	103987540	ENSMUSG00000094520	Olfr635	+
7	103998746	104004357	ENSMUSG00000094063	Olfr638	+
7	103998800	104137405	ENSMUSG00000109824	Olfr643	-
7	104006231	104017303	ENSMUSG00000066263	Olfr639	-
7	104018686	104025573	ENSMUSG00000066262	Olfr640	-
7	104035445	104042072	ENSMUSG00000073932	Olfr641	+
7	104046529	104052666	ENSMUSG00000049797	Olfr642	-
7	104053600	104061445	ENSMUSG00000090219	4930516K23Rik	-
7	104066289	104071869	ENSMUSG00000110012	Olfr644	-
7	104081789	104085465	ENSMUSG00000051340	Olfr645	-
7	104104873	104109766	ENSMUSG00000073931	Olfr646	+
7	104127912	104129826	ENSMUSG00000055643	Ubqln5	-
7	104140623	104143279	ENSMUSG00000051618	Ubqln3	-
7	104148259	104150556	ENSMUSG00000051437	Ubqlnl	-
7	104153013	104164831	ENSMUSG00000044265	Olfm5	-
7	104177598	104183392	ENSMUSG00000042909	Olfr648	-
7	104188992	104195985	ENSMUSG00000044899	Olfr649	-
7	104218793	104235152	ENSMUSG00000072244	Trim6	+
7	104244457	104262234	ENSMUSG00000056144	Trim34a	+
7	104263386	104284544	ENSMUSG00000060441	Trim5	-
