# Supplementary material for: Overexpression of the signaling coordinator GAB2 can play an important role in acute myeloid leukemia progression
Source: J Clin Invest. 2025 Aug 7;135(21):e195929. doi: 10.1172/JCI195929 (PMC12578389; doi:10.1172/JCI195929)
Supplement: Supplemental table 4 [file jci-135-195929-s155.xlsx]

## Sheet: Coding Variants
sample	CHROM	POS	REF	ALT	SYMBOL	Feature	Consequence	AA_change	normal_ref	normal_var	normal_vaf	tumor_ref	tumor_var	tumor_vaf
GAB2_mAML1	11	66217713	G	A	Shisa6	ENSMUST00000066679.6	missense_variant	S446L	50	0	0	24	13	35.1351
GAB2_mAML2	4	147755404	C	G	Zfp984	ENSMUST00000105734.9	missense_variant	C330S	122	1	0.813008	68	8	10.5263
GAB2_mAML2	MT	8389	G	A	mt-Atp6	ENSMUST00000082408.1	missense_variant	A155T	2007	0	0	209	34	13.9918
GAB2_mAML3	5	88385014	G	A	Amtn	ENSMUST00000073363.1	missense_variant	A163T	29	0	0	12	19	61.2903
GAB2_mAML3	X	64271864	T	A	Slitrk4	ENSMUST00000069926.13	missense_variant	E399V	17	0	0	7	10	58.8235
GAB2_mAML4	14	4558222	G	A	Gm3047	ENSMUST00000164069.7	missense_variant	R148H	23	0	0	8	10	55.5556
GAB2_mAML4	15	81621212	C	T	Ep300	ENSMUST00000068387.10	stop_gained	Q678*	38	0	0	16	15	48.3871
GAB2_mAML4	3	38981412	T	A	Fat4	ENSMUST00000061260.7	missense_variant	L3071H	36	0	0	20	20	50
GAB2_mAML4	3	135458850	CAGACT	C	Ube2d3	ENSMUST00000197859.4	frameshift_variant	TDY58-60TX	32	0	0	14	13	48.1481
GAB2_mAML4	4	147755404	C	G	Zfp984	ENSMUST00000105734.9	missense_variant	C330S	122	1	0.813008	115	12	9.44882
GAB2_mAML4	9	9008012	C	T	Arhgap42	ENSMUST00000093893.11	missense_variant	R570Q	49	0	0	16	15	48.3871
GAB2_mAML5	11	79559548	CAAAA	C	Nf1	ENSMUST00000071325.8	frameshift_variant	TK2536-2537X	29	0	0	28	11	28.2051
GAB2_mAML5	2	85674674	T	G	Olfr1006	ENSMUST00000216084.1	missense_variant	H159P	27	0	0	15	8	34.7826
GAB2_mAML6	12	107916028	T	C	Bcl11b	ENSMUST00000066060.10	missense_variant	K676R	21	0	0	6	6	50
GAB2_mAML6	12	117211905	G	T	Ptprn2	ENSMUST00000070733.8	missense_variant	W735L	36	0	0	22	6	21.4286
GAB2_mAML6	2	6113915	G	A	Proser2	ENSMUST00000114942.8	missense_variant	S39L	31	0	0	9	7	43.75
GAB2_mAML6	2	26460043	G	GCCAC	Notch1	ENSMUST00000028288.4	frameshift_variant	-2361-2362VX	22	0	0	10	11	52.381
GAB2_mAML6	2	26466508	A	G	Notch1	ENSMUST00000028288.4	missense_variant	L1699P	30	0	0	9	8	47.0588
GAB2_mAML6	7	14253414	G	T	Sult2a6	ENSMUST00000076576.6	missense_variant	S112Y	23	0	0	11	8	42.1053
GAB2_mAML6	7	112104431	T	G	Usp47	ENSMUST00000210309.1	missense_variant	I1203M	21	0	0	8	5	38.4615
GAB2_mAML6	7	118408151	C	A	Syt17	ENSMUST00000081574.7	stop_gained	G364*	26	0	0	8	4	33.3333
GAB2_mAML6	8	16226481	A	C	Csmd1	ENSMUST00000082104.6	missense_variant	L770V	28	0	0	17	6	26.087
GAB2_mAML6	9	44501008	C	A	Bcl9l	ENSMUST00000218183.1	missense_variant	P97H	28	0	0	7	4	36.3636
GAB2_mAML6	9	58033664	C	G	Ccdc33	ENSMUST00000098682.9	missense_variant	A617P	30	0	0	9	4	30.7692
GAB2_mAML7	17	6201798	G	A	Tulp4	ENSMUST00000039655.2	missense_variant	D275N	20	0	0	6	6	50
GAB2_mAML7	5	130248408	C	A	Sbds	ENSMUST00000026387.10	stop_gained	E168*	20	0	0	3	4	57.1429
GAB2_mAML8	6	87980941	G	A	H1fx	ENSMUST00000056403.6	missense_variant	A139V	18	0	0	4	6	60
GAB2_mAML9	10	77497462	C	A	Fam207a	ENSMUST00000045454.8	missense_variant	R123L	18	0	0	3	4	57.1429
GAB2_mAML9	5	113065902	C	A	Crybb2	ENSMUST00000112336.7	missense_variant	Q55H	29	0	0	9	4	30.7692
GAB2_mAML9	6	130279347	G	T	Klra10	ENSMUST00000112020.1	missense_variant	L115I	17	0	0	6	5	45.4545
GAB2_mAML9	9	32696462	C	A	Ets1	ENSMUST00000034534.12	missense_variant	P27T	18	0	0	4	4	50

## Sheet: All Variants
sample	CHROM	POS	REF	ALT	SYMBOL	Feature	Consequence	AA_change	normal_ref	normal_var	normal_vaf	tumor_ref	tumor_var	tumor_vaf
GAB2_mAML1	1	3578156	G	A	Xkr4	ENSMUST00000070533.4	intron_variant		23	0	0	23	11	32.3529
GAB2_mAML1	1	14246959	T	G	Eya1	ENSMUST00000027066.12	intron_variant		24	0	0	20	9	31.0345
GAB2_mAML1	1	19917976	C	A			intergenic_variant		28	0	0	17	7	29.1667
GAB2_mAML1	1	26938659	C	A			intergenic_variant		31	0	0	28	8	22.2222
GAB2_mAML1	1	70605141	A	G	Spag16	ENSMUST00000065425.11	intron_variant		25	0	0	26	15	36.5854
GAB2_mAML1	1	75854877	C	T			intergenic_variant		28	0	0	17	6	26.087
GAB2_mAML1	1	79736606	T	C	Wdfy1	ENSMUST00000113512.7	intron_variant		40	0	0	24	6	20
GAB2_mAML1	1	85619243	GTTTGT	G	Sp140	ENSMUST00000080204.10	intron_variant		93	1	1.06383	56	10	15.1515
GAB2_mAML1	10	15314204	G	A	Gm47710	ENSMUST00000217695.1	downstream_gene_variant		22	0	0	27	14	34.1463
GAB2_mAML1	10	57804581	C	T	Smpdl3a	ENSMUST00000020022.7	intron_variant		29	0	0	28	11	28.2051
GAB2_mAML1	10	88942121	C	T			intergenic_variant		34	0	0	23	12	34.2857
GAB2_mAML1	10	108972427	G	T	Syt1	ENSMUST00000105276.7	intron_variant		31	0	0	20	11	35.4839
GAB2_mAML1	11	6838759	C	T	Gm11983	ENSMUST00000184940.1	upstream_gene_variant		42	0	0	34	11	24.4444
GAB2_mAML1	11	11205863	G	A	Vwc2	ENSMUST00000109681.7	intron_variant		38	0	0	33	10	23.2558
GAB2_mAML1	11	14577762	T	G	1700046C09Rik	ENSMUST00000139973.1	intron_variant&non_coding_transcript_variant		30	0	0	32	10	23.8095
GAB2_mAML1	11	48549425	C	A	Gm12179	ENSMUST00000118344.1	downstream_gene_variant		33	0	0	29	10	25.641
GAB2_mAML1	11	66217713	G	A	Shisa6	ENSMUST00000066679.6	missense_variant	S446L	50	0	0	24	13	35.1351
GAB2_mAML1	11	92658548	G	A			intergenic_variant		33	1	2.94118	26	20	43.4783
GAB2_mAML1	11	96879409	C	T			intergenic_variant		48	0	0	37	8	17.7778
GAB2_mAML1	11	105316887	G	C	Mrc2	ENSMUST00000100335.9	intron_variant		29	0	0	30	10	25
GAB2_mAML1	12	11347738	T	C	Vsnl1	ENSMUST00000072299.6	intron_variant		26	0	0	16	14	46.6667
GAB2_mAML1	12	29144529	T	C	Gm31333	ENSMUST00000222225.1	intron_variant&non_coding_transcript_variant		33	0	0	16	6	27.2727
GAB2_mAML1	12	53458445	C	T	Npas3	ENSMUST00000101432.2	intron_variant		26	0	0	31	10	24.3902
GAB2_mAML1	12	88531049	G	A			intergenic_variant		34	0	0	31	13	29.5455
GAB2_mAML1	12	112650260	C	T	Akt1	ENSMUST00000001780.9	downstream_gene_variant		49	0	0	28	13	31.7073
GAB2_mAML1	13	8090577	C	T			intergenic_variant		26	0	0	27	12	30.7692
GAB2_mAML1	13	35884247	C	G			intergenic_variant		34	0	0	21	7	25
GAB2_mAML1	13	38481549	T	A	Bmp6	ENSMUST00000171970.2	intron_variant		39	0	0	35	10	22.2222
GAB2_mAML1	13	88762587	C	G			intergenic_variant		21	0	0	15	9	37.5
GAB2_mAML1	13	89173444	T	C	Edil3	ENSMUST00000081769.12	intron_variant		19	0	0	18	12	40
GAB2_mAML1	13	92774816	A	C	Thbs4	ENSMUST00000022213.7	synonymous_variant	T286	44	0	0	25	12	32.4324
GAB2_mAML1	14	11274061	A	T			intergenic_variant		30	0	0	25	9	26.4706
GAB2_mAML1	14	52235730	A	T	Chd8	ENSMUST00000200169.5	intron_variant		27	0	0	18	7	28
GAB2_mAML1	14	80003376	C	T	Olfm4	ENSMUST00000088735.3	intron_variant		41	0	0	20	14	41.1765
GAB2_mAML1	14	89562597	C	T			intergenic_variant		28	0	0	28	13	31.7073
GAB2_mAML1	14	102381205	T	G			intergenic_variant		33	0	0	38	14	26.9231
GAB2_mAML1	14	102775149	C	T			intergenic_variant		24	0	0	22	10	31.25
GAB2_mAML1	14	112254496	C	A			intergenic_variant		23	0	0	22	9	29.0323
GAB2_mAML1	15	4758998	G	T	C6	ENSMUST00000162585.7	intron_variant		36	0	0	27	16	37.2093
GAB2_mAML1	15	7465877	C	T			intergenic_variant		29	0	0	35	11	23.913
GAB2_mAML1	15	48826242	A	T			intergenic_variant		41	0	0	19	9	32.1429
GAB2_mAML1	15	84366502	C	T		ENSMUSR00000576091	regulatory_region_variant		29	0	0	36	10	21.7391
GAB2_mAML1	16	5095998	T	A	Ppl	ENSMUST00000035672.4	intron_variant		32	0	0	20	6	23.0769
GAB2_mAML1	16	6249686	G	C	Rbfox1	ENSMUST00000230658.1	intron_variant		34	1	2.85714	15	10	40
GAB2_mAML1	16	7979736	C	T			intergenic_variant		36	0	0	29	10	25.641
GAB2_mAML1	16	36945131	TCCCAGTTA	T	Hcls1	ENSMUST00000023531.14	intron_variant		28	0	0	23	11	32.3529
GAB2_mAML1	16	71015460	G	A	Gm29823	ENSMUST00000232603.1	downstream_gene_variant		36	0	0	28	12	30
GAB2_mAML1	16	72206003	C	T			intergenic_variant		20	0	0	20	12	37.5
GAB2_mAML1	16	74030015	C	A	Robo2	ENSMUST00000117785.8	intron_variant		21	0	0	19	8	29.6296
GAB2_mAML1	16	92980635	G	C			intergenic_variant		32	0	0	22	12	35.2941
GAB2_mAML1	16	95175194	T	G	Gm49642	ENSMUST00000231527.1	upstream_gene_variant		44	0	0	25	10	28.5714
GAB2_mAML1	17	21112736	C	A			intergenic_variant		31	0	0	25	12	32.4324
GAB2_mAML1	17	32035399	G	A	Rrp1b	ENSMUST00000081339.12	upstream_gene_variant		58	0	0	35	11	23.913
GAB2_mAML1	17	37324807	C	A			intergenic_variant		43	0	0	23	7	23.3333
GAB2_mAML1	17	37358496	C	T	Olfr104-ps	ENSMUST00000215398.1	upstream_gene_variant		35	1	2.77778	23	13	36.1111
GAB2_mAML1	17	42508704	G	A	Ptchd4	ENSMUST00000048691.5	downstream_gene_variant		29	0	0	25	12	32.4324
GAB2_mAML1	17	54525776	A	G			intergenic_variant		25	0	0	21	11	34.375
GAB2_mAML1	17	60605708	T	C			intergenic_variant		29	0	0	19	16	45.7143
GAB2_mAML1	17	65309895	A	C	Tmem232	ENSMUST00000062161.6	intron_variant		36	0	0	21	12	36.3636
GAB2_mAML1	18	29059298	G	A			intergenic_variant		36	0	0	24	7	22.5806
GAB2_mAML1	18	41390208	A	G			intergenic_variant		26	0	0	22	10	31.25
GAB2_mAML1	18	43623504	C	T	Jakmip2	ENSMUST00000082254.7	intron_variant		36	0	0	20	9	31.0345
GAB2_mAML1	18	45893946	C	T	A330093E20Rik	ENSMUST00000184994.7	intron_variant&non_coding_transcript_variant		37	0	0	21	14	40
GAB2_mAML1	18	77774801	A	T	Atp5a1	ENSMUST00000026495.14	intron_variant		30	0	0	23	10	30.303
GAB2_mAML1	2	40621523	TTTA	T	Lrp1b	ENSMUST00000052550.12	intron_variant		32	0	0	34	9	20.9302
GAB2_mAML1	2	40621534	TTA	T	Lrp1b	ENSMUST00000052550.12	intron_variant		38	0	0	49	10	16.9492
GAB2_mAML1	2	41368841	G	A	Lrp1b	ENSMUST00000052550.12	intron_variant		24	0	0	21	11	34.375
GAB2_mAML1	2	67037082	G	A			intergenic_variant		26	0	0	20	10	33.3333
GAB2_mAML1	2	86513353	AT	A	Olfr1076	ENSMUST00000076263.1	downstream_gene_variant		31	0	0	20	10	33.3333
GAB2_mAML1	2	97652491	C	A			intergenic_variant		24	0	0	20	16	44.4444
GAB2_mAML1	2	106425215	G	T		ENSMUSR00000630806	regulatory_region_variant		40	0	0	21	10	32.2581
GAB2_mAML1	2	121570601	T	A	Frmd5	ENSMUST00000138157.7	intron_variant		37	0	0	33	9	21.4286
GAB2_mAML1	2	179671345	T	A	Cdh4	ENSMUST00000000314.12	intron_variant		47	0	0	22	6	21.4286
GAB2_mAML1	3	6267826	G	A	Gm38298	ENSMUST00000193578.1	non_coding_transcript_exon_variant		27	0	0	24	14	36.8421
GAB2_mAML1	3	18715723	G	A			intergenic_variant		29	0	0	25	9	26.4706
GAB2_mAML1	3	22048963	CCCTTCCTTCCTTCCTTCCTTCCTT	C			intergenic_variant		22	0	0	18	8	30.7692
GAB2_mAML1	3	31825497	T	C			intergenic_variant		50	0	0	30	10	25
GAB2_mAML1	3	44405377	G	A			intergenic_variant		37	0	0	31	11	26.1905
GAB2_mAML1	3	44511168	G	A			intergenic_variant		34	0	0	27	7	20.5882
GAB2_mAML1	3	48972471	C	A			intergenic_variant		22	0	0	23	10	30.303
GAB2_mAML1	3	64353409	A	G	Vmn2r-ps5	ENSMUST00000175971.2	intron_variant		36	0	0	20	6	23.0769
GAB2_mAML1	3	88737426	G	C	Gm10253	ENSMUST00000194270.1	downstream_gene_variant		36	0	0	29	14	32.5581
GAB2_mAML1	3	106819188	G	A	Olfr266	ENSMUST00000213616.2	downstream_gene_variant		30	0	0	28	8	22.2222
GAB2_mAML1	3	119918218	G	T			intergenic_variant		38	0	0	22	16	42.1053
GAB2_mAML1	3	151545370	C	T	Adgrl4	ENSMUST00000046977.11	downstream_gene_variant		28	0	0	26	11	29.7297
GAB2_mAML1	4	27665823	G	A			intergenic_variant		20	0	0	28	14	33.3333
GAB2_mAML1	4	30634062	T	C			intergenic_variant		29	0	0	26	16	38.0952
GAB2_mAML1	4	35780684	C	T	Lingo2	ENSMUST00000164772.7	intron_variant		44	0	0	27	6	18.1818
GAB2_mAML1	4	50130608	A	C			intergenic_variant		32	0	0	24	8	25
GAB2_mAML1	4	96503970	G	A	Cyp2j8	ENSMUST00000124729.3	synonymous_variant	S82	29	0	0	25	12	32.4324
GAB2_mAML1	4	153528438	G	A			intergenic_variant		39	0	0	27	19	41.3043
GAB2_mAML1	5	15046427	T	C			intergenic_variant		103	0	0	80	9	10.1124
GAB2_mAML1	5	15046428	T	C			intergenic_variant		106	0	0	84	9	9.67742
GAB2_mAML1	5	15468165	A	T	Gm21149	ENSMUST00000197995.1	downstream_gene_variant		42	0	0	35	10	22.2222
GAB2_mAML1	5	15674088	A	T		ENSMUSR00000676513	regulatory_region_variant		52	0	0	50	8	13.7931
GAB2_mAML1	5	15714088	T	G	Speer4c	ENSMUST00000095005.11	synonymous_variant	R39	71	0	0	70	14	16.6667
GAB2_mAML1	5	19796194	A	T	Magi2	ENSMUST00000088516.9	intron_variant		28	0	0	35	12	25.5319
GAB2_mAML1	5	23194994	G	A	Lhfpl3	ENSMUST00000197992.1	intron_variant		46	0	0	30	11	26.8293
GAB2_mAML1	5	25990588	G	A	Gm21698	ENSMUST00000191203.6	upstream_gene_variant		55	0	0	37	17	31.4815
GAB2_mAML1	5	62167696	A	G			intergenic_variant		18	0	0	16	10	38.4615
GAB2_mAML1	5	81619519	G	A	Adgrl3	ENSMUST00000072521.10	intron_variant		23	0	0	23	14	37.8378
GAB2_mAML1	5	82171875	C	T			intergenic_variant		37	0	0	16	8	33.3333
GAB2_mAML1	5	115527170	CT	C	Pxn	ENSMUST00000086523.6	intron_variant		40	0	0	19	9	32.1429
GAB2_mAML1	5	134153383	G	GA	Rcc1l	ENSMUST00000076228.2	intron_variant		16	0	0	11	9	45
GAB2_mAML1	6	3857856	A	T			intergenic_variant		23	0	0	15	10	40
GAB2_mAML1	6	42840384	G	A	Olfr449	ENSMUST00000204072.3	downstream_gene_variant		15	0	0	15	9	37.5
GAB2_mAML1	6	48686821	C	T	Gimap4	ENSMUST00000090070.5	intron_variant		51	0	0	24	5	17.2414
GAB2_mAML1	6	87243742	T	A	Antxr1	ENSMUST00000042025.11	intron_variant		34	0	0	13	9	40.9091
GAB2_mAML1	6	102303364	T	A	Cntn3	ENSMUST00000203619.2	intron_variant		6	0	0	2	8	80
GAB2_mAML1	6	115393447	G	A	Pparg	ENSMUST00000171644.7	intron_variant		27	0	0	23	10	30.303
GAB2_mAML1	7	11572938	G	A			intergenic_variant		43	0	0	27	10	27.027
GAB2_mAML1	7	17651321	C	T	Gm9519	ENSMUST00000206108.1	upstream_gene_variant		33	0	0	26	15	36.5854
GAB2_mAML1	7	29435194	G	A	Sipa1l3	ENSMUST00000085809.10	intron_variant		56	0	0	33	6	15.3846
GAB2_mAML1	7	53958552	T	G			intergenic_variant		24	0	0	23	10	30.303
GAB2_mAML1	7	64499971	T	A	Apba2	ENSMUST00000032732.14	upstream_gene_variant		40	0	0	11	4	26.6667
GAB2_mAML1	7	94177547	C	T	Gm32647	ENSMUST00000206116.1	intron_variant&non_coding_transcript_variant		22	0	0	27	18	40
GAB2_mAML1	7	97299182	T	A	Gab2	ENSMUST00000004622.6	synonymous_variant	T326	38	0	0	31	40	56.338
GAB2_mAML1	7	108205990	G	A	Olfr487	ENSMUST00000216489.1	downstream_gene_variant		22	0	0	23	17	42.5
GAB2_mAML1	7	124160564	G	T	Hs3st4	ENSMUST00000106437.1	intron_variant		31	0	0	19	11	36.6667
GAB2_mAML1	7	145099263	C	A			intergenic_variant		56	0	0	34	8	19.0476
GAB2_mAML1	8	23166749	T	A	Gpat4	ENSMUST00000167004.2	downstream_gene_variant		29	0	0	24	21	46.6667
GAB2_mAML1	8	43584788	A	C			intergenic_variant		42	0	0	19	10	34.4828
GAB2_mAML1	8	50623042	C	T			intergenic_variant		28	0	0	21	10	32.2581
GAB2_mAML1	8	55586121	TTATATATA	T			intergenic_variant		14	0	0	11	9	45
GAB2_mAML1	8	100789802	A	G			intergenic_variant		32	0	0	24	8	25
GAB2_mAML1	8	123426933	G	A	Tubb3	ENSMUST00000071134.3	downstream_gene_variant		49	0	0	38	42	52.5
GAB2_mAML1	8	123428388	T	C	Gm20388	ENSMUST00000127664.1	intron_variant		48	0	0	43	33	43.4211
GAB2_mAML1	8	123429170	T	A	Gm20388	ENSMUST00000127664.1	intron_variant		45	0	0	33	44	57.1429
GAB2_mAML1	8	123430341	G	A	Gm20388	ENSMUST00000127664.1	intron_variant		56	0	0	33	45	57.6923
GAB2_mAML1	8	123430577	G	C	Gm20388	ENSMUST00000127664.1	intron_variant		50	0	0	42	32	43.2432
GAB2_mAML1	8	123430737	G	A	Gm20388	ENSMUST00000127664.1	intron_variant		43	0	0	40	29	42.029
GAB2_mAML1	8	123431175	T	C	Gm20388	ENSMUST00000127664.1	intron_variant		46	0	0	37	40	51.9481
GAB2_mAML1	8	123432183	C	T	Gm20388	ENSMUST00000127664.1	intron_variant		38	0	0	48	47	49.4737
GAB2_mAML1	8	123432434	C	T	Gm20388	ENSMUST00000127664.1	intron_variant		47	0	0	42	35	45.4545
GAB2_mAML1	8	123432744	A	G	Gm20388	ENSMUST00000127664.1	intron_variant		35	0	0	41	49	54.4444
GAB2_mAML1	8	123433009	G	A	Gm20388	ENSMUST00000127664.1	intron_variant		52	0	0	33	32	49.2308
GAB2_mAML1	8	123433224	T	G	Gm20388	ENSMUST00000127664.1	intron_variant		39	0	0	38	35	47.9452
GAB2_mAML1	8	123433344	G	A	Gm20388	ENSMUST00000127664.1	intron_variant		39	0	0	44	39	46.988
GAB2_mAML1	8	123433555	A	G	Gm20388	ENSMUST00000127664.1	intron_variant		37	0	0	37	34	47.8873
GAB2_mAML1	8	123433820	A	G	Gm20388	ENSMUST00000127664.1	intron_variant		38	0	0	34	46	57.5
GAB2_mAML1	8	123434022	A	G	Gm20388	ENSMUST00000127664.1	intron_variant		48	0	0	36	65	64.3564
GAB2_mAML1	8	124397769	A	G	Pgbd5	ENSMUST00000052580.9	intron_variant		41	0	0	35	9	20.4545
GAB2_mAML1	9	26569806	G	T			intergenic_variant		20	0	0	8	5	38.4615
GAB2_mAML1	9	28806631	C	T	Opcml	ENSMUST00000115243.8	intron_variant		37	0	0	23	15	39.4737
GAB2_mAML1	9	48889886	C	G			intergenic_variant		56	0	0	24	12	33.3333
GAB2_mAML1	9	61542976	C	A			intergenic_variant		28	0	0	17	6	26.087
GAB2_mAML1	9	103297397	A	C	1300017J02Rik	ENSMUST00000142540.1	intron_variant		69	0	0	45	8	15.0943
GAB2_mAML1	9	105455839	A	T	Atp2c1	ENSMUST00000085133.12	intron_variant		40	0	0	30	7	18.9189
GAB2_mAML1	9	109158643	G	A	Fbxw21	ENSMUST00000054925.12	intron_variant		37	0	0	39	13	25
GAB2_mAML1	9	112774429	G	A			intergenic_variant		33	0	0	29	9	23.6842
GAB2_mAML1	GL456367.1	27346	G	T			intergenic_variant		12	0	0	8	7	46.6667
GAB2_mAML1	X	4532019	A	T			intergenic_variant		40	0	0	45	10	18.1818
GAB2_mAML1	X	5315397	C	T			intergenic_variant		29	0	0	20	8	28.5714
GAB2_mAML1	X	16097595	G	A			intergenic_variant		15	0	0	3	11	78.5714
GAB2_mAML1	X	26602388	T	C			intergenic_variant		24	0	0	10	6	37.5
GAB2_mAML1	X	63458100	G	A			intergenic_variant		14	0	0	10	11	52.381
GAB2_mAML1	X	82242102	G	A			intergenic_variant		15	0	0	17	10	37.037
GAB2_mAML1	X	88277780	G	T			intergenic_variant		19	0	0	19	12	38.7097
GAB2_mAML1	X	107972502	G	A			intergenic_variant		22	0	0	12	10	45.4545
GAB2_mAML1	X	127775084	C	CAT			intergenic_variant		10	0	0	4	7	63.6364
GAB2_mAML2	1	15866758	G	A	Sbspon	ENSMUST00000040695.4	intron_variant		24	0	0	18	7	28
GAB2_mAML2	1	24614189	C	T	Gm10925	ENSMUST00000189941.1	non_coding_transcript_exon_variant		2064	0	0	227	38	14.3396
GAB2_mAML2	1	24615443	G	A	Gm28661	ENSMUST00000188231.1	non_coding_transcript_exon_variant		1909	0	0	227	25	9.92063
GAB2_mAML2	1	26631380	T	A			intergenic_variant		27	0	0	13	12	48
GAB2_mAML2	1	28556691	G	A			intergenic_variant		26	0	0	15	9	37.5
GAB2_mAML2	1	49653298	C	T			intergenic_variant		22	0	0	14	12	46.1538
GAB2_mAML2	1	53414150	C	A	Dnah7a	ENSMUST00000094964.6	intron_variant		42	0	0	14	10	41.6667
GAB2_mAML2	1	73348160	C	A			intergenic_variant		31	0	0	13	8	38.0952
GAB2_mAML2	1	75301649	T	C			intergenic_variant		40	0	0	19	7	26.9231
GAB2_mAML2	1	84463799	T	C	Dner	ENSMUST00000049126.12	intron_variant		27	0	0	19	12	38.7097
GAB2_mAML2	1	166957350	C	G			intergenic_variant		30	0	0	12	5	29.4118
GAB2_mAML2	1	194082924	G	T			intergenic_variant		50	0	0	29	6	17.1429
GAB2_mAML2	10	22909632	G	A			intergenic_variant		31	0	0	11	6	35.2941
GAB2_mAML2	10	24620694	G	A			intergenic_variant		35	0	0	17	6	26.087
GAB2_mAML2	10	32139828	T	G	Nkain2	ENSMUST00000191234.6	intron_variant		22	0	0	13	8	38.0952
GAB2_mAML2	10	38505618	G	A			intergenic_variant		36	1	2.7027	14	8	36.3636
GAB2_mAML2	10	45120440	G	A	Prep	ENSMUST00000099858.3	intron_variant		37	1	2.63158	12	8	40
GAB2_mAML2	10	52526023	C	G	Gm47611	ENSMUST00000219080.1	non_coding_transcript_exon_variant		30	0	0	13	5	27.7778
GAB2_mAML2	10	59144830	G	T	Sept10	ENSMUST00000220156.1	intron_variant		30	0	0	14	14	50
GAB2_mAML2	10	64931588	G	T	Ctnna3	ENSMUST00000105440.7	intron_variant		41	0	0	9	8	47.0588
GAB2_mAML2	10	112052072	T	C	Gm7269	ENSMUST00000210819.2	upstream_gene_variant		10	0	0	4	7	63.6364
GAB2_mAML2	10	114313882	G	A			intergenic_variant		34	0	0	9	6	40
GAB2_mAML2	10	129912690	A	T	Olfr816	ENSMUST00000213438.1	intron_variant		15	0	0	7	11	61.1111
GAB2_mAML2	11	10644953	C	A			intergenic_variant		46	0	0	23	6	20.6897
GAB2_mAML2	11	11083311	A	G			intergenic_variant		25	0	0	9	9	50
GAB2_mAML2	11	12347863	G	A	Cobl	ENSMUST00000046755.13	intron_variant		39	0	0	8	7	46.6667
GAB2_mAML2	11	22841999	ACACACACACACACACATG	A	B3gnt2	ENSMUST00000062844.10	intron_variant		36	0	0	12	5	29.4118
GAB2_mAML2	11	37244205	C	T			intergenic_variant		42	1	2.32558	14	11	44
GAB2_mAML2	11	39032515	A	G			intergenic_variant		24	0	0	8	11	57.8947
GAB2_mAML2	11	54291206	G	C			intergenic_variant		29	0	0	17	7	29.1667
GAB2_mAML2	11	74175939	C	A			intergenic_variant		29	0	0	15	6	28.5714
GAB2_mAML2	11	95696878	T	C	Zfp652os	ENSMUST00000155531.1	downstream_gene_variant		33	0	0	15	6	28.5714
GAB2_mAML2	11	105376802	G	T	March10	ENSMUST00000049995.9	intron_variant		28	0	0	20	8	28.5714
GAB2_mAML2	12	5451541	C	T			intergenic_variant		35	0	0	14	6	30
GAB2_mAML2	12	5957742	C	T	Gm32442	ENSMUST00000219102.1	intron_variant&non_coding_transcript_variant		42	0	0	10	14	58.3333
GAB2_mAML2	12	18736496	C	T			intergenic_variant		29	0	0	19	10	34.4828
GAB2_mAML2	12	22841238	G	A			intergenic_variant		31	0	0	10	13	56.5217
GAB2_mAML2	12	23007939	T	C	2410018L13Rik	ENSMUST00000127001.1	intron_variant&non_coding_transcript_variant		36	0	0	19	11	36.6667
GAB2_mAML2	12	28463547	C	T	Dcdc2c	ENSMUST00000189735.6	intron_variant		37	0	0	10	4	28.5714
GAB2_mAML2	12	36821592	T	C			intergenic_variant		23	0	0	16	9	36
GAB2_mAML2	12	53184803	G	A			intergenic_variant		30	0	0	10	14	58.3333
GAB2_mAML2	12	54241295	C	T	1700104L18Rik	ENSMUST00000220132.1	intron_variant&non_coding_transcript_variant		52	0	0	16	7	30.4348
GAB2_mAML2	12	62428844	G	T			intergenic_variant		24	0	0	11	10	47.619
GAB2_mAML2	12	62752412	C	T			intergenic_variant		25	0	0	14	6	30
GAB2_mAML2	12	68276497	C	T			intergenic_variant		15	0	0	6	5	45.4545
GAB2_mAML2	12	78534419	T	C	Gphn	ENSMUST00000110388.9	intron_variant		19	0	0	16	11	40.7407
GAB2_mAML2	12	104013174	TACACACACACACAC	T	Serpina9	ENSMUST00000058464.4	intron_variant		27	0	0	12	7	36.8421
GAB2_mAML2	12	113925431	G	A			intergenic_variant		33	0	0	13	6	31.5789
GAB2_mAML2	13	9870013	T	A			intergenic_variant		27	0	0	10	8	44.4444
GAB2_mAML2	13	29615938	C	T	Cdkal1	ENSMUST00000006353.13	intron_variant		37	0	0	22	8	26.6667
GAB2_mAML2	13	33730087	G	A	Gm11394	ENSMUST00000181421.1	upstream_gene_variant		31	0	0	24	9	27.2727
GAB2_mAML2	13	55115039	C	T	Zfp346	ENSMUST00000021937.11	intron_variant		41	0	0	10	5	33.3333
GAB2_mAML2	13	58466246	C	T			intergenic_variant		27	0	0	20	10	33.3333
GAB2_mAML2	13	69114362	C	T			intergenic_variant		40	0	0	7	7	50
GAB2_mAML2	13	72175788	C	A			intergenic_variant		27	0	0	19	7	26.9231
GAB2_mAML2	13	88478564	C	T	Gm8526	ENSMUST00000079153.8	upstream_gene_variant		29	0	0	16	10	38.4615
GAB2_mAML2	14	6743654	G	T	Gm3636	ENSMUST00000100904.4	upstream_gene_variant		37	0	0	14	5	26.3158
GAB2_mAML2	14	34764408	C	A	A930038B10Rik	ENSMUST00000180412.2	intron_variant&non_coding_transcript_variant		38	0	0	18	5	21.7391
GAB2_mAML2	14	37849258	A	G			intergenic_variant		34	0	0	12	14	53.8462
GAB2_mAML2	14	40113848	G	T			intergenic_variant		34	1	2.85714	12	10	45.4545
GAB2_mAML2	14	44217214	C	A	1700047E10Rik	ENSMUST00000227115.1	upstream_gene_variant		43	0	0	12	14	53.8462
GAB2_mAML2	14	56797389	G	T	Zmym5	ENSMUST00000173954.2	intron_variant		16	0	0	7	6	46.1538
GAB2_mAML2	14	68666532	C	A			intergenic_variant		22	0	0	9	9	50
GAB2_mAML2	14	74985965	C	T	Gm4278	ENSMUST00000228599.1	non_coding_transcript_exon_variant		23	0	0	13	7	35
GAB2_mAML2	14	76374239	A	T			intergenic_variant		23	0	0	8	5	38.4615
GAB2_mAML2	14	89938278	C	T			intergenic_variant		27	0	0	8	9	52.9412
GAB2_mAML2	14	92445393	C	T			intergenic_variant		20	0	0	14	11	44
GAB2_mAML2	14	110826141	A	C			intergenic_variant		18	0	0	11	9	45
GAB2_mAML2	14	121609905	C	T	Dock9	ENSMUST00000040700.8	intron_variant		43	0	0	13	12	48
GAB2_mAML2	15	6943953	C	T			intergenic_variant		41	0	0	13	8	38.0952
GAB2_mAML2	15	15389363	C	A			intergenic_variant		30	0	0	18	6	25
GAB2_mAML2	15	16673216	G	T			intergenic_variant		37	0	0	15	8	34.7826
GAB2_mAML2	15	31725313	C	T			intergenic_variant		41	0	0	13	11	45.8333
GAB2_mAML2	15	60145368	G	T	Gm2682	ENSMUST00000227412.1	non_coding_transcript_exon_variant		41	0	0	18	5	21.7391
GAB2_mAML2	15	71349961	A	G			intergenic_variant		39	0	0	13	7	35
GAB2_mAML2	16	8998945	G	A	Gm49447	ENSMUST00000229458.1	upstream_gene_variant		41	0	0	13	12	48
GAB2_mAML2	16	26824931	C	A			intergenic_variant		38	0	0	10	4	28.5714
GAB2_mAML2	16	35228517	G	C	Adcy5	ENSMUST00000114913.2	intron_variant		37	0	0	11	5	31.25
GAB2_mAML2	16	56585638	C	T	Abi3bp	ENSMUST00000048471.14	intron_variant		25	0	0	10	9	47.3684
GAB2_mAML2	16	60652625	T	G			intergenic_variant		22	0	0	10	8	44.4444
GAB2_mAML2	16	60924991	A	G			intergenic_variant		21	0	0	20	9	31.0345
GAB2_mAML2	16	67771761	C	T			intergenic_variant		27	0	0	9	5	35.7143
GAB2_mAML2	16	70832171	G	A			intergenic_variant		39	0	0	8	15	65.2174
GAB2_mAML2	17	40019809	C	T			intergenic_variant		29	0	0	7	4	36.3636
GAB2_mAML2	17	40330188	C	A			intergenic_variant		36	0	0	12	8	40
GAB2_mAML2	17	52384034	GTC	G			intergenic_variant		34	0	0	13	5	27.7778
GAB2_mAML2	17	62994953	A	G			intergenic_variant		45	0	0	17	11	39.2857
GAB2_mAML2	17	65167406	C	T	AC118608.1	ENSMUST00000233948.1	downstream_gene_variant		44	0	0	20	6	23.0769
GAB2_mAML2	17	69508696	C	A			intergenic_variant		38	0	0	6	5	45.4545
GAB2_mAML2	17	77722149	C	G			intergenic_variant		26	0	0	11	9	45
GAB2_mAML2	17	90188961	C	T	Nrxn1	ENSMUST00000160844.9	intron_variant		37	0	0	16	6	27.2727
GAB2_mAML2	17	92067835	G	T			intergenic_variant		20	0	0	6	10	62.5
GAB2_mAML2	18	16268672	C	T			intergenic_variant		23	0	0	14	11	44
GAB2_mAML2	18	24768823	G	A	Fhod3	ENSMUST00000037097.8	intron_variant		44	0	0	8	5	38.4615
GAB2_mAML2	18	31389601	C	G	Gm23283	ENSMUST00000179362.1	downstream_gene_variant		35	0	0	8	6	42.8571
GAB2_mAML2	18	48884154	G	A			intergenic_variant		27	0	0	13	10	43.4783
GAB2_mAML2	18	54925074	GAA	G	Zfp608	ENSMUST00000064763.6	intron_variant		21	0	0	10	6	37.5
GAB2_mAML2	18	58267226	C	T			intergenic_variant		38	0	0	18	11	37.931
GAB2_mAML2	18	58949235	C	T	Adamts19	ENSMUST00000052907.6	intron_variant		30	0	0	18	9	33.3333
GAB2_mAML2	18	73269088	C	G			intergenic_variant		38	0	0	13	8	38.0952
GAB2_mAML2	19	7395784	C	G	Rab11b-ps2	ENSMUST00000178377.2	downstream_gene_variant		32	1	3.0303	13	9	40.9091
GAB2_mAML2	19	34009629	C	T	Lipk	ENSMUST00000054260.7	intron_variant		26	0	0	12	5	29.4118
GAB2_mAML2	2	8492391	C	A			intergenic_variant		38	1	2.5641	18	10	35.7143
GAB2_mAML2	2	26573423	G	A			intergenic_variant		45	0	0	11	5	31.25
GAB2_mAML2	2	28917068	T	A	Barhl1	ENSMUST00000050776.8	upstream_gene_variant		31	0	0	9	7	43.75
GAB2_mAML2	2	32064662	G	A	Fam78a	ENSMUST00000056406.6	downstream_gene_variant		30	0	0	12	9	42.8571
GAB2_mAML2	2	41004881	G	T	Lrp1b	ENSMUST00000052550.12	intron_variant		32	0	0	15	8	34.7826
GAB2_mAML2	2	41004882	A	T	Lrp1b	ENSMUST00000052550.12	intron_variant		30	0	0	16	9	36
GAB2_mAML2	2	46782936	G	A			intergenic_variant		20	0	0	15	9	37.5
GAB2_mAML2	2	62178832	G	T	Slc4a10	ENSMUST00000112480.2	intron_variant		14	0	0	7	6	46.1538
GAB2_mAML2	2	63772632	G	T			intergenic_variant		30	0	0	20	11	35.4839
GAB2_mAML2	2	66063422	T	A			intergenic_variant		32	0	0	9	4	30.7692
GAB2_mAML2	2	68856372	C	A			intergenic_variant		21	0	0	16	9	36
GAB2_mAML2	2	80943895	T	G			intergenic_variant		30	0	0	9	4	30.7692
GAB2_mAML2	2	82032116	A	T			intergenic_variant		16	0	0	9	7	43.75
GAB2_mAML2	2	83640991	A	T	Zc3h15	ENSMUST00000081591.6	upstream_gene_variant		29	0	0	17	7	29.1667
GAB2_mAML2	2	85585847	T	A	Olfr998	ENSMUST00000215083.2	upstream_gene_variant		39	0	0	12	9	42.8571
GAB2_mAML2	2	86316265	A	C	Olfr1053	ENSMUST00000099897.4	upstream_gene_variant		18	0	0	11	8	42.1053
GAB2_mAML2	2	96522744	G	A	Lrrc4c	ENSMUST00000135431.7	intron_variant		33	0	0	15	6	28.5714
GAB2_mAML2	2	98350861	T	C			intergenic_variant		27	0	0	11	6	35.2941
GAB2_mAML2	2	115181934	G	T	Gm28494	ENSMUST00000187687.1	intron_variant&non_coding_transcript_variant		15	0	0	5	5	50
GAB2_mAML2	2	121123699	C	T	Lcmt2	ENSMUST00000099486.2	downstream_gene_variant		36	0	0	15	9	37.5
GAB2_mAML2	2	122027576	C	T	Eif3j1	ENSMUST00000028668.7	upstream_gene_variant		39	0	0	13	7	35
GAB2_mAML2	2	136949289	A	G	Slx4ip	ENSMUST00000099311.8	intron_variant		35	0	0	9	7	43.75
GAB2_mAML2	2	143220371	CATT	C			intergenic_variant		36	0	0	14	7	33.3333
GAB2_mAML2	2	158824073	T	G	Dhx35	ENSMUST00000029186.13	intron_variant		40	0	0	7	6	46.1538
GAB2_mAML2	2	162328054	G	A	Ptprt	ENSMUST00000109441.1	intron_variant		30	0	0	20	8	28.5714
GAB2_mAML2	2	168637080	C	T	Atp9a	ENSMUST00000029060.10	intron_variant		39	0	0	9	6	40
GAB2_mAML2	3	3249297	G	A			intergenic_variant		35	0	0	12	9	42.8571
GAB2_mAML2	3	4642560	G	T			intergenic_variant		39	0	0	10	9	47.3684
GAB2_mAML2	3	31434373	G	T			intergenic_variant		36	0	0	11	9	45
GAB2_mAML2	3	41499868	TC	T		ENSMUSR00000173468	regulatory_region_variant		42	0	0	13	4	23.5294
GAB2_mAML2	3	49857113	G	A		ENSMUSR00000644568	regulatory_region_variant		29	0	0	16	14	46.6667
GAB2_mAML2	3	51102176	C	T	Gm38246	ENSMUST00000194318.1	upstream_gene_variant		92	0	0	41	7	14.5833
GAB2_mAML2	3	71245660	C	T			intergenic_variant		22	1	4.34783	15	14	48.2759
GAB2_mAML2	3	81821852	C	T			intergenic_variant		28	0	0	17	13	43.3333
GAB2_mAML2	3	96075476	C	T			intergenic_variant		22	0	0	17	8	32
GAB2_mAML2	3	106337205	T	A			intergenic_variant		18	0	0	13	11	45.8333
GAB2_mAML2	3	119178321	G	A	Dpyd	ENSMUST00000039177.11	intron_variant		28	0	0	10	11	52.381
GAB2_mAML2	3	119191249	A	G	Dpyd	ENSMUST00000039177.11	intron_variant		28	0	0	11	7	38.8889
GAB2_mAML2	3	125251139	G	A			intergenic_variant		29	0	0	7	9	56.25
GAB2_mAML2	3	125417690	A	G	Ndst4	ENSMUST00000173932.7	intron_variant		29	0	0	16	11	40.7407
GAB2_mAML2	3	129490920	C	T			intergenic_variant		24	0	0	15	7	31.8182
GAB2_mAML2	3	136942466	C	G	Gm43357	ENSMUST00000197132.1	downstream_gene_variant		46	0	0	9	5	35.7143
GAB2_mAML2	3	158811874	C	A			intergenic_variant		19	0	0	9	7	43.75
GAB2_mAML2	3	159439532	C	A			intergenic_variant		38	0	0	15	7	31.8182
GAB2_mAML2	4	3693797	C	A	Lyn	ENSMUST00000041377.12	intron_variant		34	0	0	10	7	41.1765
GAB2_mAML2	4	32225942	G	C			intergenic_variant		36	0	0	12	5	29.4118
GAB2_mAML2	4	38301336	G	A			intergenic_variant		24	0	0	6	8	57.1429
GAB2_mAML2	4	51468607	C	T			intergenic_variant		19	0	0	13	11	45.8333
GAB2_mAML2	4	63626280	G	C	Tex48	ENSMUST00000102861.7	upstream_gene_variant		38	0	0	16	5	23.8095
GAB2_mAML2	4	93527061	C	T	Gm12649	ENSMUST00000137509.1	intron_variant&non_coding_transcript_variant		32	0	0	14	7	33.3333
GAB2_mAML2	4	94392199	G	A	Gm12648	ENSMUST00000126270.1	intron_variant&non_coding_transcript_variant		31	0	0	20	9	31.0345
GAB2_mAML2	4	114627968	C	T			intergenic_variant		42	0	0	12	12	50
GAB2_mAML2	4	118141291	A	T	Kdm4a	ENSMUST00000106406.8	intron_variant		33	0	0	15	5	25
GAB2_mAML2	4	142682741	C	A	6330411D24Rik	ENSMUST00000211105.1	intron_variant&non_coding_transcript_variant		38	0	0	13	9	40.9091
GAB2_mAML2	4	144092804	C	A			intergenic_variant		37	0	0	19	8	29.6296
GAB2_mAML2	4	147017334	T	G	Rex2	ENSMUST00000075775.5	upstream_gene_variant		62	0	0	35	6	14.6341
GAB2_mAML2	4	147755404	C	G	Zfp984	ENSMUST00000105734.9	missense_variant	C330S	122	1	0.813008	68	8	10.5263
GAB2_mAML2	5	6347071	C	A			intergenic_variant		20	0	0	8	12	60
GAB2_mAML2	5	9792018	G	A			intergenic_variant		29	0	0	13	10	43.4783
GAB2_mAML2	5	14972508	C	T	Gm10354	ENSMUST00000096953.4	downstream_gene_variant		102	1	0.970874	57	10	14.9254
GAB2_mAML2	5	14980348	C	T	Gm10354	ENSMUST00000096953.4	upstream_gene_variant		79	0	0	36	5	12.1951
GAB2_mAML2	5	15061261	A	C		ENSMUSR00000676328	regulatory_region_variant		78	0	0	32	7	17.9487
GAB2_mAML2	5	15674910	C	T		ENSMUSR00000676514	regulatory_region_variant		117	0	0	70	9	11.3924
GAB2_mAML2	5	15674911	C	A		ENSMUSR00000676514	regulatory_region_variant		121	0	0	74	10	11.9048
GAB2_mAML2	5	15684167	A	T	Speer4cos	ENSMUST00000162113.1	intron_variant&non_coding_transcript_variant		72	0	0	42	6	12.5
GAB2_mAML2	5	15690463	C	T	Speer4cos	ENSMUST00000162113.1	intron_variant&non_coding_transcript_variant		186	0	0	124	10	7.46269
GAB2_mAML2	5	15714088	T	G	Speer4c	ENSMUST00000095005.11	synonymous_variant	R39	71	0	0	46	8	14.8148
GAB2_mAML2	5	18669074	T	C			intergenic_variant		31	0	0	16	6	27.2727
GAB2_mAML2	5	24809137	ACGT	A	Rheb	ENSMUST00000030787.8	intron_variant		36	0	0	16	5	23.8095
GAB2_mAML2	5	24809141	T	G	Rheb	ENSMUST00000030787.8	intron_variant		34	0	0	15	5	25
GAB2_mAML2	5	70876475	A	G			intergenic_variant		23	0	0	15	9	37.5
GAB2_mAML2	5	71329940	C	A			intergenic_variant		21	0	0	16	9	36
GAB2_mAML2	5	71370470	A	C			intergenic_variant		20	0	0	20	11	35.4839
GAB2_mAML2	5	81938466	G	A			intergenic_variant		31	0	0	13	12	48
GAB2_mAML2	5	85786046	G	A			intergenic_variant		32	0	0	14	6	30
GAB2_mAML2	5	107666332	A	T	Rpap2	ENSMUST00000065422.11	downstream_gene_variant		25	0	0	9	10	52.6316
GAB2_mAML2	5	123728583	G	A	Rsrc2	ENSMUST00000182309.7	downstream_gene_variant		40	0	0	16	6	27.2727
GAB2_mAML2	6	13680821	C	A	Bmt2	ENSMUST00000045235.7	upstream_gene_variant		15	0	0	11	10	47.619
GAB2_mAML2	6	17565729	G	T	Met	ENSMUST00000115443.7	intron_variant		24	0	0	5	9	64.2857
GAB2_mAML2	6	23768584	C	A	Cadps2	ENSMUST00000018122.13	intron_variant		31	0	0	16	7	30.4348
GAB2_mAML2	6	46597434	G	C	Cntnap2	ENSMUST00000114641.7	intron_variant		33	0	0	8	4	33.3333
GAB2_mAML2	6	53478493	C	G	Creb5	ENSMUST00000203528.2	intron_variant		54	0	0	13	11	45.8333
GAB2_mAML2	6	57031875	A	G	Vmn1r8	ENSMUST00000228690.1	upstream_gene_variant		27	1	3.57143	17	12	41.3793
GAB2_mAML2	6	63778931	G	A	Grid2	ENSMUST00000095852.4	intron_variant		27	0	0	15	12	44.4444
GAB2_mAML2	6	69111340	A	G	Igkv4-77	ENSMUST00000199410.1	intron_variant&non_coding_transcript_variant		18	0	0	14	10	41.6667
GAB2_mAML2	6	71163782	C	T	Gm44427	ENSMUST00000204123.1	upstream_gene_variant		32	0	0	19	9	32.1429
GAB2_mAML2	6	76346742	T	C			intergenic_variant		37	0	0	14	9	39.1304
GAB2_mAML2	6	78798119	G	T			intergenic_variant		29	0	0	9	17	65.3846
GAB2_mAML2	6	81041254	G	A			intergenic_variant		33	0	0	21	12	36.3636
GAB2_mAML2	6	81977461	GAC	G			intergenic_variant		58	0	0	27	5	15.625
GAB2_mAML2	6	101945441	G	A			intergenic_variant		23	0	0	18	12	40
GAB2_mAML2	6	105133913	A	G			intergenic_variant		25	0	0	13	7	35
GAB2_mAML2	6	125582022	TGC	T	Vwf	ENSMUST00000112254.7	intron_variant		27	0	0	14	6	30
GAB2_mAML2	6	130714344	A	G			intergenic_variant		53	2	3.63636	36	17	32.0755
GAB2_mAML2	6	131527662	T	A	5430401F13Rik	ENSMUST00000075020.9	intron_variant		24	0	0	11	5	31.25
GAB2_mAML2	6	141522221	TTACATACATACA	T	Slco1c1	ENSMUST00000032362.11	upstream_gene_variant		33	0	0	13	5	27.7778
GAB2_mAML2	7	5637783	C	T			intergenic_variant		25	0	0	11	21	65.625
GAB2_mAML2	7	26386199	A	T	Nlrp9c	ENSMUST00000085944.5	intron_variant		36	0	0	19	7	26.9231
GAB2_mAML2	7	31891272	C	A			intergenic_variant		37	0	0	30	10	25
GAB2_mAML2	7	42204480	G	A			intergenic_variant		30	1	3.22581	10	23	69.697
GAB2_mAML2	7	57973886	AC	A			intergenic_variant		27	0	0	14	6	30
GAB2_mAML2	7	61514659	T	C			intergenic_variant		32	0	0	21	10	32.2581
GAB2_mAML2	7	61802618	T	A	A230057D06Rik	ENSMUST00000208953.1	intron_variant&non_coding_transcript_variant		24	0	0	14	19	57.5758
GAB2_mAML2	7	86873154	T	A	Vmn2r-ps87	ENSMUST00000236022.1	intron_variant&non_coding_transcript_variant		25	0	0	18	9	33.3333
GAB2_mAML2	7	89483216	G	T		ENSMUSR00000446955	regulatory_region_variant		27	0	0	20	8	28.5714
GAB2_mAML2	7	97299182	T	A	Gab2	ENSMUST00000004622.6	synonymous_variant	T326	38	0	0	24	19	44.186
GAB2_mAML2	7	98539539	T	G	A630091E08Rik	ENSMUST00000069035.5	downstream_gene_variant		43	0	0	21	26	55.3191
GAB2_mAML2	7	100153680	T	C			intergenic_variant		34	1	2.85714	11	12	52.1739
GAB2_mAML2	7	102422652	C	T	Stim1	ENSMUST00000033289.5	intron_variant		24	1	4	21	18	46.1538
GAB2_mAML2	7	110296643	T	C		ENSMUSR00000448502	regulatory_region_variant		22	0	0	21	10	32.2581
GAB2_mAML2	7	112922821	A	C		ENSMUSR00000448817	regulatory_region_variant		31	0	0	18	7	28
GAB2_mAML2	7	117371299	T	A			intergenic_variant		21	0	0	6	4	40
GAB2_mAML2	7	117737437	A	T			intergenic_variant		40	0	0	21	6	22.2222
GAB2_mAML2	7	119143776	C	T	Gpr139	ENSMUST00000084650.5	3_prime_UTR_variant		37	0	0	38	11	22.449
GAB2_mAML2	7	129278119	A	G	Plpp4	ENSMUST00000094018.5	intron_variant		14	0	0	14	14	50
GAB2_mAML2	7	144631412	C	T	Ano1	ENSMUST00000121758.7	intron_variant		34	0	0	16	9	36
GAB2_mAML2	8	10779354	G	A			intergenic_variant		48	0	0	17	7	29.1667
GAB2_mAML2	8	16818964	C	T	Csmd1	ENSMUST00000082104.6	intron_variant		27	1	3.57143	16	13	44.8276
GAB2_mAML2	8	19081731	C	T			intergenic_variant		43	0	0	12	12	50
GAB2_mAML2	8	35896618	G	A			intergenic_variant		24	0	0	11	8	42.1053
GAB2_mAML2	8	45135683	CTTTTTT	C	Gm30504	ENSMUST00000209316.1	intron_variant&non_coding_transcript_variant		25	0	0	8	5	38.4615
GAB2_mAML2	8	58619246	G	A	Galntl6	ENSMUST00000204128.2	intron_variant		21	0	0	16	13	44.8276
GAB2_mAML2	8	63390119	G	T			intergenic_variant		25	0	0	7	7	50
GAB2_mAML2	8	78087136	G	T			intergenic_variant		42	0	0	6	5	45.4545
GAB2_mAML2	8	81852439	C	G	Inpp4b	ENSMUST00000217122.1	intron_variant		16	0	0	19	16	45.7143
GAB2_mAML2	8	98263796	G	C			intergenic_variant		18	0	0	14	9	39.1304
GAB2_mAML2	8	98510987	C	T			intergenic_variant		33	0	0	16	11	40.7407
GAB2_mAML2	8	98732299	G	T			intergenic_variant		24	0	0	5	8	61.5385
GAB2_mAML2	8	99158412	A	G	Cdh8	ENSMUST00000128860.7	intron_variant		19	0	0	14	12	46.1538
GAB2_mAML2	8	101448627	C	A			intergenic_variant		28	0	0	11	11	50
GAB2_mAML2	8	107237567	A	G			intergenic_variant		21	0	0	9	6	40
GAB2_mAML2	8	115994990	A	C			intergenic_variant		17	0	0	4	4	50
GAB2_mAML2	8	120918827	A	T	Gm20388	ENSMUST00000127664.1	intron_variant		39	1	2.5	12	7	36.8421
GAB2_mAML2	8	121504228	G	A	Gm20388	ENSMUST00000127664.1	intron_variant		53	0	0	19	12	38.7097
GAB2_mAML2	8	123428388	T	C	Gm20388	ENSMUST00000127664.1	intron_variant		48	0	0	22	8	26.6667
GAB2_mAML2	8	123429170	T	A	Gm20388	ENSMUST00000127664.1	intron_variant		45	0	0	25	7	21.875
GAB2_mAML2	8	123430341	G	A	Gm20388	ENSMUST00000127664.1	intron_variant		56	0	0	19	6	24
GAB2_mAML2	8	123430577	G	C	Gm20388	ENSMUST00000127664.1	intron_variant		50	0	0	19	6	24
GAB2_mAML2	8	123431510	G	A	Gm20388	ENSMUST00000127664.1	intron_variant		37	0	0	18	8	30.7692
GAB2_mAML2	8	123432183	C	T	Gm20388	ENSMUST00000127664.1	intron_variant		38	0	0	21	8	27.5862
GAB2_mAML2	8	123432501	C	T	Gm20388	ENSMUST00000127664.1	intron_variant		43	0	0	17	9	34.6154
GAB2_mAML2	8	123432642	T	C	Gm20388	ENSMUST00000127664.1	intron_variant		41	0	0	23	6	20.6897
GAB2_mAML2	8	123433344	G	A	Gm20388	ENSMUST00000127664.1	intron_variant		39	0	0	23	7	23.3333
GAB2_mAML2	8	123434022	A	G	Gm20388	ENSMUST00000127664.1	intron_variant		48	0	0	21	10	32.2581
GAB2_mAML2	8	123434166	T	C	Gm20388	ENSMUST00000127664.1	intron_variant		52	0	0	28	6	17.6471
GAB2_mAML2	9	17732167	A	C	Gm4977	ENSMUST00000215709.1	upstream_gene_variant		26	0	0	7	8	53.3333
GAB2_mAML2	9	19006009	A	G			intergenic_variant		27	0	0	13	12	48
GAB2_mAML2	9	39812276	G	A	Olfr970	ENSMUST00000215922.1	intron_variant		40	0	0	11	7	38.8889
GAB2_mAML2	9	70117009	T	C	Fam81a	ENSMUST00000034749.15	intron_variant		25	0	0	10	6	37.5
GAB2_mAML2	9	85213004	T	A			intergenic_variant		37	0	0	10	10	50
GAB2_mAML2	9	87047797	A	G	Cyb5r4	ENSMUST00000168529.8	intron_variant		26	0	0	11	8	42.1053
GAB2_mAML2	9	93060073	G	A			intergenic_variant		41	0	0	11	12	52.1739
GAB2_mAML2	9	104467160	T	A			intergenic_variant		24	1	4	8	10	55.5556
GAB2_mAML2	9	105455839	A	T	Atp2c1	ENSMUST00000085133.12	intron_variant		40	0	0	21	9	30
GAB2_mAML2	9	120876839	G	A	Gm34425	ENSMUST00000216269.1	downstream_gene_variant		28	0	0	13	6	31.5789
GAB2_mAML2	GL456212.1	99280	AC	A			intergenic_variant		122	2	1.6129	77	12	13.4831
GAB2_mAML2	MT	7135	C	T	mt-Co2	ENSMUST00000082405.1	synonymous_variant	I41	1898	0	0	215	29	11.8852
GAB2_mAML2	MT	8389	G	A	mt-Atp6	ENSMUST00000082408.1	missense_variant	A155T	2007	0	0	209	34	13.9918
GAB2_mAML2	X	4532019	A	T			intergenic_variant		40	0	0	31	8	20.5128
GAB2_mAML2	X	33772269	G	A			intergenic_variant		14	0	0	5	7	58.3333
GAB2_mAML2	X	55275960	G	T			intergenic_variant		18	0	0	8	6	42.8571
GAB2_mAML2	X	120063469	C	T			intergenic_variant		17	0	0	1	10	90.9091
GAB2_mAML2	X	126125185	C	T	Gm14957	ENSMUST00000121069.1	downstream_gene_variant		10	0	0	0	4	100
GAB2_mAML2	X	132105372	T	C			intergenic_variant		20	0	0	3	11	78.5714
GAB2_mAML2	X	136413066	C	G			intergenic_variant		15	0	0	0	9	100
GAB2_mAML2	X	161117109	G	A	Scml2	ENSMUST00000101113.8	upstream_gene_variant		16	0	0	4	11	73.3333
GAB2_mAML2	Y	6021890	G	T	Gm28436	ENSMUST00000186307.1	downstream_gene_variant		17	0	0	6	9	60
GAB2_mAML2	Y	73303711	G	A			intergenic_variant		21	0	0	5	4	44.4444
GAB2_mAML2	Y	86977361	AAAATAAAT	A	Gm28366	ENSMUST00000190147.1	upstream_gene_variant		37	0	0	14	5	26.3158
GAB2_mAML3	1	3014692	T	A			intergenic_variant		32	0	0	16	14	46.6667
GAB2_mAML3	1	8955094	G	T	Sntg1	ENSMUST00000140295.7	intron_variant		28	0	0	16	19	54.2857
GAB2_mAML3	1	18971860	G	T	Gm24075	ENSMUST00000158175.1	upstream_gene_variant		18	0	0	17	9	34.6154
GAB2_mAML3	1	31918061	A	G			intergenic_variant		18	0	0	22	11	33.3333
GAB2_mAML3	1	41672329	T	A			intergenic_variant		40	0	0	15	6	28.5714
GAB2_mAML3	1	56106864	C	G			intergenic_variant		36	0	0	12	10	45.4545
GAB2_mAML3	1	77519481	G	A	Epha4	ENSMUST00000027451.12	upstream_gene_variant		31	0	0	14	5	26.3158
GAB2_mAML3	1	85144919	C	T	C130026I21Rik	ENSMUST00000162421.1	intron_variant		55	0	0	57	9	13.6364
GAB2_mAML3	1	85621259	G	A	Sp140	ENSMUST00000080204.10	intron_variant		117	1	0.847458	90	11	10.8911
GAB2_mAML3	1	87565759	G	C	Ngef	ENSMUST00000068681.11	intron_variant		70	0	0	26	12	31.5789
GAB2_mAML3	1	168669108	T	A			intergenic_variant		28	0	0	23	16	41.0256
GAB2_mAML3	1	184761455	C	A			intergenic_variant		17	0	0	8	10	55.5556
GAB2_mAML3	1	194082924	G	T			intergenic_variant		50	0	0	32	6	15.7895
GAB2_mAML3	1	194082951	CT	C			intergenic_variant		44	0	0	30	7	18.9189
GAB2_mAML3	10	6500872	G	T			intergenic_variant		30	0	0	22	16	42.1053
GAB2_mAML3	10	29973112	G	A			intergenic_variant		26	0	0	10	20	66.6667
GAB2_mAML3	10	58445149	C	T	Ranbp2	ENSMUST00000003310.6	upstream_gene_variant		32	0	0	19	7	26.9231
GAB2_mAML3	10	92006018	C	A			intergenic_variant		25	0	0	21	17	44.7368
GAB2_mAML3	10	111127663	G	C	Rpl6l	ENSMUST00000171120.2	downstream_gene_variant		22	0	0	18	13	41.9355
GAB2_mAML3	10	116538317	TTAGATAGA	T	Cnot2	ENSMUST00000105267.7	intron_variant		22	0	0	18	8	30.7692
GAB2_mAML3	11	14457520	G	A			intergenic_variant		34	0	0	11	9	45
GAB2_mAML3	11	15914618	T	A			intergenic_variant		20	0	0	15	15	50
GAB2_mAML3	11	22132126	C	G	Ehbp1	ENSMUST00000109563.8	intron_variant		43	0	0	11	19	63.3333
GAB2_mAML3	11	26363861	G	T			intergenic_variant		36	3	7.69231	13	18	58.0645
GAB2_mAML3	11	36456934	C	T	Tenm2	ENSMUST00000102801.7	intron_variant		44	0	0	16	15	48.3871
GAB2_mAML3	11	46656588	T	C			intergenic_variant		41	0	0	17	8	32
GAB2_mAML3	11	89936294	C	G			intergenic_variant		25	0	0	12	10	45.4545
GAB2_mAML3	11	112271537	T	G			intergenic_variant		31	0	0	19	16	45.7143
GAB2_mAML3	12	7321073	C	G			intergenic_variant		36	0	0	27	16	37.2093
GAB2_mAML3	12	15849571	A	G	Gm5432	ENSMUST00000180759.1	intron_variant&non_coding_transcript_variant		27	0	0	20	10	33.3333
GAB2_mAML3	12	32829832	C	T	Nampt	ENSMUST00000020886.8	intron_variant		43	0	0	16	11	40.7407
GAB2_mAML3	12	44026222	C	A			intergenic_variant		48	0	0	21	16	43.2432
GAB2_mAML3	12	51065231	C	T	1700008C04Rik	ENSMUST00000218606.1	downstream_gene_variant		29	0	0	17	14	45.1613
GAB2_mAML3	12	62083351	A	C			intergenic_variant		15	0	0	9	10	52.6316
GAB2_mAML3	12	63416950	G	T			intergenic_variant		14	0	0	17	20	54.0541
GAB2_mAML3	12	67524065	C	A			intergenic_variant		22	0	0	13	6	31.5789
GAB2_mAML3	12	82497024	C	A	Gm5435	ENSMUST00000179295.2	upstream_gene_variant		32	0	0	21	17	44.7368
GAB2_mAML3	12	85566615	G	A			intergenic_variant		33	0	0	20	14	41.1765
GAB2_mAML3	12	94655890	G	A			intergenic_variant		26	0	0	16	16	50
GAB2_mAML3	12	95601848	G	A			intergenic_variant		22	0	0	15	9	37.5
GAB2_mAML3	12	107773337	C	T	Gm15208	ENSMUST00000134448.1	intron_variant&non_coding_transcript_variant		24	0	0	15	16	51.6129
GAB2_mAML3	12	116131426	C	T	Vipr2	ENSMUST00000011315.9	intron_variant		41	0	0	17	16	48.4848
GAB2_mAML3	13	15428554	T	G			intergenic_variant		15	0	0	10	8	44.4444
GAB2_mAML3	13	25853657	A	G			intergenic_variant		30	0	0	22	10	31.25
GAB2_mAML3	13	42481957	C	T			intergenic_variant		27	0	0	13	13	50
GAB2_mAML3	13	53060003	T	C			intergenic_variant		27	1	3.57143	12	13	52
GAB2_mAML3	13	66291922	C	T	Gm26754	ENSMUST00000224041.1	intron_variant&non_coding_transcript_variant		13	0	0	12	10	45.4545
GAB2_mAML3	13	71769008	G	A	Gm40999	ENSMUST00000222586.1	intron_variant&non_coding_transcript_variant		25	0	0	18	10	35.7143
GAB2_mAML3	13	71840986	G	T	Gm40999	ENSMUST00000222586.1	intron_variant&non_coding_transcript_variant		33	0	0	14	17	54.8387
GAB2_mAML3	13	71906703	G	A	Gm40999	ENSMUST00000222586.1	intron_variant&non_coding_transcript_variant		35	0	0	16	15	48.3871
GAB2_mAML3	13	92226014	G	A	Msh3	ENSMUST00000185852.6	intron_variant		33	0	0	17	15	46.875
GAB2_mAML3	13	117242883	C	A	Emb	ENSMUST00000022242.8	intron_variant		37	0	0	11	15	57.6923
GAB2_mAML3	14	12108928	G	C	Ptprg	ENSMUST00000022264.12	intron_variant		34	0	0	23	9	28.125
GAB2_mAML3	14	20080020	G	A	Saysd1	ENSMUST00000059666.5	intron_variant		46	0	0	22	13	37.1429
GAB2_mAML3	14	21331829	T	C	Adk	ENSMUST00000045376.10	intron_variant		42	0	0	20	5	20
GAB2_mAML3	14	36508850	G	A			intergenic_variant		24	0	0	19	13	40.625
GAB2_mAML3	14	84021419	A	T			intergenic_variant		28	0	0	13	12	48
GAB2_mAML3	14	96166735	G	T	Klhl1	ENSMUST00000022666.8	intron_variant		23	0	0	12	15	55.5556
GAB2_mAML3	15	5712504	G	T	Gm18715	ENSMUST00000226984.1	upstream_gene_variant		20	0	0	10	9	47.3684
GAB2_mAML3	15	20042392	G	A			intergenic_variant		24	0	0	8	10	55.5556
GAB2_mAML3	15	21610831	C	A			intergenic_variant		24	0	0	11	19	63.3333
GAB2_mAML3	15	28413170	C	T	Dnah5	ENSMUST00000067048.7	intron_variant		44	0	0	22	7	24.1379
GAB2_mAML3	15	31098643	T	G			intergenic_variant		27	1	3.57143	11	9	45
GAB2_mAML3	15	53394703	C	T			intergenic_variant		41	0	0	18	14	43.75
GAB2_mAML3	15	77910162	G	A	Txn2	ENSMUST00000005487.11	downstream_gene_variant		32	0	0	9	11	55
GAB2_mAML3	16	28767649	G	A			intergenic_variant		39	0	0	21	25	54.3478
GAB2_mAML3	16	50166004	G	A			intergenic_variant		34	0	0	9	15	62.5
GAB2_mAML3	16	50971528	C	T			intergenic_variant		22	0	0	19	20	51.2821
GAB2_mAML3	16	60904647	T	G			intergenic_variant		17	0	0	11	13	54.1667
GAB2_mAML3	16	62709119	C	A			intergenic_variant		31	0	0	9	5	35.7143
GAB2_mAML3	16	69522885	C	A			intergenic_variant		16	0	0	11	8	42.1053
GAB2_mAML3	16	96350669	T	G			intergenic_variant		28	0	0	21	10	32.2581
GAB2_mAML3	17	10548828	G	A	Pacrg	ENSMUST00000041463.6	intron_variant		32	0	0	19	15	44.1176
GAB2_mAML3	17	22625337	C	T	Vmn2r112	ENSMUST00000097381.4	downstream_gene_variant		33	0	0	23	16	41.0256
GAB2_mAML3	17	39984524	G	A			intergenic_variant		45	0	0	21	16	43.2432
GAB2_mAML3	17	48732616	C	A	Gm45330	ENSMUST00000209681.1	intron_variant&non_coding_transcript_variant		38	0	0	25	8	24.2424
GAB2_mAML3	17	55094610	G	T			intergenic_variant		23	0	0	16	10	38.4615
GAB2_mAML3	18	10462821	CT	C	Greb1l	ENSMUST00000048977.15	intron_variant		32	0	0	8	15	65.2174
GAB2_mAML3	18	17754058	C	T			intergenic_variant		17	0	0	19	11	36.6667
GAB2_mAML3	18	53175643	T	G	Snx2	ENSMUST00000037850.6	upstream_gene_variant		32	0	0	9	9	50
GAB2_mAML3	18	60618715	C	A	Synpo	ENSMUST00000097566.9	intron_variant		41	0	0	19	17	47.2222
GAB2_mAML3	18	64220900	G	A	St8sia3os	ENSMUST00000235475.1	intron_variant&non_coding_transcript_variant		22	0	0	15	8	34.7826
GAB2_mAML3	18	67144942	G	T	Gnal	ENSMUST00000025402.14	intron_variant		38	0	0	12	11	47.8261
GAB2_mAML3	18	68886917	G	T	4930546C10Rik	ENSMUST00000236143.1	downstream_gene_variant		13	0	0	14	11	44
GAB2_mAML3	18	88165813	A	C			intergenic_variant		29	0	0	20	15	42.8571
GAB2_mAML3	19	9145345	T	C	Gm9750	ENSMUST00000142025.1	intron_variant&non_coding_transcript_variant		21	0	0	10	13	56.5217
GAB2_mAML3	19	30352074	G	A			intergenic_variant		24	0	0	19	14	42.4242
GAB2_mAML3	19	30352075	G	A			intergenic_variant		25	0	0	20	11	35.4839
GAB2_mAML3	2	28422862	C	T			intergenic_variant		31	0	0	16	14	46.6667
GAB2_mAML3	2	40621534	TTA	T	Lrp1b	ENSMUST00000052550.12	intron_variant		38	0	0	41	9	18
GAB2_mAML3	2	43297790	T	C			intergenic_variant		30	0	0	18	12	40
GAB2_mAML3	2	57187170	T	C	4930555B11Rik	ENSMUST00000123210.1	non_coding_transcript_exon_variant		42	0	0	15	15	50
GAB2_mAML3	2	63960151	G	A			intergenic_variant		35	0	0	18	16	47.0588
GAB2_mAML3	2	64347608	C	T			intergenic_variant		22	0	0	12	13	52
GAB2_mAML3	2	64659088	C	T			intergenic_variant		40	0	0	16	14	46.6667
GAB2_mAML3	2	67060303	G	T			intergenic_variant		25	0	0	21	10	32.2581
GAB2_mAML3	2	67403662	G	A			intergenic_variant		37	1	2.63158	13	17	56.6667
GAB2_mAML3	2	68856372	C	A			intergenic_variant		21	0	0	11	13	54.1667
GAB2_mAML3	2	69892430	T	C	Ubr3	ENSMUST00000055758.15	upstream_gene_variant		30	0	0	19	15	44.1176
GAB2_mAML3	2	112258201	C	G	Nutm1	ENSMUST00000043970.1	intron_variant		27	0	0	10	8	44.4444
GAB2_mAML3	2	158324461	C	A	Lbp	ENSMUST00000016168.8	intron_variant		45	1	2.17391	15	14	48.2759
GAB2_mAML3	2	162980299	G	T	Gm11453	ENSMUST00000117318.1	downstream_gene_variant		24	0	0	10	8	44.4444
GAB2_mAML3	2	175158286	TC	T	Gm16355	ENSMUST00000128606.1	downstream_gene_variant		31	0	0	27	8	22.8571
GAB2_mAML3	2	177536866	C	A	Gm16363	ENSMUST00000132460.1	downstream_gene_variant		46	0	0	11	11	50
GAB2_mAML3	2	181210231	T	C	Srms	ENSMUST00000016498.4	intron_variant		32	1	3.0303	4	11	73.3333
GAB2_mAML3	3	41910755	G	A			intergenic_variant		18	0	0	14	12	46.1538
GAB2_mAML3	3	42723536	T	G			intergenic_variant		22	0	0	15	8	34.7826
GAB2_mAML3	3	47873573	G	A			intergenic_variant		23	0	0	13	15	53.5714
GAB2_mAML3	3	78974898	G	A			intergenic_variant		39	0	0	26	14	35
GAB2_mAML3	3	93086594	C	T		ENSMUSR00000649228	regulatory_region_variant		43	0	0	8	14	63.6364
GAB2_mAML3	3	101107991	G	A	Ptgfrn	ENSMUST00000102694.3	intron_variant		40	0	0	14	13	48.1481
GAB2_mAML3	3	104594097	C	T			intergenic_variant		48	0	0	30	6	16.6667
GAB2_mAML3	3	116679719	T	G	Slc35a3	ENSMUST00000029569.8	intron_variant		35	0	0	14	18	56.25
GAB2_mAML3	3	117316365	A	C	Plppr4	ENSMUST00000061071.12	downstream_gene_variant		30	1	3.22581	23	13	36.1111
GAB2_mAML3	3	134583071	A	T	Gm26820	ENSMUST00000180764.2	intron_variant&non_coding_transcript_variant		36	0	0	12	9	42.8571
GAB2_mAML3	3	136653971	T	C			intergenic_variant		36	0	0	22	7	24.1379
GAB2_mAML3	3	136708646	C	T	Ppp3ca	ENSMUST00000056758.8	intron_variant		21	0	0	21	17	44.7368
GAB2_mAML3	4	17018294	G	C			intergenic_variant		22	1	4.34783	14	14	50
GAB2_mAML3	4	42928508	G	A	Phf24	ENSMUST00000107975.7	intron_variant		36	0	0	16	7	30.4348
GAB2_mAML3	4	50897084	GTCTATCTA	G			intergenic_variant		25	0	0	15	6	28.5714
GAB2_mAML3	4	51847189	G	A			intergenic_variant		30	0	0	13	14	51.8519
GAB2_mAML3	4	56652113	G	A			intergenic_variant		11	0	0	4	5	55.5556
GAB2_mAML3	4	64428893	T	C			intergenic_variant		38	0	0	23	27	54
GAB2_mAML3	4	71405679	G	T			intergenic_variant		14	0	0	9	7	43.75
GAB2_mAML3	4	88296644	A	G	Focad	ENSMUST00000097992.9	intron_variant		26	0	0	14	11	44
GAB2_mAML3	4	116936466	G	T	Zswim5	ENSMUST00000044823.3	intron_variant		51	0	0	18	14	43.75
GAB2_mAML3	4	119254966	C	G	Cldn19	ENSMUST00000084309.11	upstream_gene_variant		51	0	0	11	11	50
GAB2_mAML3	4	146154105	A	T	Zfp600	ENSMUST00000168483.8	upstream_gene_variant		45	2	4.25532	47	23	32.8571
GAB2_mAML3	5	12375591	A	G			intergenic_variant		30	1	3.22581	20	21	51.2195
GAB2_mAML3	5	14220624	C	T	Sema3e	ENSMUST00000073957.7	intron_variant		17	0	0	14	15	51.7241
GAB2_mAML3	5	15674712	C	A		ENSMUSR00000676514	regulatory_region_variant		78	0	0	73	8	9.87654
GAB2_mAML3	5	15683431	C	T	Speer4cos	ENSMUST00000162113.1	intron_variant&non_coding_transcript_variant		32	0	0	38	13	25.4902
GAB2_mAML3	5	15684401	T	A	Speer4cos	ENSMUST00000162113.1	intron_variant&non_coding_transcript_variant		79	0	0	82	10	10.8696
GAB2_mAML3	5	15714088	T	G	Speer4c	ENSMUST00000095005.11	synonymous_variant	R39	71	0	0	46	18	28.125
GAB2_mAML3	5	29902864	G	A			intergenic_variant		21	0	0	10	7	41.1765
GAB2_mAML3	5	31486639	G	T	4930548H24Rik	ENSMUST00000031020.4	intron_variant		51	0	0	32	9	21.9512
GAB2_mAML3	5	70189957	C	T	Gm23067	ENSMUST00000158238.1	upstream_gene_variant		22	0	0	10	13	56.5217
GAB2_mAML3	5	82458677	G	A			intergenic_variant		25	0	0	15	14	48.2759
GAB2_mAML3	5	88385014	G	A	Amtn	ENSMUST00000073363.1	missense_variant	A163T	29	0	0	12	19	61.2903
GAB2_mAML3	5	107460231	C	A	Btbd8	ENSMUST00000211896.1	intron_variant		35	0	0	16	8	33.3333
GAB2_mAML3	5	131164473	C	T	Galnt17	ENSMUST00000086023.11	intron_variant		41	0	0	18	6	25
GAB2_mAML3	5	133449358	T	G			intergenic_variant		24	0	0	12	14	53.8462
GAB2_mAML3	6	45424346	G	A	Cntnap2	ENSMUST00000114641.7	intron_variant		32	0	0	30	16	34.7826
GAB2_mAML3	6	51680145	C	T		ENSMUSR00000434276	regulatory_region_variant		53	0	0	15	12	44.4444
GAB2_mAML3	6	58190967	G	C	Gm43994	ENSMUST00000203809.1	upstream_gene_variant		23	0	0	6	9	60
GAB2_mAML3	6	67187032	A	G	Gm38825	ENSMUST00000204022.1	intron_variant&non_coding_transcript_variant		36	0	0	17	18	51.4286
GAB2_mAML3	6	74173233	G	T			intergenic_variant		28	0	0	11	15	57.6923
GAB2_mAML3	6	77860060	C	A	Ctnna2	ENSMUST00000159626.7	intron_variant		25	0	0	21	16	43.2432
GAB2_mAML3	6	80999973	G	C			intergenic_variant		26	0	0	15	11	42.3077
GAB2_mAML3	6	97819535	C	T	Mitf	ENSMUST00000043637.13	intron_variant		28	0	0	13	13	50
GAB2_mAML3	6	102073823	G	A	Gm7924	ENSMUST00000203975.1	downstream_gene_variant		27	0	0	17	19	52.7778
GAB2_mAML3	6	132578898	C	T			intergenic_variant		36	0	0	18	13	41.9355
GAB2_mAML3	6	135850586	T	A	Grin2b	ENSMUST00000053880.12	intron_variant		24	0	0	7	5	41.6667
GAB2_mAML3	6	138442573	A	G	Lmo3	ENSMUST00000162772.7	intron_variant		12	0	0	3	6	66.6667
GAB2_mAML3	6	140960284	C	G	Gm30524	ENSMUST00000204271.2	intron_variant&non_coding_transcript_variant		32	0	0	19	13	40.625
GAB2_mAML3	6	148782283	T	A	Ipo8	ENSMUST00000048418.13	intron_variant		13	0	0	13	9	40.9091
GAB2_mAML3	7	10704858	A	G	Nlrp4b	ENSMUST00000117413.8	intron_variant		34	0	0	24	12	33.3333
GAB2_mAML3	7	14409344	C	A	Sult2a8	ENSMUST00000063509.10	downstream_gene_variant		32	0	0	13	17	56.6667
GAB2_mAML3	7	44112255	C	A	Klk1b22	ENSMUST00000077528.6	upstream_gene_variant		38	0	0	17	5	22.7273
GAB2_mAML3	7	53464241	A	T			intergenic_variant		37	0	0	24	9	27.2727
GAB2_mAML3	7	53573515	T	G			intergenic_variant		19	0	0	14	15	51.7241
GAB2_mAML3	7	61929743	T	G	A230057D06Rik	ENSMUST00000207061.1	upstream_gene_variant		20	0	0	11	8	42.1053
GAB2_mAML3	7	97299182	T	A	Gab2	ENSMUST00000004622.6	synonymous_variant	T326	38	0	0	35	46	56.7901
GAB2_mAML3	7	97473877	T	A			intergenic_variant		28	0	0	12	7	36.8421
GAB2_mAML3	7	102266823	C	T	Stim1	ENSMUST00000033289.5	upstream_gene_variant		44	0	0	14	11	44
GAB2_mAML3	7	110640254	TTCC	T	Gm28863	ENSMUST00000186888.1	upstream_gene_variant		38	0	0	32	12	27.2727
GAB2_mAML3	7	110640263	C	T	Gm28863	ENSMUST00000186888.1	upstream_gene_variant		27	0	0	11	26	70.2703
GAB2_mAML3	7	131902631	A	G	Fgfr2	ENSMUST00000124096.7	intron_variant		32	0	0	18	13	41.9355
GAB2_mAML3	8	6916292	G	A			intergenic_variant		21	0	0	13	11	45.8333
GAB2_mAML3	8	17011116	C	A	Csmd1	ENSMUST00000082104.6	intron_variant		26	1	3.7037	13	17	56.6667
GAB2_mAML3	8	27827616	G	A			intergenic_variant		35	1	2.77778	13	10	43.4783
GAB2_mAML3	8	27856844	T	C			intergenic_variant		32	0	0	19	8	29.6296
GAB2_mAML3	8	28619922	G	A			intergenic_variant		64	0	0	39	12	23.5294
GAB2_mAML3	8	49976967	C	T	Gm45323	ENSMUST00000209853.1	intron_variant&non_coding_transcript_variant		24	0	0	19	17	47.2222
GAB2_mAML3	8	63244842	G	A	Spock3	ENSMUST00000119068.7	intron_variant		19	0	0	12	16	57.1429
GAB2_mAML3	8	64204783	C	T	Tll1	ENSMUST00000066166.5	intron_variant		40	0	0	19	6	24
GAB2_mAML3	8	64932319	G	T	Gm26210	ENSMUST00000158680.1	downstream_gene_variant		43	0	0	15	9	37.5
GAB2_mAML3	8	73542494	C	A			intergenic_variant		38	0	0	15	19	55.8824
GAB2_mAML3	8	89758322	C	T			intergenic_variant		40	0	0	9	9	50
GAB2_mAML3	8	97723988	G	A			intergenic_variant		31	0	0	25	8	24.2424
GAB2_mAML3	8	99758935	C	A			intergenic_variant		25	0	0	20	15	42.8571
GAB2_mAML3	8	102510673	A	T			intergenic_variant		28	0	0	13	10	43.4783
GAB2_mAML3	8	102857264	G	T			intergenic_variant		29	0	0	18	15	45.4545
GAB2_mAML3	8	104299464	A	T	Gm45711	ENSMUST00000162616.7	intron_variant&NMD_transcript_variant		27	0	0	16	12	42.8571
GAB2_mAML3	8	111569570	T	A	Znrf1	ENSMUST00000172856.7	intron_variant		36	0	0	15	16	51.6129
GAB2_mAML3	8	119093493	G	T	Cdh13	ENSMUST00000117160.1	intron_variant		45	0	0	19	12	38.7097
GAB2_mAML3	9	60264034	A	G	Thsd4	ENSMUST00000098660.9	intron_variant		40	0	0	27	7	20.5882
GAB2_mAML3	9	67103146	G	GA	Gm10646	ENSMUST00000213227.1	intron_variant&non_coding_transcript_variant		8	0	0	5	8	61.5385
GAB2_mAML3	9	78175470	AT	A	Ick	ENSMUST00000044551.7	downstream_gene_variant		31	0	0	31	12	27.907
GAB2_mAML3	9	91655822	C	A			intergenic_variant		23	1	4.16667	11	11	50
GAB2_mAML3	9	101832104	T	G	Gm29521	ENSMUST00000187061.1	intron_variant&non_coding_transcript_variant		19	0	0	10	12	54.5455
GAB2_mAML3	9	102336106	C	T	Ephb1	ENSMUST00000035129.13	intron_variant		32	0	0	28	15	34.8837
GAB2_mAML3	9	105455839	A	T	Atp2c1	ENSMUST00000085133.12	intron_variant		40	0	0	23	7	23.3333
GAB2_mAML3	X	14116599	C	A			intergenic_variant		13	0	0	0	11	100
GAB2_mAML3	X	32128880	A	T			intergenic_variant		47	1	2.08333	20	8	28.5714
GAB2_mAML3	X	58072663	T	C			intergenic_variant		24	0	0	9	7	43.75
GAB2_mAML3	X	64271864	T	A	Slitrk4	ENSMUST00000069926.13	missense_variant	E399V	17	0	0	7	10	58.8235
GAB2_mAML3	X	82053188	G	T			intergenic_variant		10	0	0	14	13	48.1481
GAB2_mAML3	X	107387083	CA	C			intergenic_variant		16	0	0	0	11	100
GAB2_mAML3	X	116192603	AATGCAGACACTATTGC	A			intergenic_variant		8	0	0	3	7	70
GAB2_mAML3	X	117131059	C	T			intergenic_variant		17	0	0	2	16	88.8889
GAB2_mAML3	X	164401943	G	A	Vegfd	ENSMUST00000033751.7	intron_variant		24	0	0	0	21	100
GAB2_mAML3	Y	9520431	C	A			intergenic_variant		10	0	0	2	14	87.5
GAB2_mAML3	Y	84411424	C	T			intergenic_variant		33	0	0	24	9	27.2727
GAB2_mAML4	1	7882646	C	A			intergenic_variant		33	0	0	26	7	21.2121
GAB2_mAML4	1	11354035	C	T			intergenic_variant		25	0	0	19	11	36.6667
GAB2_mAML4	1	12775865	G	C	Sulf1	ENSMUST00000177608.7	intron_variant		44	0	0	28	20	41.6667
GAB2_mAML4	1	12921414	T	C	Slco5a1	ENSMUST00000115403.8	intron_variant		28	0	0	30	14	31.8182
GAB2_mAML4	1	20195074	C	A	Pkhd1	ENSMUST00000088448.11	intron_variant		23	0	0	30	16	34.7826
GAB2_mAML4	1	26636617	T	C			intergenic_variant		22	0	0	30	11	26.8293
GAB2_mAML4	1	34943585	G	A			intergenic_variant		12	0	0	7	8	53.3333
GAB2_mAML4	1	50255341	C	T			intergenic_variant		20	0	0	23	14	37.8378
GAB2_mAML4	1	51114144	G	A	Tmeff2	ENSMUST00000081851.3	intron_variant		28	0	0	24	11	31.4286
GAB2_mAML4	1	61812967	C	T	Pard3b	ENSMUST00000075374.9	intron_variant		35	0	0	21	17	44.7368
GAB2_mAML4	1	62136525	C	G	Pard3b	ENSMUST00000075374.9	intron_variant		28	0	0	13	6	31.5789
GAB2_mAML4	1	68774188	G	A	Erbb4	ENSMUST00000121473.7	intron_variant		31	0	0	30	12	28.5714
GAB2_mAML4	1	79989565	C	T			intergenic_variant		38	0	0	35	11	23.913
GAB2_mAML4	1	84982173	C	A			intergenic_variant		54	1	1.81818	56	23	29.1139
GAB2_mAML4	1	85587707	T	A	Sp110	ENSMUST00000093508.6	intron_variant		57	1	1.72414	42	13	23.6364
GAB2_mAML4	1	85621259	G	A	Sp140	ENSMUST00000080204.10	intron_variant		117	1	0.847458	86	16	15.6863
GAB2_mAML4	1	86801057	T	A	Dis3l2	ENSMUST00000168237.7	intron_variant		18	0	0	12	10	45.4545
GAB2_mAML4	1	182984407	C	A			intergenic_variant		34	0	0	25	7	21.875
GAB2_mAML4	1	188804296	A	G	Ush2a	ENSMUST00000060479.13	intron_variant		24	0	0	16	13	44.8276
GAB2_mAML4	1	190430320	C	T	Gm30725	ENSMUST00000195170.1	intron_variant&non_coding_transcript_variant		22	0	0	12	6	33.3333
GAB2_mAML4	10	6977067	TTCTTC	T	Ipcef1	ENSMUST00000078070.9	intron_variant		38	0	0	16	22	57.8947
GAB2_mAML4	10	8659616	C	T			intergenic_variant		39	0	0	24	11	31.4286
GAB2_mAML4	10	15044770	C	A			intergenic_variant		21	0	0	23	10	30.303
GAB2_mAML4	10	22690522	G	A	Slc2a12	ENSMUST00000042261.4	intron_variant		48	0	0	33	19	36.5385
GAB2_mAML4	10	45246735	C	T	Gm27723	ENSMUST00000157398.2	upstream_gene_variant		25	0	0	16	10	38.4615
GAB2_mAML4	10	64622339	C	T	Ctnna3	ENSMUST00000105440.7	intron_variant		32	0	0	36	9	20
GAB2_mAML4	10	70367543	A	T			intergenic_variant		36	0	0	16	14	46.6667
GAB2_mAML4	10	92320042	G	A	Gm20757	ENSMUST00000182870.1	intron_variant&non_coding_transcript_variant		44	0	0	31	9	22.5
GAB2_mAML4	10	92455537	C	A			intergenic_variant		34	0	0	24	9	27.2727
GAB2_mAML4	10	100404704	G	T			intergenic_variant		35	0	0	27	13	32.5
GAB2_mAML4	10	100642828	A	C			intergenic_variant		11	0	0	10	10	50
GAB2_mAML4	10	114280424	AG	A			intergenic_variant		24	0	0	22	14	38.8889
GAB2_mAML4	10	122513539	C	T	Gm48877	ENSMUST00000218285.1	intron_variant&non_coding_transcript_variant		39	0	0	30	13	30.2326
GAB2_mAML4	10	124933365	C	A			intergenic_variant		14	0	0	14	9	39.1304
GAB2_mAML4	11	10435956	T	C			intergenic_variant		49	0	0	37	7	15.9091
GAB2_mAML4	11	25273876	A	AT	4933427E13Rik	ENSMUST00000191131.1	intron_variant&non_coding_transcript_variant		34	0	0	21	8	27.5862
GAB2_mAML4	11	39555445	T	A			intergenic_variant		19	0	0	14	9	39.1304
GAB2_mAML4	11	47128228	A	G	Sgcd	ENSMUST00000077221.5	intron_variant		42	0	0	18	14	43.75
GAB2_mAML4	11	77119496	T	C	Efcab5	ENSMUST00000108400.7	intron_variant		32	0	0	18	15	45.4545
GAB2_mAML4	11	82161437	T	C			intergenic_variant		10	0	0	4	11	73.3333
GAB2_mAML4	11	90950686	T	A			intergenic_variant		21	0	0	14	11	44
GAB2_mAML4	11	92658548	G	A			intergenic_variant		33	1	2.94118	23	22	48.8889
GAB2_mAML4	11	92759821	T	G			intergenic_variant		32	0	0	25	9	26.4706
GAB2_mAML4	11	95412480	G	T	Spop	ENSMUST00000107722.7	upstream_gene_variant		21	0	0	10	7	41.1765
GAB2_mAML4	11	101619841	C	T	Gm11635	ENSMUST00000139424.1	downstream_gene_variant		36	0	0	22	15	40.5405
GAB2_mAML4	12	7066144	C	A			intergenic_variant		24	0	0	20	15	42.8571
GAB2_mAML4	12	10608149	G	A			intergenic_variant		31	0	0	25	16	39.0244
GAB2_mAML4	12	15352250	G	T			intergenic_variant		41	0	0	22	13	37.1429
GAB2_mAML4	12	20495026	A	G			intergenic_variant		39	0	0	38	8	17.3913
GAB2_mAML4	12	21716616	G	T			intergenic_variant		42	0	0	24	12	33.3333
GAB2_mAML4	12	26551357	C	T		ENSMUSR00000531055	regulatory_region_variant		24	1	4	15	15	50
GAB2_mAML4	12	29144529	T	C	Gm31333	ENSMUST00000222225.1	intron_variant&non_coding_transcript_variant		33	0	0	26	7	21.2121
GAB2_mAML4	12	30440517	C	T	2310016D03Rik	ENSMUST00000190206.1	intron_variant&non_coding_transcript_variant		29	0	0	20	12	37.5
GAB2_mAML4	12	37700087	C	T			intergenic_variant		28	0	0	16	18	52.9412
GAB2_mAML4	12	47434175	G	T			intergenic_variant		15	0	0	22	16	42.1053
GAB2_mAML4	12	48583865	G	A			intergenic_variant		25	0	0	17	14	45.1613
GAB2_mAML4	12	48952814	G	A			intergenic_variant		26	0	0	19	10	34.4828
GAB2_mAML4	12	50689611	C	T			intergenic_variant		38	0	0	18	19	51.3514
GAB2_mAML4	12	52480372	C	T	Gm35135	ENSMUST00000219885.1	non_coding_transcript_exon_variant		52	0	0	29	6	17.1429
GAB2_mAML4	12	58786539	G	T			intergenic_variant		49	0	0	19	17	47.2222
GAB2_mAML4	12	65582978	G	A			intergenic_variant		29	0	0	29	15	34.0909
GAB2_mAML4	12	84556348	G	T			intergenic_variant		21	0	0	16	18	52.9412
GAB2_mAML4	12	92578789	G	A			intergenic_variant		31	0	0	24	24	50
GAB2_mAML4	12	97169315	T	G			intergenic_variant		31	0	0	20	17	45.9459
GAB2_mAML4	12	110274442	G	A	Dio3	ENSMUST00000173014.1	upstream_gene_variant		37	0	0	19	8	29.6296
GAB2_mAML4	13	8090577	C	T			intergenic_variant		26	0	0	17	19	52.7778
GAB2_mAML4	13	25381982	C	CT			intergenic_variant		30	0	0	24	7	22.5806
GAB2_mAML4	13	26430052	T	C			intergenic_variant		28	0	0	21	15	41.6667
GAB2_mAML4	13	26978891	C	T	Gm47888	ENSMUST00000223686.1	intron_variant&non_coding_transcript_variant		37	0	0	23	10	30.303
GAB2_mAML4	13	30725742	T	G			intergenic_variant		38	0	0	19	11	36.6667
GAB2_mAML4	13	36429490	G	A	Fars2	ENSMUST00000021857.12	intron_variant		31	0	0	22	13	37.1429
GAB2_mAML4	13	36509224	C	G	Fars2	ENSMUST00000021857.12	intron_variant		32	0	0	27	9	25
GAB2_mAML4	13	39898800	G	T			intergenic_variant		25	0	0	18	14	43.75
GAB2_mAML4	13	42540488	C	T			intergenic_variant		27	0	0	18	13	41.9355
GAB2_mAML4	13	47141055	T	TGTGC	Rnf144b	ENSMUST00000068891.11	intron_variant		34	0	0	23	9	28.125
GAB2_mAML4	13	65676649	G	T			intergenic_variant		32	0	0	16	8	33.3333
GAB2_mAML4	13	66438497	A	T	2410141K09Rik	ENSMUST00000172579.3	intron_variant		28	0	0	12	5	29.4118
GAB2_mAML4	13	70110844	T	C	Gm3772	ENSMUST00000221404.1	intron_variant&non_coding_transcript_variant		31	0	0	24	13	35.1351
GAB2_mAML4	13	70751376	G	A	Adamts16	ENSMUST00000080145.12	intron_variant		23	0	0	17	8	32
GAB2_mAML4	13	86447539	G	C			intergenic_variant		25	0	0	23	10	30.303
GAB2_mAML4	13	115357519	C	T			intergenic_variant		37	0	0	25	14	35.8974
GAB2_mAML4	14	4558222	G	A	Gm3047	ENSMUST00000164069.7	missense_variant	R148H	23	0	0	8	10	55.5556
GAB2_mAML4	14	11344085	T	C	Gm3839	ENSMUST00000181173.1	intron_variant		46	0	0	59	11	15.7143
GAB2_mAML4	14	19160945	A	C	Gm8584	ENSMUST00000171982.2	intron_variant&non_coding_transcript_variant		38	0	0	31	7	18.4211
GAB2_mAML4	14	21043448	C	T	Ap3m1	ENSMUST00000154460.7	intron_variant		35	0	0	18	10	35.7143
GAB2_mAML4	14	28942109	A	C	Cacna2d3	ENSMUST00000022567.8	intron_variant		27	0	0	23	20	46.5116
GAB2_mAML4	14	28970493	G	A	Cacna2d3	ENSMUST00000022567.8	intron_variant		28	0	0	18	7	28
GAB2_mAML4	14	36671461	C	A			intergenic_variant		21	0	0	12	7	36.8421
GAB2_mAML4	14	46113351	C	A			intergenic_variant		35	0	0	16	10	38.4615
GAB2_mAML4	14	56392660	A	C	Atp12a	ENSMUST00000007340.3	downstream_gene_variant		11	0	0	15	12	44.4444
GAB2_mAML4	14	70368573	G	T	Piwil2	ENSMUST00000048129.5	downstream_gene_variant		37	0	0	25	15	37.5
GAB2_mAML4	14	70886884	C	A	Gfra2	ENSMUST00000022699.9	upstream_gene_variant		26	0	0	20	13	39.3939
GAB2_mAML4	14	82142840	G	C	Gm49048	ENSMUST00000228751.1	upstream_gene_variant		24	0	0	25	13	34.2105
GAB2_mAML4	14	84062470	C	CTG	Gm32455	ENSMUST00000228897.1	intron_variant&non_coding_transcript_variant		31	0	0	22	7	24.1379
GAB2_mAML4	14	85327613	C	A			intergenic_variant		21	0	0	25	11	30.5556
GAB2_mAML4	14	96295586	A	G	Klhl1	ENSMUST00000022666.8	intron_variant		35	0	0	32	11	25.5814
GAB2_mAML4	14	96340725	G	C	Klhl1	ENSMUST00000022666.8	intron_variant		36	0	0	22	15	40.5405
GAB2_mAML4	14	109247373	T	G			intergenic_variant		24	0	0	24	9	27.2727
GAB2_mAML4	14	112261290	C	T			intergenic_variant		32	0	0	12	7	36.8421
GAB2_mAML4	14	124298659	A	T	Fgf14	ENSMUST00000095529.9	intron_variant		26	0	0	23	17	42.5
GAB2_mAML4	15	9684487	A	T	Spef2	ENSMUST00000041840.13	intron_variant		19	0	0	14	11	44
GAB2_mAML4	15	14111763	A	G			intergenic_variant		36	0	0	25	7	21.875
GAB2_mAML4	15	21384525	T	C	Cdh12	ENSMUST00000227496.1	intron_variant		27	0	0	15	13	46.4286
GAB2_mAML4	15	40280849	GGTGTGTGT	G			intergenic_variant		35	0	0	29	8	21.6216
GAB2_mAML4	15	43726495	G	A			intergenic_variant		18	0	0	17	19	52.7778
GAB2_mAML4	15	45965937	C	G	Gm2203	ENSMUST00000228018.1	downstream_gene_variant		46	0	0	20	13	39.3939
GAB2_mAML4	15	52941255	C	T			intergenic_variant		25	0	0	20	11	35.4839
GAB2_mAML4	15	59755902	T	A			intergenic_variant		22	0	0	8	12	60
GAB2_mAML4	15	61092291	G	C			intergenic_variant		41	0	0	15	12	44.4444
GAB2_mAML4	15	61092292	C	T			intergenic_variant		40	0	0	16	12	42.8571
GAB2_mAML4	15	64300674	C	A	Asap1	ENSMUST00000177374.7	intron_variant		35	0	0	31	8	20.5128
GAB2_mAML4	15	71547499	G	T	Fam135b	ENSMUST00000022953.9	intron_variant		12	0	0	11	11	50
GAB2_mAML4	15	79757516	C	T	Dnal4	ENSMUST00000023055.7	downstream_gene_variant		31	0	0	23	15	39.4737
GAB2_mAML4	15	81621212	C	T	Ep300	ENSMUST00000068387.10	stop_gained	Q678*	38	0	0	16	15	48.3871
GAB2_mAML4	15	84519519	C	T			intergenic_variant		45	0	0	38	15	28.3019
GAB2_mAML4	15	91536581	A	AC	Slc2a13	ENSMUST00000109283.1	intron_variant		41	0	0	28	7	20
GAB2_mAML4	15	92325398	G	A	Cntn1	ENSMUST00000169825.7	intron_variant		36	0	0	12	12	50
GAB2_mAML4	15	93119567	C	T			intergenic_variant		32	0	0	9	12	57.1429
GAB2_mAML4	15	93370757	T	G			intergenic_variant		25	0	0	24	12	33.3333
GAB2_mAML4	15	94364485	G	C	Adamts20	ENSMUST00000035342.10	intron_variant		39	0	0	14	13	48.1481
GAB2_mAML4	15	95016163	C	T	Tmem117	ENSMUST00000080141.5	intron_variant		28	0	0	28	15	34.8837
GAB2_mAML4	15	102818496	G	A	Gm36560	ENSMUST00000229994.1	intron_variant&non_coding_transcript_variant		39	0	0	17	17	50
GAB2_mAML4	16	7645773	C	A			intergenic_variant		43	0	0	14	14	50
GAB2_mAML4	16	35536870	G	A	Sema5b	ENSMUST00000050625.14	upstream_gene_variant		45	0	0	19	18	48.6486
GAB2_mAML4	16	41089546	C	T	Lsamp	ENSMUST00000187695.6	intron_variant		33	0	0	22	18	45
GAB2_mAML4	16	41677788	C	A	Lsamp	ENSMUST00000099761.9	intron_variant		42	0	0	21	9	30
GAB2_mAML4	16	52248175	ATAT	A	Alcam	ENSMUST00000023312.13	downstream_gene_variant		23	0	0	17	14	45.1613
GAB2_mAML4	16	61643450	T	C			intergenic_variant		20	0	0	13	13	50
GAB2_mAML4	16	65887883	A	G			intergenic_variant		39	0	0	31	14	31.1111
GAB2_mAML4	16	66390715	T	G			intergenic_variant		29	0	0	42	17	28.8136
GAB2_mAML4	16	83583269	G	C			intergenic_variant		31	0	0	26	10	27.7778
GAB2_mAML4	16	87934666	C	A	Grik1	ENSMUST00000072256.12	intron_variant		34	0	0	26	10	27.7778
GAB2_mAML4	16	90153084	G	T			intergenic_variant		18	0	0	6	12	66.6667
GAB2_mAML4	17	6759451	T	C	Ezr	ENSMUST00000064234.6	intron_variant		39	0	0	26	13	33.3333
GAB2_mAML4	17	8599452	C	T	Pde10a	ENSMUST00000115715.7	intron_variant		39	0	0	28	17	37.7778
GAB2_mAML4	17	9747276	G	T	4930452A19Rik	ENSMUST00000233804.1	downstream_gene_variant		28	0	0	19	12	38.7097
GAB2_mAML4	17	14082140	G	T			intergenic_variant		28	0	0	28	11	28.2051
GAB2_mAML4	17	16987010	C	T			intergenic_variant		25	0	0	15	16	51.6129
GAB2_mAML4	17	19189972	T	G			intergenic_variant		13	0	0	9	11	55
GAB2_mAML4	17	37358496	C	T	Olfr104-ps	ENSMUST00000215398.1	upstream_gene_variant		35	1	2.77778	23	17	42.5
GAB2_mAML4	17	39224857	G	A			intergenic_variant		29	0	0	26	9	25.7143
GAB2_mAML4	17	44165528	G	A			intergenic_variant		26	0	0	17	8	32
GAB2_mAML4	17	58070569	T	C	Cntnap5c	ENSMUST00000076038.6	intron_variant		40	0	0	22	13	37.1429
GAB2_mAML4	17	59560123	C	A			intergenic_variant		25	0	0	23	15	39.4737
GAB2_mAML4	17	60467402	A	T			intergenic_variant		16	0	0	27	13	32.5
GAB2_mAML4	17	62270151	A	C			intergenic_variant		19	0	0	14	9	39.1304
GAB2_mAML4	17	68772887	C	A	L3mbtl4	ENSMUST00000093007.5	intron_variant		41	0	0	27	7	20.5882
GAB2_mAML4	17	72880867	C	A			intergenic_variant		18	0	0	11	12	52.1739
GAB2_mAML4	18	14441760	TATC	T			intergenic_variant		34	0	0	36	21	36.8421
GAB2_mAML4	18	17856363	T	G			intergenic_variant		23	0	0	23	12	34.2857
GAB2_mAML4	18	26045010	G	A	AC161438.1	ENSMUST00000234272.1	intron_variant&non_coding_transcript_variant		39	0	0	20	11	35.4839
GAB2_mAML4	18	42896232	G	C	Ppp2r2b	ENSMUST00000025377.13	intron_variant		32	0	0	28	9	24.3243
GAB2_mAML4	18	55333942	A	G			intergenic_variant		30	0	0	23	10	30.303
GAB2_mAML4	18	70596879	CGG	C	Mbd2	ENSMUST00000074058.10	intron_variant		28	0	0	33	14	29.7872
GAB2_mAML4	18	70596882	C	T	Mbd2	ENSMUST00000074058.10	intron_variant		33	0	0	31	15	32.6087
GAB2_mAML4	18	86173106	T	C			intergenic_variant		21	0	0	24	15	38.4615
GAB2_mAML4	18	87031644	C	G			intergenic_variant		27	0	0	17	15	46.875
GAB2_mAML4	19	3756922	G	T			intergenic_variant		25	0	0	17	9	34.6154
GAB2_mAML4	19	12176621	T	A	Olfr1430-ps1	ENSMUST00000207422.1	downstream_gene_variant		36	0	0	21	18	46.1538
GAB2_mAML4	2	20142297	C	T	Etl4	ENSMUST00000114610.7	intron_variant		37	0	0	23	12	34.2857
GAB2_mAML4	2	27348585	C	T	Vav2	ENSMUST00000056176.7	intron_variant		38	0	0	33	11	25
GAB2_mAML4	2	31316598	C	G	Hmcn2	ENSMUST00000113532.8	intron_variant		52	0	0	21	8	27.5862
GAB2_mAML4	2	43306831	C	T			intergenic_variant		41	0	0	19	21	52.5
GAB2_mAML4	2	52661097	G	T	Cacnb4	ENSMUST00000078324.6	intron_variant		20	0	0	12	9	42.8571
GAB2_mAML4	2	53666203	C	T			intergenic_variant		40	0	0	27	14	34.1463
GAB2_mAML4	2	80971722	T	C			intergenic_variant		16	0	0	18	14	43.75
GAB2_mAML4	2	89475764	C	T			intergenic_variant		32	0	0	24	8	25
GAB2_mAML4	2	109964181	G	C	Lgr4	ENSMUST00000046548.13	intron_variant		32	0	0	16	14	46.6667
GAB2_mAML4	2	110693826	G	A	Ano3	ENSMUST00000099623.9	intron_variant		22	0	0	20	17	45.9459
GAB2_mAML4	2	119893064	A	C	Mga	ENSMUST00000110774.7	upstream_gene_variant		45	0	0	20	15	42.8571
GAB2_mAML4	2	134341821	G	A			intergenic_variant		33	0	0	14	20	58.8235
GAB2_mAML4	2	134779891	C	T			intergenic_variant		35	0	0	23	8	25.8065
GAB2_mAML4	2	138830570	C	A			intergenic_variant		31	0	0	8	16	66.6667
GAB2_mAML4	2	148955537	A	G			intergenic_variant		48	0	0	16	14	46.6667
GAB2_mAML4	2	153452541	C	G	Nol4l	ENSMUST00000035346.13	intron_variant		32	0	0	24	11	31.4286
GAB2_mAML4	2	160319193	C	G	Gm826	ENSMUST00000099127.2	intron_variant		26	0	0	17	9	34.6154
GAB2_mAML4	2	166299795	C	T	Gm11468	ENSMUST00000152987.1	downstream_gene_variant		35	0	0	23	15	39.4737
GAB2_mAML4	3	8488157	A	T			intergenic_variant		33	0	0	7	5	41.6667
GAB2_mAML4	3	11917098	A	G			intergenic_variant		24	0	0	28	12	30
GAB2_mAML4	3	12203403	C	A			intergenic_variant		30	0	0	19	17	47.2222
GAB2_mAML4	3	13490747	G	T	Ralyl	ENSMUST00000193117.2	intron_variant		39	0	0	24	25	51.0204
GAB2_mAML4	3	18715723	G	A			intergenic_variant		29	0	0	16	6	27.2727
GAB2_mAML4	3	24801545	T	C	Naaladl2	ENSMUST00000204227.1	intron_variant&non_coding_transcript_variant		20	0	0	20	13	39.3939
GAB2_mAML4	3	25118513	AC	A	Naaladl2	ENSMUST00000204227.1	intron_variant&non_coding_transcript_variant		28	0	0	31	15	32.6087
GAB2_mAML4	3	30773221	T	C			intergenic_variant		35	0	0	35	9	20.4545
GAB2_mAML4	3	32290494	A	T			intergenic_variant		39	0	0	22	13	37.1429
GAB2_mAML4	3	38981412	T	A	Fat4	ENSMUST00000061260.7	missense_variant	L3071H	36	0	0	20	20	50
GAB2_mAML4	3	43635751	C	T			intergenic_variant		29	0	0	12	11	47.8261
GAB2_mAML4	3	44912074	C	T			intergenic_variant		27	0	0	17	11	39.2857
GAB2_mAML4	3	45354826	C	T	2610316D01Rik	ENSMUST00000181047.6	intron_variant&non_coding_transcript_variant		26	0	0	15	14	48.2759
GAB2_mAML4	3	47765327	C	A			intergenic_variant		28	0	0	18	11	37.931
GAB2_mAML4	3	48195607	A	C			intergenic_variant		23	0	0	13	9	40.9091
GAB2_mAML4	3	51254135	AAG	A	Noct	ENSMUST00000023849.14	downstream_gene_variant		43	0	0	29	13	30.9524
GAB2_mAML4	3	71327305	G	T			intergenic_variant		27	0	0	26	8	23.5294
GAB2_mAML4	3	72122527	C	T			intergenic_variant		30	0	0	19	14	42.4242
GAB2_mAML4	3	83733855	G	A		ENSMUSR00000647794	regulatory_region_variant		36	0	0	25	11	30.5556
GAB2_mAML4	3	92013730	G	A	Pglyrp3	ENSMUST00000047660.4	upstream_gene_variant		32	0	0	13	16	55.1724
GAB2_mAML4	3	93970675	G	C	Gm37807	ENSMUST00000194310.1	downstream_gene_variant		37	0	0	29	14	32.5581
GAB2_mAML4	3	111307240	C	T			intergenic_variant		24	0	0	32	13	28.8889
GAB2_mAML4	3	128243113	G	T			intergenic_variant		45	0	0	27	18	40
GAB2_mAML4	3	132968435	C	T			intergenic_variant		42	0	0	25	18	41.8605
GAB2_mAML4	3	135458850	CAGACT	C	Ube2d3	ENSMUST00000197859.4	frameshift_variant	TDY58-60TX	32	0	0	14	13	48.1481
GAB2_mAML4	3	147771497	T	A			intergenic_variant		18	0	0	19	9	32.1429
GAB2_mAML4	3	153286114	A	C	St6galnac3	ENSMUST00000200397.4	intron_variant		44	0	0	22	16	42.1053
GAB2_mAML4	4	3212551	TTTA	T			intergenic_variant		69	0	0	64	11	14.6667
GAB2_mAML4	4	4256629	G	A			intergenic_variant		43	0	0	17	12	41.3793
GAB2_mAML4	4	25451332	C	A			intergenic_variant		28	0	0	15	13	46.4286
GAB2_mAML4	4	33348054	A	C	Rngtt	ENSMUST00000108153.8	intron_variant		23	0	0	26	13	33.3333
GAB2_mAML4	4	35731583	A	G	Lingo2	ENSMUST00000164772.7	intron_variant		29	0	0	25	8	24.2424
GAB2_mAML4	4	37106708	T	A			intergenic_variant		21	0	0	29	21	42
GAB2_mAML4	4	38400240	G	T			intergenic_variant		13	0	0	19	20	51.2821
GAB2_mAML4	4	47166042	C	G			intergenic_variant		29	0	0	10	6	37.5
GAB2_mAML4	4	60221535	A	G	Mup8	ENSMUST00000095058.4	intron_variant		46	0	0	27	6	18.1818
GAB2_mAML4	4	61845281	G	A		ENSMUSR00000192301	regulatory_region_variant		67	0	0	57	8	12.3077
GAB2_mAML4	4	66938985	G	A			intergenic_variant		31	0	0	25	16	39.0244
GAB2_mAML4	4	68590840	C	T			intergenic_variant		31	0	0	16	10	38.4615
GAB2_mAML4	4	74756817	C	A			intergenic_variant		39	0	0	30	19	38.7755
GAB2_mAML4	4	97588267	A	G	E130114P18Rik	ENSMUST00000146447.7	intron_variant		36	0	0	30	13	30.2326
GAB2_mAML4	4	99918479	C	T	Itgb3bp	ENSMUST00000123830.7	intron_variant&non_coding_transcript_variant		25	0	0	22	22	50
GAB2_mAML4	4	108804985	C	G			intergenic_variant		29	0	0	18	13	41.9355
GAB2_mAML4	4	117467858	C	G	Rnf220	ENSMUST00000030439.14	intron_variant		38	0	0	24	6	20
GAB2_mAML4	4	125014103	T	G	Gnl2	ENSMUST00000106176.7	upstream_gene_variant		35	0	0	15	20	57.1429
GAB2_mAML4	4	133010915	C	CAGG	Ahdc1	ENSMUST00000105916.7	upstream_gene_variant		52	0	0	32	6	15.7895
GAB2_mAML4	4	135446465	A	C	Nipal3	ENSMUST00000105856.8	3_prime_UTR_variant		20	0	0	10	8	44.4444
GAB2_mAML4	4	147755404	C	G	Zfp984	ENSMUST00000105734.9	missense_variant	C330S	122	1	0.813008	115	12	9.44882
GAB2_mAML4	5	6023725	T	C			intergenic_variant		28	0	0	21	15	41.6667
GAB2_mAML4	5	6285290	C	T			intergenic_variant		30	1	3.22581	27	15	35.7143
GAB2_mAML4	5	6371568	A	G			intergenic_variant		19	0	0	13	7	35
GAB2_mAML4	5	15061261	A	C		ENSMUSR00000676328	regulatory_region_variant		78	0	0	74	10	11.9048
GAB2_mAML4	5	15577748	A	G	Gm21083	ENSMUST00000188807.3	intron_variant		43	0	0	33	9	21.4286
GAB2_mAML4	5	15594114	G	C	Gm30613	ENSMUST00000197277.1	intron_variant&non_coding_transcript_variant		42	0	0	35	10	22.2222
GAB2_mAML4	5	15643647	C	A	Gm21847	ENSMUST00000178227.5	intron_variant&non_coding_transcript_variant		62	0	0	63	9	12.5
GAB2_mAML4	5	15673934	C	T		ENSMUSR00000676513	regulatory_region_variant		59	0	0	74	17	18.6813
GAB2_mAML4	5	15674712	C	A		ENSMUSR00000676514	regulatory_region_variant		78	0	0	85	17	16.6667
GAB2_mAML4	5	15674910	C	T		ENSMUSR00000676514	regulatory_region_variant		117	0	0	136	19	12.2581
GAB2_mAML4	5	15674911	C	A		ENSMUSR00000676514	regulatory_region_variant		121	0	0	134	19	12.4183
GAB2_mAML4	5	15684401	T	A	Speer4cos	ENSMUST00000162113.1	intron_variant&non_coding_transcript_variant		79	0	0	62	13	17.3333
GAB2_mAML4	5	15687290	C	T	Speer4cos	ENSMUST00000162113.1	intron_variant&non_coding_transcript_variant		70	0	0	73	9	10.9756
GAB2_mAML4	5	15697411	A	C	Speer4cos	ENSMUST00000162113.1	intron_variant&non_coding_transcript_variant		72	0	0	74	11	12.9412
GAB2_mAML4	5	15714088	T	G	Speer4c	ENSMUST00000095005.11	synonymous_variant	R39	71	0	0	93	10	9.70874
GAB2_mAML4	5	19569099	T	C	Magi2	ENSMUST00000088516.9	intron_variant		26	0	0	39	22	36.0656
GAB2_mAML4	5	26516679	C	A			intergenic_variant		32	0	0	23	17	42.5
GAB2_mAML4	5	26783172	G	T			intergenic_variant		31	0	0	16	10	38.4615
GAB2_mAML4	5	35010343	C	T	Rgs12	ENSMUST00000030984.13	intron_variant		47	2	4.08163	21	12	36.3636
GAB2_mAML4	5	44759306	G	T	Ldb2	ENSMUST00000070748.9	intron_variant		28	0	0	19	10	34.4828
GAB2_mAML4	5	61073049	G	A			intergenic_variant		24	0	0	12	9	42.8571
GAB2_mAML4	5	61605784	A	G	Gm43383	ENSMUST00000195981.1	upstream_gene_variant		17	0	0	14	18	56.25
GAB2_mAML4	5	73514174	G	T	Dcun1d4	ENSMUST00000087181.11	intron_variant		17	0	0	11	11	50
GAB2_mAML4	5	78569062	C	T			intergenic_variant		21	1	4.54545	16	20	55.5556
GAB2_mAML4	5	79696511	A	G			intergenic_variant		24	0	0	13	8	38.0952
GAB2_mAML4	5	81678877	A	C	Adgrl3	ENSMUST00000072521.10	intron_variant		22	0	0	25	17	40.4762
GAB2_mAML4	5	82281466	C	G			intergenic_variant		26	0	0	15	18	54.5455
GAB2_mAML4	5	86371468	G	A	Tmprss11d	ENSMUST00000031175.11	intron_variant		39	0	0	31	8	20.5128
GAB2_mAML4	5	88639912	G	T	Rufy3	ENSMUST00000198965.4	intron_variant		42	0	0	17	12	41.3793
GAB2_mAML4	5	88680390	G	T	Grsf1	ENSMUST00000078945.11	upstream_gene_variant		19	0	0	17	8	32
GAB2_mAML4	5	96350250	C	T			intergenic_variant		27	1	3.57143	16	14	46.6667
GAB2_mAML4	5	96973267	G	A			intergenic_variant		37	0	0	22	15	40.5405
GAB2_mAML4	5	100746331	G	A			intergenic_variant		73	0	0	42	8	16
GAB2_mAML4	5	111985714	T	G			intergenic_variant		23	0	0	13	15	53.5714
GAB2_mAML4	5	133692749	A	T			intergenic_variant		32	0	0	16	13	44.8276
GAB2_mAML4	5	141297859	C	A	Sdk1	ENSMUST00000085774.10	intron_variant		31	0	0	24	11	31.4286
GAB2_mAML4	5	145757144	C	T	Gm43626	ENSMUST00000198575.1	upstream_gene_variant		34	0	0	24	7	22.5806
GAB2_mAML4	5	150495417	C	T	Fry	ENSMUST00000087204.8	intron_variant		27	0	0	22	13	37.1429
GAB2_mAML4	6	4101243	T	C			intergenic_variant		15	0	0	16	13	44.8276
GAB2_mAML4	6	12756284	A	T			intergenic_variant		23	0	0	23	13	36.1111
GAB2_mAML4	6	16376938	C	T			intergenic_variant		24	0	0	14	15	51.7241
GAB2_mAML4	6	20970379	C	T	Gm19102	ENSMUST00000201133.1	downstream_gene_variant		21	0	0	25	14	35.8974
GAB2_mAML4	6	21355890	G	A	Kcnd2	ENSMUST00000081542.5	intron_variant		33	0	0	21	20	48.7805
GAB2_mAML4	6	23876320	C	A		ENSMUSR00000696618	regulatory_region_variant		35	0	0	26	8	23.5294
GAB2_mAML4	6	34513655	C	A			intergenic_variant		24	0	0	24	21	46.6667
GAB2_mAML4	6	57031875	A	G	Vmn1r8	ENSMUST00000228690.1	upstream_gene_variant		27	1	3.57143	15	22	59.4595
GAB2_mAML4	6	59301671	G	T			intergenic_variant		21	0	0	16	12	42.8571
GAB2_mAML4	6	61039905	G	T	Gm43892	ENSMUST00000204373.1	downstream_gene_variant		33	0	0	20	13	39.3939
GAB2_mAML4	6	61530376	C	A	Ccser1	ENSMUST00000126214.7	intron_variant		24	0	0	23	14	37.8378
GAB2_mAML4	6	70089865	T	A			intergenic_variant		43	0	0	23	8	25.8065
GAB2_mAML4	6	75618169	C	T			intergenic_variant		25	0	0	32	17	34.6939
GAB2_mAML4	6	75648250	G	A			intergenic_variant		32	0	0	23	21	47.7273
GAB2_mAML4	6	89229161	GAAAGAAAGAAAGAAAA	G			intergenic_variant		44	0	0	30	8	21.0526
GAB2_mAML4	6	90901816	CCTCTCT	C	Ppp1r2-ps2	ENSMUST00000117103.1	upstream_gene_variant		38	0	0	26	8	23.5294
GAB2_mAML4	6	93428174	A	G			intergenic_variant		23	0	0	19	15	44.1176
GAB2_mAML4	6	98030182	T	C			intergenic_variant		31	0	0	18	18	50
GAB2_mAML4	6	100723327	G	A	Gxylt2	ENSMUST00000032157.8	intron_variant		41	0	0	22	12	35.2941
GAB2_mAML4	6	114215822	C	T	Slc6a11	ENSMUST00000032451.8	intron_variant		35	0	0	29	11	27.5
GAB2_mAML4	6	114525156	CTCTCTCTCTCTG	C			intergenic_variant		140	0	0	82	9	9.89011
GAB2_mAML4	6	114525170	C	G			intergenic_variant		143	1	0.694444	77	10	11.4943
GAB2_mAML4	6	120642713	T	A			intergenic_variant		16	0	0	10	9	47.3684
GAB2_mAML4	6	126258190	A	G			intergenic_variant		14	0	0	18	12	40
GAB2_mAML4	6	127394946	T	TTTA			intergenic_variant		36	0	0	36	9	20
GAB2_mAML4	6	128304339	TGTTGTTG	T	Tead4	ENSMUST00000006311.12	upstream_gene_variant		20	0	0	24	13	35.1351
GAB2_mAML4	6	130891111	G	A	Gm33962	ENSMUST00000182643.3	upstream_gene_variant		51	0	0	65	11	14.4737
GAB2_mAML4	6	130952081	A	T	Gm44828	ENSMUST00000203745.1	downstream_gene_variant		25	0	0	32	12	27.2727
GAB2_mAML4	6	133533579	A	C	Gm5885	ENSMUST00000178578.3	downstream_gene_variant		28	0	0	31	17	35.4167
GAB2_mAML4	6	136175055	G	T	Grin2b	ENSMUST00000053880.12	upstream_gene_variant		38	0	0	28	16	36.3636
GAB2_mAML4	6	137676563	C	T			intergenic_variant		47	0	0	25	10	28.5714
GAB2_mAML4	6	137968767	G	C			intergenic_variant		37	0	0	20	20	50
GAB2_mAML4	6	138935868	C	T			intergenic_variant		23	0	0	28	13	31.7073
GAB2_mAML4	6	144868165	C	T		ENSMUSR00000710359	regulatory_region_variant		37	0	0	18	10	35.7143
GAB2_mAML4	7	11689089	G	A	Gm18850	ENSMUST00000211578.1	upstream_gene_variant		32	2	5.88235	22	35	61.4035
GAB2_mAML4	7	18067073	G	T	Ceacam12	ENSMUST00000032520.8	intron_variant		48	0	0	29	14	32.5581
GAB2_mAML4	7	21103826	C	T			intergenic_variant		27	0	0	22	8	26.6667
GAB2_mAML4	7	22836034	C	G			intergenic_variant		65	0	0	78	11	12.3596
GAB2_mAML4	7	36339586	G	A			intergenic_variant		37	1	2.63158	20	30	60
GAB2_mAML4	7	41583980	T	C			intergenic_variant		14	0	0	10	14	58.3333
GAB2_mAML4	7	56674334	C	A			intergenic_variant		47	0	0	34	21	38.1818
GAB2_mAML4	7	64771006	CTTTTTTT	C	Fam189a1	ENSMUST00000119118.7	intron_variant		26	0	0	14	13	48.1481
GAB2_mAML4	7	70371783	C	T	Gm28258	ENSMUST00000189033.1	downstream_gene_variant		33	0	0	24	25	51.0204
GAB2_mAML4	7	70397148	C	T	B130024G19Rik	ENSMUST00000190320.1	intron_variant&non_coding_transcript_variant		29	0	0	18	44	70.9677
GAB2_mAML4	7	76507337	T	A	Agbl1	ENSMUST00000156166.7	intron_variant		24	0	0	28	25	47.1698
GAB2_mAML4	7	76866526	C	T	Agbl1	ENSMUST00000156166.7	intron_variant		38	2	5	17	28	62.2222
GAB2_mAML4	7	83023958	GAA	G			intergenic_variant		13	0	0	12	16	57.1429
GAB2_mAML4	7	86608879	G	T			intergenic_variant		26	0	0	24	12	33.3333
GAB2_mAML4	7	91733678	G	A	Dlg2	ENSMUST00000107196.9	intron_variant		30	0	0	34	15	30.6122
GAB2_mAML4	7	94902033	G	A			intergenic_variant		36	0	0	16	23	58.9744
GAB2_mAML4	7	97299182	T	A	Gab2	ENSMUST00000004622.6	synonymous_variant	T326	38	0	0	53	22	29.3333
GAB2_mAML4	7	102422652	C	T	Stim1	ENSMUST00000033289.5	intron_variant		24	1	4	27	22	44.898
GAB2_mAML4	7	104393035	G	A	Trim30c	ENSMUST00000106828.2	intron_variant		20	0	0	23	32	58.1818
GAB2_mAML4	7	105274111	T	G	Olfr687	ENSMUST00000218046.1	intron_variant&non_coding_transcript_variant		23	0	0	38	16	29.6296
GAB2_mAML4	7	107194840	G	A	Nlrp14	ENSMUST00000084763.4	intron_variant		22	0	0	42	15	26.3158
GAB2_mAML4	7	113437161	G	T			intergenic_variant		26	0	0	44	14	24.1379
GAB2_mAML4	7	117701321	C	G			intergenic_variant		29	1	3.33333	31	20	39.2157
GAB2_mAML4	7	121624495	G	GGGAAAA			intergenic_variant		31	0	0	19	14	42.4242
GAB2_mAML4	7	121634760	A	T			intergenic_variant		32	0	0	27	15	35.7143
GAB2_mAML4	7	123637651	A	T			intergenic_variant		45	0	0	36	11	23.4043
GAB2_mAML4	7	134814947	T	C	Dock1	ENSMUST00000084488.4	intron_variant		37	0	0	43	9	17.3077
GAB2_mAML4	7	140399034	C	T	Olfr531	ENSMUST00000217167.1	downstream_gene_variant		37	0	0	50	20	28.5714
GAB2_mAML4	8	16019579	A	G	Csmd1	ENSMUST00000082104.6	intron_variant		31	0	0	28	13	31.7073
GAB2_mAML4	8	16818964	C	T	Csmd1	ENSMUST00000082104.6	intron_variant		27	1	3.57143	16	13	44.8276
GAB2_mAML4	8	17284954	G	T	Csmd1	ENSMUST00000082104.6	intron_variant		39	0	0	21	11	34.375
GAB2_mAML4	8	38068606	T	C	Sgcz	ENSMUST00000118896.1	intron_variant		22	0	0	16	10	38.4615
GAB2_mAML4	8	38749069	T	A			intergenic_variant		41	0	0	28	16	36.3636
GAB2_mAML4	8	46381989	C	T	Gm45253	ENSMUST00000210694.1	intron_variant&non_coding_transcript_variant		36	0	0	14	11	44
GAB2_mAML4	8	47185313	G	T	Stox2	ENSMUST00000079195.5	3_prime_UTR_variant		24	0	0	24	15	38.4615
GAB2_mAML4	8	48992025	A	T			intergenic_variant		23	0	0	16	14	46.6667
GAB2_mAML4	8	49215343	C	A			intergenic_variant		28	0	0	21	15	41.6667
GAB2_mAML4	8	55010451	G	A	Gpm6a	ENSMUST00000033915.8	intron_variant		40	0	0	19	17	47.2222
GAB2_mAML4	8	55838547	C	T			intergenic_variant		34	0	0	16	8	33.3333
GAB2_mAML4	8	58407021	G	A	Galntl6	ENSMUST00000204128.2	intron_variant		37	0	0	40	9	18.3673
GAB2_mAML4	8	60081911	G	C	Gm26164	ENSMUST00000083793.1	downstream_gene_variant		37	0	0	14	14	50
GAB2_mAML4	8	62146162	A	G			intergenic_variant		22	0	0	20	14	41.1765
GAB2_mAML4	8	65104441	A	T	BC030870	ENSMUST00000098713.4	intron_variant		31	0	0	18	7	28
GAB2_mAML4	8	67268188	G	T			intergenic_variant		31	0	0	20	8	28.5714
GAB2_mAML4	8	78302661	C	T	Ttc29	ENSMUST00000049395.14	intron_variant		43	0	0	23	10	30.303
GAB2_mAML4	8	82677508	C	T			intergenic_variant		25	0	0	13	10	43.4783
GAB2_mAML4	8	87212036	T	G	Gm27169	ENSMUST00000183344.1	intron_variant&non_coding_transcript_variant		13	0	0	13	9	40.9091
GAB2_mAML4	8	91426923	A	C	Fto	ENSMUST00000069718.14	intron_variant		31	0	0	31	15	32.6087
GAB2_mAML4	8	94837151	A	G	Ciapin1	ENSMUST00000162538.8	intron_variant		39	0	0	29	17	36.9565
GAB2_mAML4	8	100022332	TG	T			intergenic_variant		39	0	0	30	18	37.5
GAB2_mAML4	8	100743281	C	A			intergenic_variant		26	0	0	26	13	33.3333
GAB2_mAML4	8	101272621	G	A			intergenic_variant		32	0	0	25	23	47.9167
GAB2_mAML4	8	103032298	C	A			intergenic_variant		18	0	0	15	11	42.3077
GAB2_mAML4	8	103138648	C	T	Gm45391	ENSMUST00000211563.1	intron_variant&non_coding_transcript_variant		41	0	0	22	10	31.25
GAB2_mAML4	8	113061999	G	T			intergenic_variant		29	0	0	28	19	40.4255
GAB2_mAML4	8	115444450	C	A			intergenic_variant		23	0	0	17	11	39.2857
GAB2_mAML4	9	4229147	G	A	Gm45860	ENSMUST00000212700.1	upstream_gene_variant		30	0	0	25	10	28.5714
GAB2_mAML4	9	6186985	C	T	Pdgfd	ENSMUST00000168039.7	intron_variant		19	0	0	33	18	35.2941
GAB2_mAML4	9	9008012	C	T	Arhgap42	ENSMUST00000093893.11	missense_variant	R570Q	49	0	0	16	15	48.3871
GAB2_mAML4	9	10992867	T	C			intergenic_variant		27	0	0	23	9	28.125
GAB2_mAML4	9	22308417	A	T	Zfp810	ENSMUST00000086278.6	upstream_gene_variant		44	0	0	25	20	44.4444
GAB2_mAML4	9	27836827	G	T	Opcml	ENSMUST00000115243.8	intron_variant		39	0	0	27	14	34.1463
GAB2_mAML4	9	37787571	C	G			intergenic_variant		30	0	0	21	18	46.1538
GAB2_mAML4	9	67335347	T	A	Tln2	ENSMUST00000040025.13	intron_variant		23	0	0	15	12	44.4444
GAB2_mAML4	9	69917736	C	T			intergenic_variant		31	1	3.125	20	13	39.3939
GAB2_mAML4	9	79805047	G	A	4930429F24Rik	ENSMUST00000151676.1	downstream_gene_variant		24	1	4	22	16	42.1053
GAB2_mAML4	9	96493512	T	C	Gm28729	ENSMUST00000190704.2	intron_variant		34	0	0	16	19	54.2857
GAB2_mAML4	9	107651087	C	T	Slc38a3	ENSMUST00000167868.7	3_prime_UTR_variant		37	0	0	22	12	35.2941
GAB2_mAML4	GL456211.1	129729	G	A		ENSMUSR00000758598	regulatory_region_variant		88	0	0	69	12	14.8148
GAB2_mAML4	GL456212.1	99280	AC	A			intergenic_variant		122	2	1.6129	158	30	15.9574
GAB2_mAML4	GL456370.1	12330	C	G		ENSMUSR00000284930	regulatory_region_variant		15	0	0	110	48	30.3797
GAB2_mAML4	GL456370.1	13373	G	A		ENSMUSR00000284930	regulatory_region_variant		26	0	0	124	61	32.973
GAB2_mAML4	JH584299.1	304541	A	G			intergenic_variant		28	0	0	20	20	50
GAB2_mAML4	X	16097595	G	A			intergenic_variant		15	0	0	6	12	66.6667
GAB2_mAML4	X	20137077	T	C	Slc9a7	ENSMUST00000072451.10	intron_variant		13	0	0	4	8	66.6667
GAB2_mAML4	X	31230637	C	T			intergenic_variant		62	0	0	48	9	15.7895
GAB2_mAML4	X	32099392	G	A			intergenic_variant		76	0	0	73	12	14.1176
GAB2_mAML4	X	37121083	TTTTTTTG	T			intergenic_variant		13	0	0	11	10	47.619
GAB2_mAML4	X	55677378	A	G			intergenic_variant		14	0	0	5	15	75
GAB2_mAML4	X	63458100	G	A			intergenic_variant		14	0	0	10	20	66.6667
GAB2_mAML4	X	70970021	AAAGGAAGG	A			intergenic_variant		15	0	0	8	7	46.6667
GAB2_mAML4	X	72877835	T	C		ENSMUSR00000761370	regulatory_region_variant		22	1	4.34783	24	20	45.4545
GAB2_mAML4	X	81050990	G	A			intergenic_variant		14	0	0	3	14	82.3529
GAB2_mAML4	X	81755736	G	A			intergenic_variant		16	0	0	5	17	77.2727
GAB2_mAML4	X	87977371	A	G	Il1rapl1	ENSMUST00000113966.7	intron_variant		15	0	0	5	24	82.7586
GAB2_mAML4	X	116891642	T	G	Gm16373	ENSMUST00000129517.1	downstream_gene_variant		8	0	0	5	12	70.5882
GAB2_mAML4	X	127924900	C	T			intergenic_variant		13	0	0	3	17	85
GAB2_mAML4	X	130454031	G	T	Diaph2	ENSMUST00000037854.14	intron_variant		10	0	0	1	17	94.4444
GAB2_mAML4	X	132367307	G	A			intergenic_variant		14	0	0	7	12	63.1579
GAB2_mAML4	X	146031619	G	C			intergenic_variant		11	0	0	3	12	80
GAB2_mAML4	X	166957039	T	A	Gm44376	ENSMUST00000197570.1	upstream_gene_variant		23	0	0	3	13	81.25
GAB2_mAML4	Y	68091786	T	C			intergenic_variant		23	0	0	8	10	55.5556
GAB2_mAML4	Y	89018045	G	T			intergenic_variant		10	0	0	6	10	62.5
GAB2_mAML5	1	6415171	C	A			intergenic_variant		23	0	0	15	11	42.3077
GAB2_mAML5	1	10657436	G	A	Cpa6	ENSMUST00000035577.6	intron_variant		43	0	0	13	11	45.8333
GAB2_mAML5	1	24802543	C	A			intergenic_variant		55	0	0	50	11	18.0328
GAB2_mAML5	1	25794343	G	A	Adgrb3	ENSMUST00000151309.7	intron_variant		30	0	0	21	8	27.5862
GAB2_mAML5	1	25836160	C	T	Gm9884	ENSMUST00000194343.1	downstream_gene_variant		20	0	0	22	15	40.5405
GAB2_mAML5	1	46522281	C	T	Dnah7c	ENSMUST00000189749.6	intron_variant		32	0	0	15	17	53.125
GAB2_mAML5	1	71702908	G	T			intergenic_variant		40	0	0	15	12	44.4444
GAB2_mAML5	1	72293753	A	C	Tmem169	ENSMUST00000027380.11	intron_variant		44	0	0	21	8	27.5862
GAB2_mAML5	1	75454226	A	T	Asic4	ENSMUST00000037708.9	intron_variant		36	1	2.7027	7	11	61.1111
GAB2_mAML5	1	83161808	C	A	Daw1	ENSMUST00000065436.9	intron_variant		33	0	0	23	10	30.303
GAB2_mAML5	1	83517176	C	T			intergenic_variant		33	0	0	11	7	38.8889
GAB2_mAML5	1	85338042	T	G	Gm16025	ENSMUST00000161923.1	intron_variant&non_coding_transcript_variant		77	2	2.53165	52	14	21.2121
GAB2_mAML5	1	85621259	G	A	Sp140	ENSMUST00000080204.10	intron_variant		117	1	0.847458	80	17	17.5258
GAB2_mAML5	1	88255082	C	T	Mroh2a	ENSMUST00000113130.7	splice_region_variant&intron_variant		221	0	0	168	10	5.61798
GAB2_mAML5	1	170424970	G	A	Nos1ap	ENSMUST00000160456.7	intron_variant		49	1	2	15	7	31.8182
GAB2_mAML5	1	181443639	A	T	Cnih3	ENSMUST00000161880.7	intron_variant		33	0	0	12	5	29.4118
GAB2_mAML5	1	182762839	T	TTTG	Susd4	ENSMUST00000085724.4	upstream_gene_variant		39	0	0	23	14	37.8378
GAB2_mAML5	1	183577520	G	T			intergenic_variant		40	0	0	37	15	28.8462
GAB2_mAML5	1	184761455	C	A			intergenic_variant		17	0	0	6	7	53.8462
GAB2_mAML5	1	187720793	C	T	Esrrg	ENSMUST00000110939.7	intron_variant		25	0	0	25	13	34.2105
GAB2_mAML5	10	33534220	C	G	Clvs2	ENSMUST00000019920.12	intron_variant		37	0	0	19	14	42.4242
GAB2_mAML5	10	33751296	C	A			intergenic_variant		34	0	0	27	10	27.027
GAB2_mAML5	10	85992139	A	T	Bpifc	ENSMUST00000061699.11	intron_variant		30	1	3.22581	9	8	47.0588
GAB2_mAML5	10	86982094	G	A	Stab2	ENSMUST00000035288.16	intron_variant		34	0	0	23	18	43.9024
GAB2_mAML5	10	88797629	T	A	Utp20	ENSMUST00000004470.8	intron_variant		40	0	0	14	18	56.25
GAB2_mAML5	10	97389255	A	T			intergenic_variant		38	0	0	13	11	45.8333
GAB2_mAML5	10	102639213	G	C			intergenic_variant		24	0	0	17	7	29.1667
GAB2_mAML5	10	105968811	C	A			intergenic_variant		29	0	0	18	14	43.75
GAB2_mAML5	10	125834876	T	C			intergenic_variant		28	0	0	25	14	35.8974
GAB2_mAML5	11	10644953	C	A			intergenic_variant		46	0	0	29	8	21.6216
GAB2_mAML5	11	37937117	T	A			intergenic_variant		30	0	0	28	8	22.2222
GAB2_mAML5	11	54177332	G	T	4933405E24Rik	ENSMUST00000131019.1	downstream_gene_variant		24	1	4	6	12	66.6667
GAB2_mAML5	11	73407159	G	A	Olfr75-ps1	ENSMUST00000144832.3	splice_region_variant&intron_variant&non_coding_transcript_variant		42	0	0	21	8	27.5862
GAB2_mAML5	11	79559548	CAAAA	C	Nf1	ENSMUST00000071325.8	frameshift_variant	TK2536-2537X	29	0	0	28	11	28.2051
GAB2_mAML5	11	81227247	G	A	Asic2	ENSMUST00000066197.6	intron_variant		53	0	0	25	11	30.5556
GAB2_mAML5	11	97542745	C	A	Srcin1	ENSMUST00000107596.8	intron_variant		32	0	0	26	20	43.4783
GAB2_mAML5	11	98876180	T	C	Wipf2	ENSMUST00000037480.8	intron_variant		31	0	0	12	9	42.8571
GAB2_mAML5	11	113971380	G	A	Sdk2	ENSMUST00000041627.13	intron_variant		45	0	0	28	12	30
GAB2_mAML5	12	5928165	A	T	Gm32442	ENSMUST00000219102.1	intron_variant&non_coding_transcript_variant		37	0	0	19	14	42.4242
GAB2_mAML5	12	16242756	C	T	Gm48606	ENSMUST00000222537.1	intron_variant&non_coding_transcript_variant		27	0	0	21	9	30
GAB2_mAML5	12	20662098	G	C	Gm48693	ENSMUST00000223281.1	intron_variant&non_coding_transcript_variant		47	0	0	32	9	21.9512
GAB2_mAML5	12	29144529	T	C	Gm31333	ENSMUST00000222225.1	intron_variant&non_coding_transcript_variant		33	0	0	13	6	31.5789
GAB2_mAML5	12	42748800	C	G			intergenic_variant		25	0	0	19	9	32.1429
GAB2_mAML5	12	51101004	G	A		ENSMUSR00000533158	regulatory_region_variant		36	0	0	32	10	23.8095
GAB2_mAML5	12	66480076	A	T	Mdga2	ENSMUST00000222167.1	intron_variant		18	0	0	16	15	48.3871
GAB2_mAML5	12	92180720	A	G			intergenic_variant		41	0	0	16	12	42.8571
GAB2_mAML5	12	92270730	C	A		ENSMUSR00000538008	regulatory_region_variant		30	0	0	29	12	29.2683
GAB2_mAML5	12	98871134	C	A	Eml5	ENSMUST00000223282.1	intron_variant		29	0	0	23	7	23.3333
GAB2_mAML5	13	27208806	G	T			intergenic_variant		29	0	0	18	8	30.7692
GAB2_mAML5	13	39399512	T	C			intergenic_variant		51	0	0	26	7	21.2121
GAB2_mAML5	13	42079576	C	A	Hivep1	ENSMUST00000060148.5	intron_variant		28	0	0	12	5	29.4118
GAB2_mAML5	13	72366212	G	A	Gm47836	ENSMUST00000222760.1	downstream_gene_variant		41	0	0	23	14	37.8378
GAB2_mAML5	13	78945145	G	T			intergenic_variant		36	0	0	13	7	35
GAB2_mAML5	13	87908329	C	T			intergenic_variant		11	0	0	6	10	62.5
GAB2_mAML5	13	89262664	C	A	Edil3	ENSMUST00000081769.12	intron_variant		23	0	0	18	8	30.7692
GAB2_mAML5	13	109649402	C	T	Pde4d	ENSMUST00000122041.7	intron_variant		24	0	0	7	5	41.6667
GAB2_mAML5	14	32269194	C	T	Parg	ENSMUST00000022470.14	intron_variant		29	0	0	21	12	36.3636
GAB2_mAML5	14	42993762	C	A	Gm8082	ENSMUST00000165349.1	upstream_gene_variant		56	0	0	31	14	31.1111
GAB2_mAML5	14	81531985	G	A			intergenic_variant		29	0	0	15	13	46.4286
GAB2_mAML5	14	86222745	C	T			intergenic_variant		31	0	0	23	9	28.125
GAB2_mAML5	14	92060476	A	C			intergenic_variant		20	0	0	14	11	44
GAB2_mAML5	14	95052068	A	G			intergenic_variant		44	0	0	18	6	25
GAB2_mAML5	14	99368566	T	A	Gm49218	ENSMUST00000227310.1	upstream_gene_variant		28	0	0	20	7	25.9259
GAB2_mAML5	14	111456815	C	T			intergenic_variant		29	0	0	15	13	46.4286
GAB2_mAML5	15	15889468	A	G			intergenic_variant		25	0	0	25	11	30.5556
GAB2_mAML5	15	71697078	G	A	Fam135b	ENSMUST00000022953.9	intron_variant		31	0	0	20	11	35.4839
GAB2_mAML5	16	52527263	C	T			intergenic_variant		35	0	0	11	10	47.619
GAB2_mAML5	16	73153318	C	T	4930500H12Rik	ENSMUST00000232248.1	intron_variant&non_coding_transcript_variant		24	0	0	11	18	62.069
GAB2_mAML5	16	76298616	A	C	Nrip1	ENSMUST00000121927.7	intron_variant		29	0	0	11	10	47.619
GAB2_mAML5	16	91377838	AAC	A	Ifnar2	ENSMUST00000023693.13	intron_variant		39	0	0	19	6	24
GAB2_mAML5	17	4783538	C	A			intergenic_variant		27	0	0	21	8	27.5862
GAB2_mAML5	17	4851913	C	T	4930579D07Rik	ENSMUST00000232083.1	non_coding_transcript_exon_variant		43	0	0	40	16	28.5714
GAB2_mAML5	17	15940542	C	T			intergenic_variant		26	0	0	26	10	27.7778
GAB2_mAML5	17	35984750	G	A	Gnl1	ENSMUST00000087200.3	intron_variant		18	0	0	9	6	40
GAB2_mAML5	17	65424894	C	G	Tmem232	ENSMUST00000062161.6	intron_variant		36	0	0	24	9	27.2727
GAB2_mAML5	17	71907723	C	G	Alk	ENSMUST00000086639.5	intron_variant		36	0	0	15	8	34.7826
GAB2_mAML5	17	74885737	G	A			intergenic_variant		45	0	0	27	6	18.1818
GAB2_mAML5	17	76525698	G	A			intergenic_variant		31	0	0	16	7	30.4348
GAB2_mAML5	17	86880525	G	A		ENSMUSR00000128975	regulatory_region_variant		49	0	0	14	14	50
GAB2_mAML5	17	88085567	C	T			intergenic_variant		28	0	0	16	14	46.6667
GAB2_mAML5	17	88771927	T	C	Lhcgr	ENSMUST00000024916.6	intron_variant		38	0	0	21	14	40
GAB2_mAML5	18	11454288	A	G			intergenic_variant		43	0	0	30	13	30.2326
GAB2_mAML5	18	18443463	C	T			intergenic_variant		37	0	0	13	17	56.6667
GAB2_mAML5	18	30849351	A	G			intergenic_variant		29	0	0	24	10	29.4118
GAB2_mAML5	18	38362456	AC	A	AC134576.3	ENSMUST00000235767.1	upstream_gene_variant		29	1	3.33333	20	11	35.4839
GAB2_mAML5	18	81377908	C	G			intergenic_variant		41	0	0	19	9	32.1429
GAB2_mAML5	2	6942813	T	G	Gm37340	ENSMUST00000193124.1	intron_variant&non_coding_transcript_variant		36	0	0	20	10	33.3333
GAB2_mAML5	2	15426453	G	T			intergenic_variant		27	0	0	16	7	30.4348
GAB2_mAML5	2	29946218	C	T	Gle1	ENSMUST00000019859.8	intron_variant		42	0	0	23	8	25.8065
GAB2_mAML5	2	31415148	C	T	Hmcn2	ENSMUST00000113532.8	intron_variant		45	0	0	34	11	24.4444
GAB2_mAML5	2	39494690	G	T			intergenic_variant		42	0	0	25	6	19.3548
GAB2_mAML5	2	56717980	C	A			intergenic_variant		38	0	0	12	18	60
GAB2_mAML5	2	81990390	G	A		ENSMUSR00000158136	regulatory_region_variant		41	0	0	16	13	44.8276
GAB2_mAML5	2	82318513	A	C			intergenic_variant		18	0	0	12	17	58.6207
GAB2_mAML5	2	85674674	T	G	Olfr1006	ENSMUST00000216084.1	missense_variant	H159P	27	0	0	15	8	34.7826
GAB2_mAML5	2	92416838	G	A	Cry2	ENSMUST00000090559.11	intron_variant		42	0	0	25	15	37.5
GAB2_mAML5	2	96523251	A	T	Lrrc4c	ENSMUST00000135431.7	intron_variant		20	0	0	16	8	33.3333
GAB2_mAML5	2	97826672	A	G			intergenic_variant		19	0	0	17	12	41.3793
GAB2_mAML5	2	111223169	C	A	4930430A15Rik	ENSMUST00000028577.2	intron_variant		36	0	0	29	11	27.5
GAB2_mAML5	2	115822594	G	A			intergenic_variant		35	0	0	28	8	22.2222
GAB2_mAML5	2	146398298	A	C	Ralgapa2	ENSMUST00000109986.8	intron_variant		36	0	0	29	9	23.6842
GAB2_mAML5	2	149050353	C	CT			intergenic_variant		47	0	0	29	6	17.1429
GAB2_mAML5	2	160683843	G	A	Top1	ENSMUST00000109468.2	intron_variant		43	0	0	23	8	25.8065
GAB2_mAML5	2	172148393	G	T			intergenic_variant		48	0	0	25	6	19.3548
GAB2_mAML5	3	13378857	T	C			intergenic_variant		30	0	0	23	8	25.8065
GAB2_mAML5	3	20457227	T	C			intergenic_variant		26	0	0	21	10	32.2581
GAB2_mAML5	3	41780384	T	C	Gm37268	ENSMUST00000192254.1	downstream_gene_variant		41	0	0	24	7	22.5806
GAB2_mAML5	3	43251370	G	A	Gm9723	ENSMUST00000192100.1	downstream_gene_variant		30	0	0	12	10	45.4545
GAB2_mAML5	3	53636388	G	T	Frem2	ENSMUST00000091137.5	intron_variant		28	0	0	22	11	33.3333
GAB2_mAML5	3	53908910	G	A			intergenic_variant		27	0	0	20	12	37.5
GAB2_mAML5	3	68775843	T	C			intergenic_variant		46	0	0	19	8	29.6296
GAB2_mAML5	3	80061187	G	A	A330069K06Rik	ENSMUST00000194077.1	intron_variant&non_coding_transcript_variant		30	0	0	12	21	63.6364
GAB2_mAML5	3	87432540	C	T	Fcrl5	ENSMUST00000194102.5	upstream_gene_variant		32	0	0	20	9	31.0345
GAB2_mAML5	3	91483954	T	G			intergenic_variant		29	0	0	24	15	38.4615
GAB2_mAML5	3	91698759	T	C			intergenic_variant		35	0	0	14	17	54.8387
GAB2_mAML5	3	92997813	C	G	Lce3f	ENSMUST00000090863.4	downstream_gene_variant		21	0	0	19	10	34.4828
GAB2_mAML5	3	99323250	T	C	Tbx15	ENSMUST00000029462.9	intron_variant		31	0	0	23	7	23.3333
GAB2_mAML5	3	103836621	C	T	Bcl2l15	ENSMUST00000062945.11	intron_variant		33	0	0	22	7	24.1379
GAB2_mAML5	3	113127572	G	T			intergenic_variant		42	0	0	11	8	42.1053
GAB2_mAML5	3	128608774	C	A	Gm43824	ENSMUST00000199042.1	upstream_gene_variant		28	0	0	23	12	34.2857
GAB2_mAML5	3	132323782	A	T			intergenic_variant		27	0	0	11	8	42.1053
GAB2_mAML5	3	146936085	T	C	Ttll7	ENSMUST00000037942.10	intron_variant		48	0	0	29	6	17.1429
GAB2_mAML5	3	154082223	T	G	Slc44a5	ENSMUST00000089948.5	intron_variant		43	0	0	15	17	53.125
GAB2_mAML5	3	154503914	G	T			intergenic_variant		36	0	0	21	6	22.2222
GAB2_mAML5	4	55803548	C	A			intergenic_variant		22	0	0	3	8	72.7273
GAB2_mAML5	4	66894664	T	G	Tlr4	ENSMUST00000107365.2	intron_variant		35	0	0	23	9	28.125
GAB2_mAML5	4	73867656	G	T	Gm11758	ENSMUST00000107327.7	downstream_gene_variant		38	0	0	15	9	37.5
GAB2_mAML5	4	80246475	T	A			intergenic_variant		36	0	0	18	12	40
GAB2_mAML5	4	98858689	G	A	Gm12851	ENSMUST00000117920.1	downstream_gene_variant		44	0	0	16	12	42.8571
GAB2_mAML5	4	146604281	G	A	Gm26573	ENSMUST00000181199.1	intron_variant&non_coding_transcript_variant		82	0	0	67	8	10.6667
GAB2_mAML5	4	146748709	T	TTTA	Gm26573	ENSMUST00000181199.1	intron_variant&non_coding_transcript_variant		80	2	2.43902	67	18	21.1765
GAB2_mAML5	4	146905303	C	A	Gm21411	ENSMUST00000049821.3	intron_variant		57	0	0	52	8	13.3333
GAB2_mAML5	4	147736503	C	T	Gm13136	ENSMUST00000121031.1	non_coding_transcript_exon_variant		58	0	0	34	6	15
GAB2_mAML5	4	148235128	A	T		ENSMUSR00000673394	regulatory_region_variant		28	0	0	15	11	42.3077
GAB2_mAML5	4	153294732	G	A			intergenic_variant		42	0	0	20	10	33.3333
GAB2_mAML5	5	3315350	A	T			intergenic_variant		32	0	0	18	8	30.7692
GAB2_mAML5	5	12375591	A	G			intergenic_variant		30	1	3.22581	19	14	42.4242
GAB2_mAML5	5	15555595	T	G	Gm30613	ENSMUST00000197277.1	intron_variant&non_coding_transcript_variant		144	2	1.36986	142	18	11.25
GAB2_mAML5	5	30061080	C	T	Tyms	ENSMUST00000026846.10	synonymous_variant	E280	43	0	0	20	7	25.9259
GAB2_mAML5	5	39822248	A	G			intergenic_variant		23	0	0	17	10	37.037
GAB2_mAML5	5	39822249	A	T			intergenic_variant		23	0	0	18	11	37.931
GAB2_mAML5	5	48287526	G	A	Slit2	ENSMUST00000174421.7	intron_variant		21	0	0	21	9	30
GAB2_mAML5	5	56039235	C	T			intergenic_variant		24	0	0	13	6	31.5789
GAB2_mAML5	5	103777224	T	A	Aff1	ENSMUST00000031256.5	intron_variant		31	0	0	21	12	36.3636
GAB2_mAML5	5	135077302	C	T	Vps37d	ENSMUST00000067935.10	intron_variant		26	0	0	13	16	55.1724
GAB2_mAML5	6	7570298	G	A	Tac1	ENSMUST00000184481.1	downstream_gene_variant		24	0	0	20	15	42.8571
GAB2_mAML5	6	8973828	G	A	Nxph1	ENSMUST00000160300.1	intron_variant		25	0	0	17	8	32
GAB2_mAML5	6	11148689	G	A			intergenic_variant		31	0	0	30	9	23.0769
GAB2_mAML5	6	14560672	T	A			intergenic_variant		30	0	0	28	9	24.3243
GAB2_mAML5	6	21737899	T	C			intergenic_variant		29	0	0	26	11	29.7297
GAB2_mAML5	6	29941704	C	T	Strip2	ENSMUST00000046028.11	intron_variant		36	0	0	15	18	54.5455
GAB2_mAML5	6	46434078	C	G	Cntnap2	ENSMUST00000114641.7	intron_variant		18	0	0	15	10	40
GAB2_mAML5	6	63901572	A	G	Grid2	ENSMUST00000095852.4	intron_variant		26	1	3.7037	13	15	53.5714
GAB2_mAML5	6	70268523	A	C	Gm8836	ENSMUST00000198196.1	downstream_gene_variant		26	0	0	20	10	33.3333
GAB2_mAML5	6	77145680	A	G	Ctnna2	ENSMUST00000159626.7	intron_variant		24	0	0	19	13	40.625
GAB2_mAML5	6	79628940	C	T			intergenic_variant		69	0	0	55	12	17.9104
GAB2_mAML5	6	84643523	C	T	Exoc6b	ENSMUST00000160197.5	intron_variant		31	0	0	24	11	31.4286
GAB2_mAML5	6	86808827	ACACACACACAGACACACACACACACACC	A			intergenic_variant		33	0	0	21	7	25
GAB2_mAML5	6	94531016	C	T	Slc25a26	ENSMUST00000061118.10	intron_variant		31	0	0	19	13	40.625
GAB2_mAML5	6	106796047	A	G	Crbn	ENSMUST00000113239.9	intron_variant		28	0	0	13	6	31.5789
GAB2_mAML5	6	122252674	T	TACATAC	Mug-ps1	ENSMUST00000186891.6	downstream_gene_variant		15	0	0	12	11	47.8261
GAB2_mAML5	6	130952081	A	T	Gm44828	ENSMUST00000203745.1	downstream_gene_variant		25	0	0	28	10	26.3158
GAB2_mAML5	6	134470923	A	G	Lrp6	ENSMUST00000032322.14	intron_variant		31	0	0	19	8	29.6296
GAB2_mAML5	6	142075403	C	A			intergenic_variant		23	0	0	17	8	32
GAB2_mAML5	7	20801012	G	A			intergenic_variant		28	0	0	31	14	31.1111
GAB2_mAML5	7	34088622	G	C			intergenic_variant		34	0	0	28	10	26.3158
GAB2_mAML5	7	75506765	C	T	Akap13	ENSMUST00000166315.6	intron_variant		33	0	0	39	12	23.5294
GAB2_mAML5	7	83310454	C	A			intergenic_variant		39	0	0	25	7	21.875
GAB2_mAML5	7	85336990	G	C	Vmn2r-ps69	ENSMUST00000173382.1	intron_variant&non_coding_transcript_variant		33	0	0	21	15	41.6667
GAB2_mAML5	7	97299182	T	A	Gab2	ENSMUST00000004622.6	synonymous_variant	T326	38	0	0	46	34	42.5
GAB2_mAML5	7	103322877	G	T	Olfr598	ENSMUST00000214765.2	upstream_gene_variant		22	0	0	35	12	25.5319
GAB2_mAML5	7	116614250	G	T			intergenic_variant		24	0	0	15	12	44.4444
GAB2_mAML5	7	126136622	A	T	Xpo6	ENSMUST00000168189.7	intron_variant		24	0	0	17	14	45.1613
GAB2_mAML5	7	133282886	C	T			intergenic_variant		28	0	0	20	7	25.9259
GAB2_mAML5	8	19769234	G	T			intergenic_variant		58	0	0	64	9	12.3288
GAB2_mAML5	8	20344229	C	T	Gm15319	ENSMUST00000084046.5	intron_variant		161	0	0	123	11	8.20896
GAB2_mAML5	8	39989560	G	A			intergenic_variant		31	0	0	19	10	34.4828
GAB2_mAML5	8	43152127	G	A			intergenic_variant		44	0	0	18	14	43.75
GAB2_mAML5	8	59638548	C	T			intergenic_variant		38	0	0	28	7	20
GAB2_mAML5	8	67528704	G	C	Nat3	ENSMUST00000070514.3	intron_variant		36	0	0	26	10	27.7778
GAB2_mAML5	8	86250031	C	T			intergenic_variant		43	0	0	37	8	17.7778
GAB2_mAML5	8	96645436	C	T			intergenic_variant		26	0	0	26	10	27.7778
GAB2_mAML5	8	96867601	T	A			intergenic_variant		32	0	0	10	10	50
GAB2_mAML5	8	100506283	C	A			intergenic_variant		13	0	0	19	12	38.7097
GAB2_mAML5	8	101114581	G	T			intergenic_variant		27	0	0	20	21	51.2195
GAB2_mAML5	8	102674597	C	T	Cdh11	ENSMUST00000075190.4	intron_variant		29	0	0	18	14	43.75
GAB2_mAML5	8	119721113	C	T	Atp2c2	ENSMUST00000095171.4	intron_variant		45	0	0	18	15	45.4545
GAB2_mAML5	9	3197613	T	C	4930433N12Rik	ENSMUST00000048921.12	intron_variant&non_coding_transcript_variant		31	0	0	24	7	22.5806
GAB2_mAML5	9	10394222	G	A	Cntn5	ENSMUST00000160216.7	intron_variant		30	0	0	24	8	25
GAB2_mAML5	9	39826304	G	T	Gm47219	ENSMUST00000215265.1	downstream_gene_variant		35	0	0	26	8	23.5294
GAB2_mAML5	9	65104510	T	G	Igdcc4	ENSMUST00000035499.4	intron_variant		33	0	0	19	8	29.6296
GAB2_mAML5	9	74220488	A	G	Wdr72	ENSMUST00000055879.8	intron_variant		37	0	0	24	7	22.5806
GAB2_mAML5	9	103297397	A	C	1300017J02Rik	ENSMUST00000142540.1	intron_variant		69	0	0	42	6	12.5
GAB2_mAML5	9	105455839	A	T	Atp2c1	ENSMUST00000085133.12	intron_variant		40	0	0	35	8	18.6047
GAB2_mAML5	GL456211.1	71443	A	AG	AC133103.7	ENSMUST00000179890.1	downstream_gene_variant		21	0	0	5	4	44.4444
GAB2_mAML5	GL456372.1	154	C	G			intergenic_variant		95	1	1.04167	75	14	15.7303
GAB2_mAML5	X	4532019	A	T			intergenic_variant		40	0	0	50	11	18.0328
GAB2_mAML5	X	31143783	C	A			intergenic_variant		73	1	1.35135	71	13	15.4762
GAB2_mAML5	X	31143794	A	T			intergenic_variant		73	1	1.35135	74	14	15.9091
GAB2_mAML5	X	65376445	C	G			intergenic_variant		14	0	0	6	9	60
GAB2_mAML5	X	72877835	T	C		ENSMUSR00000761370	regulatory_region_variant		22	1	4.34783	11	18	62.069
GAB2_mAML5	X	76898628	G	A			intergenic_variant		28	0	0	16	7	30.4348
GAB2_mAML5	X	82687447	T	G	Gm14739	ENSMUST00000120424.1	non_coding_transcript_exon_variant		19	0	0	7	6	46.1538
GAB2_mAML5	X	86461366	G	C			intergenic_variant		16	0	0	6	7	53.8462
GAB2_mAML5	X	86813275	C	A	Il1rapl1	ENSMUST00000113966.7	intron_variant		14	0	0	1	8	88.8889
GAB2_mAML5	X	88662437	T	C			intergenic_variant		15	0	0	5	7	58.3333
GAB2_mAML5	X	109516584	C	G			intergenic_variant		15	0	0	1	9	90
GAB2_mAML5	X	143557887	C	T	Pak3	ENSMUST00000033640.13	intron_variant		14	0	0	3	10	76.9231
GAB2_mAML5	X	146568477	G	A			intergenic_variant		10	0	0	6	9	60
GAB2_mAML5	X	147673255	A	C			intergenic_variant		60	0	0	93	15	13.8889
GAB2_mAML5	X	155524455	C	A			intergenic_variant		15	0	0	8	8	50
GAB2_mAML5	Y	8956736	G	A	Gm28097	ENSMUST00000187333.1	non_coding_transcript_exon_variant		20	0	0	7	5	41.6667
GAB2_mAML5	Y	20579325	G	A			intergenic_variant		12	0	0	6	6	50
GAB2_mAML6	1	5217404	C	A			intergenic_variant		30	0	0	8	4	33.3333
GAB2_mAML6	1	7541915	C	T			intergenic_variant		30	0	0	18	7	28
GAB2_mAML6	1	7883783	C	T			intergenic_variant		20	0	0	5	11	68.75
GAB2_mAML6	1	8300639	T	G			intergenic_variant		23	0	0	12	7	36.8421
GAB2_mAML6	1	11214555	A	G	Prex2	ENSMUST00000027056.11	intron_variant		16	0	0	12	8	40
GAB2_mAML6	1	11366071	A	G	Gm37410	ENSMUST00000193623.1	non_coding_transcript_exon_variant		18	0	0	19	13	40.625
GAB2_mAML6	1	13853724	T	C	Gm36947	ENSMUST00000194709.1	upstream_gene_variant		30	0	0	12	21	63.6364
GAB2_mAML6	1	14349023	G	T			intergenic_variant		27	0	0	8	4	33.3333
GAB2_mAML6	1	14759611	A	G	Msc	ENSMUST00000027062.6	upstream_gene_variant		21	0	0	6	4	40
GAB2_mAML6	1	18343436	T	C			intergenic_variant		30	0	0	12	7	36.8421
GAB2_mAML6	1	18972999	C	T	Gm24075	ENSMUST00000158175.1	upstream_gene_variant		15	0	0	6	5	45.4545
GAB2_mAML6	1	19478116	A	T			intergenic_variant		24	0	0	6	7	53.8462
GAB2_mAML6	1	23365317	C	T	Ogfrl1	ENSMUST00000027343.5	downstream_gene_variant		39	0	0	12	9	42.8571
GAB2_mAML6	1	25044474	T	C			intergenic_variant		27	0	0	11	10	47.619
GAB2_mAML6	1	25896091	C	T			intergenic_variant		22	0	0	11	7	38.8889
GAB2_mAML6	1	25944572	G	A			intergenic_variant		19	0	0	7	8	53.3333
GAB2_mAML6	1	27320916	C	A			intergenic_variant		25	0	0	8	5	38.4615
GAB2_mAML6	1	28107226	G	A			intergenic_variant		16	0	0	2	5	71.4286
GAB2_mAML6	1	28115213	G	A			intergenic_variant		18	0	0	13	11	45.8333
GAB2_mAML6	1	28161382	A	C			intergenic_variant		13	0	0	15	12	44.4444
GAB2_mAML6	1	28286131	A	C			intergenic_variant		29	0	0	6	8	57.1429
GAB2_mAML6	1	41683443	G	A			intergenic_variant		26	0	0	9	6	40
GAB2_mAML6	1	42180591	C	T	Gm8176	ENSMUST00000191297.1	upstream_gene_variant		15	0	0	6	10	62.5
GAB2_mAML6	1	42297501	G	T	Gm28175	ENSMUST00000209336.1	intron_variant&non_coding_transcript_variant		34	0	0	10	4	28.5714
GAB2_mAML6	1	46346328	G	C	Dnah7b	ENSMUST00000069293.8	intron_variant		24	0	0	11	9	45
GAB2_mAML6	1	53478204	G	A	Dnah7a	ENSMUST00000094964.6	intron_variant		21	0	0	6	8	57.1429
GAB2_mAML6	1	64924124	G	T	Plekhm3	ENSMUST00000097713.1	intron_variant		33	0	0	10	4	28.5714
GAB2_mAML6	1	68732367	C	A	Erbb4	ENSMUST00000121473.7	intron_variant		23	0	0	10	6	37.5
GAB2_mAML6	1	70956851	G	A			intergenic_variant		22	0	0	6	4	40
GAB2_mAML6	1	71819181	C	A			intergenic_variant		22	0	0	19	10	34.4828
GAB2_mAML6	1	82253790	T	G	Irs1	ENSMUST00000069799.2	intron_variant		28	0	0	12	8	40
GAB2_mAML6	1	83588684	G	T			intergenic_variant		34	0	0	8	4	33.3333
GAB2_mAML6	1	84071851	C	A	Pid1	ENSMUST00000168574.8	intron_variant		31	0	0	9	5	35.7143
GAB2_mAML6	1	85001099	C	G	C130026I21Rik	ENSMUST00000159114.1	intron_variant&non_coding_transcript_variant		18	0	0	19	12	38.7097
GAB2_mAML6	1	85085992	C	G	A530032D15Rik	ENSMUST00000160792.7	downstream_gene_variant		96	1	1.03093	86	15	14.8515
GAB2_mAML6	1	85114901	G	A	A530040E14Rik	ENSMUST00000162353.7	downstream_gene_variant		116	1	0.854701	84	12	12.5
GAB2_mAML6	1	85158819	C	T	Gm2619	ENSMUST00000166777.3	intron_variant&non_coding_transcript_variant		68	1	1.44928	53	13	19.697
GAB2_mAML6	1	85257058	G	C	C130026I21Rik	ENSMUST00000093506.11	intron_variant		146	3	2.01342	96	16	14.2857
GAB2_mAML6	1	85286302	A	T	Gm2619	ENSMUST00000166777.3	intron_variant&non_coding_transcript_variant		53	1	1.85185	40	16	28.5714
GAB2_mAML6	1	85453631	T	G		ENSMUSR00000483934	regulatory_region_variant		73	1	1.35135	73	18	19.7802
GAB2_mAML6	1	86787162	C	A	Dis3l2	ENSMUST00000168237.7	intron_variant		26	0	0	6	4	40
GAB2_mAML6	1	91272112	T	A	Ube2f	ENSMUST00000171165.7	intron_variant		10	0	0	4	7	63.6364
GAB2_mAML6	1	171025311	G	T	Fcgr4	ENSMUST00000078825.4	intron_variant		21	0	0	13	11	45.8333
GAB2_mAML6	1	174552853	T	G	Fmn2	ENSMUST00000030039.12	intron_variant		19	0	0	13	10	43.4783
GAB2_mAML6	1	175531088	C	T			intergenic_variant		13	0	0	4	11	73.3333
GAB2_mAML6	1	185699674	T	C			intergenic_variant		24	0	0	6	5	45.4545
GAB2_mAML6	1	186372165	C	T			intergenic_variant		22	0	0	16	8	33.3333
GAB2_mAML6	1	189553934	A	T			intergenic_variant		28	0	0	11	9	45
GAB2_mAML6	10	9379033	GC	G	Gm48749	ENSMUST00000214867.1	intron_variant&non_coding_transcript_variant		23	0	0	14	8	36.3636
GAB2_mAML6	10	9379035	C	A	Gm48749	ENSMUST00000214867.1	intron_variant&non_coding_transcript_variant		23	0	0	14	8	36.3636
GAB2_mAML6	10	28105748	T	G	Ptprk	ENSMUST00000166468.1	intron_variant		12	0	0	4	11	73.3333
GAB2_mAML6	10	28366007	C	T	Ptprk	ENSMUST00000166468.1	intron_variant		29	0	0	6	5	45.4545
GAB2_mAML6	10	32870940	A	C	Nkain2	ENSMUST00000191234.6	intron_variant		25	0	0	8	6	42.8571
GAB2_mAML6	10	36925202	C	G			intergenic_variant		19	0	0	13	7	35
GAB2_mAML6	10	38428397	G	A			intergenic_variant		24	0	0	7	10	58.8235
GAB2_mAML6	10	42789092	G	T	Sec63	ENSMUST00000019937.4	intron_variant		35	0	0	5	4	44.4444
GAB2_mAML6	10	45962943	A	C			intergenic_variant		26	0	0	5	9	64.2857
GAB2_mAML6	10	46183009	A	G			intergenic_variant		16	0	0	13	15	53.5714
GAB2_mAML6	10	46650614	G	A			intergenic_variant		20	0	0	20	16	44.4444
GAB2_mAML6	10	47423057	C	T			intergenic_variant		18	0	0	12	8	40
GAB2_mAML6	10	65684092	G	T			intergenic_variant		19	0	0	4	8	66.6667
GAB2_mAML6	10	70840659	C	T	Gm40689	ENSMUST00000218006.1	downstream_gene_variant		22	0	0	6	11	64.7059
GAB2_mAML6	10	74258378	G	A	Pcdh15	ENSMUST00000193361.5	intron_variant		22	0	0	18	9	33.3333
GAB2_mAML6	10	75590819	G	T	Ggt5	ENSMUST00000072217.8	intron_variant		25	0	0	7	4	36.3636
GAB2_mAML6	10	80172809	C	T	1600002K03Rik	ENSMUST00000041882.6	upstream_gene_variant		34	0	0	6	10	62.5
GAB2_mAML6	10	82100620	G	T	BC024063	ENSMUST00000220287.1	intron_variant		29	0	0	13	10	43.4783
GAB2_mAML6	10	82457612	C	A			intergenic_variant		22	0	0	2	4	66.6667
GAB2_mAML6	10	84061005	ACTCAT	A	Gm34184	ENSMUST00000216477.1	intron_variant&non_coding_transcript_variant		29	0	0	18	11	37.931
GAB2_mAML6	10	85062058	G	T			intergenic_variant		22	0	0	9	6	40
GAB2_mAML6	10	85352725	A	G			intergenic_variant		15	0	0	3	5	62.5
GAB2_mAML6	10	89810124	G	T	Uhrf1bp1l	ENSMUST00000020112.6	intron_variant		27	0	0	8	4	33.3333
GAB2_mAML6	10	91602710	G	A			intergenic_variant		15	0	0	8	13	61.9048
GAB2_mAML6	10	92148850	A	C	Rmst	ENSMUST00000219606.1	intron_variant&non_coding_transcript_variant		22	0	0	11	17	60.7143
GAB2_mAML6	10	102757296	G	T			intergenic_variant		18	0	0	4	4	50
GAB2_mAML6	10	105443586	G	C	Tmtc2	ENSMUST00000061506.8	intron_variant		27	0	0	11	8	42.1053
GAB2_mAML6	10	108772455	A	G	Syt1	ENSMUST00000105276.7	intron_variant		27	0	0	4	5	55.5556
GAB2_mAML6	10	110142709	G	T	Gm47340	ENSMUST00000218767.1	upstream_gene_variant		20	0	0	7	8	53.3333
GAB2_mAML6	10	113034032	G	C			intergenic_variant		25	0	0	5	6	54.5455
GAB2_mAML6	10	122899942	C	A	Ppm1h	ENSMUST00000067918.11	intron_variant		26	0	0	3	4	57.1429
GAB2_mAML6	10	125035764	G	A			intergenic_variant		25	0	0	11	5	31.25
GAB2_mAML6	10	128266638	G	T	Apof	ENSMUST00000050901.3	upstream_gene_variant		31	0	0	9	4	30.7692
GAB2_mAML6	10	128690330	C	A	Rab5b	ENSMUST00000000727.3	intron_variant		28	0	0	7	4	36.3636
GAB2_mAML6	10	130594501	G	GGGC	Ftl1-ps2	ENSMUST00000169477.3	upstream_gene_variant		344	6	1.71429	146	19	11.5152
GAB2_mAML6	11	3169299	A	C	Sfi1	ENSMUST00000081318.12	intron_variant		56	1	1.75439	21	7	25
GAB2_mAML6	11	3927766	C	T	Tcn2	ENSMUST00000109993.8	intron_variant		19	0	0	15	11	42.3077
GAB2_mAML6	11	7605762	G	A			intergenic_variant		23	0	0	12	6	33.3333
GAB2_mAML6	11	9528514	A	G	Abca13	ENSMUST00000042740.12	intron_variant		25	0	0	3	11	78.5714
GAB2_mAML6	11	12845964	A	G			intergenic_variant		26	0	0	9	7	43.75
GAB2_mAML6	11	13302319	C	A			intergenic_variant		26	0	0	10	8	44.4444
GAB2_mAML6	11	13420383	C	A			intergenic_variant		23	0	0	15	8	34.7826
GAB2_mAML6	11	15740822	C	A			intergenic_variant		34	0	0	9	4	30.7692
GAB2_mAML6	11	21036699	G	T		ENSMUSR00000038940	regulatory_region_variant		32	0	0	10	4	28.5714
GAB2_mAML6	11	21544534	G	C			intergenic_variant		30	0	0	4	7	63.6364
GAB2_mAML6	11	25944863	G	T	5730522E02Rik	ENSMUST00000109511.7	intron_variant		28	0	0	8	4	33.3333
GAB2_mAML6	11	25980136	G	T	5730522E02Rik	ENSMUST00000109511.7	intron_variant		19	0	0	6	12	66.6667
GAB2_mAML6	11	29873336	C	T	Eml6	ENSMUST00000058902.5	intron_variant		31	0	0	15	7	31.8182
GAB2_mAML6	11	33869906	G	A	Kcnip1	ENSMUST00000154760.1	intron_variant&non_coding_transcript_variant		16	0	0	11	14	56
GAB2_mAML6	11	35594410	C	A	Slit3	ENSMUST00000069837.3	intron_variant		38	0	0	12	4	25
GAB2_mAML6	11	36218606	C	G	Tenm2	ENSMUST00000102801.7	intron_variant		20	0	0	6	11	64.7059
GAB2_mAML6	11	36402933	G	A	Tenm2	ENSMUST00000102801.7	intron_variant		25	0	0	7	8	53.3333
GAB2_mAML6	11	40980254	T	C			intergenic_variant		23	0	0	7	7	50
GAB2_mAML6	11	41089000	C	T			intergenic_variant		24	0	0	16	12	42.8571
GAB2_mAML6	11	43885495	A	C	Adra1b	ENSMUST00000067258.8	intron_variant		20	0	0	12	12	50
GAB2_mAML6	11	46364007	G	T	Itk	ENSMUST00000109237.8	intron_variant		37	0	0	11	4	26.6667
GAB2_mAML6	11	52150038	C	A	Olfr1373	ENSMUST00000078264.1	upstream_gene_variant		21	0	0	4	4	50
GAB2_mAML6	11	55352977	C	A			intergenic_variant		17	0	0	1	5	83.3333
GAB2_mAML6	11	56628078	C	T			intergenic_variant		30	0	0	13	6	31.5789
GAB2_mAML6	11	75696540	C	A	Crk	ENSMUST00000017920.13	intron_variant		28	0	0	8	4	33.3333
GAB2_mAML6	11	76679901	G	A	Trarg1	ENSMUST00000062024.2	5_prime_UTR_variant		32	0	0	11	6	35.2941
GAB2_mAML6	11	78920005	G	T	Nos2	ENSMUST00000018610.6	upstream_gene_variant		40	0	0	10	4	28.5714
GAB2_mAML6	11	81913824	G	T	Asic2	ENSMUST00000066197.6	intron_variant		37	0	0	11	6	35.2941
GAB2_mAML6	11	83605550	G	T	E230016K23Rik	ENSMUST00000125626.1	intron_variant&non_coding_transcript_variant		26	0	0	13	6	31.5789
GAB2_mAML6	11	84371398	C	A	Acaca	ENSMUST00000103201.7	intron_variant		28	0	0	8	4	33.3333
GAB2_mAML6	11	85062801	A	G	Usp32	ENSMUST00000108075.8	intron_variant		38	0	0	30	8	21.0526
GAB2_mAML6	11	92022021	T	C	Gm22702	ENSMUST00000175372.1	downstream_gene_variant		15	0	0	5	14	73.6842
GAB2_mAML6	11	99205772	C	A	Smarce1	ENSMUST00000103133.3	downstream_gene_variant		31	0	0	8	4	33.3333
GAB2_mAML6	11	103007299	C	A	Dcakd	ENSMUST00000021313.8	intron_variant		33	0	0	6	4	40
GAB2_mAML6	11	113790876	G	A	Sdk2	ENSMUST00000041627.13	intron_variant		19	0	0	6	5	45.4545
GAB2_mAML6	11	114383190	G	A			intergenic_variant		21	0	0	12	12	50
GAB2_mAML6	11	116598753	G	A	Rhbdf2	ENSMUST00000103028.7	3_prime_UTR_variant		28	0	0	11	16	59.2593
GAB2_mAML6	11	117127633	G	A	Sec14l1	ENSMUST00000021177.14	intron_variant		26	0	0	15	9	37.5
GAB2_mAML6	11	119482044	C	A	Rnf213	ENSMUST00000093902.11	intron_variant		24	0	0	6	4	40
GAB2_mAML6	12	4001955	C	G	Efr3b	ENSMUST00000111178.1	intron_variant		29	0	0	16	7	30.4348
GAB2_mAML6	12	4001973	T	C	Efr3b	ENSMUST00000111178.1	intron_variant		27	0	0	16	7	30.4348
GAB2_mAML6	12	5757685	A	G			intergenic_variant		23	0	0	5	10	66.6667
GAB2_mAML6	12	6213851	C	T			intergenic_variant		23	0	0	1	4	80
GAB2_mAML6	12	12997804	C	G	Gm35208	ENSMUST00000221590.1	downstream_gene_variant		26	0	0	13	11	45.8333
GAB2_mAML6	12	14087958	T	G			intergenic_variant		16	0	0	13	9	40.9091
GAB2_mAML6	12	26047044	T	C			intergenic_variant		18	0	0	14	10	41.6667
GAB2_mAML6	12	26464370	TACACACACACACAC	T	Cmpk2	ENSMUST00000020969.4	upstream_gene_variant		19	0	0	4	7	63.6364
GAB2_mAML6	12	27585879	C	T			intergenic_variant		20	0	0	10	8	44.4444
GAB2_mAML6	12	28952761	G	A	Gm31508	ENSMUST00000221643.1	intron_variant&non_coding_transcript_variant		29	0	0	14	19	57.5758
GAB2_mAML6	12	29969422	TGGGAGTGGGTGGGTAG	T	Pxdn	ENSMUST00000122328.7	intron_variant		22	1	4.34783	12	11	47.8261
GAB2_mAML6	12	31452230	AAAAAAAAACAAAAAAAAC	A	Slc26a3	ENSMUST00000001254.5	intron_variant		27	0	0	16	9	36
GAB2_mAML6	12	31678600	G	T	Cog5	ENSMUST00000036862.4	intron_variant		32	0	0	9	4	30.7692
GAB2_mAML6	12	36933991	G	T		ENSMUSR00000058428	regulatory_region_variant		22	0	0	8	5	38.4615
GAB2_mAML6	12	46254008	T	G			intergenic_variant		20	0	0	8	5	38.4615
GAB2_mAML6	12	47181073	C	T			intergenic_variant		17	0	0	7	11	61.1111
GAB2_mAML6	12	49379486	A	C	Foxg1	ENSMUST00000179669.2	upstream_gene_variant		22	0	0	11	6	35.2941
GAB2_mAML6	12	49620624	A	C			intergenic_variant		16	0	0	7	8	53.3333
GAB2_mAML6	12	51312565	G	A			intergenic_variant		33	0	0	13	8	38.0952
GAB2_mAML6	12	51323686	T	C		ENSMUSR00000330607	regulatory_region_variant		19	0	0	13	8	38.0952
GAB2_mAML6	12	59876630	G	T			intergenic_variant		18	0	0	4	5	55.5556
GAB2_mAML6	12	61455037	T	A	Nanog-ps2	ENSMUST00000190988.1	upstream_gene_variant		17	0	0	7	12	63.1579
GAB2_mAML6	12	63468914	A	G			intergenic_variant		26	0	0	12	7	36.8421
GAB2_mAML6	12	64222161	A	G			intergenic_variant		28	0	0	7	8	53.3333
GAB2_mAML6	12	65029632	C	T			intergenic_variant		36	0	0	16	7	30.4348
GAB2_mAML6	12	68399397	A	T	Gm47456	ENSMUST00000220867.1	intron_variant&non_coding_transcript_variant		23	0	0	14	6	30
GAB2_mAML6	12	75244196	C	T			intergenic_variant		20	0	0	10	7	41.1765
GAB2_mAML6	12	77174832	C	A			intergenic_variant		19	0	0	2	4	66.6667
GAB2_mAML6	12	90134972	G	T	Nrxn3	ENSMUST00000163134.7	intron_variant		34	0	0	15	5	25
GAB2_mAML6	12	93545978	G	T			intergenic_variant		17	0	0	9	15	62.5
GAB2_mAML6	12	93949988	CAA	C			intergenic_variant		25	0	0	14	6	30
GAB2_mAML6	12	94057838	C	T	Gm18749	ENSMUST00000222410.1	downstream_gene_variant		23	0	0	6	5	45.4545
GAB2_mAML6	12	96906766	T	C			intergenic_variant		23	0	0	5	14	73.6842
GAB2_mAML6	12	103297534	A	G			intergenic_variant		18	0	0	11	15	57.6923
GAB2_mAML6	12	107916028	T	C	Bcl11b	ENSMUST00000066060.10	missense_variant	K676R	21	0	0	6	6	50
GAB2_mAML6	12	108178948	G	T	Setd3	ENSMUST00000071095.13	intron_variant		29	0	0	6	4	40
GAB2_mAML6	12	110215296	G	A		ENSMUSR00000335001	regulatory_region_variant		24	0	0	2	12	85.7143
GAB2_mAML6	12	117211905	G	T	Ptprn2	ENSMUST00000070733.8	missense_variant	W735L	36	0	0	22	6	21.4286
GAB2_mAML6	13	18248637	G	T	Pou6f2	ENSMUST00000139064.9	intron_variant		21	0	0	4	5	55.5556
GAB2_mAML6	13	21452148	C	G	Zscan26	ENSMUST00000110485.2	intron_variant		21	0	0	6	6	50
GAB2_mAML6	13	35276940	C	T			intergenic_variant		30	0	0	12	6	33.3333
GAB2_mAML6	13	35343861	C	A			intergenic_variant		24	0	0	2	4	66.6667
GAB2_mAML6	13	40496761	A	G	Gm8352	ENSMUST00000226074.1	non_coding_transcript_exon_variant		26	0	0	12	5	29.4118
GAB2_mAML6	13	43618097	G	T	Rnf182	ENSMUST00000059986.2	intron_variant		35	0	0	11	4	26.6667
GAB2_mAML6	13	59526454	C	A	Agtpbp1	ENSMUST00000022040.13	intron_variant		29	0	0	9	4	30.7692
GAB2_mAML6	13	60171001	A	G	Gas1	ENSMUST00000223933.1	downstream_gene_variant		28	0	0	15	7	31.8182
GAB2_mAML6	13	62230097	G	T	Zfp808	ENSMUST00000223094.1	intron_variant&non_coding_transcript_variant		29	0	0	8	7	46.6667
GAB2_mAML6	13	69969211	C	T			intergenic_variant		18	0	0	9	12	57.1429
GAB2_mAML6	13	75869030	T	G	Rhobtb3	ENSMUST00000022078.11	downstream_gene_variant		34	0	0	9	5	35.7143
GAB2_mAML6	13	77709355	G	A	Fam172a	ENSMUST00000163257.8	intron_variant		27	0	0	12	10	45.4545
GAB2_mAML6	13	82204089	G	A	Gm48155	ENSMUST00000224753.1	intron_variant&non_coding_transcript_variant		26	0	0	15	9	37.5
GAB2_mAML6	13	87663889	A	C			intergenic_variant		32	0	0	12	6	33.3333
GAB2_mAML6	13	92679805	T	C	Serinc5	ENSMUST00000049488.8	intron_variant		28	0	0	9	9	50
GAB2_mAML6	13	99763794	C	A		ENSMUSR00000342882	regulatory_region_variant		29	0	0	16	6	27.2727
GAB2_mAML6	13	100005429	C	T	Mccc2	ENSMUST00000022148.6	intron_variant		16	0	0	10	9	47.3684
GAB2_mAML6	13	102049116	C	T			intergenic_variant		28	0	0	9	10	52.6316
GAB2_mAML6	13	110845373	C	A	Gm48534	ENSMUST00000223612.1	upstream_gene_variant		28	0	0	7	4	36.3636
GAB2_mAML6	13	115646590	C	G			intergenic_variant		22	0	0	10	6	37.5
GAB2_mAML6	13	117425489	C	A			intergenic_variant		35	0	0	10	4	28.5714
GAB2_mAML6	13	118724980	T	G	Fgf10	ENSMUST00000022246.8	intron_variant		21	0	0	9	12	57.1429
GAB2_mAML6	14	5940844	C	T	Gm3248	ENSMUST00000163885.1	intron_variant		23	0	0	9	7	43.75
GAB2_mAML6	14	12026937	C	G	Ptprg	ENSMUST00000022264.12	intron_variant		24	0	0	8	10	55.5556
GAB2_mAML6	14	17520308	GT	G			intergenic_variant		9	0	0	2	9	81.8182
GAB2_mAML6	14	21757198	T	A	Samd8	ENSMUST00000022292.9	intron_variant		22	0	0	8	6	42.8571
GAB2_mAML6	14	29062088	T	G	Cacna2d3	ENSMUST00000022567.8	intron_variant		26	0	0	12	10	45.4545
GAB2_mAML6	14	30751941	C	T	Sfmbt1	ENSMUST00000054230.11	intron_variant		27	0	0	13	12	48
GAB2_mAML6	14	33918243	G	A			intergenic_variant		20	0	0	14	7	33.3333
GAB2_mAML6	14	37920774	G	A			intergenic_variant		20	0	0	10	11	52.381
GAB2_mAML6	14	38020862	A	G			intergenic_variant		20	0	0	11	9	45
GAB2_mAML6	14	38999840	G	T	Nrg3	ENSMUST00000166968.8	intron_variant		19	0	0	9	9	50
GAB2_mAML6	14	39788407	G	A			intergenic_variant		32	0	0	16	10	38.4615
GAB2_mAML6	14	41585997	C	G	1700049E17Rik2	ENSMUST00000163912.2	downstream_gene_variant		24	0	0	14	10	41.6667
GAB2_mAML6	14	43418833	G	A	Gm8138	ENSMUST00000169473.1	upstream_gene_variant		56	0	0	27	14	34.1463
GAB2_mAML6	14	45954563	T	C	Gm15218	ENSMUST00000131006.1	intron_variant&non_coding_transcript_variant		20	0	0	12	7	36.8421
GAB2_mAML6	14	55886746	C	A	Khnyn	ENSMUST00000022831.4	synonymous_variant	P152	38	0	0	11	4	26.6667
GAB2_mAML6	14	57272515	T	G	Cryl1	ENSMUST00000022517.8	downstream_gene_variant		26	0	0	18	8	30.7692
GAB2_mAML6	14	58278010	A	C			intergenic_variant		19	0	0	7	5	41.6667
GAB2_mAML6	14	59745792	C	A	Atp8a2	ENSMUST00000080368.12	intron_variant		25	0	0	7	4	36.3636
GAB2_mAML6	14	66202088	C	A	Ptk2b	ENSMUST00000022622.13	intron_variant		29	0	0	9	4	30.7692
GAB2_mAML6	14	76108849	G	A	Gpalpp1	ENSMUST00000022585.4	intron_variant		21	0	0	13	9	40.9091
GAB2_mAML6	14	84052752	G	A	Gm32455	ENSMUST00000228897.1	intron_variant&non_coding_transcript_variant		30	0	0	5	10	66.6667
GAB2_mAML6	14	91387784	A	G			intergenic_variant		20	0	0	6	9	60
GAB2_mAML6	14	94048267	A	C			intergenic_variant		23	0	0	9	11	55
GAB2_mAML6	14	94515012	G	T			intergenic_variant		23	0	0	10	15	60
GAB2_mAML6	14	94652580	A	G			intergenic_variant		23	0	0	12	9	42.8571
GAB2_mAML6	14	94976535	A	G			intergenic_variant		30	0	0	10	10	50
GAB2_mAML6	14	95027347	T	A			intergenic_variant		18	0	0	3	8	72.7273
GAB2_mAML6	14	97212937	C	T			intergenic_variant		24	0	0	13	6	31.5789
GAB2_mAML6	14	101290889	A	G			intergenic_variant		18	0	0	7	8	53.3333
GAB2_mAML6	14	106238616	C	T	Gm48972	ENSMUST00000226755.1	downstream_gene_variant		22	0	0	12	7	36.8421
GAB2_mAML6	14	106782952	G	A			intergenic_variant		19	0	0	5	18	78.2609
GAB2_mAML6	14	107726835	G	A			intergenic_variant		21	0	0	7	8	53.3333
GAB2_mAML6	14	109195286	A	T			intergenic_variant		28	0	0	18	12	40
GAB2_mAML6	14	110216132	G	A		ENSMUSR00000566577	regulatory_region_variant		23	0	0	10	7	41.1765
GAB2_mAML6	14	110353356	C	G			intergenic_variant		25	0	0	19	8	29.6296
GAB2_mAML6	14	111039219	A	C			intergenic_variant		25	0	0	7	5	41.6667
GAB2_mAML6	14	113414051	T	G			intergenic_variant		16	0	0	22	13	37.1429
GAB2_mAML6	14	114437066	A	G			intergenic_variant		16	0	0	10	11	52.381
GAB2_mAML6	14	117386410	AC	A	Gpc6	ENSMUST00000125435.1	intron_variant		14	0	0	4	5	55.5556
GAB2_mAML6	14	118907857	G	T	Dzip1	ENSMUST00000047208.11	intron_variant		26	0	0	7	4	36.3636
GAB2_mAML6	14	120718873	G	A			intergenic_variant		17	0	0	6	6	50
GAB2_mAML6	14	123858577	T	C	Itgbl1	ENSMUST00000049681.13	intron_variant		27	0	0	8	10	55.5556
GAB2_mAML6	15	9974680	G	T			intergenic_variant		31	0	0	6	4	40
GAB2_mAML6	15	14776846	C	T			intergenic_variant		31	0	0	9	11	55
GAB2_mAML6	15	15595848	G	A			intergenic_variant		22	0	0	19	8	29.6296
GAB2_mAML6	15	17057616	A	G	Gm49128	ENSMUST00000227358.1	intron_variant&non_coding_transcript_variant		20	0	0	7	8	53.3333
GAB2_mAML6	15	23047299	T	A	Cdh18	ENSMUST00000164787.7	intron_variant		13	0	0	6	9	60
GAB2_mAML6	15	23259218	C	G	Cdh18	ENSMUST00000164787.7	intron_variant		35	0	0	6	8	57.1429
GAB2_mAML6	15	24651963	G	T	Gm48921	ENSMUST00000228158.1	downstream_gene_variant		25	0	0	6	4	40
GAB2_mAML6	15	25200092	T	A	9230109A22Rik	ENSMUST00000228644.1	intron_variant&non_coding_transcript_variant		28	0	0	17	12	41.3793
GAB2_mAML6	15	27487193	A	ATAC	Ank	ENSMUST00000022875.6	intron_variant		22	0	0	13	12	48
GAB2_mAML6	15	27487195	C	CCATT	Ank	ENSMUST00000022875.6	intron_variant		23	0	0	13	12	48
GAB2_mAML6	15	31662412	G	T			intergenic_variant		33	0	0	5	4	44.4444
GAB2_mAML6	15	40857453	A	C	Zfpm2	ENSMUST00000053467.5	intron_variant		18	0	0	5	5	50
GAB2_mAML6	15	42999071	A	G			intergenic_variant		23	0	0	10	9	47.3684
GAB2_mAML6	15	44637768	G	T	Ebag9	ENSMUST00000227691.1	intron_variant		27	0	0	5	4	44.4444
GAB2_mAML6	15	45548754	T	G			intergenic_variant		13	0	0	10	10	50
GAB2_mAML6	15	45743619	A	C			intergenic_variant		28	0	0	8	6	42.8571
GAB2_mAML6	15	49247706	C	T			intergenic_variant		22	0	0	10	7	41.1765
GAB2_mAML6	15	50614265	C	T			intergenic_variant		30	0	0	15	7	31.8182
GAB2_mAML6	15	64878435	A	G	Gm21798	ENSMUST00000180105.1	intron_variant		27	0	0	9	7	43.75
GAB2_mAML6	15	70093625	T	G			intergenic_variant		21	0	0	3	15	83.3333
GAB2_mAML6	15	78183857	C	A			intergenic_variant		37	0	0	11	4	26.6667
GAB2_mAML6	15	80261677	G	A	Rps19bp1	ENSMUST00000052499.8	intron_variant		19	0	0	6	5	45.4545
GAB2_mAML6	15	82217746	AAAAAG	A	Shisa8	ENSMUST00000179269.2	upstream_gene_variant		20	0	0	4	4	50
GAB2_mAML6	15	82220029	G	T	Tnfrsf13c	ENSMUST00000089161.9	downstream_gene_variant		24	0	0	7	8	53.3333
GAB2_mAML6	15	86194324	T	C			intergenic_variant		26	0	0	8	9	52.9412
GAB2_mAML6	15	100901690	C	A	Scn8a	ENSMUST00000082209.12	intron_variant		28	0	0	8	4	33.3333
GAB2_mAML6	16	3267296	G	A			intergenic_variant		115	0	0	53	9	14.5161
GAB2_mAML6	16	7436681	A	G			intergenic_variant		24	0	0	11	10	47.619
GAB2_mAML6	16	24857544	G	T	Lpp	ENSMUST00000038053.13	intron_variant		35	0	0	11	4	26.6667
GAB2_mAML6	16	29110889	C	T			intergenic_variant		23	0	0	13	8	38.0952
GAB2_mAML6	16	33093534	G	T	Lmln	ENSMUST00000023497.2	intron_variant		28	0	0	5	4	44.4444
GAB2_mAML6	16	39488597	C	A	Gm36903	ENSMUST00000231761.1	downstream_gene_variant		22	0	0	5	4	44.4444
GAB2_mAML6	16	40923635	A	C	Lsamp	ENSMUST00000187695.6	intron_variant		20	0	0	15	13	46.4286
GAB2_mAML6	16	41111099	A	G	Lsamp	ENSMUST00000187695.6	intron_variant		26	0	0	13	10	43.4783
GAB2_mAML6	16	41737975	C	A	Lsamp	ENSMUST00000099761.9	intron_variant		23	0	0	6	4	40
GAB2_mAML6	16	47363668	C	A			intergenic_variant		30	0	0	9	4	30.7692
GAB2_mAML6	16	60992225	G	A			intergenic_variant		21	0	0	11	11	50
GAB2_mAML6	16	65039713	G	A	Htr1f	ENSMUST00000063076.5	intron_variant		25	0	0	11	7	38.8889
GAB2_mAML6	16	66901643	G	A	Cadm2	ENSMUST00000120594.7	intron_variant		15	0	0	14	13	48.1481
GAB2_mAML6	16	68653130	C	T			intergenic_variant		25	0	0	7	7	50
GAB2_mAML6	16	68713393	C	T			intergenic_variant		33	0	0	8	8	50
GAB2_mAML6	16	68725591	T	C			intergenic_variant		25	0	0	12	8	40
GAB2_mAML6	16	72403554	C	T	Robo1	ENSMUST00000231580.1	intron_variant		26	0	0	10	6	37.5
GAB2_mAML6	16	72710820	T	C	Robo1	ENSMUST00000023600.7	intron_variant		26	0	0	12	6	33.3333
GAB2_mAML6	16	74308075	C	A	Robo2	ENSMUST00000117785.8	intron_variant		20	0	0	9	12	57.1429
GAB2_mAML6	16	77593044	T	C	Gm11146	ENSMUST00000114231.1	intron_variant		33	0	0	14	9	39.1304
GAB2_mAML6	16	81687242	C	A			intergenic_variant		30	0	0	23	7	23.3333
GAB2_mAML6	16	83185121	C	T			intergenic_variant		18	0	0	12	8	40
GAB2_mAML6	16	92885446	G	T			intergenic_variant		31	0	0	4	4	50
GAB2_mAML6	17	3083756	AGATG	A	Pisd-ps2	ENSMUST00000127960.1	intron_variant&non_coding_transcript_variant		31	0	0	14	6	30
GAB2_mAML6	17	9278599	C	A			intergenic_variant		23	0	0	5	4	44.4444
GAB2_mAML6	17	11340202	G	A	Prkn	ENSMUST00000191124.6	intron_variant		34	0	0	11	5	31.25
GAB2_mAML6	17	13513233	C	G	2700054A10Rik	ENSMUST00000137459.7	intron_variant&non_coding_transcript_variant		18	0	0	8	7	46.6667
GAB2_mAML6	17	15878830	A	C			intergenic_variant		24	0	0	21	12	36.3636
GAB2_mAML6	17	17057000	C	T			intergenic_variant		27	0	0	9	7	43.75
GAB2_mAML6	17	17285128	G	A			intergenic_variant		28	0	0	8	4	33.3333
GAB2_mAML6	17	20709912	T	G			intergenic_variant		26	0	0	1	8	88.8889
GAB2_mAML6	17	21957875	C	A	Zfp942	ENSMUST00000091879.11	intron_variant		32	0	0	9	4	30.7692
GAB2_mAML6	17	28125462	G	A			intergenic_variant		32	0	0	14	6	30
GAB2_mAML6	17	33576029	G	T	Myo1f	ENSMUST00000087605.12	intron_variant		22	0	0	6	4	40
GAB2_mAML6	17	39817021	T	G	CT010467.2	ENSMUST00000233822.1	upstream_gene_variant		15	0	0	12	8	40
GAB2_mAML6	17	39839005	A	G	Gm26917	ENSMUST00000192833.1	upstream_gene_variant		37	0	0	9	7	43.75
GAB2_mAML6	17	51986245	C	G	Gm19585	ENSMUST00000233901.1	upstream_gene_variant		29	0	0	11	7	38.8889
GAB2_mAML6	17	53435517	G	T	Efhb	ENSMUST00000024725.4	intron_variant		29	0	0	21	14	40
GAB2_mAML6	17	54802473	A	G			intergenic_variant		27	0	0	12	8	40
GAB2_mAML6	17	64312524	G	A	Pja2	ENSMUST00000172818.7	intron_variant		17	0	0	6	11	64.7059
GAB2_mAML6	17	65121999	A	C			intergenic_variant		22	0	0	4	7	63.6364
GAB2_mAML6	17	67763492	C	A	Lama1	ENSMUST00000035471.8	intron_variant		22	0	0	13	8	38.0952
GAB2_mAML6	17	69027848	C	T			intergenic_variant		27	0	0	7	14	66.6667
GAB2_mAML6	17	69090185	C	A	Epb41l3	ENSMUST00000223610.1	intron_variant		37	0	0	16	5	23.8095
GAB2_mAML6	17	71219947	C	A	Lpin2	ENSMUST00000126681.7	intron_variant		33	0	0	9	4	30.7692
GAB2_mAML6	17	71564974	T	C	Spdya	ENSMUST00000167641.7	intron_variant		21	0	0	6	8	57.1429
GAB2_mAML6	17	77223803	G	A			intergenic_variant		21	0	0	13	16	55.1724
GAB2_mAML6	17	82118486	G	T			intergenic_variant		27	0	0	16	16	50
GAB2_mAML6	17	83909993	T	G		ENSMUSR00000372606	regulatory_region_variant		15	0	0	5	10	66.6667
GAB2_mAML6	17	85742704	A	G			intergenic_variant		19	0	0	16	13	44.8276
GAB2_mAML6	17	88061601	G	T	Fbxo11	ENSMUST00000005504.14	intron_variant		14	0	0	8	8	50
GAB2_mAML6	17	90758414	T	C	Nrxn1	ENSMUST00000160844.9	intron_variant		25	0	0	12	14	53.8462
GAB2_mAML6	17	91454967	A	T			intergenic_variant		19	0	0	4	7	63.6364
GAB2_mAML6	18	3782619	T	G			intergenic_variant		29	0	0	9	9	50
GAB2_mAML6	18	9041139	G	A			intergenic_variant		23	0	0	9	10	52.6316
GAB2_mAML6	18	13225250	G	A			intergenic_variant		32	0	0	12	10	45.4545
GAB2_mAML6	18	14164299	A	G			intergenic_variant		20	0	0	9	6	40
GAB2_mAML6	18	16927468	G	A			intergenic_variant		21	0	0	7	11	61.1111
GAB2_mAML6	18	17513736	C	T			intergenic_variant		31	0	0	6	6	50
GAB2_mAML6	18	17521180	C	A			intergenic_variant		20	0	0	4	4	50
GAB2_mAML6	18	17988992	T	C			intergenic_variant		27	0	0	13	14	51.8519
GAB2_mAML6	18	20575358	A	T	Dsg2	ENSMUST00000059787.14	intron_variant		24	0	0	3	15	83.3333
GAB2_mAML6	18	22985542	G	T	Nol4	ENSMUST00000164186.7	intron_variant		46	0	0	13	4	23.5294
GAB2_mAML6	18	23132541	TTC	T			intergenic_variant		25	0	0	15	6	28.5714
GAB2_mAML6	18	23132560	TTC	T			intergenic_variant		23	0	0	11	6	35.2941
GAB2_mAML6	18	26284829	G	T			intergenic_variant		19	0	0	3	15	83.3333
GAB2_mAML6	18	27207289	T	C			intergenic_variant		18	0	0	8	10	55.5556
GAB2_mAML6	18	27512235	G	C			intergenic_variant		25	0	0	7	9	56.25
GAB2_mAML6	18	27567599	G	A			intergenic_variant		31	0	0	17	15	46.875
GAB2_mAML6	18	27572024	T	C			intergenic_variant		26	0	0	8	7	46.6667
GAB2_mAML6	18	28027928	C	T			intergenic_variant		25	0	0	16	9	36
GAB2_mAML6	18	29838833	C	T			intergenic_variant		21	0	0	13	9	40.9091
GAB2_mAML6	18	43211840	C	A	Stk32a	ENSMUST00000045477.5	intron_variant		18	0	0	10	6	37.5
GAB2_mAML6	18	47473308	T	G	AC141639.2	ENSMUST00000234865.1	intron_variant&non_coding_transcript_variant		16	0	0	12	8	40
GAB2_mAML6	18	48206938	G	A			intergenic_variant		18	0	0	11	8	42.1053
GAB2_mAML6	18	52901273	C	A	Sncaip	ENSMUST00000178678.7	intron_variant		26	0	0	6	4	40
GAB2_mAML6	18	54169017	C	T			intergenic_variant		23	0	0	10	7	41.1765
GAB2_mAML6	18	58044308	C	T	Fbn2	ENSMUST00000025497.7	synonymous_variant	S1972	24	0	0	9	7	43.75
GAB2_mAML6	18	60686397	G	T	Ndst1	ENSMUST00000237783.1	3_prime_UTR_variant		20	0	0	12	7	36.8421
GAB2_mAML6	18	61969528	C	A	Sh3tc2	ENSMUST00000051720.5	intron_variant		29	0	0	4	4	50
GAB2_mAML6	18	71962868	C	T	Dcc	ENSMUST00000114943.10	intron_variant		14	0	0	9	11	55
GAB2_mAML6	18	73229875	G	T			intergenic_variant		20	0	0	3	10	76.9231
GAB2_mAML6	18	74272758	G	T	Mbd1	ENSMUST00000097530.4	intron_variant		24	0	0	8	10	55.5556
GAB2_mAML6	18	77551063	G	A	Rnf165	ENSMUST00000026494.13	intron_variant		23	0	0	8	8	50
GAB2_mAML6	18	83650167	C	T			intergenic_variant		30	0	0	15	6	28.5714
GAB2_mAML6	18	86210698	T	A			intergenic_variant		32	0	0	6	10	62.5
GAB2_mAML6	18	89068384	T	C	Rttn	ENSMUST00000023828.8	intron_variant		20	0	0	4	6	60
GAB2_mAML6	19	3286296	G	T	Ighmbp2	ENSMUST00000025751.10	upstream_gene_variant		27	0	0	10	6	37.5
GAB2_mAML6	19	12227083	C	A	Olfr1432	ENSMUST00000207710.2	downstream_gene_variant		25	0	0	7	9	56.25
GAB2_mAML6	19	13550855	T	C			intergenic_variant		16	0	0	1	13	92.8571
GAB2_mAML6	19	17389540	A	G	Rfk	ENSMUST00000025617.3	upstream_gene_variant		14	0	0	5	10	66.6667
GAB2_mAML6	19	19684797	C	T			intergenic_variant		21	0	0	5	10	66.6667
GAB2_mAML6	19	28466606	T	C	Glis3	ENSMUST00000162022.7	intron_variant		25	0	0	14	11	44
GAB2_mAML6	19	30972842	C	T	Prkg1	ENSMUST00000073581.5	intron_variant		31	0	0	14	13	48.1481
GAB2_mAML6	19	32840272	C	T			intergenic_variant		29	0	0	3	9	75
GAB2_mAML6	19	37370888	G	T			intergenic_variant		32	0	0	9	4	30.7692
GAB2_mAML6	19	40961891	C	A	Blnk	ENSMUST00000054769.6	intron_variant		23	0	0	11	9	45
GAB2_mAML6	19	41832674	C	T	Frat1	ENSMUST00000087155.4	downstream_gene_variant		24	0	0	15	11	42.3077
GAB2_mAML6	2	3764322	C	A	Fam107b	ENSMUST00000027965.10	intron_variant		21	0	0	16	8	33.3333
GAB2_mAML6	2	6113915	G	A	Proser2	ENSMUST00000114942.8	missense_variant	S39L	31	0	0	9	7	43.75
GAB2_mAML6	2	7627247	A	G	Gm13210	ENSMUST00000121483.1	upstream_gene_variant		20	0	0	6	9	60
GAB2_mAML6	2	13444020	C	T	Cubn	ENSMUST00000091436.6	intron_variant		27	0	0	12	6	33.3333
GAB2_mAML6	2	13910574	C	A	Hacd1	ENSMUST00000131730.6	intron_variant&NMD_transcript_variant		35	0	0	6	4	40
GAB2_mAML6	2	14994762	T	C	Nsun6	ENSMUST00000195749.5	downstream_gene_variant		24	0	0	7	7	50
GAB2_mAML6	2	16282948	TTA	T			intergenic_variant		16	0	0	16	10	38.4615
GAB2_mAML6	2	18342822	A	T	Dnajc1	ENSMUST00000166495.7	intron_variant		24	0	0	4	6	60
GAB2_mAML6	2	18887729	C	A	Pip4k2a	ENSMUST00000006912.11	intron_variant		31	0	0	9	4	30.7692
GAB2_mAML6	2	23661826	T	C			intergenic_variant		10	0	0	3	6	66.6667
GAB2_mAML6	2	25919910	G	T	Kcnt1	ENSMUST00000037580.12	downstream_gene_variant		30	0	0	9	5	35.7143
GAB2_mAML6	2	26460043	G	GCCAC	Notch1	ENSMUST00000028288.4	frameshift_variant	-2361-2362VX	22	0	0	10	11	52.381
GAB2_mAML6	2	26466508	A	G	Notch1	ENSMUST00000028288.4	missense_variant	L1699P	30	0	0	9	8	47.0588
GAB2_mAML6	2	35370148	C	T	4930568D16Rik	ENSMUST00000028243.1	upstream_gene_variant		33	0	0	7	8	53.3333
GAB2_mAML6	2	35836768	G	A	Ttll11	ENSMUST00000028248.10	intron_variant		31	0	0	14	11	44
GAB2_mAML6	2	40837693	A	C	Lrp1b	ENSMUST00000052550.12	intron_variant		25	0	0	6	5	45.4545
GAB2_mAML6	2	40902375	A	G	Lrp1b	ENSMUST00000052550.12	intron_variant		16	0	0	8	9	52.9412
GAB2_mAML6	2	45404242	C	T	Gm13479	ENSMUST00000130773.1	downstream_gene_variant		24	0	0	7	6	46.1538
GAB2_mAML6	2	51239069	A	C	Gm13497	ENSMUST00000139497.1	upstream_gene_variant		24	0	0	13	7	35
GAB2_mAML6	2	51294109	G	T	Gm13497	ENSMUST00000139497.1	intron_variant&non_coding_transcript_variant		26	0	0	7	4	36.3636
GAB2_mAML6	2	52713719	G	A	Stam2	ENSMUST00000102759.7	intron_variant		31	0	0	9	8	47.0588
GAB2_mAML6	2	64490808	T	G			intergenic_variant		20	0	0	4	6	60
GAB2_mAML6	2	81962636	C	T			intergenic_variant		23	0	0	20	8	28.5714
GAB2_mAML6	2	87043265	C	T	Olfr1106	ENSMUST00000217650.1	downstream_gene_variant		22	0	0	3	5	62.5
GAB2_mAML6	2	87855200	C	T	Olfr1151	ENSMUST00000217376.1	upstream_gene_variant		16	0	0	17	14	45.1613
GAB2_mAML6	2	89412434	A	G	Olfr1238	ENSMUST00000217237.1	upstream_gene_variant		27	0	0	7	6	46.1538
GAB2_mAML6	2	90620600	T	C			intergenic_variant		20	0	0	8	6	42.8571
GAB2_mAML6	2	92019406	T	C	Creb3l1	ENSMUST00000028663.4	intron_variant		9	0	0	5	8	61.5385
GAB2_mAML6	2	92956288	A	T	Syt13	ENSMUST00000028648.2	downstream_gene_variant		15	0	0	10	8	44.4444
GAB2_mAML6	2	95694362	G	A	Gm13797	ENSMUST00000121792.1	downstream_gene_variant		25	0	0	4	8	66.6667
GAB2_mAML6	2	95745715	C	T			intergenic_variant		21	0	0	13	7	35
GAB2_mAML6	2	102862458	G	A	Cd44	ENSMUST00000005218.14	intron_variant		17	0	0	5	7	58.3333
GAB2_mAML6	2	107336364	C	T			intergenic_variant		17	0	0	6	10	62.5
GAB2_mAML6	2	110842917	T	C	Ano3	ENSMUST00000099623.9	intron_variant		21	0	0	9	7	43.75
GAB2_mAML6	2	111579259	A	C			intergenic_variant		27	0	0	11	7	38.8889
GAB2_mAML6	2	115031881	G	A	Gm13974	ENSMUST00000144368.1	intron_variant&non_coding_transcript_variant		15	0	0	2	5	71.4286
GAB2_mAML6	2	134582079	A	T			intergenic_variant		27	0	0	15	8	34.7826
GAB2_mAML6	2	137767308	G	T	Gm14064	ENSMUST00000134833.1	intron_variant&non_coding_transcript_variant		30	0	0	8	4	33.3333
GAB2_mAML6	2	138923887	A	C			intergenic_variant		17	0	0	7	5	41.6667
GAB2_mAML6	2	141733197	T	A	Macrod2	ENSMUST00000110064.7	intron_variant		18	0	0	12	13	52
GAB2_mAML6	2	143514505	A	G			intergenic_variant		21	0	0	7	14	66.6667
GAB2_mAML6	2	143775581	G	A	Pcsk2	ENSMUST00000028905.9	intron_variant		19	0	0	13	13	50
GAB2_mAML6	2	144786778	A	C			intergenic_variant		25	0	0	6	11	64.7059
GAB2_mAML6	2	145005549	C	A			intergenic_variant		28	0	0	8	7	46.6667
GAB2_mAML6	2	149121113	G	A			intergenic_variant		20	0	0	7	8	53.3333
GAB2_mAML6	2	155601997	C	A			intergenic_variant		27	0	0	8	4	33.3333
GAB2_mAML6	2	156543157	G	A	Aar2	ENSMUST00000029158.3	upstream_gene_variant		19	0	0	11	7	38.8889
GAB2_mAML6	2	162575040	G	A	Ptprt	ENSMUST00000109441.1	intron_variant		22	0	0	14	8	36.3636
GAB2_mAML6	2	164237371	C	T	Svs2	ENSMUST00000044953.2	synonymous_variant	L205	31	0	0	14	8	36.3636
GAB2_mAML6	2	164266857	G	A			intergenic_variant		29	0	0	9	9	50
GAB2_mAML6	2	164296339	C	T	Svs3a	ENSMUST00000017147.7	downstream_gene_variant		15	0	0	9	9	50
GAB2_mAML6	2	171902096	C	T			intergenic_variant		28	0	0	12	6	33.3333
GAB2_mAML6	2	173584991	C	A	Ppp4r1l-ps	ENSMUST00000153162.7	non_coding_transcript_exon_variant		31	0	0	8	4	33.3333
GAB2_mAML6	2	178864195	C	T			intergenic_variant		29	0	0	13	12	48
GAB2_mAML6	2	181119969	C	A	Kcnq2	ENSMUST00000149964.8	intron_variant		33	0	0	9	4	30.7692
GAB2_mAML6	2	181399848	A	G	Zbtb46	ENSMUST00000029106.12	intron_variant		32	0	0	8	4	33.3333
GAB2_mAML6	3	4329184	G	A			intergenic_variant		17	0	0	11	13	54.1667
GAB2_mAML6	3	4460031	A	G			intergenic_variant		27	0	0	14	8	36.3636
GAB2_mAML6	3	5416061	T	C	Zfhx4	ENSMUST00000026284.12	downstream_gene_variant		25	0	0	8	10	55.5556
GAB2_mAML6	3	6466517	A	C			intergenic_variant		25	0	0	18	7	28
GAB2_mAML6	3	11013502	T	A	Gm21631	ENSMUST00000195041.1	upstream_gene_variant		20	0	0	9	10	52.6316
GAB2_mAML6	3	13378315	T	A			intergenic_variant		25	0	0	12	6	33.3333
GAB2_mAML6	3	14704453	A	G			intergenic_variant		21	0	0	8	5	38.4615
GAB2_mAML6	3	15347493	C	T			intergenic_variant		15	0	0	14	13	48.1481
GAB2_mAML6	3	16809863	T	C			intergenic_variant		23	0	0	7	5	41.6667
GAB2_mAML6	3	17612188	T	C			intergenic_variant		22	0	0	11	10	47.619
GAB2_mAML6	3	18923492	A	T			intergenic_variant		20	0	0	5	8	61.5385
GAB2_mAML6	3	24423145	C	A	Naaladl2	ENSMUST00000203414.1	intron_variant		26	0	0	7	4	36.3636
GAB2_mAML6	3	26519950	TGGGGGGG	T			intergenic_variant		25	0	0	11	5	31.25
GAB2_mAML6	3	31250572	G	A	Slc7a14	ENSMUST00000091259.8	intron_variant		28	0	0	11	6	35.2941
GAB2_mAML6	3	32632758	C	A			intergenic_variant		34	0	0	8	4	33.3333
GAB2_mAML6	3	42146520	A	G			intergenic_variant		23	0	0	11	6	35.2941
GAB2_mAML6	3	42296401	G	A			intergenic_variant		28	0	0	13	8	38.0952
GAB2_mAML6	3	44302152	T	C			intergenic_variant		21	0	0	4	4	50
GAB2_mAML6	3	44582336	C	T			intergenic_variant		22	0	0	8	8	50
GAB2_mAML6	3	44856967	A	G			intergenic_variant		17	0	0	5	10	66.6667
GAB2_mAML6	3	44995895	A	C			intergenic_variant		34	0	0	4	11	73.3333
GAB2_mAML6	3	46233485	G	A			intergenic_variant		27	0	0	17	8	32
GAB2_mAML6	3	47254212	C	G			intergenic_variant		12	0	0	6	6	50
GAB2_mAML6	3	47261589	A	G	Gm10730	ENSMUST00000194097.1	downstream_gene_variant		19	0	0	5	8	61.5385
GAB2_mAML6	3	47938282	T	A			intergenic_variant		28	0	0	7	9	56.25
GAB2_mAML6	3	49254812	A	G			intergenic_variant		18	0	0	10	9	47.3684
GAB2_mAML6	3	54158379	C	A	Trpc4	ENSMUST00000029311.10	intron_variant		29	0	0	8	4	33.3333
GAB2_mAML6	3	54776457	C	A	Smad9	ENSMUST00000029371.2	intron_variant		24	0	0	6	4	40
GAB2_mAML6	3	55513497	C	T	Dclk1	ENSMUST00000054237.13	intron_variant		20	0	0	10	12	54.5455
GAB2_mAML6	3	56711833	C	T			intergenic_variant		28	0	0	12	10	45.4545
GAB2_mAML6	3	57628404	T	TCTGC	Gm26671	ENSMUST00000180423.5	upstream_gene_variant		29	1	3.33333	7	9	56.25
GAB2_mAML6	3	58621738	GT	G	Erich6	ENSMUST00000041115.6	intron_variant		16	0	0	8	6	42.8571
GAB2_mAML6	3	59291555	C	T	Med12l	ENSMUST00000199659.4	intron_variant		27	0	0	14	7	33.3333
GAB2_mAML6	3	61973782	C	T			intergenic_variant		30	0	0	15	13	46.4286
GAB2_mAML6	3	63525796	A	G			intergenic_variant		24	0	0	11	5	31.25
GAB2_mAML6	3	67544539	G	T			intergenic_variant		31	0	0	9	4	30.7692
GAB2_mAML6	3	67594666	G	T	Mfsd1	ENSMUST00000029344.9	intron_variant		28	0	0	7	4	36.3636
GAB2_mAML6	3	68648823	C	G			intergenic_variant		30	0	0	16	7	30.4348
GAB2_mAML6	3	70296447	T	A			intergenic_variant		21	0	0	6	7	53.8462
GAB2_mAML6	3	70500591	C	A		ENSMUSR00000402169	regulatory_region_variant		27	0	0	7	5	41.6667
GAB2_mAML6	3	71844711	T	C			intergenic_variant		22	0	0	11	14	56
GAB2_mAML6	3	73501717	T	C	Gm20754	ENSMUST00000192642.1	intron_variant&non_coding_transcript_variant		21	0	0	8	11	57.8947
GAB2_mAML6	3	76336531	C	T	Fstl5	ENSMUST00000038364.14	intron_variant		31	0	0	10	11	52.381
GAB2_mAML6	3	76546598	C	T	Fstl5	ENSMUST00000038364.14	intron_variant		22	0	0	7	8	53.3333
GAB2_mAML6	3	77939697	C	T			intergenic_variant		20	0	0	5	7	58.3333
GAB2_mAML6	3	80051341	A	G	A330069K06Rik	ENSMUST00000194077.1	upstream_gene_variant		14	0	0	14	13	48.1481
GAB2_mAML6	3	80392413	A	C			intergenic_variant		13	0	0	12	11	47.8261
GAB2_mAML6	3	80756002	A	G	Gria2	ENSMUST00000075316.9	intron_variant		24	0	0	7	7	50
GAB2_mAML6	3	82025686	G	T	Asic5	ENSMUST00000029641.9	downstream_gene_variant		26	0	0	3	13	81.25
GAB2_mAML6	3	85299072	G	A	Gm37240	ENSMUST00000154148.7	intron_variant		14	0	0	12	8	40
GAB2_mAML6	3	89793433	C	A			intergenic_variant		43	0	0	8	4	33.3333
GAB2_mAML6	3	92401906	C	A			intergenic_variant		26	0	0	8	5	38.4615
GAB2_mAML6	3	93002027	T	C			intergenic_variant		26	0	0	14	9	39.1304
GAB2_mAML6	3	97950781	G	T	Gm5544	ENSMUST00000098828.1	intron_variant&non_coding_transcript_variant		26	0	0	8	4	33.3333
GAB2_mAML6	3	98732114	C	G	Zfp697	ENSMUST00000196741.1	intron_variant&non_coding_transcript_variant		39	2	4.87805	15	17	53.125
GAB2_mAML6	3	101377683	T	C	Igsf3	ENSMUST00000043983.10	intron_variant		23	0	0	8	8	50
GAB2_mAML6	3	109418909	C	A	Vav3	ENSMUST00000046864.13	intron_variant		23	0	0	4	4	50
GAB2_mAML6	3	112244220	T	C			intergenic_variant		17	0	0	6	5	45.4545
GAB2_mAML6	3	119002996	G	T	Dpyd	ENSMUST00000039177.11	intron_variant		22	0	0	6	4	40
GAB2_mAML6	3	120882029	G	T	6530403H02Rik	ENSMUST00000182124.7	intron_variant&non_coding_transcript_variant		23	0	0	7	6	46.1538
GAB2_mAML6	3	125707947	A	G	Ndst4	ENSMUST00000173932.7	intron_variant		24	0	0	7	16	69.5652
GAB2_mAML6	3	125780022	C	A			intergenic_variant		31	0	0	10	5	33.3333
GAB2_mAML6	3	125936700	C	A	Ugt8a	ENSMUST00000057944.11	intron_variant		22	0	0	10	8	44.4444
GAB2_mAML6	3	129207736	C	G	Gm27195	ENSMUST00000184283.1	upstream_gene_variant		18	0	0	10	6	37.5
GAB2_mAML6	3	130110071	G	T			intergenic_variant		26	0	0	6	9	60
GAB2_mAML6	3	134291406	T	C			intergenic_variant		26	1	3.7037	9	14	60.8696
GAB2_mAML6	3	144264704	A	G		ENSMUSR00000407742	regulatory_region_variant		22	0	0	10	9	47.3684
GAB2_mAML6	3	146733300	C	A	Prkacb	ENSMUST00000005164.11	intron_variant		32	0	0	3	4	57.1429
GAB2_mAML6	3	148666266	G	A			intergenic_variant		45	0	0	12	10	45.4545
GAB2_mAML6	3	151853849	T	C			intergenic_variant		31	0	0	8	12	60
GAB2_mAML6	3	155211470	T	A			intergenic_variant		18	0	0	9	11	55
GAB2_mAML6	3	157441356	A	AC		ENSMUSR00000656603	regulatory_region_variant		20	0	0	9	9	50
GAB2_mAML6	3	157601339	A	G	Ptger3	ENSMUST00000041175.12	intron_variant		21	0	0	9	5	35.7143
GAB2_mAML6	4	5159647	T	C			intergenic_variant		28	0	0	14	7	33.3333
GAB2_mAML6	4	14205640	T	A		ENSMUSR00000657872	regulatory_region_variant		28	0	0	12	9	42.8571
GAB2_mAML6	4	14559091	G	T	Slc26a7	ENSMUST00000042221.13	intron_variant		12	0	0	6	10	62.5
GAB2_mAML6	4	14585168	T	A	Slc26a7	ENSMUST00000042221.13	intron_variant		25	0	0	19	10	34.4828
GAB2_mAML6	4	18854034	C	A	Gm11867	ENSMUST00000133363.1	intron_variant&non_coding_transcript_variant		22	0	0	7	8	53.3333
GAB2_mAML6	4	20902713	C	T			intergenic_variant		22	0	0	12	6	33.3333
GAB2_mAML6	4	22812364	A	C			intergenic_variant		14	0	0	6	9	60
GAB2_mAML6	4	24213190	C	T			intergenic_variant		21	0	0	14	9	39.1304
GAB2_mAML6	4	26460595	G	A			intergenic_variant		17	0	0	13	8	38.0952
GAB2_mAML6	4	26530939	T	G			intergenic_variant		24	0	0	11	8	42.1053
GAB2_mAML6	4	28279907	G	T			intergenic_variant		21	0	0	12	6	33.3333
GAB2_mAML6	4	29566819	TG	T			intergenic_variant		22	0	0	8	6	42.8571
GAB2_mAML6	4	30943279	C	A			intergenic_variant		25	0	0	6	12	66.6667
GAB2_mAML6	4	35004820	C	A	Mob3b	ENSMUST00000102975.9	intron_variant		37	0	0	13	6	31.5789
GAB2_mAML6	4	36604936	T	C	Lingo2	ENSMUST00000108122.7	intron_variant		15	0	0	7	6	46.1538
GAB2_mAML6	4	44688480	A	G	Pax5	ENSMUST00000014174.13	intron_variant		31	0	0	11	5	31.25
GAB2_mAML6	4	46778104	A	G	Gabbr2	ENSMUST00000107749.3	intron_variant		23	1	4.16667	38	29	43.2836
GAB2_mAML6	4	48984246	G	T			intergenic_variant		30	0	0	9	4	30.7692
GAB2_mAML6	4	50067329	G	T			intergenic_variant		19	0	0	4	8	66.6667
GAB2_mAML6	4	50971365	G	T			intergenic_variant		21	0	0	13	11	45.8333
GAB2_mAML6	4	52092725	C	A			intergenic_variant		34	0	0	10	4	28.5714
GAB2_mAML6	4	54057456	C	A			intergenic_variant		33	0	0	7	9	56.25
GAB2_mAML6	4	54399454	G	T			intergenic_variant		29	0	0	13	7	35
GAB2_mAML6	4	54414125	T	C			intergenic_variant		23	0	0	5	7	58.3333
GAB2_mAML6	4	60273821	T	C			intergenic_variant		33	0	0	18	7	28
GAB2_mAML6	4	63147969	T	C	Ambp	ENSMUST00000030041.4	intron_variant		31	0	0	7	5	41.6667
GAB2_mAML6	4	66640302	G	T			intergenic_variant		20	0	0	15	11	42.3077
GAB2_mAML6	4	67538517	A	C			intergenic_variant		11	0	0	11	12	52.1739
GAB2_mAML6	4	68652929	C	T			intergenic_variant		24	0	0	3	18	85.7143
GAB2_mAML6	4	70256423	C	A	Cdk5rap2	ENSMUST00000144099.7	intron_variant		26	0	0	5	4	44.4444
GAB2_mAML6	4	72677313	A	C			intergenic_variant		25	0	0	14	6	30
GAB2_mAML6	4	77510128	T	G	Ptprd	ENSMUST00000156656.7	intron_variant&non_coding_transcript_variant		22	0	0	11	7	38.8889
GAB2_mAML6	4	77555096	C	T	Ptprd	ENSMUST00000156656.7	intron_variant&non_coding_transcript_variant		23	0	0	16	9	36
GAB2_mAML6	4	78247279	T	C			intergenic_variant		30	0	0	2	6	75
GAB2_mAML6	4	78897477	C	G			intergenic_variant		28	0	0	8	5	38.4615
GAB2_mAML6	4	79016749	T	G			intergenic_variant		18	0	0	11	8	42.1053
GAB2_mAML6	4	79092070	G	A			intergenic_variant		22	0	0	6	8	57.1429
GAB2_mAML6	4	79613655	G	T			intergenic_variant		19	0	0	9	7	43.75
GAB2_mAML6	4	80100739	A	G			intergenic_variant		27	0	0	4	4	50
GAB2_mAML6	4	80366593	G	T			intergenic_variant		15	0	0	8	9	52.9412
GAB2_mAML6	4	81041086	T	A			intergenic_variant		24	0	0	5	13	72.2222
GAB2_mAML6	4	88612212	T	G	Gm12601	ENSMUST00000118994.1	downstream_gene_variant		32	0	0	8	12	60
GAB2_mAML6	4	93073764	T	G			intergenic_variant		22	0	0	13	6	31.5789
GAB2_mAML6	4	100375337	C	A	Ror1	ENSMUST00000039630.5	intron_variant		26	0	0	8	4	33.3333
GAB2_mAML6	4	105554323	G	A			intergenic_variant		26	0	0	4	7	63.6364
GAB2_mAML6	4	106092710	C	T	Gm12729	ENSMUST00000130088.1	intron_variant&non_coding_transcript_variant		22	0	0	7	13	65
GAB2_mAML6	4	119799543	G	T	Hivep3	ENSMUST00000141605.7	intron_variant&non_coding_transcript_variant		21	0	0	6	4	40
GAB2_mAML6	4	120955736	G	A	Zfp69	ENSMUST00000106280.7	upstream_gene_variant		21	0	0	8	7	46.6667
GAB2_mAML6	4	127507830	T	G			intergenic_variant		27	0	0	7	11	61.1111
GAB2_mAML6	4	130987035	C	T	Gm12973	ENSMUST00000143967.1	intron_variant&non_coding_transcript_variant		31	0	0	7	14	66.6667
GAB2_mAML6	4	140198229	G	A	Igsf21	ENSMUST00000039331.8	intron_variant		24	0	0	12	8	40
GAB2_mAML6	4	140280806	G	A			intergenic_variant		33	0	0	14	8	36.3636
GAB2_mAML6	4	144359799	G	T	Gm13119	ENSMUST00000094526.4	intron_variant		25	0	0	7	4	36.3636
GAB2_mAML6	4	145597057	C	A	Gm13212	ENSMUST00000105739.7	intron_variant		38	1	2.5641	8	8	50
GAB2_mAML6	4	145674047	G	A	Zfp980	ENSMUST00000105738.8	intron_variant		47	2	4.08163	25	16	39.0244
GAB2_mAML6	4	145852796	A	G			intergenic_variant		86	0	0	71	10	12.3457
GAB2_mAML6	4	145894163	G	A	Zfp986	ENSMUST00000123460.1	intron_variant		44	0	0	42	8	16
GAB2_mAML6	4	146050994	C	T			intergenic_variant		46	0	0	34	8	19.0476
GAB2_mAML6	4	146463848	AC	A	Zfp992	ENSMUST00000105733.2	intron_variant		105	3	2.77778	99	23	18.8525
GAB2_mAML6	4	147078649	A	C	C230088H06Rik	ENSMUST00000181752.1	intron_variant&non_coding_transcript_variant		14	0	0	7	7	50
GAB2_mAML6	4	147455896	C	T	Gm26624	ENSMUST00000181486.1	non_coding_transcript_exon_variant		75	0	0	39	8	17.0213
GAB2_mAML6	4	147523508	T	A	Gm15951	ENSMUST00000118377.1	upstream_gene_variant		101	2	1.94175	107	24	18.3206
GAB2_mAML6	4	155154132	G	A	Ski	ENSMUST00000030917.5	3_prime_UTR_variant		18	0	0	8	8	50
GAB2_mAML6	5	4434400	AAAACAAACAAAC	A			intergenic_variant		22	0	0	5	5	50
GAB2_mAML6	5	4628725	A	G			intergenic_variant		18	0	0	4	7	63.6364
GAB2_mAML6	5	4647931	A	G			intergenic_variant		21	0	0	13	11	45.8333
GAB2_mAML6	5	7490921	G	A			intergenic_variant		15	0	0	4	7	63.6364
GAB2_mAML6	5	12306352	C	T			intergenic_variant		22	0	0	6	5	45.4545
GAB2_mAML6	5	14900198	G	A		ENSMUSR00000676168	regulatory_region_variant		89	1	1.11111	89	13	12.7451
GAB2_mAML6	5	15457766	AT	A			intergenic_variant		30	0	0	17	6	26.087
GAB2_mAML6	5	15464211	T	A	Gm43391	ENSMUST00000196145.4	non_coding_transcript_exon_variant		63	0	0	32	9	21.9512
GAB2_mAML6	5	15514352	C	A	Gm21847	ENSMUST00000178227.5	upstream_gene_variant		92	1	1.07527	68	11	13.9241
GAB2_mAML6	5	15598289	G	A	Gm30613	ENSMUST00000197277.1	intron_variant&non_coding_transcript_variant		76	0	0	35	7	16.6667
GAB2_mAML6	5	15614617	C	G	Speer4d	ENSMUST00000095006.8	upstream_gene_variant		35	0	0	31	12	27.907
GAB2_mAML6	5	20923270	C	A	Rsbn1l	ENSMUST00000036489.9	intron_variant		19	0	0	2	4	66.6667
GAB2_mAML6	5	24464177	C	T	Agap3	ENSMUST00000024123.8	intron_variant		23	0	0	10	5	33.3333
GAB2_mAML6	5	27891706	C	T			intergenic_variant		29	0	0	18	8	30.7692
GAB2_mAML6	5	28455891	G	A	Shh	ENSMUST00000002708.4	downstream_gene_variant		25	0	0	14	15	51.7241
GAB2_mAML6	5	31160444	T	C	Gm29609	ENSMUST00000101411.5	intron_variant		20	0	0	17	8	32
GAB2_mAML6	5	34169703	C	A	Haus3	ENSMUST00000060049.7	upstream_gene_variant		27	0	0	4	4	50
GAB2_mAML6	5	35933229	C	T	Afap1	ENSMUST00000064571.10	intron_variant		25	0	0	15	6	28.5714
GAB2_mAML6	5	39576668	G	A	4930513D17Rik	ENSMUST00000202800.3	intron_variant&non_coding_transcript_variant		26	0	0	11	11	50
GAB2_mAML6	5	51748024	G	T			intergenic_variant		24	0	0	13	12	48
GAB2_mAML6	5	51838082	C	A			intergenic_variant		33	0	0	9	4	30.7692
GAB2_mAML6	5	56373496	A	G			intergenic_variant		27	0	0	3	6	66.6667
GAB2_mAML6	5	57571538	A	C	4932441J04Rik	ENSMUST00000180708.2	intron_variant&non_coding_transcript_variant		20	0	0	13	11	45.8333
GAB2_mAML6	5	59551108	C	A			intergenic_variant		23	0	0	5	4	44.4444
GAB2_mAML6	5	60148919	T	C			intergenic_variant		16	0	0	12	12	50
GAB2_mAML6	5	60815682	T	G			intergenic_variant		25	0	0	7	8	53.3333
GAB2_mAML6	5	64042387	C	A	5830416I19Rik	ENSMUST00000198687.1	upstream_gene_variant		34	0	0	8	4	33.3333
GAB2_mAML6	5	68795088	G	A			intergenic_variant		19	0	0	11	7	38.8889
GAB2_mAML6	5	69621613	GAGAGACAGAGAC	G			intergenic_variant		21	0	0	11	9	45
GAB2_mAML6	5	73811976	A	T			intergenic_variant		12	0	0	6	6	50
GAB2_mAML6	5	75190908	T	G	Pdgfra	ENSMUST00000168162.4	intron_variant		32	0	0	18	12	40
GAB2_mAML6	5	75383398	G	A	Gm42800	ENSMUST00000202494.1	downstream_gene_variant		27	0	0	17	11	39.2857
GAB2_mAML6	5	76369764	C	T			intergenic_variant		21	0	0	12	7	36.8421
GAB2_mAML6	5	77057224	A	G	Thegl	ENSMUST00000031161.10	intron_variant		25	0	0	7	6	46.1538
GAB2_mAML6	5	79449463	A	C			intergenic_variant		19	0	0	7	7	50
GAB2_mAML6	5	81105672	A	G	Adgrl3	ENSMUST00000117253.7	intron_variant		30	0	0	10	7	41.1765
GAB2_mAML6	5	81853738	T	C			intergenic_variant		24	0	0	19	8	29.6296
GAB2_mAML6	5	83146723	C	A			intergenic_variant		24	0	0	3	4	57.1429
GAB2_mAML6	5	86323769	G	T	Tmprss11d	ENSMUST00000031175.11	intron_variant		24	0	0	7	18	72
GAB2_mAML6	5	91628215	C	A	Parm1	ENSMUST00000040576.9	downstream_gene_variant		19	0	0	10	6	37.5
GAB2_mAML6	5	97367494	C	A			intergenic_variant		28	0	0	8	4	33.3333
GAB2_mAML6	5	98892890	G	A			intergenic_variant		32	0	0	15	11	42.3077
GAB2_mAML6	5	99925052	G	T	Vamp9	ENSMUST00000198837.2	intron_variant		15	0	0	8	8	50
GAB2_mAML6	5	103035120	G	A	Mapk10	ENSMUST00000112847.8	intron_variant		33	0	0	9	10	52.6316
GAB2_mAML6	5	105769792	T	A	Lrrc8d	ENSMUST00000120847.7	intron_variant		20	0	0	2	7	77.7778
GAB2_mAML6	5	110274305	A	T	Pxmp2	ENSMUST00000031472.11	3_prime_UTR_variant		33	0	0	17	9	34.6154
GAB2_mAML6	5	114223957	C	A	Acacb	ENSMUST00000102582.7	intron_variant		40	0	0	8	4	33.3333
GAB2_mAML6	5	123543841	AAT	A	Vps33a	ENSMUST00000031388.12	intron_variant		122	2	1.6129	64	19	22.8916
GAB2_mAML6	5	125859099	G	A			intergenic_variant		27	0	0	22	9	29.0323
GAB2_mAML6	5	126960940	C	G			intergenic_variant		29	0	0	12	5	29.4118
GAB2_mAML6	5	130617657	G	A	Caln1	ENSMUST00000086029.9	intron_variant		33	0	0	8	16	66.6667
GAB2_mAML6	5	131494115	A	G	Auts2	ENSMUST00000161804.7	intron_variant		17	0	0	10	11	52.381
GAB2_mAML6	5	132091611	A	G	Auts2	ENSMUST00000161226.8	intron_variant&non_coding_transcript_variant		24	0	0	12	8	40
GAB2_mAML6	5	134462332	G	A	Gm42882	ENSMUST00000201788.1	downstream_gene_variant		25	0	0	14	9	39.1304
GAB2_mAML6	5	134890898	C	A		ENSMUSR00000429120	regulatory_region_variant		23	0	0	13	16	55.1724
GAB2_mAML6	5	137161170	G	T	Gm3054	ENSMUST00000111075.3	intron_variant&non_coding_transcript_variant		38	0	0	8	4	33.3333
GAB2_mAML6	5	137571396	C	A	Tfr2	ENSMUST00000198866.4	synonymous_variant	P51	33	0	0	10	4	28.5714
GAB2_mAML6	5	142564394	T	G	Mmd2	ENSMUST00000037048.8	3_prime_UTR_variant		24	0	0	18	7	28
GAB2_mAML6	6	5479182	A	G	Pdk4	ENSMUST00000019721.6	downstream_gene_variant		28	0	0	29	10	25.641
GAB2_mAML6	6	11198428	TATAATAATA	T			intergenic_variant		16	0	0	4	11	73.3333
GAB2_mAML6	6	14701155	T	C			intergenic_variant		24	0	0	9	11	55
GAB2_mAML6	6	16059719	T	A			intergenic_variant		21	0	0	8	10	55.5556
GAB2_mAML6	6	16243605	T	A			intergenic_variant		31	0	0	11	6	35.2941
GAB2_mAML6	6	18017625	T	C	Wnt2	ENSMUST00000010941.5	intron_variant		28	0	0	13	14	51.8519
GAB2_mAML6	6	20454938	A	G			intergenic_variant		22	0	0	3	6	66.6667
GAB2_mAML6	6	21144734	G	T			intergenic_variant		26	0	0	10	5	33.3333
GAB2_mAML6	6	23855801	T	G			intergenic_variant		20	0	0	13	10	43.4783
GAB2_mAML6	6	25433578	G	A			intergenic_variant		30	0	0	12	17	58.6207
GAB2_mAML6	6	26749483	C	T			intergenic_variant		25	0	0	17	8	32
GAB2_mAML6	6	27077303	A	T			intergenic_variant		24	0	0	10	8	44.4444
GAB2_mAML6	6	29748690	CTGTG	C	Smo	ENSMUST00000001812.4	intron_variant		92	0	0	117	12	9.30233
GAB2_mAML6	6	33751122	G	T	Exoc4	ENSMUST00000052266.14	intron_variant		26	0	0	8	4	33.3333
GAB2_mAML6	6	36127097	C	A			intergenic_variant		29	0	0	4	11	73.3333
GAB2_mAML6	6	36443794	G	T	Chrm2	ENSMUST00000172278.7	intron_variant		23	0	0	5	12	70.5882
GAB2_mAML6	6	41773927	G	T	Olfr459	ENSMUST00000214976.2	intron_variant		36	0	0	10	4	28.5714
GAB2_mAML6	6	45464184	T	G	Cntnap2	ENSMUST00000114641.7	intron_variant		27	0	0	7	8	53.3333
GAB2_mAML6	6	45877511	G	A	Cntnap2	ENSMUST00000114641.7	intron_variant		24	0	0	5	5	50
GAB2_mAML6	6	53432231	G	A	Creb5	ENSMUST00000203528.2	intron_variant		27	0	0	8	4	33.3333
GAB2_mAML6	6	55465539	A	G	Adcyap1r1	ENSMUST00000070736.11	intron_variant		37	0	0	13	5	27.7778
GAB2_mAML6	6	56051307	G	A			intergenic_variant		24	0	0	18	11	37.931
GAB2_mAML6	6	64351676	T	TC	Grid2	ENSMUST00000095852.4	intron_variant		32	0	0	5	6	54.5455
GAB2_mAML6	6	64992139	A	G	Gm15534	ENSMUST00000137642.2	downstream_gene_variant		28	0	0	6	5	45.4545
GAB2_mAML6	6	66548227	G	T	Vmn1r32	ENSMUST00000079584.2	downstream_gene_variant		34	0	0	10	4	28.5714
GAB2_mAML6	6	76374560	C	A			intergenic_variant		17	0	0	7	5	41.6667
GAB2_mAML6	6	79202003	T	C			intergenic_variant		22	0	0	10	9	47.3684
GAB2_mAML6	6	81853958	C	A			intergenic_variant		22	0	0	2	8	80
GAB2_mAML6	6	82332786	T	C			intergenic_variant		19	0	0	11	12	52.1739
GAB2_mAML6	6	86079715	G	A	Add2	ENSMUST00000204059.2	intron_variant		21	0	0	11	9	45
GAB2_mAML6	6	90841040	C	A	Rpl21-ps12	ENSMUST00000080061.2	downstream_gene_variant		29	0	0	8	4	33.3333
GAB2_mAML6	6	90903307	G	T	Ppp1r2-ps2	ENSMUST00000117103.1	upstream_gene_variant		19	0	0	13	13	50
GAB2_mAML6	6	92057656	C	A	Fgd5	ENSMUST00000089334.8	intron_variant		23	0	0	6	4	40
GAB2_mAML6	6	98951070	C	A	Foxp1	ENSMUST00000113322.8	intron_variant		24	0	0	7	4	36.3636
GAB2_mAML6	6	101004129	C	T			intergenic_variant		22	0	0	18	10	35.7143
GAB2_mAML6	6	102630176	C	T			intergenic_variant		20	0	0	6	12	66.6667
GAB2_mAML6	6	105873539	A	G	Cntn4	ENSMUST00000113264.8	intron_variant		17	0	0	6	10	62.5
GAB2_mAML6	6	106953734	C	A			intergenic_variant		18	0	0	9	7	43.75
GAB2_mAML6	6	108279951	G	T	Itpr1	ENSMUST00000032192.8	intron_variant		28	0	0	8	4	33.3333
GAB2_mAML6	6	110015958	T	G			intergenic_variant		23	0	0	13	8	38.0952
GAB2_mAML6	6	110662761	G	T	Grm7	ENSMUST00000071076.12	intron_variant		29	0	0	18	7	28
GAB2_mAML6	6	112274439	G	T	Lmcd1	ENSMUST00000032376.5	intron_variant		37	0	0	11	4	26.6667
GAB2_mAML6	6	117413021	G	T			intergenic_variant		21	0	0	3	4	57.1429
GAB2_mAML6	6	117996039	A	G	Gm4875	ENSMUST00000118257.1	upstream_gene_variant		34	0	0	10	5	33.3333
GAB2_mAML6	6	122079000	G	T	Mug2	ENSMUST00000081777.7	intron_variant		20	0	0	4	6	60
GAB2_mAML6	6	126293288	C	T	Gm10415	ENSMUST00000204181.1	intron_variant&non_coding_transcript_variant		26	0	0	11	9	45
GAB2_mAML6	6	129075616	G	T			intergenic_variant		32	0	0	10	4	28.5714
GAB2_mAML6	6	129279393	G	A	Cd69	ENSMUST00000032259.5	upstream_gene_variant		20	0	0	5	11	68.75
GAB2_mAML6	6	130613053	G	T	Gm26914	ENSMUST00000182262.1	upstream_gene_variant		22	0	0	19	8	29.6296
GAB2_mAML6	6	130743010	A	G	Gm44527	ENSMUST00000182210.3	intron_variant&non_coding_transcript_variant		16	0	0	20	11	35.4839
GAB2_mAML6	6	130912456	TC	T	Gm44128	ENSMUST00000204909.1	upstream_gene_variant		14	0	0	11	10	47.619
GAB2_mAML6	6	134915879	T	C	Cdkn1b	ENSMUST00000067327.10	upstream_gene_variant		23	0	0	9	5	35.7143
GAB2_mAML6	6	139865736	G	A	Pik3c2g	ENSMUST00000111868.9	intron_variant		31	0	0	11	11	50
GAB2_mAML6	6	140549392	G	T	Plekha5	ENSMUST00000087622.5	intron_variant		20	0	0	3	4	57.1429
GAB2_mAML6	6	148080447	G	A	Far2	ENSMUST00000032443.13	intron_variant		26	0	0	15	12	44.4444
GAB2_mAML6	6	149466223	G	T	Bicd1	ENSMUST00000086829.10	intron_variant		24	0	0	7	4	36.3636
GAB2_mAML6	7	5062112	G	T	U2af2	ENSMUST00000209099.1	upstream_gene_variant		23	0	0	7	13	65
GAB2_mAML6	7	7533235	C	A	Gm6842	ENSMUST00000211361.1	downstream_gene_variant		25	0	0	16	9	36
GAB2_mAML6	7	7533236	A	T	Gm6842	ENSMUST00000211361.1	downstream_gene_variant		25	0	0	19	9	32.1429
GAB2_mAML6	7	12163173	A	T	Vmn1r78	ENSMUST00000228664.1	downstream_gene_variant		31	2	6.06061	22	21	48.8372
GAB2_mAML6	7	13372867	C	A	Pla2g4c-ps	ENSMUST00000204668.1	intron_variant&non_coding_transcript_variant		13	0	0	4	6	60
GAB2_mAML6	7	14253414	G	T	Sult2a6	ENSMUST00000076576.6	missense_variant	S112Y	23	0	0	11	8	42.1053
GAB2_mAML6	7	20047295	G	A	Nlrp9b	ENSMUST00000073151.12	intron_variant		27	0	0	7	9	56.25
GAB2_mAML6	7	22809243	T	A	Gm4207	ENSMUST00000173144.1	upstream_gene_variant		42	0	0	25	7	21.875
GAB2_mAML6	7	25262222	A	T			intergenic_variant		14	0	0	5	5	50
GAB2_mAML6	7	26971631	C	G			intergenic_variant		20	0	0	16	11	40.7407
GAB2_mAML6	7	42153068	G	T	Vmn2r60	ENSMUST00000233771.1	intron_variant		22	0	0	5	4	44.4444
GAB2_mAML6	7	42752671	A	T	Gm6004	ENSMUST00000173237.1	downstream_gene_variant		19	0	0	3	4	57.1429
GAB2_mAML6	7	51105206	C	A			intergenic_variant		26	0	0	4	4	50
GAB2_mAML6	7	51247861	C	A			intergenic_variant		21	0	0	12	9	42.8571
GAB2_mAML6	7	53073934	C	T			intergenic_variant		16	0	0	12	8	40
GAB2_mAML6	7	56533605	G	A	Oca2	ENSMUST00000032633.11	intron_variant		24	0	0	9	10	52.6316
GAB2_mAML6	7	57746312	G	A	Gabrb3	ENSMUST00000039697.13	intron_variant		18	0	0	9	7	43.75
GAB2_mAML6	7	61977881	G	C	A330076H08Rik	ENSMUST00000207224.1	intron_variant&non_coding_transcript_variant		31	0	0	14	9	39.1304
GAB2_mAML6	7	62432765	A	G			intergenic_variant		23	0	0	11	13	54.1667
GAB2_mAML6	7	64494308	T	G			intergenic_variant		47	0	0	7	7	50
GAB2_mAML6	7	70431797	C	T	Gm44532	ENSMUST00000207723.1	intron_variant&non_coding_transcript_variant		19	0	0	9	14	60.8696
GAB2_mAML6	7	71845199	C	A			intergenic_variant		24	0	0	7	4	36.3636
GAB2_mAML6	7	75789741	G	A		ENSMUSR00000446014	regulatory_region_variant		13	0	0	12	9	42.8571
GAB2_mAML6	7	79267935	G	T	Gm31510	ENSMUST00000206795.1	downstream_gene_variant		20	0	0	5	4	44.4444
GAB2_mAML6	7	79602073	C	T	Rhcg	ENSMUST00000032766.4	intron_variant		26	0	0	10	13	56.5217
GAB2_mAML6	7	81759112	A	T	Ramac	ENSMUST00000042166.10	upstream_gene_variant		23	0	0	16	8	33.3333
GAB2_mAML6	7	85092212	C	A	Gm18358	ENSMUST00000173179.1	downstream_gene_variant		25	0	0	6	7	53.8462
GAB2_mAML6	7	86110836	C	T			intergenic_variant		20	0	0	9	9	50
GAB2_mAML6	7	88495441	A	T	Rab38	ENSMUST00000107256.3	downstream_gene_variant		26	0	0	9	9	50
GAB2_mAML6	7	89503961	T	C	Prss23	ENSMUST00000041761.6	downstream_gene_variant		18	0	0	14	11	44
GAB2_mAML6	7	91100273	T	A	Dlg2	ENSMUST00000107196.9	intron_variant		23	0	0	12	7	36.8421
GAB2_mAML6	7	92728499	C	A	Gm26981	ENSMUST00000182453.1	upstream_gene_variant		17	0	0	5	5	50
GAB2_mAML6	7	92770688	G	C	Rab30	ENSMUST00000032879.14	intron_variant		21	0	0	7	5	41.6667
GAB2_mAML6	7	93185836	A	G	Gm15501	ENSMUST00000133910.2	upstream_gene_variant		16	0	0	11	9	45
GAB2_mAML6	7	93781117	C	A			intergenic_variant		19	0	0	4	4	50
GAB2_mAML6	7	95325480	C	A			intergenic_variant		22	0	0	20	8	28.5714
GAB2_mAML6	7	97299182	T	A	Gab2	ENSMUST00000004622.6	synonymous_variant	T326	28	0	0	22	34	60.7143
GAB2_mAML6	7	97693930	G	C	Clns1a	ENSMUST00000026506.4	upstream_gene_variant		26	0	0	4	7	63.6364
GAB2_mAML6	7	99412525	G	T	Gdpd5	ENSMUST00000037528.9	intron_variant		30	0	0	9	4	30.7692
GAB2_mAML6	7	101338446	G	T	Stard10	ENSMUST00000032927.13	intron_variant		22	0	0	5	4	44.4444
GAB2_mAML6	7	112104431	T	G	Usp47	ENSMUST00000210309.1	missense_variant	I1203M	21	0	0	8	5	38.4615
GAB2_mAML6	7	112129831	C	A	Dkk3	ENSMUST00000033036.6	intron_variant		33	0	0	14	8	36.3636
GAB2_mAML6	7	113506695	G	T			intergenic_variant		25	0	0	10	6	37.5
GAB2_mAML6	7	113773653	G	T	Spon1	ENSMUST00000046687.15	intron_variant		28	0	0	7	4	36.3636
GAB2_mAML6	7	118408151	C	A	Syt17	ENSMUST00000081574.7	stop_gained	G364*	26	0	0	8	4	33.3333
GAB2_mAML6	7	122179873	C	T	Ern2	ENSMUST00000033153.8	synonymous_variant	R249	26	0	0	6	14	70
GAB2_mAML6	7	130305312	G	A	Fgfr2	ENSMUST00000124096.7	intron_variant		20	0	0	16	12	42.8571
GAB2_mAML6	7	137855085	G	T			intergenic_variant		27	0	0	7	4	36.3636
GAB2_mAML6	7	142384561	G	C	Gm49369	ENSMUST00000133843.7	upstream_gene_variant		20	0	0	9	8	47.0588
GAB2_mAML6	7	143825916	C	A	Nadsyn1	ENSMUST00000033415.14	upstream_gene_variant		25	0	0	10	6	37.5
GAB2_mAML6	8	5641359	T	A	Gm1840	ENSMUST00000051687.4	downstream_gene_variant		25	0	0	7	9	56.25
GAB2_mAML6	8	13835572	CCA	C	AF366264	ENSMUST00000071308.5	3_prime_UTR_variant		13	0	0	8	7	46.6667
GAB2_mAML6	8	16226481	A	C	Csmd1	ENSMUST00000082104.6	missense_variant	L770V	28	0	0	17	6	26.087
GAB2_mAML6	8	16358865	C	T	Csmd1	ENSMUST00000082104.6	intron_variant		31	0	0	7	13	65
GAB2_mAML6	8	16987138	A	T	Csmd1	ENSMUST00000082104.6	intron_variant		31	0	0	10	7	41.1765
GAB2_mAML6	8	17017842	G	T	Csmd1	ENSMUST00000082104.6	intron_variant		33	0	0	9	4	30.7692
GAB2_mAML6	8	17116317	G	T	Csmd1	ENSMUST00000082104.6	intron_variant		21	0	0	6	4	40
GAB2_mAML6	8	20104789	T	C			intergenic_variant		115	1	0.862069	61	8	11.5942
GAB2_mAML6	8	20324210	C	A	Gm26804	ENSMUST00000181248.1	intron_variant&non_coding_transcript_variant		56	0	0	149	22	12.8655
GAB2_mAML6	8	20324211	A	T	Gm26804	ENSMUST00000181248.1	intron_variant&non_coding_transcript_variant		56	0	0	149	22	12.8655
GAB2_mAML6	8	22910777	G	T	Kat6a	ENSMUST00000044331.6	intron_variant		29	0	0	5	4	44.4444
GAB2_mAML6	8	28849924	T	C	Unc5d	ENSMUST00000168630.3	intron_variant		21	0	0	13	8	38.0952
GAB2_mAML6	8	30319935	C	A			intergenic_variant		30	0	0	8	4	33.3333
GAB2_mAML6	8	30907543	C	T			intergenic_variant		23	0	0	6	8	57.1429
GAB2_mAML6	8	32441992	G	C	Nrg1	ENSMUST00000209107.1	intron_variant		30	0	0	14	10	41.6667
GAB2_mAML6	8	33608767	G	A	Ppp2cb	ENSMUST00000009774.10	intron_variant		22	0	0	7	7	50
GAB2_mAML6	8	37882464	T	G	Sgcz	ENSMUST00000118896.1	intron_variant		15	0	0	4	8	66.6667
GAB2_mAML6	8	37889798	A	G	Sgcz	ENSMUST00000118896.1	intron_variant		28	0	0	13	8	38.0952
GAB2_mAML6	8	37918778	C	T	Sgcz	ENSMUST00000118896.1	intron_variant		27	0	0	8	10	55.5556
GAB2_mAML6	8	40084766	A	G			intergenic_variant		31	0	0	5	4	44.4444
GAB2_mAML6	8	40370790	C	A	Micu3	ENSMUST00000068999.13	intron_variant		21	0	0	22	10	31.25
GAB2_mAML6	8	41704617	G	T			intergenic_variant		22	0	0	5	4	44.4444
GAB2_mAML6	8	42690297	G	A			intergenic_variant		15	0	0	10	8	44.4444
GAB2_mAML6	8	43824255	G	A			intergenic_variant		23	0	0	11	11	50
GAB2_mAML6	8	49153644	T	C			intergenic_variant		25	0	0	2	8	80
GAB2_mAML6	8	50391807	G	T	Gm2516	ENSMUST00000210011.1	intron_variant&non_coding_transcript_variant		23	0	0	9	9	50
GAB2_mAML6	8	51799673	G	C			intergenic_variant		19	0	0	13	9	40.9091
GAB2_mAML6	8	53148876	C	A			intergenic_variant		33	0	0	9	4	30.7692
GAB2_mAML6	8	53778773	G	A			intergenic_variant		17	0	0	10	8	44.4444
GAB2_mAML6	8	54658914	G	A	Wdr17	ENSMUST00000144711.8	intron_variant		32	0	0	5	12	70.5882
GAB2_mAML6	8	58796484	A	G	Galntl6	ENSMUST00000204128.2	intron_variant		21	0	0	10	8	44.4444
GAB2_mAML6	8	61220506	G	T	Sh3rf1	ENSMUST00000034060.6	upstream_gene_variant		17	0	0	4	4	50
GAB2_mAML6	8	62169925	G	A			intergenic_variant		20	0	0	13	13	50
GAB2_mAML6	8	62817343	G	C	Gm45459	ENSMUST00000209882.1	intron_variant&non_coding_transcript_variant		22	0	0	3	6	66.6667
GAB2_mAML6	8	67084576	C	A			intergenic_variant		11	0	0	8	13	61.9048
GAB2_mAML6	8	69564902	A	AT	Gm3365	ENSMUST00000216296.1	intron_variant&non_coding_transcript_variant		25	0	0	20	8	28.5714
GAB2_mAML6	8	69570242	C	A	Gm3365	ENSMUST00000216296.1	intron_variant&non_coding_transcript_variant		32	0	0	18	9	33.3333
GAB2_mAML6	8	69592844	A	T			intergenic_variant		25	0	0	13	6	31.5789
GAB2_mAML6	8	73717910	G	A			intergenic_variant		28	0	0	10	12	54.5455
GAB2_mAML6	8	73980052	C	T			intergenic_variant		29	0	0	8	6	42.8571
GAB2_mAML6	8	74438501	A	G			intergenic_variant		23	0	0	6	10	62.5
GAB2_mAML6	8	75412641	C	T			intergenic_variant		30	0	0	11	9	45
GAB2_mAML6	8	75575895	G	A	Iqcm	ENSMUST00000212704.1	synonymous_variant	Q19	20	0	0	7	13	65
GAB2_mAML6	8	87104362	G	T	Gm5118	ENSMUST00000184692.1	downstream_gene_variant		12	0	0	8	9	52.9412
GAB2_mAML6	8	88712154	C	A	Cyld	ENSMUST00000209532.1	intron_variant		29	0	0	6	4	40
GAB2_mAML6	8	90725328	A	G	Gm35850	ENSMUST00000210956.1	intron_variant&non_coding_transcript_variant		23	0	0	14	13	48.1481
GAB2_mAML6	8	99657572	T	G	A330008L17Rik	ENSMUST00000153366.1	intron_variant&non_coding_transcript_variant		26	0	0	9	14	60.8696
GAB2_mAML6	8	105228431	T	C	D230025D16Rik	ENSMUST00000034361.9	intron_variant		13	0	0	5	9	64.2857
GAB2_mAML6	8	114480555	G	A	Wwox	ENSMUST00000004756.13	intron_variant		19	0	0	5	7	58.3333
GAB2_mAML6	8	116489950	G	T	Gm5357	ENSMUST00000212720.1	non_coding_transcript_exon_variant		17	0	0	4	4	50
GAB2_mAML6	8	121700460	C	T	Gm20388	ENSMUST00000127664.1	intron_variant		22	0	0	9	7	43.75
GAB2_mAML6	8	122983772	G	A	Gm20388	ENSMUST00000127664.1	intron_variant		24	0	0	6	4	40
GAB2_mAML6	8	124801466	G	T	Trim67	ENSMUST00000167588.8	intron_variant		22	0	0	6	7	53.8462
GAB2_mAML6	8	129217393	C	A	2610044O15Rik8	ENSMUST00000190157.6	3_prime_UTR_variant		25	0	0	7	4	36.3636
GAB2_mAML6	9	5846140	G	T			intergenic_variant		36	0	0	11	4	26.6667
GAB2_mAML6	9	5863154	C	G	Gm6015	ENSMUST00000217493.1	intron_variant&non_coding_transcript_variant		50	1	1.96078	46	14	23.3333
GAB2_mAML6	9	10676926	T	C	Cntn5	ENSMUST00000160216.7	intron_variant		22	0	0	13	7	35
[truncated: 1,318 more rows]

## Sheet: Copy Number Alterations
sample	chr	start	end	probes	log2cn
GAB2_mAML2	7	1	145441459	117137	0.440469
GAB2_mAML3	7	99644109	116449827	13768	0.53873
GAB2_mAML4	7	1	145441459	116438	0.468849
GAB2_mAML5	7	1	145441459	116239	0.462475
GAB2_mAML7	7	1	145441459	78706	0.541479
GAB2_mAML8	7	1	145441459	78562	0.536299
