# Supplementary material for: Overexpression of the signaling coordinator GAB2 can play an important role in acute myeloid leukemia progression
Source: J Clin Invest. 2025 Aug 7;135(21):e195929. doi: 10.1172/JCI195929 (PMC12578389; doi:10.1172/JCI195929)
Supplement: Supplemental table 6 [file jci-135-195929-s157.xlsx]

## Sheet: GAB2 mAML vs mAML DEGs
Gene Name	Gene ID	FDR	log2 fold change GAB2 mAML vs mAML (positive indicates higher in GAB2 mAML)		*Red indicates DEG (FDR < 0.01)
Gab2	ENSMUSG00000004508	5.06093e-29	3.92969
Apol11b	ENSMUSG00000091694	7.44663e-10	5.18127
Ctse	ENSMUSG00000004552	3.19504e-08	2.59948
Trim10	ENSMUSG00000073400	1.67904e-07	3.72782
Epb42	ENSMUSG00000023216	6.46564e-07	3.47025
Pklr	ENSMUSG00000041237	1.7879e-06	3.79869
Gypa	ENSMUSG00000051839	3.88926e-06	3.99103
Rhd	ENSMUSG00000028825	5.38932e-06	3.48494
Sphk1	ENSMUSG00000061878	2.28715e-05	3.83492
Ypel4	ENSMUSG00000034059	3.56236e-05	3.77875
Btnl10	ENSMUSG00000020490	6.57095e-05	3.41768
Bpgm	ENSMUSG00000038871	0.000100592	1.92523
Cish	ENSMUSG00000032578	0.000112533	3.82804
Erbb3	ENSMUSG00000018166	0.000112533	-2.72861
Hba-a2	ENSMUSG00000069917	0.00017204	4.76496
Tent5c	ENSMUSG00000044468	0.00017204	1.80771
Ly6k	ENSMUSG00000044678	0.000233285	-5.74357
Bcl2l1	ENSMUSG00000007659	0.000240478	1.4855
Alas2	ENSMUSG00000025270	0.000268862	4.47245
Tmcc2	ENSMUSG00000042066	0.000268862	2.93439
Sh3tc2	ENSMUSG00000045629	0.000332532	3.95039
Slfn14	ENSMUSG00000082101	0.000779047	3.2564
Add2	ENSMUSG00000030000	0.000857735	3.7914
AC133103.1	ENSMUSG00000079190	0.000904148	-3.12973
Exosc6	ENSMUSG00000109941	0.000904148	-4.94231
Nxpe2	ENSMUSG00000032028	0.00101919	2.81332
Gm28539	ENSMUSG00000099908	0.00101919	2.69416
Dop1b	ENSMUSG00000022946	0.00112267	1.19284
Il6	ENSMUSG00000025746	0.00121144	4.41536
Fhdc1	ENSMUSG00000041842	0.00125001	2.71634
Snca	ENSMUSG00000025889	0.00132839	2.9569
Smox	ENSMUSG00000027333	0.0015073	1.80589
Dmtn	ENSMUSG00000022099	0.00189027	3.03317
Tjp1	ENSMUSG00000030516	0.00244271	2.73162
Hemgn	ENSMUSG00000028332	0.00244271	2.65907
Gm47191	ENSMUSG00000113850	0.00244271	-3.0315
Hba-a1	ENSMUSG00000069919	0.00278082	4.39028
Socs3	ENSMUSG00000053113	0.00314815	3.05563
Slc4a1	ENSMUSG00000006574	0.00371853	4.74702
Erfe	ENSMUSG00000047443	0.00415426	2.3442
Sdc4	ENSMUSG00000017009	0.00435629	2.6929
Slc22a23	ENSMUSG00000038267	0.00460644	2.50123
Abcg2	ENSMUSG00000029802	0.00465509	2.46656
Bcl2a1d	ENSMUSG00000099974	0.00548881	3.33554
Klf3	ENSMUSG00000029178	0.00559916	1.19856
Pkhd1l1	ENSMUSG00000038725	0.0060887	3.11414
Srxn1	ENSMUSG00000032802	0.0060887	2.10383
Fbxo11	ENSMUSG00000005371	0.0060887	1.00174
Kdm5d	ENSMUSG00000056673	0.00609858	1.83632
Ermap	ENSMUSG00000028644	0.00687631	2.62221
Samd11	ENSMUSG00000096351	0.00787107	2.54144
Crybg1	ENSMUSG00000019866	0.00789393	1.07013
Kel	ENSMUSG00000029866	0.00830507	3.28438
Tspo2	ENSMUSG00000023995	0.00830507	2.75292
Ank1	ENSMUSG00000031543	0.00841065	3.17027
Mylk3	ENSMUSG00000031698	0.00856524	2.92581
Slc38a5	ENSMUSG00000031170	0.00908641	2.72057
Spta1	ENSMUSG00000026532	0.010396	3.86348
Xkrx	ENSMUSG00000031258	0.0104716	-6.26985
Bhlhe40	ENSMUSG00000030103	0.0110101	2.35734
Vmn2r53	ENSMUSG00000096002	0.0113533	-1.43411
Wipf2	ENSMUSG00000038013	0.0119429	1.0007
Arhgef17	ENSMUSG00000032875	0.0120676	-3.45003
Spp1	ENSMUSG00000029304	0.0124394	1.85488
Rab3il1	ENSMUSG00000024663	0.0131251	1.94817
Arhgap23	ENSMUSG00000049807	0.0131251	1.14358
Gm46223	ENSMUSG00000110720	0.0132153	1.24845
AC125149.3	ENSMUSG00000079800	0.0132153	-1.9389
Slc6a9	ENSMUSG00000028542	0.0135931	2.30464
Atp7b	ENSMUSG00000006567	0.0138191	2.59065
Hmbs	ENSMUSG00000032126	0.0139415	1.53371
Arhgap31	ENSMUSG00000022799	0.0139415	0.959844
Spire1	ENSMUSG00000024533	0.0140435	2.17734
Ramac	ENSMUSG00000038646	0.0147394	-0.938371
Crebbp	ENSMUSG00000022521	0.0149013	0.929242
Klf1	ENSMUSG00000054191	0.0156183	3.02919
Chd9	ENSMUSG00000056608	0.0164692	1.37105
Ptpn1	ENSMUSG00000027540	0.0166994	1.04128
Ace	ENSMUSG00000020681	0.0173132	2.29237
Plxna1	ENSMUSG00000030084	0.0179286	1.34931
Zfyve26	ENSMUSG00000066440	0.0179286	0.970208
Vmn2r114	ENSMUSG00000091945	0.0191344	-1.75204
Nrg1	ENSMUSG00000062991	0.0191344	-2.10077
Gm14698	ENSMUSG00000071748	0.019189	-2.4856
Acss2	ENSMUSG00000027605	0.0196402	-1.12234
Wdfy3	ENSMUSG00000043940	0.0198212	1.14192
Ube2o	ENSMUSG00000020802	0.0198974	1.73701
Olfr839-ps1	ENSMUSG00000110519	0.0205665	-1.39824
Pan2	ENSMUSG00000005682	0.0206736	0.957288
Fam213a	ENSMUSG00000021792	0.0207925	2.1524
Igkv16-104	ENSMUSG00000076522	0.0210919	2.70567
Tns1	ENSMUSG00000055322	0.0218276	1.89358
Aqp1	ENSMUSG00000004655	0.0218507	3.71831
Marchf8	ENSMUSG00000025702	0.0218507	1.18478
Abcg4	ENSMUSG00000032131	0.0221001	2.61428
Cyth1	ENSMUSG00000017132	0.0221001	1.017
Wdtc1	ENSMUSG00000037622	0.0221001	0.827858
Dennd4b	ENSMUSG00000042404	0.0225457	0.812484
Dnajb9	ENSMUSG00000014905	0.0232504	-1.11466
Pacs1	ENSMUSG00000024855	0.0237586	1.01881
Dip2c	ENSMUSG00000048264	0.0242196	2.45634
Bcl2a1b	ENSMUSG00000089929	0.0248963	2.51436
Mgst3	ENSMUSG00000026688	0.0248963	1.41334
Fryl	ENSMUSG00000070733	0.0248963	0.889554
Map3k8	ENSMUSG00000024235	0.0252413	0.923167
Bcl3	ENSMUSG00000053175	0.0258772	1.58063
Usp32	ENSMUSG00000000804	0.0261	0.917325
Emp1	ENSMUSG00000030208	0.026185	2.45749
Cyth3	ENSMUSG00000018001	0.0263333	1.46907
Mpp7	ENSMUSG00000057440	0.0269889	-1.09876
Rnasel	ENSMUSG00000066800	0.0269889	0.893995
Fmnl1	ENSMUSG00000055805	0.0269889	0.87015
Ighd	ENSMUSG00000104213	0.0275761	2.61043
Slc25a37	ENSMUSG00000034248	0.0275761	0.884552
Smim1	ENSMUSG00000078350	0.0299996	2.87541
Tmem131l	ENSMUSG00000033767	0.0300683	0.894286
Sptb	ENSMUSG00000021061	0.0335597	3.69629
Ranbp10	ENSMUSG00000037415	0.0335597	1.16381
AC149090.1	ENSMUSG00000095041	0.035501	-1.28711
Rgs1	ENSMUSG00000026358	0.0361786	-1.76101
Atp1b2	ENSMUSG00000041329	0.0363541	2.40249
Rhbdf2	ENSMUSG00000020806	0.0365134	0.980801
Tmem267	ENSMUSG00000074634	0.0376694	-2.12647
Myl10	ENSMUSG00000005474	0.0401528	-4.67167
Tgfbr2	ENSMUSG00000032440	0.0409214	0.783044
Cmip	ENSMUSG00000034390	0.041418	0.926487
Inpp5d	ENSMUSG00000026288	0.041418	0.89471
Septin2	ENSMUSG00000026276	0.041418	0.872082
mt-Atp8	ENSMUSG00000064356	0.0418471	-1.08387
Rnpepl1	ENSMUSG00000026269	0.0432842	0.842079
Lmna	ENSMUSG00000028063	0.0436966	1.93459
Gm9923	ENSMUSG00000053830	0.0437047	2.36075
Ckm	ENSMUSG00000030399	0.0437047	-2.30931
N4bp1	ENSMUSG00000031652	0.0444094	0.783356
Hbb-bt	ENSMUSG00000073940	0.046224	3.37277
Pip5k1c	ENSMUSG00000034902	0.046224	0.828623
Upp1	ENSMUSG00000020407	0.046661	2.84581
Rara	ENSMUSG00000037992	0.0471274	1.09745
Vmn2r60	ENSMUSG00000090619	0.0473871	-1.85586
Csf2rb	ENSMUSG00000071713	0.0482146	1.15556
Map3k5	ENSMUSG00000071369	0.0493057	0.731389
Sema4a	ENSMUSG00000028064	0.0497319	0.782902
Iqsec1	ENSMUSG00000034312	0.0498392	1.02064
Fam83f	ENSMUSG00000022408	0.0499472	2.11487
Sephs2	ENSMUSG00000049091	0.0512982	-0.845864
Fam214b	ENSMUSG00000036002	0.0550673	0.934064
Atp2b1	ENSMUSG00000019943	0.0553723	0.846589
Spen	ENSMUSG00000040761	0.0556377	0.820398
Gm48850	ENSMUSG00000111728	0.0556377	-2.47852
Gm10925	ENSMUSG00000100862	0.057177	-1.63783
Birc3	ENSMUSG00000032000	0.0587568	0.861826
Zkscan14	ENSMUSG00000029627	0.0587568	-2.96687
Kmt2d	ENSMUSG00000048154	0.059541	1.04207
Lfng	ENSMUSG00000029570	0.0597031	1.21682
Tmem131	ENSMUSG00000026116	0.0597031	0.895238
Hectd4	ENSMUSG00000042744	0.0597362	0.904877
Myo1d	ENSMUSG00000035441	0.0646594	1.51442
Egr2	ENSMUSG00000037868	0.0653547	2.46704
Ccdc162	ENSMUSG00000075225	0.0654715	-3.08596
Tmem56	ENSMUSG00000028132	0.0662019	2.59574
AW822252	ENSMUSG00000085998	0.0662019	2.29675
Mlxip	ENSMUSG00000038342	0.0662019	0.805088
Crebzf	ENSMUSG00000051451	0.0662019	-0.856811
Gpr37	ENSMUSG00000039904	0.0662019	-2.56585
Mfhas1	ENSMUSG00000070056	0.066743	1.02988
Angpt1	ENSMUSG00000022309	0.0682695	-2.62962
Ly6d	ENSMUSG00000034634	0.0685637	2.03187
Krt80	ENSMUSG00000037185	0.0692078	1.24149
Tlr4	ENSMUSG00000039005	0.0707078	1.1148
Zkscan5	ENSMUSG00000055991	0.0708681	-3.20171
Usp17la	ENSMUSG00000054568	0.072308	-2.35004
Uaca	ENSMUSG00000034485	0.0727332	2.4815
Olfr635	ENSMUSG00000094520	0.0728367	-1.25439
Cxcl2	ENSMUSG00000058427	0.0729639	2.07732
Dgcr8	ENSMUSG00000022718	0.0729639	1.06013
Tlr6	ENSMUSG00000051498	0.0729639	0.916167
Ep300	ENSMUSG00000055024	0.0729639	0.804783
Sec62	ENSMUSG00000027706	0.0744009	-0.705614
Hbb-bs	ENSMUSG00000052305	0.0744258	3.47135
Ier3	ENSMUSG00000003541	0.0744258	1.95719
Nfia	ENSMUSG00000028565	0.0750521	1.34669
Gm20605	ENSMUSG00000029720	0.0750521	1.04226
Epb41	ENSMUSG00000028906	0.0750521	1.03784
Zc3h12a	ENSMUSG00000042677	0.0756075	1.4021
Sox6	ENSMUSG00000051910	0.0756094	2.35976
Art4	ENSMUSG00000030217	0.0757316	2.13883
Dock1	ENSMUSG00000058325	0.0763816	2.81773
Sbno2	ENSMUSG00000035673	0.0765794	0.894171
Klf7	ENSMUSG00000025959	0.0772251	0.780622
Wasf2	ENSMUSG00000028868	0.0772251	0.75984
Blvrb	ENSMUSG00000040466	0.077862	1.07779
Egr3	ENSMUSG00000033730	0.0779479	2.40354
Gm48111	ENSMUSG00000113388	0.0779479	-0.93671
Cfap74	ENSMUSG00000078490	0.0779479	-1.36913
Hpgd	ENSMUSG00000031613	0.0779479	-2.01035
P2ry14	ENSMUSG00000036381	0.0787764	-3.02601
Gm10241	ENSMUSG00000084838	0.0789022	2.12502
Zfp141	ENSMUSG00000092416	0.0789022	-1.01427
P2rx7	ENSMUSG00000029468	0.0794652	1.19091
Map2k3	ENSMUSG00000018932	0.0794652	1.10166
Elmsan1	ENSMUSG00000042507	0.0794652	0.774477
Polr1d	ENSMUSG00000029642	0.0794652	-2.64113
Lnx2	ENSMUSG00000016520	0.0794652	-2.71434
Setd5	ENSMUSG00000034269	0.0798236	0.788441
Nab2	ENSMUSG00000025402	0.0816298	1.79802
Tspan33	ENSMUSG00000001763	0.0816975	2.61023
Sesn2	ENSMUSG00000028893	0.0816975	1.13088
Ralgds	ENSMUSG00000026821	0.0824459	2.10264
Smad3	ENSMUSG00000032402	0.0824459	0.858615
Ncoa2	ENSMUSG00000005886	0.0824459	0.684919
Cdkn2aip	ENSMUSG00000038069	0.0824459	-0.816373
Csprs	ENSMUSG00000062783	0.0867118	-1.14162
Acod1	ENSMUSG00000022126	0.0890433	2.54694
Aldh1a1	ENSMUSG00000053279	0.0898648	2.62853
Slc37a3	ENSMUSG00000029924	0.0898648	1.07078
Med15	ENSMUSG00000012114	0.0899147	0.752473
Olfr344	ENSMUSG00000096822	0.0936325	-1.59391
St3gal6	ENSMUSG00000022747	0.0942033	1.12155
Cldn13	ENSMUSG00000008843	0.0946806	3.01831
Rbm47	ENSMUSG00000070780	0.0946806	0.913734
Rxra	ENSMUSG00000015846	0.0954338	0.964379
Atp6v0a1	ENSMUSG00000019302	0.0954796	0.758488
Dmc1	ENSMUSG00000022429	0.0954796	-1.35182
Gab1	ENSMUSG00000031714	0.0957927	1.9468
Mphosph10	ENSMUSG00000030521	0.0957927	-0.760818
Mboat2	ENSMUSG00000020646	0.0959676	2.05297
Cpsf4	ENSMUSG00000029625	0.0959676	-2.54659
Atp5j2	ENSMUSG00000038690	0.0959676	-2.65354
Coro1c	ENSMUSG00000004530	0.097335	0.726394
Tfe3	ENSMUSG00000000134	0.097335	0.693754
Olfr600	ENSMUSG00000045540	0.0978818	-2.46783
Id1	ENSMUSG00000042745	0.0998458	1.75737
Plekhg1	ENSMUSG00000040624	0.0998458	1.03182
Atg16l1	ENSMUSG00000026289	0.100278	0.718959
Gm15801	ENSMUSG00000096592	0.101734	1.37886
Gm8783	ENSMUSG00000094388	0.101734	1.37886
Map3k6	ENSMUSG00000028862	0.101734	1.30325
Git1	ENSMUSG00000011877	0.101734	0.762612
Lpar6	ENSMUSG00000033446	0.101734	-1.09667
Schip1	ENSMUSG00000027777	0.103205	1.9873
Reln	ENSMUSG00000042453	0.104262	1.88606
Arsb	ENSMUSG00000042082	0.104774	-1.14947
Prdx2	ENSMUSG00000005161	0.104796	1.09981
Lpin2	ENSMUSG00000024052	0.104796	0.839737
Crtc3	ENSMUSG00000030527	0.104796	0.761055
Ptcd1	ENSMUSG00000029624	0.104796	-2.48864
Gga3	ENSMUSG00000020740	0.104852	0.943151
Sec24b	ENSMUSG00000001052	0.104852	0.750378
Eif4g3	ENSMUSG00000028760	0.104852	0.72085
Gm28048	ENSMUSG00000098650	0.104852	-0.891937
Lrp1	ENSMUSG00000040249	0.106101	1.68998
Mt2	ENSMUSG00000031762	0.110309	1.67599
Fth1	ENSMUSG00000024661	0.110309	1.12282
Szt2	ENSMUSG00000033253	0.111836	0.934111
Wwp2	ENSMUSG00000031930	0.112411	0.643844
Paqr9	ENSMUSG00000064225	0.112801	2.8863
Wfs1	ENSMUSG00000039474	0.115643	1.39834
Asb1	ENSMUSG00000026311	0.115643	0.878098
Ell2	ENSMUSG00000001542	0.115938	1.27287
Hs6st1	ENSMUSG00000045216	0.115938	0.999378
Rgs2	ENSMUSG00000026360	0.115938	-0.852506
Serpinb6a	ENSMUSG00000060147	0.117842	0.7699
Sh3pxd2b	ENSMUSG00000040711	0.118436	1.14613
Wdr81	ENSMUSG00000045374	0.118436	0.770388
Tra2a	ENSMUSG00000029817	0.118674	-0.83153
Ptprj	ENSMUSG00000025314	0.120033	0.882626
Slc43a1	ENSMUSG00000027075	0.120629	1.68426
Arhgef7	ENSMUSG00000031511	0.121456	0.664222
Cast	ENSMUSG00000021585	0.124551	0.721568
Igkv4-68	ENSMUSG00000076549	0.125335	2.56063
Slc39a8	ENSMUSG00000053897	0.125335	1.2192
Specc1	ENSMUSG00000042331	0.125335	0.71722
Zfpm1	ENSMUSG00000049577	0.125417	1.84645
Cdr2	ENSMUSG00000030878	0.125417	1.05287
Platr17	ENSMUSG00000092349	0.125846	-1.84829
Entpd1	ENSMUSG00000048120	0.126037	1.09649
Dio2	ENSMUSG00000007682	0.12647	-1.32918
Polr1a	ENSMUSG00000049553	0.126619	0.657181
1300017J02Rik	ENSMUSG00000033688	0.126643	1.68682
Ppp1r3b	ENSMUSG00000046794	0.126748	0.852172
Cacna1b	ENSMUSG00000004113	0.12747	-2.4124
Fech	ENSMUSG00000024588	0.127686	1.28729
Gm19220	ENSMUSG00000113337	0.128957	-2.14312
Tex14	ENSMUSG00000010342	0.128957	-2.41376
Gm47283	ENSMUSG00000096768	0.129851	-1.68491
Foxk1	ENSMUSG00000056493	0.132367	0.82278
Gm21887	ENSMUSG00000095562	0.132367	-1.95486
Notch2	ENSMUSG00000027878	0.132882	0.854182
Mecom	ENSMUSG00000027684	0.136557	-2.93038
Abtb2	ENSMUSG00000032724	0.136687	1.24315
Flt3	ENSMUSG00000042817	0.140283	-3.51895
Rpl21	ENSMUSG00000041453	0.141845	-2.86112
Cdk18	ENSMUSG00000026437	0.1419	2.02822
Serinc5	ENSMUSG00000021703	0.142045	0.896795
Pcnx3	ENSMUSG00000054874	0.142092	0.759424
Eng	ENSMUSG00000026814	0.144688	1.77229
Tmem38b	ENSMUSG00000028420	0.144688	-1.13142
Sec14l2	ENSMUSG00000003585	0.1448	1.98512
Fam210b	ENSMUSG00000027495	0.1448	1.16477
Rasgef1b	ENSMUSG00000089809	0.144802	1.96555
Cd5l	ENSMUSG00000015854	0.144802	1.84816
Sh2b3	ENSMUSG00000042594	0.144802	0.681423
Paox	ENSMUSG00000025464	0.144802	-0.963453
Rnf123	ENSMUSG00000041528	0.147739	0.87927
Adora2b	ENSMUSG00000018500	0.14776	1.52291
Tbc1d2	ENSMUSG00000039813	0.148226	0.858321
Trio	ENSMUSG00000022263	0.15055	0.857066
Olfr667	ENSMUSG00000056782	0.15055	-2.36933
Mical3	ENSMUSG00000051586	0.151327	1.68789
Tgm2	ENSMUSG00000037820	0.151327	1.39503
Cecr2	ENSMUSG00000071226	0.151327	1.76715
Rgl1	ENSMUSG00000026482	0.151327	1.45643
Snapc4	ENSMUSG00000036281	0.151327	0.839735
Cdk8	ENSMUSG00000029635	0.151327	-2.44871
Pik3r5	ENSMUSG00000020901	0.152109	0.884972
Cd36	ENSMUSG00000002944	0.152222	1.75542
Gm12258	ENSMUSG00000072915	0.152222	1.50435
Zzef1	ENSMUSG00000055670	0.152222	0.654627
Igkv5-43	ENSMUSG00000094433	0.15307	1.5842
Rassf5	ENSMUSG00000026430	0.15307	0.688027
Arl2bp	ENSMUSG00000031776	0.153497	0.647549
Txnrd2	ENSMUSG00000075704	0.154233	1.23614
Mtif3	ENSMUSG00000016510	0.154233	-2.20995
Svip	ENSMUSG00000074093	0.155024	-0.765899
Dusp23	ENSMUSG00000026544	0.156033	1.22578
Cd40	ENSMUSG00000017652	0.157035	1.38588
Olfr1307	ENSMUSG00000094747	0.158081	-1.06995
Sfrp4	ENSMUSG00000021319	0.158387	1.76253
Fam126a	ENSMUSG00000028995	0.158387	0.805482
Hdac4	ENSMUSG00000026313	0.158387	0.746724
Tmem104	ENSMUSG00000045980	0.15925	1.01556
Tpcn1	ENSMUSG00000032741	0.15925	0.87371
Rprd2	ENSMUSG00000028106	0.15925	0.661972
Jun	ENSMUSG00000052684	0.15925	-1.61511
Adgrg7	ENSMUSG00000022755	0.15925	-2.24189
Bach2	ENSMUSG00000040270	0.159326	1.35026
Cep164	ENSMUSG00000043987	0.160124	0.688322
Rnf6	ENSMUSG00000029634	0.160609	-2.13962
Tnks	ENSMUSG00000031529	0.162034	0.637664
Rsad2	ENSMUSG00000020641	0.163247	1.25313
B4galt5	ENSMUSG00000017929	0.163247	0.946491
Zfp991	ENSMUSG00000067916	0.163247	0.932195
Pigq	ENSMUSG00000025728	0.163247	0.799737
Per1	ENSMUSG00000020893	0.163876	0.798234
Malt1	ENSMUSG00000032688	0.164612	0.816452
Gm3755	ENSMUSG00000091227	0.164612	-2.38364
Gm4034	ENSMUSG00000099842	0.165074	1.68456
Igkv13-84	ENSMUSG00000076538	0.165369	2.98849
Sh3tc1	ENSMUSG00000036553	0.165369	0.686587
Sema4d	ENSMUSG00000021451	0.166664	0.710202
Hykk	ENSMUSG00000035878	0.167432	1.51319
Zbtb18	ENSMUSG00000063659	0.167432	0.849324
Tet3	ENSMUSG00000034832	0.167432	0.70016
Ighv5-6	ENSMUSG00000094951	0.168448	2.37397
Scd1	ENSMUSG00000037071	0.168448	2.14113
Fcmr	ENSMUSG00000042474	0.168448	1.97626
Traf1	ENSMUSG00000026875	0.168448	1.78133
Foxo3	ENSMUSG00000048756	0.168448	0.672131
Prex1	ENSMUSG00000039621	0.168448	0.651057
Rapgefl1	ENSMUSG00000038020	0.168448	-1.63823
Akna	ENSMUSG00000039158	0.168679	0.936631
Slc7a11	ENSMUSG00000027737	0.169119	1.56498
Zbtb16	ENSMUSG00000066687	0.169119	1.32274
Bcas3	ENSMUSG00000059439	0.169119	0.711083
Gm10163	ENSMUSG00000066443	0.169667	-2.76863
Cd19	ENSMUSG00000030724	0.169988	2.19116
Tecpr1	ENSMUSG00000066621	0.169993	0.836636
Atp11a	ENSMUSG00000031441	0.170244	0.919862
Gm8203	ENSMUSG00000101878	0.170852	2.07236
Card6	ENSMUSG00000041849	0.170852	1.09343
Camta2	ENSMUSG00000040712	0.170852	0.870204
Stk11ip	ENSMUSG00000026213	0.170852	0.742518
Baz2a	ENSMUSG00000040054	0.170852	0.713615
Mmp13	ENSMUSG00000050578	0.171592	1.91494
Spryd3	ENSMUSG00000036966	0.171592	0.725117
Mycn	ENSMUSG00000037169	0.171592	-3.63292
Zcchc3	ENSMUSG00000074682	0.172375	1.85117
Tet2	ENSMUSG00000040943	0.172375	0.734214
Gm7609	ENSMUSG00000079457	0.172375	-1.14765
Foxo1	ENSMUSG00000044167	0.174713	1.18644
Plec	ENSMUSG00000022565	0.174713	0.83558
Dntt	ENSMUSG00000025014	0.177863	2.04708
Zmiz1	ENSMUSG00000007817	0.177863	0.779421
Gm28900	ENSMUSG00000100944	0.177863	-3.22408
Anapc2	ENSMUSG00000026965	0.177932	0.608369
Bach1	ENSMUSG00000025612	0.18016	0.710381
Tfdp2	ENSMUSG00000032411	0.180313	0.721098
Zfp655	ENSMUSG00000007812	0.180313	-2.03099
Tnfrsf13c	ENSMUSG00000068105	0.180329	1.63176
Ell	ENSMUSG00000070002	0.180329	0.651579
Nnt	ENSMUSG00000025453	0.180381	-1.01154
Pappa2	ENSMUSG00000073530	0.180381	-2.12667
Gm48583	ENSMUSG00000114277	0.180527	1.52059
Syk	ENSMUSG00000021457	0.180527	0.727602
Ppm1l	ENSMUSG00000027784	0.181878	1.23466
Camsap2	ENSMUSG00000041570	0.183148	1.2472
Smad4	ENSMUSG00000024515	0.18384	0.624524
Rgp1	ENSMUSG00000028468	0.186256	0.698526
Stk40	ENSMUSG00000042608	0.186283	0.936353
Ubr4	ENSMUSG00000066036	0.187656	0.695211
Map4k4	ENSMUSG00000026074	0.188782	0.681508
Ubac1	ENSMUSG00000036352	0.188949	0.879092
Ppp1r16b	ENSMUSG00000037754	0.189233	1.05066
mt-Nd3	ENSMUSG00000064360	0.193329	-1.23136
Ccl2	ENSMUSG00000035385	0.195322	2.00479
Prag1	ENSMUSG00000050271	0.195322	1.50454
Ugcg	ENSMUSG00000028381	0.195322	0.607017
Serpinh1	ENSMUSG00000070436	0.197328	1.86801
Arhgef11	ENSMUSG00000041977	0.197328	0.673641
Adam15	ENSMUSG00000028041	0.199453	0.733533
Myh10	ENSMUSG00000020900	0.199583	2.30111
Ap1b1	ENSMUSG00000009090	0.199604	0.670225
Usp12	ENSMUSG00000029640	0.200688	-2.10367
Ebf1	ENSMUSG00000057098	0.202369	1.68994
Nf1	ENSMUSG00000020716	0.202369	0.579054
Oaf	ENSMUSG00000032014	0.202429	1.2062
Hormad2	ENSMUSG00000020419	0.203705	-2.27335
Nek6	ENSMUSG00000026749	0.204742	1.20788
Igkv4-57	ENSMUSG00000076556	0.205152	2.10568
Cd300lf	ENSMUSG00000047798	0.205152	1.23166
Ubp1	ENSMUSG00000009741	0.205152	0.759133
Ubap2	ENSMUSG00000028433	0.205152	0.714892
Rbpj	ENSMUSG00000039191	0.205152	0.711641
Gm42742	ENSMUSG00000107068	0.205152	-0.727642
Gm48415	ENSMUSG00000113393	0.205152	-1.03891
Adgrl4	ENSMUSG00000039167	0.205152	-2.07796
Phex	ENSMUSG00000057457	0.205152	-2.11462
Fgfbp3	ENSMUSG00000047632	0.205152	-2.25628
Kif21b	ENSMUSG00000041642	0.205253	0.930558
Tnfaip2	ENSMUSG00000021281	0.206505	0.594763
A530032D15Rik	ENSMUSG00000089844	0.208222	-1.1711
Itsn1	ENSMUSG00000022957	0.209345	1.17182
Fam193a	ENSMUSG00000037210	0.210014	0.676883
Clcn2	ENSMUSG00000022843	0.212651	1.3409
Fry	ENSMUSG00000056602	0.212651	0.681842
Slc20a1	ENSMUSG00000027397	0.215236	1.04851
Zyx	ENSMUSG00000029860	0.215847	0.821893
AC168977.1	ENSMUSG00000079808	0.215847	-1.70958
Aldh1a7	ENSMUSG00000024747	0.218455	2.02788
Fam114a1	ENSMUSG00000029185	0.218455	0.921299
Ndst2	ENSMUSG00000039308	0.218455	0.89982
Cpeb4	ENSMUSG00000020300	0.218455	0.692708
Smap1	ENSMUSG00000026155	0.218455	0.637192
Mapk8ip3	ENSMUSG00000024163	0.218599	0.653896
Nxt2	ENSMUSG00000042271	0.221047	-0.828204
Gfi1b	ENSMUSG00000026815	0.221121	1.88966
Stard8	ENSMUSG00000031216	0.221121	0.712573
Mgrn1	ENSMUSG00000022517	0.221121	0.585848
Fabp4	ENSMUSG00000062515	0.221272	1.30848
Ptafr	ENSMUSG00000056529	0.221272	0.993536
Lrp4	ENSMUSG00000027253	0.221272	0.783293
Rpgrip1l	ENSMUSG00000033282	0.223435	-0.945098
Acta2	ENSMUSG00000035783	0.223827	1.48972
Blnk	ENSMUSG00000061132	0.224121	1.39531
Raph1	ENSMUSG00000026014	0.224559	0.816481
Lmtk2	ENSMUSG00000038970	0.224559	0.664406
Gfi1	ENSMUSG00000029275	0.224559	-0.811363
Zer1	ENSMUSG00000039686	0.226901	0.783865
Nsmf	ENSMUSG00000006476	0.228871	0.870216
Ccnl1	ENSMUSG00000027829	0.228871	-0.840422
Nfatc1	ENSMUSG00000033016	0.229471	0.675185
Kmt2c	ENSMUSG00000038056	0.232757	0.564082
Fam234a	ENSMUSG00000024187	0.23327	0.753213
Wdr26	ENSMUSG00000038733	0.233662	0.656133
Usf3	ENSMUSG00000068284	0.234744	0.654738
Cabin1	ENSMUSG00000020196	0.234778	0.714835
Chd7	ENSMUSG00000041235	0.235571	0.829427
Psmf1	ENSMUSG00000032869	0.235571	0.655072
Vmn2r96	ENSMUSG00000091679	0.235571	-2.47387
Ms4a1	ENSMUSG00000024673	0.236027	1.73005
Tes	ENSMUSG00000029552	0.236027	1.12818
Ints1	ENSMUSG00000029547	0.236411	0.681748
Sparc	ENSMUSG00000018593	0.237064	1.52391
Pdzk1ip1	ENSMUSG00000028716	0.237333	1.87151
Itpr2	ENSMUSG00000030287	0.237333	0.895421
Itga5	ENSMUSG00000000555	0.237333	0.798794
Icosl	ENSMUSG00000000732	0.237333	0.58751
Itpkb	ENSMUSG00000038855	0.237333	0.571755
Zfp773	ENSMUSG00000063535	0.237333	-0.96267
Fbp1	ENSMUSG00000069805	0.237333	-1.78414
CT010569.1	ENSMUSG00000116962	0.237333	-2.24748
Slc15a2	ENSMUSG00000022899	0.238263	-2.4169
Armh4	ENSMUSG00000036242	0.243033	-1.9764
2025-09-08	ENSMUSG00000018398	0.243619	2.19177
Phlda1	ENSMUSG00000020205	0.243619	1.70369
Clec4d	ENSMUSG00000030144	0.243619	1.16708
Glul	ENSMUSG00000026473	0.243619	0.88918
L1cam	ENSMUSG00000031391	0.243619	0.758066
Rab11fip5	ENSMUSG00000051343	0.243619	0.73727
Trappc9	ENSMUSG00000047921	0.243619	0.607126
Elk4	ENSMUSG00000026436	0.243619	0.556197
Chmp1b	ENSMUSG00000109901	0.243619	-0.567619
Ankrd33b	ENSMUSG00000022237	0.246205	1.22015
AC134468.1	ENSMUSG00000114147	0.246205	1.04113
Gigyf1	ENSMUSG00000029714	0.246205	0.742978
Errfi1	ENSMUSG00000028967	0.24772	1.35214
Hikeshi	ENSMUSG00000062797	0.24772	-0.857733
Vill	ENSMUSG00000038775	0.24772	-1.86872
Stk26	ENSMUSG00000031112	0.249145	-0.669806
Il18rap	ENSMUSG00000026068	0.249906	0.85373
Vmn2r120	ENSMUSG00000090655	0.250598	-0.992358
Igkv3-2	ENSMUSG00000095351	0.25062	-2.5016
Ralgps2	ENSMUSG00000026594	0.251339	0.875371
Fam220a	ENSMUSG00000083012	0.253091	0.857996
Dusp4	ENSMUSG00000031530	0.254921	1.85747
Trib2	ENSMUSG00000020601	0.254921	1.65192
Nfkbia	ENSMUSG00000021025	0.254921	0.850239
Wnk1	ENSMUSG00000045962	0.255468	0.655046
Ifitm1	ENSMUSG00000025491	0.256254	-2.50704
Tspan8	ENSMUSG00000034127	0.256954	2.27014
Trak1	ENSMUSG00000032536	0.256954	0.655492
Akt1	ENSMUSG00000001729	0.256954	0.619157
Nisch	ENSMUSG00000021910	0.256954	0.591272
Wbp1l	ENSMUSG00000047731	0.256954	0.560939
Cpsf7	ENSMUSG00000034820	0.256954	0.515083
Rhob	ENSMUSG00000054364	0.259703	-0.826458
Slc6a20a	ENSMUSG00000036814	0.26067	2.20556
Tnrc6c	ENSMUSG00000025571	0.26067	0.595618
Fbxl20	ENSMUSG00000020883	0.260789	0.689247
Rptor	ENSMUSG00000025583	0.262273	0.717189
Cd79a	ENSMUSG00000003379	0.264339	1.73261
Srp54b	ENSMUSG00000112449	0.264339	-0.703359
Lasp1	ENSMUSG00000038366	0.265739	0.792028
Pde1b	ENSMUSG00000022489	0.266277	0.952814
Acss1	ENSMUSG00000027452	0.266663	1.11455
Il10ra	ENSMUSG00000032089	0.266663	0.983547
Susd2	ENSMUSG00000006342	0.267767	1.72668
Furin	ENSMUSG00000030530	0.267767	0.651984
Rnf43	ENSMUSG00000034177	0.268253	1.43265
Cpox	ENSMUSG00000022742	0.268253	1.09601
Dhrs11	ENSMUSG00000034449	0.269093	0.746489
Nod1	ENSMUSG00000038058	0.269093	0.62703
Tnfsf14	ENSMUSG00000005824	0.270005	0.778145
Mpp2	ENSMUSG00000017314	0.270586	2.10146
Fhl1	ENSMUSG00000023092	0.27067	1.68557
Zfp36l1	ENSMUSG00000021127	0.27067	1.33826
Irf2	ENSMUSG00000031627	0.27067	0.776285
Tacstd2	ENSMUSG00000051397	0.27067	-0.855862
Uty	ENSMUSG00000068457	0.271044	1.63742
Ralgps1	ENSMUSG00000038831	0.271044	0.841218
Pou2f1	ENSMUSG00000026565	0.271044	0.610695
Gm14667	ENSMUSG00000083084	0.271179	1.32732
Adamtsl4	ENSMUSG00000015850	0.271627	1.18163
Rhag	ENSMUSG00000023926	0.271697	2.44041
Igkv6-17	ENSMUSG00000095794	0.271697	1.91037
Blk	ENSMUSG00000014453	0.271697	1.65124
Notch1	ENSMUSG00000026923	0.271697	0.822669
Phf12	ENSMUSG00000037791	0.271697	0.730395
Resf1	ENSMUSG00000032712	0.271697	0.685588
AI987944	ENSMUSG00000056383	0.271697	-0.71062
Ntng2	ENSMUSG00000035513	0.272322	0.77117
Wsb2	ENSMUSG00000029364	0.272322	0.580192
Zswim8	ENSMUSG00000021819	0.272322	0.576144
Ndufa3	ENSMUSG00000035674	0.272322	-0.573163
Zfp507	ENSMUSG00000044452	0.272322	-0.829202
Sox4	ENSMUSG00000076431	0.272322	-1.91803
Taf7	ENSMUSG00000051316	0.275897	-0.813213
Spag9	ENSMUSG00000020859	0.276085	0.680662
Col1a2	ENSMUSG00000029661	0.276701	1.98106
Nova1	ENSMUSG00000021047	0.276701	1.35784
Slco4a1	ENSMUSG00000038963	0.276732	-1.00587
Arhgef12	ENSMUSG00000059495	0.277973	1.42372
Fam168b	ENSMUSG00000037503	0.278177	0.552565
Fcna	ENSMUSG00000026938	0.27904	1.20889
Arid5a	ENSMUSG00000037447	0.27904	0.890414
Hsd3b2	ENSMUSG00000063730	0.279588	-1.52603
Pacs2	ENSMUSG00000021143	0.280662	0.686346
Siglech	ENSMUSG00000051504	0.2808	1.52495
Gm19680	ENSMUSG00000070960	0.2808	-1.20916
Calcoco1	ENSMUSG00000023055	0.282052	0.796765
Haus3	ENSMUSG00000079555	0.28404	-0.637906
Exoc6b	ENSMUSG00000033769	0.285242	1.18617
Arhgap1	ENSMUSG00000027247	0.285737	0.533061
Rnf169	ENSMUSG00000058761	0.286772	0.786486
Tra2b	ENSMUSG00000022858	0.286772	-0.613618
Lrp12	ENSMUSG00000022305	0.287472	1.12404
Prrc2b	ENSMUSG00000039262	0.287472	0.756287
Fbxw5	ENSMUSG00000015095	0.287472	0.708363
Lgals8	ENSMUSG00000057554	0.287472	0.664557
Abhd17b	ENSMUSG00000047368	0.287472	-0.716269
Pura	ENSMUSG00000043991	0.287472	-0.929987
Psenen	ENSMUSG00000036835	0.291981	-0.557171
Eif4a2	ENSMUSG00000022884	0.291981	-0.767537
Map7d1	ENSMUSG00000028849	0.292948	0.608773
Vmn2r76	ENSMUSG00000091239	0.292948	-1.07756
Synj1	ENSMUSG00000022973	0.294133	0.56936
Armc2	ENSMUSG00000071324	0.294133	-1.35286
Cdkn1b	ENSMUSG00000003031	0.294986	-0.633104
Tom1l2	ENSMUSG00000000538	0.296142	0.834412
Zmiz2	ENSMUSG00000041164	0.296142	0.711843
Svil	ENSMUSG00000024236	0.298331	0.778742
Insr	ENSMUSG00000005534	0.298378	0.630922
Epm2aip1	ENSMUSG00000046785	0.29994	-0.555687
Cdc42ep2	ENSMUSG00000045664	0.300066	1.37033
Zfand6	ENSMUSG00000030629	0.300066	-0.524773
4833420G17Rik	ENSMUSG00000062822	0.30039	0.598634
Vmn2r108	ENSMUSG00000091805	0.300993	-1.72346
Otub2	ENSMUSG00000021203	0.301367	1.47676
Selenot	ENSMUSG00000075700	0.302158	-0.547199
Pram1	ENSMUSG00000032739	0.30294	1.04527
Pag1	ENSMUSG00000027508	0.30294	0.692044
Olfr1160	ENSMUSG00000075141	0.30294	-1.6506
Slc41a2	ENSMUSG00000034591	0.304009	1.4241
Ttll3	ENSMUSG00000030276	0.304009	0.768784
E2f4	ENSMUSG00000014859	0.304009	0.661422
Slc6a6	ENSMUSG00000030096	0.304009	0.576379
Gm14440	ENSMUSG00000078901	0.304009	-2.24385
Pax5	ENSMUSG00000014030	0.305871	1.82203
Plau	ENSMUSG00000021822	0.305893	1.05694
Ip6k1	ENSMUSG00000032594	0.305893	0.58548
Pglyrp2	ENSMUSG00000079563	0.305893	-2.78272
Klhl2	ENSMUSG00000031605	0.306748	0.711069
Faap100	ENSMUSG00000025384	0.307003	0.777394
Dpp10	ENSMUSG00000036815	0.307067	-1.82164
Ighv1-72	ENSMUSG00000096074	0.307356	1.6493
Hebp1	ENSMUSG00000042770	0.307356	1.23294
Sbk1	ENSMUSG00000042978	0.308535	1.06745
Zdhhc14	ENSMUSG00000034265	0.31336	1.26342
Hmox1	ENSMUSG00000005413	0.31336	0.800284
Sirpa	ENSMUSG00000037902	0.313675	0.732648
Dab2	ENSMUSG00000022150	0.314884	1.43088
Ppp4r1	ENSMUSG00000061950	0.314884	0.544098
Map2k4	ENSMUSG00000033352	0.314884	0.508808
Bub3	ENSMUSG00000066979	0.314884	-0.533602
Fbxo31	ENSMUSG00000052934	0.319172	0.636186
Nrxn1	ENSMUSG00000024109	0.319172	-2.19227
Csk	ENSMUSG00000032312	0.319262	0.521153
Pak1	ENSMUSG00000030774	0.321483	-0.789968
Gm14735	ENSMUSG00000081471	0.321483	-1.68637
Pacsin2	ENSMUSG00000016664	0.322613	0.580206
Car2	ENSMUSG00000027562	0.324033	2.70386
Zfp992	ENSMUSG00000070605	0.324033	0.933865
Gm1821	ENSMUSG00000044285	0.324033	-1.40121
Olfr734	ENSMUSG00000045306	0.324351	-1.67692
Ces2g	ENSMUSG00000031877	0.327477	1.7223
Dync2li1	ENSMUSG00000024253	0.327477	-1.34555
Susd6	ENSMUSG00000021133	0.32841	0.511016
Sirt3	ENSMUSG00000025486	0.328638	-1.07467
Socs1	ENSMUSG00000038037	0.329315	1.57249
Nfic	ENSMUSG00000055053	0.329315	0.731797
Mcoln1	ENSMUSG00000004567	0.329315	0.669222
Zmynd11	ENSMUSG00000021156	0.329315	0.581512
Sgpl1	ENSMUSG00000020097	0.329315	0.515075
Tssc4	ENSMUSG00000045752	0.329315	-0.641415
Gm48368	ENSMUSG00000113890	0.329315	-1.64164
Olfr1152	ENSMUSG00000045225	0.329315	-1.99928
Ighg1	ENSMUSG00000076614	0.329315	-2.0646
Ago2	ENSMUSG00000036698	0.32937	0.556296
Cblb	ENSMUSG00000022637	0.329841	0.799093
Mgat4b	ENSMUSG00000036620	0.329841	0.721263
Rapgef1	ENSMUSG00000039844	0.329841	0.591936
Tsc2	ENSMUSG00000002496	0.329841	0.576236
D17Wsu92e	ENSMUSG00000056692	0.329841	0.525783
Vmn2r113	ENSMUSG00000092111	0.329841	-1.85458
Crip2	ENSMUSG00000006356	0.336051	1.45622
Pgs1	ENSMUSG00000017715	0.336051	0.515446
Calcrl	ENSMUSG00000059588	0.336177	-0.781086
Ikzf2	ENSMUSG00000025997	0.336177	-1.5602
Prdm1	ENSMUSG00000038151	0.336242	1.32744
Mapkbp1	ENSMUSG00000033902	0.336242	0.893192
Irf5	ENSMUSG00000029771	0.336242	0.766644
Rnf113a2	ENSMUSG00000098134	0.336242	-0.629486
Epor	ENSMUSG00000006235	0.336571	1.92307
Med13l	ENSMUSG00000018076	0.336571	0.524069
Vps52	ENSMUSG00000024319	0.337123	0.586127
Igkv6-25	ENSMUSG00000094930	0.338278	1.89382
Nup62	ENSMUSG00000109511	0.340735	-0.612932
1110059G10Rik	ENSMUSG00000032551	0.341253	-0.64693
Gpr107	ENSMUSG00000000194	0.341488	0.570933
Cox15	ENSMUSG00000040018	0.341999	0.606972
Rpl28-ps1	ENSMUSG00000058603	0.341999	-0.663494
Ptgfrn	ENSMUSG00000027864	0.342685	1.63095
Metrnl	ENSMUSG00000039208	0.342878	1.04552
Sgms1	ENSMUSG00000040451	0.342878	0.595499
Gak	ENSMUSG00000062234	0.342878	0.561563
Hivep1	ENSMUSG00000021366	0.342878	0.521621
Nrd1	ENSMUSG00000053510	0.342878	0.497095
Hsd3b7	ENSMUSG00000042289	0.342878	-0.888186
Scmh1	ENSMUSG00000000085	0.344517	0.627532
Atg9a	ENSMUSG00000033124	0.344517	0.608805
Tgfbr3	ENSMUSG00000029287	0.34476	1.26732
Pcgf3	ENSMUSG00000033623	0.34476	0.774959
Caps2	ENSMUSG00000035694	0.34476	-1.64715
Thsd7b	ENSMUSG00000042581	0.34476	-1.70254
Abcb4	ENSMUSG00000042476	0.34556	1.79062
Timeless	ENSMUSG00000039994	0.345612	0.594897
Gm48082	ENSMUSG00000111928	0.345612	-1.11104
Tnfrsf1b	ENSMUSG00000028599	0.345642	0.722056
Arl6ip1	ENSMUSG00000030654	0.347662	-0.63039
Wipf1	ENSMUSG00000075284	0.347979	0.620865
Sdc3	ENSMUSG00000025743	0.348494	0.919243
Slc25a21	ENSMUSG00000035472	0.348716	1.90742
Jdp2	ENSMUSG00000034271	0.348716	0.62578
Ahr	ENSMUSG00000019256	0.349208	1.12614
2025-03-03	ENSMUSG00000032656	0.349208	1.07652
Kif1c	ENSMUSG00000020821	0.349208	0.662732
Mkrn1	ENSMUSG00000029922	0.349208	0.645894
Qk	ENSMUSG00000062078	0.349208	0.577276
Jmjd1c	ENSMUSG00000037876	0.349208	0.498064
Mgll	ENSMUSG00000033174	0.34922	1.17274
Dusp6	ENSMUSG00000019960	0.34922	-0.669644
Gm11225	ENSMUSG00000082368	0.35087	2.12069
St3gal1	ENSMUSG00000013846	0.35087	0.661457
mt-Co2	ENSMUSG00000064354	0.351764	-0.769371
Pde4b	ENSMUSG00000028525	0.351839	1.19457
Auts2	ENSMUSG00000029673	0.352097	-1.58771
Prc1	ENSMUSG00000038943	0.353125	-0.57866
Gm5316	ENSMUSG00000049249	0.35324	-1.73716
Prrc2a	ENSMUSG00000024393	0.35329	0.683663
Ube2l6	ENSMUSG00000027078	0.35329	0.602901
Olfr1116	ENSMUSG00000070855	0.354808	-1.1325
Phldb1	ENSMUSG00000048537	0.355028	1.38685
Il1r2	ENSMUSG00000026073	0.355028	1.20551
Lifr	ENSMUSG00000054263	0.355028	1.05024
Mllt6	ENSMUSG00000038437	0.355028	0.84232
Gpr137b-ps	ENSMUSG00000097715	0.355028	0.781081
Snx29	ENSMUSG00000071669	0.355028	0.697952
Stx6	ENSMUSG00000026470	0.355028	0.596771
Pofut2	ENSMUSG00000020260	0.355028	0.596662
Cracr2a	ENSMUSG00000061414	0.355028	0.59472
Cyb5r3	ENSMUSG00000018042	0.355028	0.58629
Chd6	ENSMUSG00000057133	0.355028	0.563458
Gng10	ENSMUSG00000038607	0.355028	-0.575779
Ifi213	ENSMUSG00000073491	0.355028	-0.938421
Nkg7	ENSMUSG00000004612	0.355028	-1.07768
Epha5	ENSMUSG00000029245	0.356235	-1.51094
Mrpl17	ENSMUSG00000030879	0.35711	-0.69445
Pou2af1	ENSMUSG00000032053	0.357958	1.39591
Larp4b	ENSMUSG00000033499	0.357958	0.536149
Dusp16	ENSMUSG00000030203	0.358989	1.24486
Hgs	ENSMUSG00000025793	0.358989	0.676056
Slc12a9	ENSMUSG00000037344	0.360987	0.704718
Ighv14-3	ENSMUSG00000095642	0.361293	1.69447
Ankrd52	ENSMUSG00000014498	0.361293	0.664493
Ccdc6	ENSMUSG00000048701	0.361293	0.593517
E430018J23Rik	ENSMUSG00000078580	0.361293	-0.964539
Slc11a1	ENSMUSG00000026177	0.362995	0.873721
Klf10	ENSMUSG00000037465	0.362995	0.737477
Tut7	ENSMUSG00000035248	0.362995	0.661571
Zfp319	ENSMUSG00000046556	0.362995	0.617205
Stk38	ENSMUSG00000024006	0.362995	0.588405
Gm11346	ENSMUSG00000085603	0.362995	-1.51311
Olfr366	ENSMUSG00000068947	0.362995	-1.55755
Zfp583	ENSMUSG00000030443	0.362995	-1.58898
Ighg2c	ENSMUSG00000076612	0.362995	-1.93362
Ncoa6	ENSMUSG00000038369	0.363678	0.585193
Atg12	ENSMUSG00000032905	0.363678	-0.534886
Brpf3	ENSMUSG00000063952	0.364496	0.696903
Trak2	ENSMUSG00000026028	0.364496	0.679372
Arnt	ENSMUSG00000015522	0.364496	0.535129
Gatad2b	ENSMUSG00000042390	0.364496	0.532234
Ptgdr	ENSMUSG00000071489	0.364496	-1.79267
Trrap	ENSMUSG00000045482	0.364573	0.645899
Arap1	ENSMUSG00000032812	0.364573	0.579917
Ifnar1	ENSMUSG00000022967	0.364573	0.565028
Ap3d1	ENSMUSG00000020198	0.364573	0.514625
Xpo7	ENSMUSG00000022100	0.364865	0.650368
Axl	ENSMUSG00000002602	0.365906	0.938769
Arrb1	ENSMUSG00000018909	0.365906	0.536997
Myof	ENSMUSG00000048612	0.367152	0.777708
Med12	ENSMUSG00000079487	0.367152	0.566485
Nsd3	ENSMUSG00000054823	0.367152	0.524223
Dcp1a	ENSMUSG00000021962	0.367152	0.508644
Gm13722	ENSMUSG00000083594	0.367318	-1.15375
Mcee	ENSMUSG00000033429	0.369507	-0.655266
Abca6	ENSMUSG00000044749	0.370067	1.60314
Zfp36l2	ENSMUSG00000045817	0.370301	0.643845
Fam8a1	ENSMUSG00000069237	0.370355	0.587562
Dyrk1a	ENSMUSG00000022897	0.370355	0.489708
Laptm5	ENSMUSG00000028581	0.370411	0.574304
Garem1	ENSMUSG00000042680	0.370643	1.66604
Dvl3	ENSMUSG00000003233	0.370643	0.715501
Rnf38	ENSMUSG00000035696	0.370643	0.527757
Dennd5b	ENSMUSG00000030313	0.370747	-1.58424
Tnfrsf23	ENSMUSG00000037613	0.373413	1.10735
Gdi1	ENSMUSG00000015291	0.373413	0.537703
Slc38a6	ENSMUSG00000044712	0.373413	0.502861
Sirt5	ENSMUSG00000054021	0.373413	-1.18734
Tal1	ENSMUSG00000028717	0.373997	2.21555
Cnn3	ENSMUSG00000053931	0.373997	0.908973
Irak2	ENSMUSG00000060477	0.373997	0.687166
Dicer1	ENSMUSG00000041415	0.373997	0.557149
Tmem120b	ENSMUSG00000054434	0.377367	1.38758
Sf3a2	ENSMUSG00000020211	0.377797	0.76266
Fosl2	ENSMUSG00000029135	0.377797	0.744718
Gm16867	ENSMUSG00000093954	0.377797	0.614707
Clcn5	ENSMUSG00000004317	0.377797	0.59601
Ski	ENSMUSG00000029050	0.377797	0.573917
Npc1	ENSMUSG00000024413	0.377797	0.569974
Apc	ENSMUSG00000005871	0.377797	0.567536
Slc12a6	ENSMUSG00000027130	0.377797	0.560058
Cip2a	ENSMUSG00000033031	0.377797	-0.525243
Kremen1	ENSMUSG00000020393	0.380826	0.73811
Gpcpd1	ENSMUSG00000027346	0.381206	0.651884
Il9r	ENSMUSG00000020279	0.386415	1.50369
Prickle2	ENSMUSG00000030020	0.386415	1.40484
Tgm1	ENSMUSG00000022218	0.386415	1.29667
Nckipsd	ENSMUSG00000032598	0.386415	0.986159
Ehd1	ENSMUSG00000024772	0.386415	0.69926
Cdc25b	ENSMUSG00000027330	0.386415	0.668576
Ifngr2	ENSMUSG00000022965	0.386415	0.508731
Tmx4	ENSMUSG00000034723	0.386415	-0.732598
Gm7582	ENSMUSG00000061852	0.386415	-1.40076
Vmn1r90	ENSMUSG00000100586	0.386415	-1.55626
AW146154	ENSMUSG00000074166	0.387387	-0.999595
Hivep2	ENSMUSG00000015501	0.387594	0.987455
Dennd3	ENSMUSG00000036661	0.387594	0.657902
Hsd17b11	ENSMUSG00000029311	0.388144	-0.594792
Ctdsp2	ENSMUSG00000078429	0.389129	0.552595
Npffr1	ENSMUSG00000020090	0.392762	1.42259
Ccl6	ENSMUSG00000018927	0.392762	0.89269
Peli2	ENSMUSG00000021846	0.392762	0.88135
Slc2a1	ENSMUSG00000028645	0.392762	0.862761
Sec24a	ENSMUSG00000036391	0.392762	0.663718
Gpr160	ENSMUSG00000037661	0.392762	-0.55268
Ctr9	ENSMUSG00000005609	0.392762	-0.950138
Nfat5	ENSMUSG00000003847	0.392982	0.607273
Ube4b	ENSMUSG00000028960	0.395542	0.598055
Arhgef2	ENSMUSG00000028059	0.396921	0.494068
Mindy3	ENSMUSG00000026767	0.397108	0.669803
Trim7	ENSMUSG00000040350	0.398568	1.51358
Gtpbp2	ENSMUSG00000023952	0.399316	0.538594
Serpinf1	ENSMUSG00000000753	0.401143	1.0559
Zfp110	ENSMUSG00000058638	0.401143	-0.534916
Opa3	ENSMUSG00000052214	0.401143	-0.536246
Olfr904	ENSMUSG00000094380	0.401143	-1.66628
Slc41a3	ENSMUSG00000030089	0.401647	0.747787
Vmn1r76	ENSMUSG00000115267	0.40173	-0.986246
Aqp7	ENSMUSG00000028427	0.40173	-1.33714
Snx27	ENSMUSG00000028136	0.401786	0.528527
Vmn2r59	ENSMUSG00000092032	0.401786	-1.27872
Slc9a1	ENSMUSG00000028854	0.402307	0.645468
Clasp1	ENSMUSG00000064302	0.403059	0.504969
Eef1akmt2	ENSMUSG00000030960	0.403059	-0.636832
Tlr9	ENSMUSG00000045322	0.403145	0.939754
Pcp4l1	ENSMUSG00000038370	0.403145	-2.04448
Gm14391	ENSMUSG00000078903	0.403321	0.818543
Alad	ENSMUSG00000028393	0.403733	0.941093
Rlf	ENSMUSG00000049878	0.403733	0.615607
Foxn3	ENSMUSG00000033713	0.403733	0.592136
Atg7	ENSMUSG00000030314	0.403733	0.533777
Ints4	ENSMUSG00000025133	0.403733	-0.57385
Rag2	ENSMUSG00000032864	0.403781	-1.80738
Mertk	ENSMUSG00000014361	0.403933	1.34736
Gch1	ENSMUSG00000037580	0.403933	0.921529
Carm1	ENSMUSG00000032185	0.405188	0.743335
Spint2	ENSMUSG00000074227	0.405895	-1.32745
Ntrk3	ENSMUSG00000059146	0.405895	-1.35301
1700109H08Rik	ENSMUSG00000008307	0.406353	0.820678
Tmem147	ENSMUSG00000006315	0.406353	-0.852635
Ptk7	ENSMUSG00000023972	0.406696	-2.10163
Sumo2	ENSMUSG00000020738	0.407312	-0.486233
Col4a3bp	ENSMUSG00000021669	0.407898	0.463215
Igkv14-111	ENSMUSG00000095771	0.407964	1.23323
Hif3a	ENSMUSG00000004328	0.408741	1.37978
Abca3	ENSMUSG00000024130	0.408741	0.727575
Skint3	ENSMUSG00000070868	0.408741	-1.15409
Sav1	ENSMUSG00000021067	0.40905	0.708391
Ighv1-39	ENSMUSG00000095130	0.41086	1.52281
Gypc	ENSMUSG00000090523	0.41458	0.736999
Ssh1	ENSMUSG00000042121	0.41458	0.727642
Rab7	ENSMUSG00000079477	0.41458	0.586388
Rasa3	ENSMUSG00000031453	0.41458	0.539007
Insig1	ENSMUSG00000045294	0.41458	-0.71118
Pard6a	ENSMUSG00000005699	0.41458	-1.0938
Bglap3	ENSMUSG00000074489	0.41458	-1.25161
Gem	ENSMUSG00000028214	0.41458	-2.13078
Eif2s3y	ENSMUSG00000069049	0.414851	2.37423
Gna13	ENSMUSG00000020611	0.414851	0.505279
Zfp532	ENSMUSG00000042439	0.414851	-1.31027
Phactr4	ENSMUSG00000066043	0.415424	0.762273
Vps9d1	ENSMUSG00000001062	0.416243	0.636825
Igkv14-126	ENSMUSG00000094345	0.416444	-2.22232
Mgp	ENSMUSG00000030218	0.416957	1.78144
S1pr1	ENSMUSG00000045092	0.416957	1.5015
Hilpda	ENSMUSG00000043421	0.416957	1.18293
Cmklr1	ENSMUSG00000042190	0.416957	1.17274
Txnip	ENSMUSG00000038393	0.416957	0.693543
Plekhm2	ENSMUSG00000028917	0.416957	0.593744
Tuba8	ENSMUSG00000030137	0.416957	-0.786678
Nrg4	ENSMUSG00000032311	0.416957	-1.07182
Slc52a3	ENSMUSG00000027463	0.418341	1.24256
Slc38a9	ENSMUSG00000047789	0.418512	0.578061
Tmem120a	ENSMUSG00000039886	0.422581	0.690473
Gpsm2	ENSMUSG00000027883	0.422581	0.658069
Gns	ENSMUSG00000034707	0.422581	0.523911
Kansl3	ENSMUSG00000010453	0.422581	0.510573
Mfsd6	ENSMUSG00000041439	0.422581	0.497478
Oat	ENSMUSG00000030934	0.422581	-0.592416
Nbea	ENSMUSG00000027799	0.422665	-1.58563
Tab1	ENSMUSG00000022414	0.423927	0.670842
Aph1c	ENSMUSG00000053040	0.423927	0.626739
Evi5	ENSMUSG00000011831	0.424139	0.59728
Ksr1	ENSMUSG00000018334	0.424139	0.596855
Stat3	ENSMUSG00000004040	0.424139	0.54522
Slc25a38	ENSMUSG00000032519	0.424139	0.53093
Ankrd44	ENSMUSG00000052331	0.424139	0.500391
H3f3b	ENSMUSG00000016559	0.424139	-0.809974
Adam3	ENSMUSG00000031553	0.424139	-1.25384
Pltp	ENSMUSG00000017754	0.425542	1.07201
Agpat4	ENSMUSG00000023827	0.425542	0.771209
Slc35f6	ENSMUSG00000029175	0.425542	0.611446
Zbtb42	ENSMUSG00000037638	0.42578	0.747797
Cd80	ENSMUSG00000075122	0.426224	0.915454
Ager	ENSMUSG00000015452	0.426311	1.10489
Gpatch8	ENSMUSG00000034621	0.427233	0.533198
AC132444.6	ENSMUSG00000096808	0.427233	-1.29508
Dmxl2	ENSMUSG00000041268	0.428062	0.655504
Iqgap2	ENSMUSG00000021676	0.428062	0.512776
Tceanc	ENSMUSG00000051224	0.428208	0.69197
Dock5	ENSMUSG00000044447	0.428208	0.600597
Ccser2	ENSMUSG00000058690	0.428208	0.532218
Mrvi1	ENSMUSG00000005611	0.428208	-2.31334
Sh3pxd2a	ENSMUSG00000053617	0.428391	0.873641
Gsk3b	ENSMUSG00000022812	0.428391	0.470398
Csnk1g1	ENSMUSG00000032384	0.430565	0.520468
Irf4	ENSMUSG00000021356	0.43066	1.04786
Plek	ENSMUSG00000020120	0.43066	0.841996
Ddx3y	ENSMUSG00000069045	0.430844	2.42897
Samd14	ENSMUSG00000047181	0.430844	1.97368
Cited4	ENSMUSG00000070803	0.430844	1.45529
Cd2	ENSMUSG00000027863	0.430844	1.21887
Dnah8	ENSMUSG00000033826	0.430844	1.10606
Ggt5	ENSMUSG00000006344	0.430844	1.06983
Clec4a1	ENSMUSG00000049037	0.430844	0.924917
Ikbke	ENSMUSG00000042349	0.430844	0.847016
Pias3	ENSMUSG00000028101	0.430844	0.774874
Tbc1d9	ENSMUSG00000031709	0.430844	0.739575
Mkl1	ENSMUSG00000042292	0.430844	0.699548
Hipk2	ENSMUSG00000061436	0.430844	0.672666
Fam217b	ENSMUSG00000070476	0.430844	0.634781
Cyth4	ENSMUSG00000018008	0.430844	0.595957
Zfp106	ENSMUSG00000027288	0.430844	0.590954
Zfp652	ENSMUSG00000075595	0.430844	0.574834
Tdrd7	ENSMUSG00000035517	0.430844	0.51065
Cnppd1	ENSMUSG00000033159	0.430844	0.47452
Hipk3	ENSMUSG00000027177	0.430844	0.470686
Nsmce3	ENSMUSG00000070520	0.430844	-0.525223
Rabac1	ENSMUSG00000003380	0.430844	-0.54242
Ngrn	ENSMUSG00000047084	0.430844	-0.568124
Tmem205	ENSMUSG00000040883	0.430844	-0.691541
Cd81	ENSMUSG00000037706	0.430844	-0.817368
Ash2l	ENSMUSG00000031575	0.430844	-0.839924
Gm48365	ENSMUSG00000113395	0.430844	-1.00309
Vkorc1	ENSMUSG00000096145	0.430844	-1.06247
Tspan4	ENSMUSG00000025511	0.430844	-1.14987
Zbtb12	ENSMUSG00000049823	0.430844	-1.1615
Vmn1r72	ENSMUSG00000095430	0.430844	-1.26416
Tas1r1	ENSMUSG00000028950	0.430844	-1.32615
Cntd1	ENSMUSG00000078653	0.430844	-1.56599
Spns2	ENSMUSG00000040447	0.430844	-1.66999
Ighv11-2	ENSMUSG00000096108	0.430844	-2.31338
Ctdnep1	ENSMUSG00000018559	0.432346	0.564025
Arg2	ENSMUSG00000021125	0.432738	1.0691
Atf7	ENSMUSG00000099083	0.432738	0.608358
Gse1	ENSMUSG00000031822	0.432738	0.562919
Cdca7	ENSMUSG00000055612	0.432738	-0.663019
Mfsd4b5	ENSMUSG00000038528	0.432738	-1.47424
Olfr2	ENSMUSG00000070417	0.432738	-1.59961
Hnmt	ENSMUSG00000026986	0.432738	-1.74392
Rhov	ENSMUSG00000034226	0.436019	1.56902
Gpr68	ENSMUSG00000047415	0.436019	0.915284
Plin3	ENSMUSG00000024197	0.436019	-0.509925
Cd163	ENSMUSG00000008845	0.436403	1.01312
Nipsnap2	ENSMUSG00000029432	0.436688	0.513757
Ifi207	ENSMUSG00000073490	0.436724	0.726939
Prnp	ENSMUSG00000079037	0.436783	0.956691
Polr2a	ENSMUSG00000005198	0.437408	0.699878
Stab2	ENSMUSG00000035459	0.439169	1.44161
Psme3	ENSMUSG00000078652	0.439169	0.520068
Gpr146	ENSMUSG00000044197	0.439798	0.682122
Dmxl1	ENSMUSG00000037416	0.439798	0.667741
Ets2	ENSMUSG00000022895	0.44031	1.08184
Olfr846	ENSMUSG00000058692	0.44031	-1.59306
Gcsam	ENSMUSG00000022659	0.440785	-1.91951
Astn2	ENSMUSG00000028373	0.440785	-2.41373
Lypd6b	ENSMUSG00000026765	0.440861	-1.54264
Urod	ENSMUSG00000028684	0.443044	0.584935
Csrnp1	ENSMUSG00000032515	0.44328	1.1746
Pik3r6	ENSMUSG00000046207	0.44328	0.726014
Csf1r	ENSMUSG00000024621	0.44328	0.62434
Tmc8	ENSMUSG00000050106	0.44328	0.612392
Runx1	ENSMUSG00000022952	0.44328	0.576866
Asap1	ENSMUSG00000022377	0.44328	0.517963
Clcn4	ENSMUSG00000000605	0.44328	-0.530748
Ibsp	ENSMUSG00000029306	0.443329	1.63097
Sap25	ENSMUSG00000079165	0.444053	0.856034
Mink1	ENSMUSG00000020827	0.444281	0.71817
Cbl	ENSMUSG00000034342	0.444744	0.546748
Arf4	ENSMUSG00000021877	0.444744	-0.549242
Nudt16	ENSMUSG00000032565	0.444744	-0.74519
Six5	ENSMUSG00000040841	0.444744	-1.69883
Bcl2l11	ENSMUSG00000027381	0.444768	0.809487
Fuz	ENSMUSG00000011658	0.444768	-0.971685
Zfp987	ENSMUSG00000066009	0.444967	1.20891
Gm11737	ENSMUSG00000080810	0.444967	1.19676
Adora3	ENSMUSG00000000562	0.444967	1.18919
Cd22	ENSMUSG00000030577	0.444967	0.992123
Prr7	ENSMUSG00000034686	0.444967	0.910472
Zbtb20	ENSMUSG00000022708	0.444967	0.562253
Sh3bp1	ENSMUSG00000022436	0.444967	0.558187
Rnf31	ENSMUSG00000047098	0.444967	0.495779
Olfr161	ENSMUSG00000051003	0.444967	-1.00985
Btbd8	ENSMUSG00000111375	0.444967	-1.15244
Pnpla1	ENSMUSG00000043286	0.445213	1.24312
Epha2	ENSMUSG00000006445	0.445213	0.824388
Ssh2	ENSMUSG00000037926	0.445213	0.657966
Appbp2	ENSMUSG00000018481	0.445213	0.483682
Antxr2	ENSMUSG00000029338	0.44654	0.670147
Cacna1a	ENSMUSG00000034656	0.44654	-1.26766
Tulp4	ENSMUSG00000034377	0.446799	0.662455
Med21	ENSMUSG00000030291	0.447385	-0.531034
Ppp5c	ENSMUSG00000003099	0.447385	-0.625329
Kansl1l	ENSMUSG00000026004	0.447385	-0.629049
Tnrc18	ENSMUSG00000039477	0.448423	0.54901
Mzt1	ENSMUSG00000033186	0.448423	-0.498172
Tnip1	ENSMUSG00000020400	0.448746	0.568217
Zswim4	ENSMUSG00000035671	0.448936	0.553966
Tnk2	ENSMUSG00000022791	0.449231	0.717142
Map3k14	ENSMUSG00000020941	0.449449	0.61535
Kri1	ENSMUSG00000035047	0.449449	0.541431
Rdh12	ENSMUSG00000021123	0.449619	0.741708
Brf1	ENSMUSG00000011158	0.449619	0.52682
Ankrd11	ENSMUSG00000035569	0.449619	0.46674
Hoxa10	ENSMUSG00000000938	0.449619	-1.05797
Cxcl12	ENSMUSG00000061353	0.450506	1.31001
Nfatc2ip	ENSMUSG00000030722	0.450506	-0.574738
Lrch1	ENSMUSG00000068015	0.450626	0.531523
Snai1	ENSMUSG00000042821	0.451633	1.30432
Ppp6r2	ENSMUSG00000036561	0.451633	0.654805
Cebpb	ENSMUSG00000056501	0.451633	0.622013
Kidins220	ENSMUSG00000036333	0.451633	0.530562
Bicral	ENSMUSG00000036568	0.451633	0.505674
Serping1	ENSMUSG00000023224	0.452335	1.52698
Aoc2	ENSMUSG00000078651	0.452932	1.05415
Slc30a1	ENSMUSG00000037434	0.453167	0.700642
E2f7	ENSMUSG00000020185	0.453167	0.582371
Pdpr	ENSMUSG00000033624	0.453167	0.565017
Tnrc6b	ENSMUSG00000047888	0.453167	0.530787
Pacsin1	ENSMUSG00000040276	0.454121	1.75339
Fmn1	ENSMUSG00000044042	0.454121	1.33779
P2ry2	ENSMUSG00000032860	0.454121	0.850824
B4galnt4	ENSMUSG00000055629	0.454121	-1.66281
Abca8b	ENSMUSG00000020620	0.454895	1.25927
Sfxn5	ENSMUSG00000033720	0.454895	0.787062
Rps16	ENSMUSG00000037563	0.454895	-0.91938
Cxcr5	ENSMUSG00000047880	0.456622	1.49849
Tceal8	ENSMUSG00000051579	0.456622	1.39015
Ech1	ENSMUSG00000053898	0.456622	-0.510785
Olfr1310	ENSMUSG00000108827	0.456622	-1.69022
Saa3	ENSMUSG00000040026	0.456668	2.97835
Lrrfip1	ENSMUSG00000026305	0.456837	0.479126
Sec16a	ENSMUSG00000026924	0.456837	0.473705
Ephx1	ENSMUSG00000038776	0.456881	1.41783
Hcfc1	ENSMUSG00000031386	0.456881	0.511617
Igsf3	ENSMUSG00000042035	0.457132	1.34373
Bex4	ENSMUSG00000047844	0.458173	2.35449
Ppard	ENSMUSG00000002250	0.458173	0.727116
Usp49	ENSMUSG00000090115	0.458173	0.670269
Camk1d	ENSMUSG00000039145	0.458173	0.667702
Sipa1l2	ENSMUSG00000001995	0.458173	0.592096
Pik3ap1	ENSMUSG00000025017	0.458173	0.588538
Fyb	ENSMUSG00000022148	0.458173	0.568387
Rab43	ENSMUSG00000030055	0.458173	0.559844
Zfp142	ENSMUSG00000026135	0.458173	0.545948
Clip1	ENSMUSG00000049550	0.458173	0.452676
Fkrp	ENSMUSG00000048920	0.458173	-0.55049
Prps1l1	ENSMUSG00000092305	0.458173	-1.45906
Olfr46	ENSMUSG00000093942	0.461868	-1.14574
Renbp	ENSMUSG00000031387	0.461885	-0.678359
Bfar	ENSMUSG00000022684	0.461885	-0.760668
Mtmr12	ENSMUSG00000039458	0.46248	0.436548
Plpp1	ENSMUSG00000021759	0.463312	1.62672
Tnfsf12	ENSMUSG00000097328	0.463312	0.970517
Relt	ENSMUSG00000008318	0.463312	0.644138
Lrrc8c	ENSMUSG00000054720	0.463351	0.684606
Ccr7	ENSMUSG00000037944	0.463815	1.28135
Ddit4	ENSMUSG00000020108	0.463815	0.905669
Tgfbi	ENSMUSG00000035493	0.463815	0.739081
Grn	ENSMUSG00000034708	0.463815	0.498471
Atg4b	ENSMUSG00000026280	0.463815	0.430266
Tmx3	ENSMUSG00000024614	0.463815	-0.471195
Gm48836	ENSMUSG00000111890	0.463815	-0.97519
Dync2h1	ENSMUSG00000047193	0.464128	0.697859
Zfp318	ENSMUSG00000015597	0.464691	0.730739
Dync1li2	ENSMUSG00000035770	0.464745	0.502168
Dpm1	ENSMUSG00000078919	0.464745	-0.47828
Trmt10c	ENSMUSG00000044763	0.464745	-0.522212
Slc7a5	ENSMUSG00000040010	0.465741	0.951233
Lpp	ENSMUSG00000033306	0.466041	0.583619
Rbm44	ENSMUSG00000070732	0.466511	-2.92418
Bgn	ENSMUSG00000031375	0.46733	1.22597
Aff1	ENSMUSG00000029313	0.46733	0.505909
Tmbim1	ENSMUSG00000006301	0.467727	0.733561
Sorl1	ENSMUSG00000049313	0.467727	0.720438
Fbrsl1	ENSMUSG00000043323	0.469361	0.567037
Galc	ENSMUSG00000021003	0.469701	0.572217
Cd300a	ENSMUSG00000034652	0.469701	0.543478
Rnf10	ENSMUSG00000041740	0.469701	0.523441
Gm47102	ENSMUSG00000111824	0.469701	-0.718733
Pkmyt1	ENSMUSG00000023908	0.469805	0.560496
Eif2ak1	ENSMUSG00000029613	0.469805	0.477824
2025-03-02	ENSMUSG00000079557	0.469931	0.587109
Emilin2	ENSMUSG00000024053	0.470564	0.775093
Tmc6	ENSMUSG00000025572	0.470564	0.482302
Zscan18	ENSMUSG00000070822	0.470564	-1.28531
Trim28	ENSMUSG00000005566	0.471251	-0.631367
Zfp473	ENSMUSG00000048012	0.471342	-0.886679
Dennd1c	ENSMUSG00000002668	0.471894	0.674759
Samhd1	ENSMUSG00000027639	0.471894	0.543364
Rassf8	ENSMUSG00000030259	0.472397	0.758192
Rad54l2	ENSMUSG00000040661	0.472397	0.483748
Tardbp	ENSMUSG00000041459	0.473053	-0.51401
Zfp808	ENSMUSG00000074867	0.473053	-0.74027
Snrpd2	ENSMUSG00000040824	0.473308	-0.569124
Dctn2	ENSMUSG00000025410	0.473342	0.443806
Cdc7	ENSMUSG00000029283	0.473342	-0.527177
Ireb2	ENSMUSG00000032293	0.473973	0.47948
Smg7	ENSMUSG00000042772	0.474398	0.425738
Mdm2	ENSMUSG00000020184	0.474748	0.608474
Flii	ENSMUSG00000002812	0.474748	0.426059
Tagap1	ENSMUSG00000052031	0.474748	-0.645725
Myb	ENSMUSG00000019982	0.474748	-0.697598
Pcbp3	ENSMUSG00000001120	0.476125	2.06411
Traf6	ENSMUSG00000027164	0.476125	0.510923
Tsc1	ENSMUSG00000026812	0.476125	0.471922
Fam193b	ENSMUSG00000021495	0.476125	0.45634
Tmod1	ENSMUSG00000028328	0.47629	1.32244
Ptk2b	ENSMUSG00000059456	0.476709	0.46271
Ap1g1	ENSMUSG00000031731	0.477294	0.415968
Gsn	ENSMUSG00000026879	0.477663	0.64074
Tle3	ENSMUSG00000032280	0.480345	0.510157
Nsmce4a	ENSMUSG00000040331	0.480345	-0.442197
Chid1	ENSMUSG00000025512	0.480345	-0.667505
Tnfrsf12a	ENSMUSG00000023905	0.480603	1.22687
Idi1	ENSMUSG00000058258	0.481087	-0.649033
Gpat3	ENSMUSG00000029314	0.481783	0.858938
Mdm1	ENSMUSG00000020212	0.481783	0.514833
Fam177a	ENSMUSG00000095595	0.481783	0.495501
Strn	ENSMUSG00000024077	0.481783	0.445522
Mta1	ENSMUSG00000021144	0.482269	0.629213
Etv3	ENSMUSG00000003382	0.482841	0.680146
Tmem106a	ENSMUSG00000034947	0.482968	0.724209
Eps8	ENSMUSG00000015766	0.483013	1.19266
Aplp2	ENSMUSG00000031996	0.483013	0.52116
Inpp5k	ENSMUSG00000006127	0.483013	0.46582
Prkag1	ENSMUSG00000067713	0.483013	0.461736
Zik1	ENSMUSG00000030393	0.483013	-1.41038
Gm20696	ENSMUSG00000030068	0.485706	0.732527
Iars	ENSMUSG00000037851	0.485706	0.643584
Ctns	ENSMUSG00000005949	0.485706	0.499521
Eea1	ENSMUSG00000036499	0.485706	0.460665
Bambi	ENSMUSG00000024232	0.485706	-0.73016
Gm16026	ENSMUSG00000079455	0.485706	-1.34855
Ighv1-19	ENSMUSG00000096410	0.485878	1.94298
Sfn	ENSMUSG00000047281	0.485878	0.638451
5730455P16Rik	ENSMUSG00000057181	0.485878	0.60322
Utrn	ENSMUSG00000019820	0.485878	0.44307
Gm4759	ENSMUSG00000053541	0.485878	-1.70423
Vmn2r124	ENSMUSG00000094396	0.486323	-1.22003
Phf11d	ENSMUSG00000068245	0.486323	-1.43522
Kctd11	ENSMUSG00000046731	0.486869	0.74915
Itga4	ENSMUSG00000027009	0.486869	0.638974
Tab3	ENSMUSG00000035476	0.486869	0.498355
Kdm2a	ENSMUSG00000054611	0.486869	0.42533
Slc25a39	ENSMUSG00000018677	0.487109	0.555108
Lrp10	ENSMUSG00000022175	0.487109	0.481511
Sik3	ENSMUSG00000034135	0.487109	0.455995
Trim24	ENSMUSG00000029833	0.487109	0.443179
Nlgn1	ENSMUSG00000063887	0.487993	1.07381
Sh2d1b1	ENSMUSG00000102418	0.487993	0.953733
Lars2	ENSMUSG00000035202	0.488021	-1.07057
Egr1	ENSMUSG00000038418	0.488039	1.31623
Arl5c	ENSMUSG00000038352	0.48964	0.833146
Gm48348	ENSMUSG00000111619	0.490061	-0.908153
Fyco1	ENSMUSG00000025241	0.490168	0.594625
Tbcel	ENSMUSG00000037287	0.490168	0.477339
Sptssa	ENSMUSG00000044408	0.490168	-0.500417
Kif13a	ENSMUSG00000021375	0.492097	0.475128
Cd59b	ENSMUSG00000068686	0.492097	-1.58558
Fnip2	ENSMUSG00000061175	0.4921	0.580685
Ulk3	ENSMUSG00000032308	0.492305	0.669831
Clk1	ENSMUSG00000026034	0.493101	-0.562297
Setd1b	ENSMUSG00000038384	0.493202	0.687861
Btbd9	ENSMUSG00000062202	0.493202	0.454664
Cdca5	ENSMUSG00000024791	0.494703	-0.485526
Arfgef2	ENSMUSG00000074582	0.494994	0.403405
Lhpp	ENSMUSG00000030946	0.495282	-0.822538
Igkv3-7	ENSMUSG00000076598	0.495381	1.84957
Dync1h1	ENSMUSG00000018707	0.495381	0.530023
Gm45038	ENSMUSG00000109195	0.495381	-1.19132
Tlr2	ENSMUSG00000027995	0.49594	0.892488
Xdh	ENSMUSG00000024066	0.49594	0.694715
Sh3bp4	ENSMUSG00000036206	0.49629	1.15639
Elf4	ENSMUSG00000031103	0.496903	0.487953
Mdga1	ENSMUSG00000043557	0.499562	1.14716
Chst3	ENSMUSG00000057337	0.499562	1.06393
Nbeal2	ENSMUSG00000056724	0.499562	0.568416
Pcgf5	ENSMUSG00000024805	0.499562	-0.764315
Ugt1a6b	ENSMUSG00000090145	0.500057	0.963883
Ncoa3	ENSMUSG00000027678	0.500625	0.454583
Meis1	ENSMUSG00000020160	0.500625	-1.35474
Fzr1	ENSMUSG00000020235	0.500651	0.451996
Ubr3	ENSMUSG00000044308	0.501425	0.463401
Ighv8-8	ENSMUSG00000104452	0.501641	1.81041
Vmn1r229	ENSMUSG00000117148	0.501678	-0.890933
Tbc1d2b	ENSMUSG00000037410	0.502096	0.425831
Pomgnt2	ENSMUSG00000066235	0.502096	-1.5221
Gm10053	ENSMUSG00000058927	0.502216	-0.588637
Cpm	ENSMUSG00000020183	0.502374	1.40946
Alg8	ENSMUSG00000035704	0.502374	-0.66883
BC064078	ENSMUSG00000087150	0.504558	-0.995197
Smurf1	ENSMUSG00000038780	0.505615	0.572181
Orm1	ENSMUSG00000039196	0.506307	0.937207
Piezo1	ENSMUSG00000014444	0.506307	0.581281
Ankrd16	ENSMUSG00000047909	0.506366	0.538295
Tmem72	ENSMUSG00000048108	0.506732	0.471115
Golga4	ENSMUSG00000038708	0.506858	0.479659
Krtcap2	ENSMUSG00000042747	0.507657	-0.610147
Map3k9	ENSMUSG00000042724	0.508376	0.818361
Tmem127	ENSMUSG00000034850	0.508598	0.482865
Tvp23b	ENSMUSG00000014177	0.508598	-0.721674
Lmbr1l	ENSMUSG00000022999	0.509228	0.530538
Ms4a4a	ENSMUSG00000101389	0.510505	1.18074
Gm10282	ENSMUSG00000070713	0.510536	-0.719693
Ctsa	ENSMUSG00000017760	0.510613	0.507699
R3hdm2	ENSMUSG00000025404	0.510613	0.473373
Spib	ENSMUSG00000008193	0.511502	1.02562
Dhx40	ENSMUSG00000018425	0.513578	0.805024
Crtc2	ENSMUSG00000027936	0.5152	0.574586
Ppwd1	ENSMUSG00000021713	0.515995	-0.459314
Zfp976	ENSMUSG00000074158	0.515995	-1.10479
B230118H07Rik	ENSMUSG00000027165	0.518092	-0.85473
Dip2b	ENSMUSG00000023026	0.518455	0.470821
Bmt2	ENSMUSG00000042742	0.518455	-0.444243
Klhdc10	ENSMUSG00000029775	0.518543	0.447913
Dap	ENSMUSG00000039168	0.519962	0.553148
Cks2	ENSMUSG00000062248	0.519962	-0.606121
Myo1e	ENSMUSG00000032220	0.522156	1.0633
Nampt	ENSMUSG00000020572	0.522156	0.642392
Olfr63	ENSMUSG00000054666	0.522156	-0.807344
Gm5960	ENSMUSG00000099775	0.522156	-1.37198
Ncoa1	ENSMUSG00000020647	0.522338	0.516987
Arhgef4	ENSMUSG00000037509	0.522796	0.70028
Pcnx	ENSMUSG00000021140	0.522796	0.464311
Bola2	ENSMUSG00000047721	0.522796	-0.579381
Mrgpra2b	ENSMUSG00000096719	0.522796	-0.88314
Igkv19-93	ENSMUSG00000098814	0.52312	1.30442
Atp7a	ENSMUSG00000033792	0.52312	0.498682
Wdr78	ENSMUSG00000035126	0.523677	-1.30246
Aifm2	ENSMUSG00000020085	0.523711	0.601634
Mocs1	ENSMUSG00000064120	0.523711	0.537857
Tbc1d17	ENSMUSG00000038520	0.523711	-0.502841
Tufm	ENSMUSG00000073838	0.523711	-0.623682
Als2	ENSMUSG00000026024	0.5241	-0.692901
Cd101	ENSMUSG00000086564	0.524538	0.94349
Cdk14	ENSMUSG00000028926	0.524538	-0.741398
Hist1h2ao	ENSMUSG00000094248	0.524538	-0.809664
Washc2	ENSMUSG00000024104	0.524858	0.518213
Rab12	ENSMUSG00000023460	0.525876	0.558242
Trim26	ENSMUSG00000024457	0.525876	0.516161
Cnnm3	ENSMUSG00000001138	0.526331	0.575826
Ccnf	ENSMUSG00000072082	0.526331	0.475807
Mplkip	ENSMUSG00000012429	0.526331	-0.506037
Zfp954	ENSMUSG00000062116	0.526331	-0.513812
Enpp5	ENSMUSG00000023960	0.526331	-0.719836
Tirap	ENSMUSG00000032041	0.526547	0.527286
Ap1m1	ENSMUSG00000003033	0.526547	0.405582
Fut8	ENSMUSG00000021065	0.526547	-0.887061
Add1	ENSMUSG00000029106	0.527185	0.493912
Slx4	ENSMUSG00000039738	0.52736	0.571071
Prkab1	ENSMUSG00000029513	0.52736	0.506171
Glis3	ENSMUSG00000052942	0.528307	0.80598
Zdhhc13	ENSMUSG00000030471	0.528307	-0.508359
Hoxa5	ENSMUSG00000038253	0.528704	-1.0037
Myo18b	ENSMUSG00000072720	0.528924	-0.836419
Inpp5a	ENSMUSG00000025477	0.529798	0.590172
Tnc	ENSMUSG00000028364	0.530339	1.25883
Cd44	ENSMUSG00000005087	0.530339	0.680561
Mgat4a	ENSMUSG00000026110	0.530339	0.653213
Tdp2	ENSMUSG00000035958	0.530339	-0.48948
Lst1	ENSMUSG00000073412	0.530339	-0.633903
Vit	ENSMUSG00000024076	0.530339	-1.6681
1700017B05Rik	ENSMUSG00000032300	0.530824	0.535877
Tlk1	ENSMUSG00000041997	0.531965	0.477722
Phactr2	ENSMUSG00000062866	0.532042	0.545109
Steap3	ENSMUSG00000026389	0.532609	0.954824
Fbxo5	ENSMUSG00000019773	0.533425	-0.453559
Grk5	ENSMUSG00000003228	0.533677	0.573809
Cep55	ENSMUSG00000024989	0.533677	-0.46134
Bckdk	ENSMUSG00000030802	0.536631	-0.485728
Psma8	ENSMUSG00000036743	0.536639	-1.76793
Galnt10	ENSMUSG00000020520	0.538396	0.531328
Tmem170b	ENSMUSG00000087370	0.538396	0.446212
Ctrc	ENSMUSG00000062478	0.538396	-0.749533
Stx11	ENSMUSG00000039232	0.539366	0.666245
Trpm2	ENSMUSG00000009292	0.539366	0.641228
Zfp362	ENSMUSG00000028799	0.540148	0.84938
Ms4a2	ENSMUSG00000024680	0.540148	-1.59266
E330009J07Rik	ENSMUSG00000037172	0.540936	0.614918
Asph	ENSMUSG00000028207	0.541017	0.850089
Hspa1b	ENSMUSG00000090877	0.541017	-2.3743
Lcp2	ENSMUSG00000002699	0.542182	0.470436
Tox	ENSMUSG00000041272	0.543031	-1.52729
Gjb3	ENSMUSG00000042367	0.543611	-1.34054
Trip6	ENSMUSG00000023348	0.546016	0.939103
Dapk2	ENSMUSG00000032380	0.546016	0.920849
Epb41l4b	ENSMUSG00000028434	0.546016	-1.85287
B4galt1	ENSMUSG00000028413	0.546108	0.389117
Rps19	ENSMUSG00000040952	0.54668	-0.714978
Il1b	ENSMUSG00000027398	0.547743	1.04634
Cit	ENSMUSG00000029516	0.547743	0.587412
Stam2	ENSMUSG00000055371	0.547743	0.445959
Ankrd27	ENSMUSG00000034867	0.547743	-0.485453
Mesd	ENSMUSG00000038503	0.547743	-0.61696
Gm8995	ENSMUSG00000063286	0.547743	-0.684107
Ighv1-59	ENSMUSG00000095197	0.547743	-1.73119
Zfp114	ENSMUSG00000068962	0.547789	-1.19874
Il22ra2	ENSMUSG00000039760	0.547789	-1.34886
Dennd2c	ENSMUSG00000007379	0.548094	0.857922
Fam169b	ENSMUSG00000074071	0.548094	0.840506
Gxylt1	ENSMUSG00000036197	0.548094	0.418491
Stk24	ENSMUSG00000063410	0.548261	0.463633
St8sia4	ENSMUSG00000040710	0.548555	-0.661685
Cr2	ENSMUSG00000026616	0.549132	1.29057
Piwil2	ENSMUSG00000033644	0.549273	1.1864
Vac14	ENSMUSG00000010936	0.549273	0.497816
Pias4	ENSMUSG00000004934	0.549519	0.500278
Aatk	ENSMUSG00000025375	0.549858	0.563315
Supt6	ENSMUSG00000002052	0.549858	0.419366
Gatm	ENSMUSG00000027199	0.549858	-0.550636
Gm20689	ENSMUSG00000093384	0.550673	1.16582
Cdh11	ENSMUSG00000031673	0.551277	1.3669
Edc4	ENSMUSG00000036270	0.551574	0.479671
Dctn5	ENSMUSG00000030868	0.553513	-0.43197
Cdc14b	ENSMUSG00000033102	0.553596	0.763835
Ttyh3	ENSMUSG00000036565	0.553596	0.560673
Casd1	ENSMUSG00000015189	0.554794	-0.500227
Olfr804	ENSMUSG00000095401	0.5549	-1.04932
Ryk	ENSMUSG00000032547	0.555953	1.30358
Eif4ebp2	ENSMUSG00000020091	0.555953	0.553949
Parp4	ENSMUSG00000054509	0.555953	0.474961
Rnf216	ENSMUSG00000045078	0.555953	0.4495
Gbp5	ENSMUSG00000105504	0.555953	-0.939198
Dhrs9	ENSMUSG00000027068	0.555989	0.940356
Fam173a	ENSMUSG00000057411	0.555989	-0.469235
Daam1	ENSMUSG00000034574	0.556455	0.481582
Zfp871	ENSMUSG00000024298	0.556479	0.424389
Agpat3	ENSMUSG00000001211	0.557473	1.06303
Tnfrsf14	ENSMUSG00000042333	0.557483	0.47078
Ppox	ENSMUSG00000062729	0.557483	0.459835
Acsl6	ENSMUSG00000020333	0.559248	1.7115
Znf41-ps	ENSMUSG00000084350	0.559248	0.618467
Camkk2	ENSMUSG00000029471	0.559248	0.484471
Top3b	ENSMUSG00000022779	0.559248	0.428709
Cycs	ENSMUSG00000063694	0.559248	-0.449358
Trp53bp2	ENSMUSG00000026510	0.56033	0.628319
Cirbp	ENSMUSG00000045193	0.56033	0.560484
Rela	ENSMUSG00000024927	0.56033	0.456135
Cox6b2	ENSMUSG00000051811	0.56033	-0.87264
Gm6741	ENSMUSG00000043346	0.560873	1.32052
Carmil1	ENSMUSG00000021338	0.560873	1.07435
Aldh3b2	ENSMUSG00000075296	0.561227	1.7029
Arsg	ENSMUSG00000020604	0.561227	0.650921
Mast3	ENSMUSG00000031833	0.561227	0.522701
Slc25a28	ENSMUSG00000040414	0.561227	0.451912
Selenos	ENSMUSG00000075701	0.561227	-0.474477
Vmn1r227	ENSMUSG00000067951	0.561227	-1.30639
Plcd3	ENSMUSG00000020937	0.561227	-1.4283
H2-T-ps	ENSMUSG00000073405	0.561236	-1.1766
Gja1	ENSMUSG00000050953	0.561721	1.0728
Klhdc3	ENSMUSG00000063576	0.561721	0.454693
Polm	ENSMUSG00000020474	0.562954	0.679451
Casc4	ENSMUSG00000060227	0.563002	1.14204
Mynn	ENSMUSG00000037730	0.563002	-0.410413
Vopp1	ENSMUSG00000037788	0.563015	0.523661
Ccnd1	ENSMUSG00000070348	0.563015	-1.25809
Zfp619	ENSMUSG00000068959	0.56428	-0.4933
Fkbp1b	ENSMUSG00000020635	0.564677	0.869553
Tbc1d14	ENSMUSG00000029192	0.564677	0.559241
Gm28036	ENSMUSG00000098950	0.564677	0.459786
Gm21762	ENSMUSG00000094027	0.564962	2.29582
Oas3	ENSMUSG00000032661	0.565184	0.689247
Tmem123	ENSMUSG00000050912	0.565633	-0.423093
Hltf	ENSMUSG00000002428	0.566173	-0.42058
Tnfaip8	ENSMUSG00000062210	0.566491	-0.397177
Ripor2	ENSMUSG00000036006	0.56661	0.474482
Gm48417	ENSMUSG00000112972	0.56745	-0.757226
Fzd1	ENSMUSG00000044674	0.56745	-0.809075
Ighv5-17	ENSMUSG00000095571	0.567572	1.14212
Exosc5	ENSMUSG00000061286	0.567572	-0.612991
Sdr42e1	ENSMUSG00000034308	0.567572	-0.69693
Cd69	ENSMUSG00000030156	0.567572	-1.02744
Rnf19b	ENSMUSG00000028793	0.567875	0.61532
Zfp668	ENSMUSG00000049728	0.568672	0.710697
Ccr5	ENSMUSG00000079227	0.568672	0.684935
Glrx5	ENSMUSG00000021102	0.568672	0.657766
4930523C07Rik	ENSMUSG00000090394	0.568672	0.497499
1700020L24Rik	ENSMUSG00000035085	0.568672	-0.557912
Sae1	ENSMUSG00000052833	0.568672	-0.561049
Acyp1	ENSMUSG00000008822	0.568672	-0.574065
Mex3a	ENSMUSG00000074480	0.568672	-1.29253
Fam168a	ENSMUSG00000029461	0.568891	0.538106
Smpdl3b	ENSMUSG00000028885	0.56923	1.07989
C1qtnf12	ENSMUSG00000023571	0.56923	0.627137
Espl1	ENSMUSG00000058290	0.56923	0.565745
Rabl6	ENSMUSG00000015087	0.56923	0.488543
Tgtp1	ENSMUSG00000078922	0.56923	-1.82556
Grem1	ENSMUSG00000074934	0.56923	-1.84579
Tnf	ENSMUSG00000024401	0.570264	1.03368
Stau1	ENSMUSG00000039536	0.570264	0.405194
Nmnat3	ENSMUSG00000032456	0.570813	0.749171
Ssc4d	ENSMUSG00000029699	0.570878	0.59465
Hagh	ENSMUSG00000024158	0.570878	0.466895
Sec24c	ENSMUSG00000039367	0.570878	0.434556
Hirip3	ENSMUSG00000042606	0.570878	-0.541561
Csnk2a2	ENSMUSG00000046707	0.573492	0.466077
Sycp2	ENSMUSG00000060445	0.573587	1.03164
Gimap6	ENSMUSG00000047867	0.573587	0.949112
Nod2	ENSMUSG00000055994	0.573587	0.748077
Zfp984	ENSMUSG00000078495	0.573587	-0.443676
A530064D06Rik	ENSMUSG00000043939	0.574111	0.721389
Gpr137b	ENSMUSG00000021306	0.574111	0.699307
Fcgr3	ENSMUSG00000059498	0.574111	0.573564
Gm47626	ENSMUSG00000112557	0.574111	-0.858851
Mansc1	ENSMUSG00000032718	0.574111	-0.923068
Cdk16	ENSMUSG00000031065	0.574778	0.530272
Gm18537	ENSMUSG00000108484	0.576235	1.4648
Gm19040	ENSMUSG00000107411	0.576235	0.848414
Zc3h12c	ENSMUSG00000035164	0.576235	0.760086
Frmd4a	ENSMUSG00000026657	0.576235	0.669016
Pom121	ENSMUSG00000053293	0.576235	0.655351
Ttc17	ENSMUSG00000027194	0.576235	0.440042
Sidt2	ENSMUSG00000034908	0.576235	0.413624
Psme4	ENSMUSG00000040850	0.576235	0.400549
Ide	ENSMUSG00000056999	0.576235	-0.684839
Laptm4b	ENSMUSG00000022257	0.576235	-0.99521
Fut7	ENSMUSG00000036587	0.576235	-1.06741
Fam69b	ENSMUSG00000036186	0.576235	-1.23522
Shank1	ENSMUSG00000038738	0.576235	-1.71239
AW209491	ENSMUSG00000039182	0.577311	-0.566669
Acadsb	ENSMUSG00000030861	0.577351	-0.482649
Tctex1d2	ENSMUSG00000014075	0.577649	-0.554462
Nabp1	ENSMUSG00000026107	0.578236	0.575476
Zfhx3	ENSMUSG00000038872	0.578236	0.541895
Khsrp	ENSMUSG00000007670	0.578236	0.480084
Hsdl2	ENSMUSG00000028383	0.578236	-0.463964
Prss57	ENSMUSG00000020323	0.578236	-0.84317
Prrg4	ENSMUSG00000027171	0.578236	-1.45276
Skiv2l	ENSMUSG00000040356	0.578544	0.392781
Mier1	ENSMUSG00000028522	0.578585	0.420015
Fbxl19	ENSMUSG00000030811	0.578585	-0.825677
Stk10	ENSMUSG00000020272	0.579021	0.513963
Gas6	ENSMUSG00000031451	0.579363	1.08896
Dock4	ENSMUSG00000035954	0.579363	0.708943
Micall2	ENSMUSG00000036718	0.579363	0.62075
Gan	ENSMUSG00000052557	0.579363	0.615009
Cc2d1a	ENSMUSG00000036686	0.579363	0.601697
Slc22a15	ENSMUSG00000033147	0.579363	0.57571
C9orf72	ENSMUSG00000028300	0.579363	0.567294
Crybg3	ENSMUSG00000022723	0.579363	0.559671
Pnpla7	ENSMUSG00000036833	0.579363	0.439408
Pdcd6ip	ENSMUSG00000032504	0.579363	0.41762
Khnyn	ENSMUSG00000047153	0.579363	0.415294
Tmem273	ENSMUSG00000041707	0.579363	-0.617001
mt-Nd6	ENSMUSG00000064368	0.579363	-0.779822
Vmn1r216	ENSMUSG00000115697	0.579363	-0.852437
Vmn2r20	ENSMUSG00000094145	0.579363	-1.11757
Rab38	ENSMUSG00000030559	0.579363	-1.20894
Ube2s	ENSMUSG00000060860	0.579439	-0.445135
Gm48216	ENSMUSG00000114367	0.579439	-0.714903
Ranbp6	ENSMUSG00000074909	0.58082	-0.423227
Eif4g2	ENSMUSG00000005610	0.58082	-0.630343
Syne2	ENSMUSG00000063450	0.580855	0.807022
Map3k3	ENSMUSG00000020700	0.582674	0.464261
Pih1d1	ENSMUSG00000003423	0.584078	-0.444884
Dstyk	ENSMUSG00000042046	0.584227	0.462509
Xlr4c	ENSMUSG00000031362	0.584227	-0.884665
Tmem9	ENSMUSG00000026411	0.584488	0.927767
Bcorl1	ENSMUSG00000036959	0.584488	0.733236
Pigt	ENSMUSG00000017721	0.584488	0.515942
Rcn3	ENSMUSG00000019539	0.584488	-1.31469
Cds2	ENSMUSG00000058793	0.584659	0.512734
Pdgfrb	ENSMUSG00000024620	0.584868	1.39416
Pkn2	ENSMUSG00000004591	0.584868	0.390738
Ncapg	ENSMUSG00000015880	0.584868	-0.407385
Cdkn2c	ENSMUSG00000028551	0.584868	-0.581206
Scarf1	ENSMUSG00000038188	0.584868	-0.973089
Midn	ENSMUSG00000035621	0.584896	0.591912
Ezr	ENSMUSG00000052397	0.584896	0.547834
Kat2b	ENSMUSG00000000708	0.584896	0.431523
Mcur1	ENSMUSG00000021371	0.584896	0.421011
Rab22a	ENSMUSG00000027519	0.584896	0.410362
Mrps12	ENSMUSG00000045948	0.584896	-0.513723
Acy1	ENSMUSG00000023262	0.584896	-0.899099
Olfr975	ENSMUSG00000043331	0.584896	-1.24539
Cxcl10	ENSMUSG00000034855	0.585005	1.38275
Pygm	ENSMUSG00000032648	0.585005	1.04032
Rnf24	ENSMUSG00000048911	0.585005	0.834387
Map3k1	ENSMUSG00000021754	0.585005	0.495671
Cpne1	ENSMUSG00000074643	0.585005	0.443254
Osbpl9	ENSMUSG00000028559	0.585005	0.424812
Snrpa1	ENSMUSG00000030512	0.585005	-0.541213
Frat2	ENSMUSG00000047604	0.585005	-0.570579
Etfb	ENSMUSG00000004610	0.585005	-0.573824
Cd72	ENSMUSG00000028459	0.585005	-1.45746
Shisa5	ENSMUSG00000025647	0.585781	0.548561
Brpf1	ENSMUSG00000001632	0.586868	0.441718
Fiz1	ENSMUSG00000061374	0.586868	-0.4446
Pgap2	ENSMUSG00000030990	0.586868	-0.517203
Sertad3	ENSMUSG00000055200	0.586868	-0.525117
Adamts13	ENSMUSG00000014852	0.586868	-0.885294
Map7	ENSMUSG00000019996	0.586868	-0.938275
Lrch4	ENSMUSG00000093445	0.587229	0.456052
Mogat2	ENSMUSG00000052396	0.587229	-1.00986
Necap2	ENSMUSG00000028923	0.588993	0.434221
Tenm4	ENSMUSG00000048078	0.590951	-1.5015
Fbln5	ENSMUSG00000021186	0.591234	1.48998
Plxnd1	ENSMUSG00000030123	0.591234	0.474439
Gpr155	ENSMUSG00000041762	0.591442	0.835278
Arl5b	ENSMUSG00000017418	0.591442	0.704931
Dynlt1c	ENSMUSG00000000579	0.591442	0.688827
Stard9	ENSMUSG00000033705	0.591442	0.677236
Cstb	ENSMUSG00000005054	0.591442	0.561865
Plekhm3	ENSMUSG00000051344	0.591442	0.499573
Matr3	ENSMUSG00000037236	0.591442	-0.45062
Gstm1	ENSMUSG00000058135	0.591442	-0.59693
Ffar2	ENSMUSG00000051314	0.591442	-0.743658
Gm47632	ENSMUSG00000112522	0.591442	-1.19395
4930518I15Rik	ENSMUSG00000074629	0.591495	1.1632
Trib3	ENSMUSG00000032715	0.592084	1.102
Chmp6	ENSMUSG00000025371	0.59267	0.492467
Mark2	ENSMUSG00000024969	0.593995	0.457601
Slfn2	ENSMUSG00000072620	0.594856	0.654383
Cd300e	ENSMUSG00000048498	0.59553	1.55726
Mtss1	ENSMUSG00000022353	0.595638	0.629694
Flot1	ENSMUSG00000059714	0.595638	0.429177
Ppp1r3d	ENSMUSG00000049999	0.59576	0.824271
Tpm1	ENSMUSG00000032366	0.59576	0.735531
Mknk1	ENSMUSG00000028708	0.59576	0.483985
Kmt2b	ENSMUSG00000006307	0.59576	0.480686
Kdm5b	ENSMUSG00000042207	0.59576	0.467612
Zmynd8	ENSMUSG00000039671	0.59576	0.39375
Carnmt1	ENSMUSG00000024726	0.59576	-0.515675
Polr3k	ENSMUSG00000038628	0.59576	-0.527811
Tmem63b	ENSMUSG00000036026	0.59643	0.617631
Mt1	ENSMUSG00000031765	0.596641	0.574834
Smarca4	ENSMUSG00000032187	0.596641	0.475881
Gars	ENSMUSG00000029777	0.596641	0.462464
Atxn7l1	ENSMUSG00000020564	0.596641	0.456986
Kif13b	ENSMUSG00000060012	0.596641	0.378692
Rbm12b2	ENSMUSG00000052137	0.596641	-0.451778
Rab3c	ENSMUSG00000021700	0.596641	-1.44101
Lilrb4a	ENSMUSG00000112148	0.596714	0.951234
Abhd16a	ENSMUSG00000007036	0.596714	0.418265
Prmt1	ENSMUSG00000109324	0.596714	-0.697064
Caap1	ENSMUSG00000028578	0.597642	-0.513124
Yy2	ENSMUSG00000091736	0.598133	-0.971329
Kmt2e	ENSMUSG00000029004	0.598852	0.469077
Setbp1	ENSMUSG00000024548	0.598886	1.19759
Dnm2	ENSMUSG00000033335	0.600447	0.442434
Foxj2	ENSMUSG00000003154	0.600508	0.53062
Zfp367	ENSMUSG00000044934	0.600508	-0.532946
Hoxb3	ENSMUSG00000048763	0.600553	-1.39125
Kmt2a	ENSMUSG00000002028	0.601289	0.566335
Abr	ENSMUSG00000017631	0.60136	0.38651
Cfh	ENSMUSG00000026365	0.601424	0.923936
Gm8369	ENSMUSG00000058470	0.601567	1.06637
Arfgef3	ENSMUSG00000019852	0.601567	1.02451
Pim1	ENSMUSG00000024014	0.601567	0.835184
Ptpn23	ENSMUSG00000036057	0.601567	0.794111
Cpd	ENSMUSG00000020841	0.601567	0.568417
Gk	ENSMUSG00000025059	0.601567	0.483265
Vps11	ENSMUSG00000032127	0.601567	0.450738
Abca7	ENSMUSG00000035722	0.601567	0.448898
Hip1	ENSMUSG00000039959	0.601567	0.421814
Traf7	ENSMUSG00000052752	0.601567	0.404504
Senp2	ENSMUSG00000022855	0.601567	0.35388
Cbx3	ENSMUSG00000029836	0.601567	-0.461264
Spcs2	ENSMUSG00000035227	0.601567	-0.5042
Thumpd1	ENSMUSG00000030942	0.601567	-0.517154
Ms4a3	ENSMUSG00000024681	0.601567	-0.555564
Mcfd2	ENSMUSG00000024150	0.601567	-0.583957
Ifi27	ENSMUSG00000064215	0.601567	-0.622362
Snx7	ENSMUSG00000028007	0.602445	1.16709
Bcl9l	ENSMUSG00000063382	0.602445	0.720541
Kdm5a	ENSMUSG00000030180	0.602445	0.38828
Kdelr1	ENSMUSG00000002778	0.602445	-0.439285
Vmn2r115	ENSMUSG00000091076	0.602445	-0.751876
Lrrc17	ENSMUSG00000039883	0.602445	-1.27441
Gm18716	ENSMUSG00000107584	0.602968	-1.28473
Xpc	ENSMUSG00000030094	0.603538	-0.648315
Armcx2	ENSMUSG00000033436	0.603538	-1.01578
Usp22	ENSMUSG00000042506	0.60396	0.42822
Fam110b	ENSMUSG00000049119	0.604683	1.5052
Ash1l	ENSMUSG00000028053	0.604683	0.413163
Hook1	ENSMUSG00000028572	0.604683	-0.85994
Obox3	ENSMUSG00000066772	0.604683	-1.25658
Atp6v1g2	ENSMUSG00000024403	0.605248	0.975823
Cnnm2	ENSMUSG00000064105	0.605248	0.631716
Olfr1459	ENSMUSG00000057503	0.605248	-1.08086
Vmn1r197	ENSMUSG00000069294	0.605248	-1.0855
Pheta2	ENSMUSG00000049687	0.606098	1.32297
Ttc28	ENSMUSG00000033209	0.606098	1.05764
Tanc1	ENSMUSG00000035168	0.606098	0.814656
Cyp4f13	ENSMUSG00000024055	0.606098	0.597305
Pcmtd2	ENSMUSG00000027589	0.606098	0.524085
Hist1h4b	ENSMUSG00000069266	0.606098	0.506868
Man2c1	ENSMUSG00000032295	0.606098	0.474749
Mindy2	ENSMUSG00000042444	0.606098	0.459704
Mtmr3	ENSMUSG00000034354	0.606098	0.438539
Fkbp15	ENSMUSG00000066151	0.606098	0.393086
Thap12	ENSMUSG00000030753	0.606098	-0.533094
Gm47611	ENSMUSG00000112149	0.606098	-0.942054
Fnbp4	ENSMUSG00000008200	0.606605	0.43538
1810013L24Rik	ENSMUSG00000022507	0.606931	0.410357
Ctdp1	ENSMUSG00000033323	0.60742	0.459461
Gm18342	ENSMUSG00000101279	0.60742	-1.20343
Sft2d2	ENSMUSG00000040848	0.608205	0.3983
Patj	ENSMUSG00000061859	0.608205	-1.44431
Ikzf1	ENSMUSG00000018654	0.608359	0.411167
Umps	ENSMUSG00000022814	0.608359	-0.560306
6720489N17Rik	ENSMUSG00000072066	0.608359	-0.687988
Safb	ENSMUSG00000071054	0.608439	0.44873
Zbtb7a	ENSMUSG00000035011	0.608678	0.453227
Pcyox1l	ENSMUSG00000024579	0.608678	-0.826994
Tmem50b	ENSMUSG00000022964	0.608823	-0.390762
Otud5	ENSMUSG00000031154	0.608892	0.345848
Nat8l	ENSMUSG00000048142	0.609325	0.665205
Brd4	ENSMUSG00000024002	0.609325	0.479455
U2af1l4	ENSMUSG00000078765	0.609325	-0.493393
Dctpp1	ENSMUSG00000042462	0.609325	-0.65712
Myc	ENSMUSG00000022346	0.610184	0.727629
Pfkfb3	ENSMUSG00000026773	0.611446	0.434056
Scfd1	ENSMUSG00000020952	0.611446	-0.429645
Ruvbl2	ENSMUSG00000003868	0.611843	-0.527339
Tarm1	ENSMUSG00000053338	0.612014	0.658756
Atp9b	ENSMUSG00000024566	0.61211	0.397263
Utp14b	ENSMUSG00000079470	0.61211	-0.638033
Tbce	ENSMUSG00000039233	0.612946	0.378454
Ap3s1	ENSMUSG00000024480	0.612946	-0.399555
Adap2	ENSMUSG00000020709	0.614512	0.922599
Patl1	ENSMUSG00000046139	0.614512	0.430688
Dynll2	ENSMUSG00000020483	0.615965	-0.780051
Clec4a3	ENSMUSG00000043832	0.616008	0.81836
Tmem189	ENSMUSG00000090213	0.616008	0.444201
Ltbr	ENSMUSG00000030339	0.616008	0.441985
Trmt10a	ENSMUSG00000004127	0.616008	-0.71192
Gpc2	ENSMUSG00000029510	0.616008	-0.780543
Olfr1487	ENSMUSG00000094846	0.616008	-1.26459
Slc43a2	ENSMUSG00000038178	0.616198	0.540576
Chsy1	ENSMUSG00000032640	0.616198	-0.491768
Zdhhc18	ENSMUSG00000037553	0.617588	0.469204
Scrib	ENSMUSG00000022568	0.617588	0.417724
Htt	ENSMUSG00000029104	0.617588	0.415641
Gabpb2	ENSMUSG00000038766	0.617588	0.406605
Isoc2a	ENSMUSG00000086784	0.617588	-0.614167
Mag	ENSMUSG00000036634	0.617588	-0.71314
Vezt	ENSMUSG00000036099	0.617977	0.58011
Sema4c	ENSMUSG00000026121	0.619261	0.917723
Zc3h13	ENSMUSG00000022000	0.619261	0.419699
Plcg1	ENSMUSG00000016933	0.61935	0.732153
BC028528	ENSMUSG00000038543	0.61935	0.520239
Ugt1a6a	ENSMUSG00000054545	0.619495	0.751216
Pkdcc	ENSMUSG00000024247	0.619774	1.0294
S100a4	ENSMUSG00000001020	0.619774	0.655891
Ankrd40	ENSMUSG00000020864	0.619774	0.464153
Entr1	ENSMUSG00000026927	0.619774	0.396514
Mpc2	ENSMUSG00000026568	0.619774	-0.413265
Esco2	ENSMUSG00000022034	0.619774	-0.444427
Ext1	ENSMUSG00000061731	0.620262	0.51784
Ubr2	ENSMUSG00000023977	0.621341	0.40224
Tppp3	ENSMUSG00000014846	0.621516	0.906246
Ncln	ENSMUSG00000020238	0.622146	0.404834
Cemip2	ENSMUSG00000024754	0.623511	0.440762
Fgfrl1	ENSMUSG00000008090	0.624018	1.14022
Pmm2	ENSMUSG00000022711	0.624018	0.458922
Olfr1388	ENSMUSG00000047702	0.624018	-0.997738
Dip2a	ENSMUSG00000020231	0.624449	0.665826
Zfp831	ENSMUSG00000050600	0.626228	0.753128
Cd200	ENSMUSG00000022661	0.626466	1.23813
Klf13	ENSMUSG00000052040	0.626466	0.616883
Zfp512b	ENSMUSG00000000823	0.626466	0.578941
Narf	ENSMUSG00000000056	0.626466	0.464481
Tcf12	ENSMUSG00000032228	0.626466	0.425068
Jak1	ENSMUSG00000028530	0.626466	0.388793
Mbp	ENSMUSG00000041607	0.626466	0.359803
Vps37c	ENSMUSG00000048832	0.626493	0.424971
Abcb6	ENSMUSG00000026198	0.626767	0.629091
Gm5537	ENSMUSG00000069008	0.627644	0.952551
Gpx3	ENSMUSG00000018339	0.629508	0.789511
Igkv3-4	ENSMUSG00000096715	0.629508	-1.71769
Tfeb	ENSMUSG00000023990	0.629889	0.44581
Arfgap1	ENSMUSG00000027575	0.629889	0.369472
Coa4	ENSMUSG00000044881	0.631375	-0.530604
Gnpda1	ENSMUSG00000052102	0.631421	0.407013
D3Ertd751e	ENSMUSG00000025766	0.632831	-0.720911
Fkbp5	ENSMUSG00000024222	0.632831	0.632219
Cpne2	ENSMUSG00000034361	0.632831	0.483746
Riok3	ENSMUSG00000024404	0.632831	0.438173
Gpr132	ENSMUSG00000021298	0.632932	0.689397
Cib2	ENSMUSG00000037493	0.633007	0.692806
Pi4ka	ENSMUSG00000041720	0.633066	0.406337
Olfr45	ENSMUSG00000066122	0.633066	-0.841409
Usp10	ENSMUSG00000031826	0.635641	0.577698
Tnip3	ENSMUSG00000044162	0.636992	1.13143
Slc25a33	ENSMUSG00000028982	0.636992	0.923695
Fam234b	ENSMUSG00000030207	0.636992	0.825287
Mxd1	ENSMUSG00000001156	0.636992	0.807147
Fchsd1	ENSMUSG00000038524	0.636992	0.574494
Ciz1	ENSMUSG00000039205	0.636992	0.571766
Sestd1	ENSMUSG00000042272	0.636992	0.569492
Prkag2	ENSMUSG00000028944	0.636992	0.483
Itgav	ENSMUSG00000027087	0.636992	0.450283
Rnf8	ENSMUSG00000090083	0.636992	0.445934
Crat	ENSMUSG00000026853	0.636992	0.43156
Braf	ENSMUSG00000002413	0.636992	0.418246
Gripap1	ENSMUSG00000031153	0.636992	0.4098
Pitpnc1	ENSMUSG00000040430	0.636992	0.403594
Rev3l	ENSMUSG00000019841	0.636992	0.360889
Psmd8	ENSMUSG00000030591	0.636992	-0.418984
Gga2	ENSMUSG00000030872	0.636992	-0.508227
2310057M21Rik	ENSMUSG00000040177	0.636992	-0.54409
Nsmce1	ENSMUSG00000030750	0.636992	-0.571463
Fbl	ENSMUSG00000046865	0.636992	-0.63228
Siglecg	ENSMUSG00000030468	0.636992	-0.680124
Pkp3	ENSMUSG00000054065	0.636992	-0.685368
Zfp964	ENSMUSG00000091764	0.636992	-0.843537
Hist3h2ba	ENSMUSG00000056895	0.636992	-0.86313
Hectd2	ENSMUSG00000041180	0.636992	-1.07475
Usp29	ENSMUSG00000051527	0.636992	-1.18281
Hoxb2	ENSMUSG00000075588	0.636992	-1.35396
Tgtp2	ENSMUSG00000078921	0.636992	-1.38533
Sdf2l1	ENSMUSG00000022769	0.637362	-0.551182
Chst12	ENSMUSG00000036599	0.637633	0.491259
Vps4b	ENSMUSG00000009907	0.637633	0.434728
Chd8	ENSMUSG00000053754	0.637633	0.414965
Chfr	ENSMUSG00000014668	0.637633	0.403786
Clec2i	ENSMUSG00000030365	0.637633	-0.704541
Reg2	ENSMUSG00000023140	0.637633	-0.952556
Opa1	ENSMUSG00000038084	0.63794	0.443211
Mms19	ENSMUSG00000025159	0.638521	0.422465
Col1a1	ENSMUSG00000001506	0.639116	0.824958
Unk	ENSMUSG00000020770	0.639148	0.511632
Zfx	ENSMUSG00000079509	0.64052	-0.362604
Rgs3	ENSMUSG00000059810	0.640529	0.527715
Kdelr2	ENSMUSG00000079111	0.64053	-0.376559
Ms4a8a	ENSMUSG00000024730	0.642202	1.19497
CT025731.2	ENSMUSG00000117182	0.642202	0.881798
Snx21	ENSMUSG00000050373	0.642202	0.849041
Reck	ENSMUSG00000028476	0.642202	0.791901
Adgrg6	ENSMUSG00000039116	0.642202	0.741561
Cd300ld	ENSMUSG00000034641	0.642202	0.64867
Nav1	ENSMUSG00000009418	0.642202	0.64214
Ccr1	ENSMUSG00000025804	0.642202	0.62627
Il4ra	ENSMUSG00000030748	0.642202	0.622879
Dennd4a	ENSMUSG00000053641	0.642202	0.610207
Rubcnl	ENSMUSG00000034959	0.642202	0.594994
Slc12a4	ENSMUSG00000017765	0.642202	0.544077
Gm9762	ENSMUSG00000037096	0.642202	0.542792
E2f2	ENSMUSG00000018983	0.642202	0.526772
Flot2	ENSMUSG00000061981	0.642202	0.520884
Ccdc50	ENSMUSG00000038127	0.642202	0.51536
Ndor1	ENSMUSG00000006471	0.642202	0.506557
Sik1	ENSMUSG00000024042	0.642202	0.479804
Bptf	ENSMUSG00000040481	0.642202	0.479699
Rhof	ENSMUSG00000029449	0.642202	0.479623
Dyrk2	ENSMUSG00000028630	0.642202	0.478201
Sumf1	ENSMUSG00000030101	0.642202	0.468557
Esr1	ENSMUSG00000019768	0.642202	0.468547
Eaf1	ENSMUSG00000021890	0.642202	0.459015
Helz	ENSMUSG00000020721	0.642202	0.453742
Hectd1	ENSMUSG00000035247	0.642202	0.450863
Pitpnm1	ENSMUSG00000024851	0.642202	0.444692
Klhdc4	ENSMUSG00000040263	0.642202	0.441208
Hectd3	ENSMUSG00000046861	0.642202	0.437063
Tcf25	ENSMUSG00000001472	0.642202	0.435087
Wdfy4	ENSMUSG00000051506	0.642202	0.434038
Anapc1	ENSMUSG00000014355	0.642202	0.419
Lrrfip2	ENSMUSG00000032497	0.642202	0.417538
Madd	ENSMUSG00000040687	0.642202	0.415322
Gm47924	ENSMUSG00000112101	0.642202	0.402172
Diaph1	ENSMUSG00000024456	0.642202	0.397089
Eps15l1	ENSMUSG00000006276	0.642202	0.383421
Psen1	ENSMUSG00000019969	0.642202	0.376869
Map3k7	ENSMUSG00000028284	0.642202	0.376569
Nipbl	ENSMUSG00000022141	0.642202	0.375197
Tprgl	ENSMUSG00000029030	0.642202	0.373926
Dlg1	ENSMUSG00000022770	0.642202	0.366393
Tmem30a	ENSMUSG00000032328	0.642202	-0.36065
Dars	ENSMUSG00000026356	0.642202	-0.367515
Twistnb	ENSMUSG00000020561	0.642202	-0.441426
Sec11a	ENSMUSG00000025724	0.642202	-0.442237
Fignl1	ENSMUSG00000035455	0.642202	-0.45568
Nucb2	ENSMUSG00000030659	0.642202	-0.480481
Piga	ENSMUSG00000031381	0.642202	-0.487647
Gpr137	ENSMUSG00000024958	0.642202	-0.509307
Ulbp1	ENSMUSG00000079685	0.642202	-0.520156
Zfp958	ENSMUSG00000058748	0.642202	-0.543756
Prmt3	ENSMUSG00000030505	0.642202	-0.571837
Fancf	ENSMUSG00000092118	0.642202	-0.636516
Hspa5	ENSMUSG00000026864	0.642202	-0.752826
Zfp446	ENSMUSG00000033961	0.642202	-0.822351
Hspa2	ENSMUSG00000059970	0.642202	-0.991618
Vmn2r89	ENSMUSG00000070448	0.642202	-1.23537
Ptprcap	ENSMUSG00000045826	0.642202	-1.27357
F11r	ENSMUSG00000038235	0.642202	-1.5573
Prrg1	ENSMUSG00000047996	0.642708	-0.851084
Zfp146	ENSMUSG00000037029	0.642977	-0.527266
Zfp654	ENSMUSG00000047141	0.645598	-0.388099
Slmap	ENSMUSG00000021870	0.645805	0.389947
Zc3h3	ENSMUSG00000075600	0.646112	0.55351
Cplx2	ENSMUSG00000025867	0.646112	-1.72887
Herc4	ENSMUSG00000020064	0.646377	0.397328
Orai3	ENSMUSG00000043964	0.646415	-0.483075
Inpp5e	ENSMUSG00000026925	0.646464	0.471981
Kdm4a	ENSMUSG00000033326	0.646464	0.395503
Rbm15	ENSMUSG00000048109	0.646464	-0.380181
Fam92a	ENSMUSG00000028218	0.646464	-0.727888
Eif3k	ENSMUSG00000053565	0.647399	-0.393879
9130023H24Rik	ENSMUSG00000062944	0.647399	-0.55281
Dgki	ENSMUSG00000038665	0.647399	-1.06031
Zfp93	ENSMUSG00000055305	0.647399	-1.21672
Gm48501	ENSMUSG00000113889	0.647649	-0.696243
Csf1	ENSMUSG00000014599	0.648267	0.821335
Usp30	ENSMUSG00000029592	0.648267	0.559575
Rnf144a	ENSMUSG00000020642	0.648267	0.45776
Apbb1ip	ENSMUSG00000026786	0.648267	0.453572
Cdk17	ENSMUSG00000020015	0.648267	0.412499
Dlgap4	ENSMUSG00000061689	0.648267	0.411877
Fbxo42	ENSMUSG00000028920	0.648267	0.409581
Xpr1	ENSMUSG00000026469	0.648267	0.358113
Zfp407	ENSMUSG00000048410	0.648267	0.347104
Gsap	ENSMUSG00000039934	0.648507	0.509608
Cers6	ENSMUSG00000027035	0.648507	0.375136
Gm47356	ENSMUSG00000111436	0.648507	-0.828252
Tns4	ENSMUSG00000017607	0.649072	0.751929
Apol8	ENSMUSG00000056656	0.649815	1.15502
Cfap45	ENSMUSG00000026546	0.649815	0.6431
Fbxo28	ENSMUSG00000047539	0.649815	0.475024
Zbtb11	ENSMUSG00000022601	0.649815	-0.484963
Plpp3	ENSMUSG00000028517	0.65005	1.29334
Lilr4b	ENSMUSG00000112023	0.65005	0.985538
Traf3ip2	ENSMUSG00000019842	0.65005	0.977956
Cercam	ENSMUSG00000039787	0.65005	0.663923
Wdr41	ENSMUSG00000042015	0.65005	0.421608
Myo9b	ENSMUSG00000004677	0.65005	0.382018
Gpt	ENSMUSG00000022546	0.65005	-0.797718
Osm	ENSMUSG00000058755	0.650063	0.866539
Srsf2	ENSMUSG00000034120	0.650063	-0.424568
Irf2bp1	ENSMUSG00000044030	0.650063	-0.499034
Gm49450	ENSMUSG00000116358	0.650439	1.09463
Arid5b	ENSMUSG00000019947	0.650439	0.430242
Ice1	ENSMUSG00000034525	0.650439	0.415572
Smndc1	ENSMUSG00000025024	0.651355	-0.426209
Rsrc2	ENSMUSG00000029422	0.651357	-0.408261
Mgat2	ENSMUSG00000043998	0.652895	-0.434543
Oser1	ENSMUSG00000035399	0.652895	-0.47547
Nectin2	ENSMUSG00000062300	0.652895	-0.933171
Ndst1	ENSMUSG00000054008	0.653339	0.474045
Cdh5	ENSMUSG00000031871	0.654569	1.41696
Slc11a2	ENSMUSG00000023030	0.654569	0.62605
Tldc1	ENSMUSG00000034105	0.654569	0.594171
Bod1l	ENSMUSG00000061755	0.654569	0.411797
Amdhd2	ENSMUSG00000036820	0.654569	0.394645
Lcmt1	ENSMUSG00000030763	0.654569	-0.424071
Saal1	ENSMUSG00000006763	0.654569	-0.503778
Lats1	ENSMUSG00000040021	0.654688	0.384367
Ccdc88b	ENSMUSG00000047810	0.654688	0.379123
Gucy1a1	ENSMUSG00000033910	0.656212	-1.51317
Sh3glb1	ENSMUSG00000037062	0.656473	0.432104
BC003965	ENSMUSG00000067722	0.656473	-0.496563
Hmgcl	ENSMUSG00000028672	0.656717	0.391439
Lrmp	ENSMUSG00000030263	0.656717	0.365195
Bcat2	ENSMUSG00000030826	0.656717	-0.453704
Vmn2r25	ENSMUSG00000094672	0.656717	-1.16884
Id2	ENSMUSG00000020644	0.657325	0.681249
Impa1	ENSMUSG00000027531	0.657325	-0.380733
Zfp729a	ENSMUSG00000021510	0.660364	0.51043
Slc16a6	ENSMUSG00000041920	0.661894	0.40244
Olfr1192-ps1	ENSMUSG00000111590	0.661894	-0.909156
Mapk9	ENSMUSG00000020366	0.662523	0.466655
Il1rl1	ENSMUSG00000026069	0.66309	1.07515
Ivd	ENSMUSG00000027332	0.663412	0.426164
Brix1	ENSMUSG00000022247	0.663412	-0.455881
Rhoq	ENSMUSG00000024143	0.664109	0.763387
Arid1a	ENSMUSG00000007880	0.664913	0.499161
Gm47951	ENSMUSG00000113004	0.664913	-0.793134
Kras	ENSMUSG00000030265	0.665718	0.420405
Il17ra	ENSMUSG00000002897	0.666629	0.448192
Tom1	ENSMUSG00000042870	0.666629	0.417236
Cul3	ENSMUSG00000004364	0.666629	0.382457
Ubald2	ENSMUSG00000050628	0.666629	-0.378279
Dnaja1	ENSMUSG00000028410	0.666629	-0.849413
Hspa1a	ENSMUSG00000091971	0.666936	-1.89007
Nab1	ENSMUSG00000002881	0.669883	0.415501
Rmc1	ENSMUSG00000024410	0.67017	0.360961
Itpripl1	ENSMUSG00000074825	0.671023	0.451649
Lcmt2	ENSMUSG00000074890	0.671023	-0.588851
Prkab2	ENSMUSG00000038205	0.671528	0.526224
Mindy1	ENSMUSG00000038712	0.671528	0.399719
Parvb	ENSMUSG00000022438	0.671577	0.807506
Dglucy	ENSMUSG00000021185	0.671577	0.69603
Carns1	ENSMUSG00000075289	0.671577	0.68998
Cd2bp2	ENSMUSG00000042502	0.671577	-0.352327
Phldb3	ENSMUSG00000074277	0.671577	-0.583434
Sp2	ENSMUSG00000018678	0.671973	0.607303
Eps15	ENSMUSG00000028552	0.671973	0.404766
Tmem160	ENSMUSG00000019158	0.671973	-0.494033
Cbx7	ENSMUSG00000053411	0.672118	0.757073
Poln	ENSMUSG00000045102	0.672652	1.1471
Mturn	ENSMUSG00000038065	0.672866	0.941115
Rasgrp1	ENSMUSG00000027347	0.672866	0.759319
Btbd19	ENSMUSG00000073771	0.672866	0.612681
Tctn1	ENSMUSG00000038593	0.672866	0.573206
Tpra1	ENSMUSG00000002871	0.672866	0.476753
Aff4	ENSMUSG00000049470	0.672866	0.448958
Pex14	ENSMUSG00000028975	0.672866	0.440085
Phf10	ENSMUSG00000023883	0.672866	0.382722
Naa50	ENSMUSG00000022698	0.672866	-0.424273
Bet1	ENSMUSG00000032757	0.672866	-0.485037
Trappc2	ENSMUSG00000079317	0.672866	-0.523939
Apba1	ENSMUSG00000024897	0.673117	0.53355
Plxdc1	ENSMUSG00000017417	0.67453	0.821466
Sema6b	ENSMUSG00000001227	0.67453	0.707334
Habp4	ENSMUSG00000021476	0.67453	0.601142
Snx11	ENSMUSG00000020876	0.67453	0.446294
Nfrkb	ENSMUSG00000042185	0.67453	0.43835
Smap2	ENSMUSG00000032870	0.67453	0.426595
Rsf1	ENSMUSG00000035623	0.67453	-0.385826
Sgo1	ENSMUSG00000023940	0.67453	-0.386088
Mapk1ip1	ENSMUSG00000041775	0.67453	-0.538405
Rps5	ENSMUSG00000012848	0.67453	-0.60181
Gm10131	ENSMUSG00000063412	0.67453	-0.632615
Zfp60	ENSMUSG00000037640	0.67453	-0.652923
Col5a1	ENSMUSG00000026837	0.674965	1.05716
Disc1	ENSMUSG00000043051	0.674965	0.777849
Mrc1	ENSMUSG00000026712	0.674965	0.623324
Nhsl2	ENSMUSG00000079481	0.674965	0.535598
Pld1	ENSMUSG00000027695	0.674965	0.469039
Bag6	ENSMUSG00000024392	0.674965	0.340328
Ap2s1	ENSMUSG00000008036	0.674965	-0.362922
Gm12112	ENSMUSG00000081254	0.674993	1.00507
Olfml2b	ENSMUSG00000038463	0.674993	-0.718964
Cacna1i	ENSMUSG00000022416	0.675388	1.26019
Grap	ENSMUSG00000004837	0.675388	0.711445
Deptor	ENSMUSG00000022419	0.675388	0.606259
Olfr607	ENSMUSG00000081945	0.675388	-0.72709
Cnbd2	ENSMUSG00000038085	0.676605	0.566274
Exoc1	ENSMUSG00000036435	0.676619	0.367743
Gramd1b	ENSMUSG00000040111	0.676619	0.348626
Mlec	ENSMUSG00000048578	0.676619	-0.513242
Nmral1	ENSMUSG00000063445	0.676619	-0.611203
Gm2026	ENSMUSG00000078886	0.676619	-0.774836
Zfp870	ENSMUSG00000095325	0.677208	0.657307
Igkv4-53	ENSMUSG00000095753	0.677399	1.19143
Trim58	ENSMUSG00000037124	0.677399	1.03132
Suclg2	ENSMUSG00000061838	0.677399	0.457764
Mvb12b	ENSMUSG00000038740	0.677399	0.430731
Ubl3	ENSMUSG00000001687	0.677951	0.385889
Hvcn1	ENSMUSG00000064267	0.679523	-0.608478
Capn2	ENSMUSG00000026509	0.679575	0.520789
Adam11	ENSMUSG00000020926	0.681246	1.19407
Grap2	ENSMUSG00000042351	0.681246	0.986515
Cdh23	ENSMUSG00000012819	0.681246	0.94963
Olr1	ENSMUSG00000030162	0.681246	0.843369
Vmn1r13	ENSMUSG00000064259	0.681246	0.772787
Zfp385a	ENSMUSG00000000552	0.681246	0.736843
Phospho1	ENSMUSG00000050860	0.681246	0.709871
Tinagl1	ENSMUSG00000028776	0.681246	0.692223
Fzd7	ENSMUSG00000041075	0.681246	0.683932
Akap7	ENSMUSG00000039166	0.681246	0.598081
Blcap	ENSMUSG00000067787	0.681246	0.550947
Arhgap26	ENSMUSG00000036452	0.681246	0.50087
Mthfsl	ENSMUSG00000079427	0.681246	0.466823
Scarb1	ENSMUSG00000037936	0.681246	0.465961
Myo1c	ENSMUSG00000017774	0.681246	0.403111
Sos2	ENSMUSG00000034801	0.681246	0.399212
Usp9x	ENSMUSG00000031010	0.681246	0.395852
Ube3b	ENSMUSG00000029577	0.681246	0.37147
Pan3	ENSMUSG00000029647	0.681246	0.350533
Cmtr1	ENSMUSG00000024019	0.681246	0.343036
Trmt2b	ENSMUSG00000067369	0.681246	-0.386714
Ppp6r1	ENSMUSG00000052296	0.681246	-0.459195
Xpot	ENSMUSG00000034667	0.681246	-0.507786
Ubfd1	ENSMUSG00000030870	0.681246	-0.510093
Hspbp1	ENSMUSG00000063802	0.681246	-0.552961
Far2	ENSMUSG00000030303	0.681246	-0.571512
Pid1	ENSMUSG00000045658	0.681246	-0.704898
Igtp	ENSMUSG00000078853	0.681246	-0.705001
Zfp975	ENSMUSG00000069727	0.681246	-0.728829
Itih5	ENSMUSG00000025780	0.681246	-0.751717
Ccdc191	ENSMUSG00000022701	0.681246	-0.807658
Pmaip1	ENSMUSG00000024521	0.681246	-0.898043
Dnajc14	ENSMUSG00000025354	0.681856	0.351401
Scarb2	ENSMUSG00000029426	0.682075	0.42061
Ap5z1	ENSMUSG00000039623	0.682521	0.418797
Tm6sf1	ENSMUSG00000038623	0.683478	-0.39814
Pogz	ENSMUSG00000038902	0.683686	0.422377
[truncated: 10,623 more rows]
