# Supplementary material for: Overexpression of the signaling coordinator GAB2 can play an important role in acute myeloid leukemia progression
Source: J Clin Invest. 2025 Aug 7;135(21):e195929. doi: 10.1172/JCI195929 (PMC12578389; doi:10.1172/JCI195929)
Supplement: Supplemental table 7 [file jci-135-195929-s158.xlsx]

## Sheet: Sheet1
20 proteins with 1) increased protein abundance in mAML tumors as compared to pre-leukemic Dnmt3a R878H/+ x Npm1 cA/+ bone marrow; 2) no significant change in mRNA expression in mAML tumors as compared to pre-leukemic Dnmt3a R878H/+ x Npm1 cA/+ bone marrow; 3) significant physical interaction between NPM1cA and the protein of interest as measured by TurboID; 4) no significant physical interaction…	Member of GOBP_INTRACELLULAR_SIGNALING_CASSETTE?
AGAP2	Yes
ARHGEF1	No
ARHGEF18	Yes
EXOC4	Yes
GMPPB	No
GRB2	Yes
MAPK1	Yes
MYO1G	No
NLRP3	Yes
PADI2	No
PIK3CD	Yes
PITPNA	No
PKN1	No
RASAL3	Yes
SERPINB1A	No
SMAD2	Yes
SQSTM1	Yes
TBK1	Yes
TIAM2	Yes
VCPIP1	No
