# Supplementary material for: Overexpression of the signaling coordinator GAB2 can play an important role in acute myeloid leukemia progression
Source: J Clin Invest. 2025 Aug 7;135(21):e195929. doi: 10.1172/JCI195929 (PMC12578389; doi:10.1172/JCI195929)
Supplement: Supplemental table 8 [file jci-135-195929-s159.xlsx]

## Sheet: Sheet1
20 genes with an identified PML::RARA binding site within 1 kB of their promoter in both mouse and human hematopoietic cells, and increased expression in PML::RARA expressing promyelocytes (Katerndahl et al., PNAS 2024)
ABR
ALOX5
DGAT1
E2F2
FLOT1
GAB2
GALNT6
GATA2
LGALS1
MYADM
NBEAL2
OSBPL5
OSM
PARVB
PLEC
PLEKHG3
RGS12
RIN3
ZBTB16
ZYX
