# Supplementary material for: Overexpression of the signaling coordinator GAB2 can play an important role in acute myeloid leukemia progression
Source: J Clin Invest. 2025 Aug 7;135(21):e195929. doi: 10.1172/JCI195929 (PMC12578389; doi:10.1172/JCI195929)
Supplement: Supporting data values [file jci-135-195929-s160.xlsx]

## Sheet: 1B
Gene	chr7?	wildtype_1	wildtype_2	wildtype_3	wildtype_4	wildtype_5	Npm1_only_1	Npm1_only_2	Npm1_only_3	Npm1_only_4	Npm1_only_5	Dnmt3a_only_1	Dnmt3a_only_2	Dnmt3a_only_3	Dnmt3a_only_4	Dnmt3a_only_5	Dnmt3a_only_6	Dnmt3a_only_7	Dnmt3a_Npm1_1	Dnmt3a_Npm1_2	Dnmt3a_Npm1_3	Dnmt3a_Npm1_4	Dnmt3a_Npm1_5	pre-AML_+7_1	pre-AML_+7_2	mAML_1	mAML_2	mAML_3	mAML_4	mAML_6	mAML_8	mAML_9	mAML_10	mAML_11
ENSMUSG00000000938	No	-1.20716	-0.77036	-0.0726249	-0.721701	-0.184281	-0.495287	-0.331343	0.058102	-0.468025	-0.00228433	-1.05346	-1.17046	-0.701706	-0.84368	-0.279443	-0.288847	-0.469692	-0.728901	-0.672158	-0.543682	-0.478792	-0.118148	0.128626	0.211831	0.722329	1.04049	0.763893	3.08128	-0.362768	0.159339	1.99971	2.13127	1.66792
ENSMUSG00000000982	No	-0.015141	0.060298	-0.153294	-0.360957	-0.777781	-0.177846	-0.000968989	-0.318502	-0.387718	-0.809015	-0.256908	-0.461414	-0.251945	-0.172162	-0.518795	-0.592947	-0.830211	-0.353309	-0.280156	-0.399098	-0.526971	-0.63956	-0.98076	-0.880213	0.277973	0.266309	2.30481	1.78802	-0.221999	-0.0893033	3.63285	1.9738	0.152912
ENSMUSG00000001473	No	-0.213193	-0.277196	-0.40794	-0.392127	-0.817863	-0.391272	0.280291	-0.120603	-0.465233	-0.648972	-0.518161	-0.510757	-0.725231	-0.531109	-0.645326	-0.392133	-0.519308	-0.703372	-0.54727	-0.417704	-0.672765	-0.271525	-0.665156	-0.497749	1.27381	2.48174	3.41073	0.364345	0.0104567	0.0210255	1.50368	1.95726	0.0486277
ENSMUSG00000002100	No	-0.334842	-0.428577	-0.199233	-0.54644	-0.773737	-0.0565485	0.336471	-0.235632	-0.377001	-0.494878	-0.402935	-0.329751	-0.557525	-0.374299	-0.855627	-0.710309	-0.591372	-0.351768	-0.303321	-0.441659	-0.653531	-0.71882	-0.651176	0.171957	0.510794	3.98261	2.59132	-0.576111	0.396462	1.1033	0.139958	0.985248	0.746971
ENSMUSG00000002799	No	-0.43722	-0.249246	-0.239454	-0.505299	-0.351458	-0.386066	-0.600356	-0.284122	-0.542134	-0.361619	-0.349161	-0.32641	-0.401887	-0.569137	-0.38546	-0.401979	-0.582865	-0.536543	-0.622583	-0.54969	-0.463367	-0.370328	-0.328419	-0.0857748	0.212977	2.38428	1.17218	4.32603	-0.170187	0.391049	0.420448	1.14337	0.0504345
ENSMUSG00000004113	No	-0.810206	-0.0602842	-0.127513	-0.547501	-0.173331	-0.820194	-0.481224	-0.0329508	-0.49806	-0.138152	-0.533657	-0.501467	-0.303609	-0.592899	0.0711181	-0.250518	-0.298351	-0.765461	-0.624634	-0.616453	-0.615399	-0.075913	0.0394876	-0.271677	-0.534933	3.13463	0.202278	3.78067	0.351843	-0.0169544	0.587954	0.132381	1.39097
ENSMUSG00000004709	No	-0.49064	-0.630603	-0.339962	-0.49574	-0.306097	-0.702215	-0.040825	-0.184117	-0.631702	-0.0432379	-0.597528	-0.438963	-0.689982	-0.597945	-0.516116	-0.383744	-0.154504	-0.673731	-0.876773	-0.573743	-0.954973	-0.225948	-0.067504	-0.272266	0.862281	0.237136	2.65462	2.70717	-0.677284	0.838724	2.81836	1.06568	0.382173
ENSMUSG00000004933	No	-0.742067	-0.602257	0.328557	-0.0271461	0.0660209	-0.789467	-0.647892	0.0545526	-0.216559	-0.0396638	-0.601373	-1.04124	-0.736375	-0.483685	0.0612106	-0.270059	-0.268878	-0.924062	-0.746233	-0.751277	-0.917996	-0.745025	-0.194126	1.62634	0.589403	0.950992	1.46351	3.76661	-0.706902	1.43857	-0.262562	1.06935	0.299728
ENSMUSG00000006179	No	-1.14629	-0.87315	-0.173136	-0.274021	-0.163073	-0.826955	0.166294	-0.204377	-0.637243	0.0331858	-1.09975	-1.18406	-0.789349	-0.377061	-0.265472	-0.401583	-0.480779	-1.11791	-0.95563	-0.611185	-0.889051	-0.337051	0.347324	0.821867	1.86326	1.24503	1.22489	2.92086	1.23026	1.16575	-0.417107	0.995302	1.2102
ENSMUSG00000006281	No	-1.25931	-0.753026	0.0206589	-0.462423	-0.265922	-0.750228	-0.432711	0.0103325	-0.42557	0.0335226	-0.82608	-1.04704	-0.702491	-0.219641	-0.298102	-0.175106	-0.487343	-1.14823	-1.25266	-0.629539	-0.653917	-0.34188	-0.186587	0.430324	1.16182	0.905422	1.21458	2.53473	-0.15877	0.670064	1.04059	2.64903	1.80549
ENSMUSG00000012519	No	-0.853144	-0.937504	0.0758608	-0.3181	-0.0151437	-0.103574	-0.304835	-0.06514	-0.429712	0.0142319	-0.984118	-1.05475	-1.22499	-0.711587	-0.379444	-0.199311	-0.118156	-0.915427	-0.842214	-0.302919	-0.561703	-0.396689	0.103418	0.597152	0.970242	1.13775	0.516197	3.88962	-0.429656	0.0957129	0.718669	1.90101	1.12825
ENSMUSG00000018774	No	-0.998393	-0.462836	0.165451	-0.777653	-0.11198	-1.03611	0.185085	0.0631575	-0.748228	0.201866	-0.63254	-0.694169	-0.30978	-0.960752	-0.46985	-0.287559	-0.274736	-0.914465	-0.872987	-0.726505	-0.851664	-0.0283045	0.224927	-0.103173	0.783754	0.977753	1.11919	3.87635	0.101665	1.16716	0.269639	1.98072	0.144964
ENSMUSG00000019876	No	-1.13273	-1.10216	0.0563785	-0.51297	-0.241491	-0.530352	-0.774639	0.0413585	-0.60496	-0.139226	-0.390728	-0.679187	-0.633096	-0.22726	-0.178326	-0.0786444	-0.256449	-0.635997	-1.12877	-0.667037	-0.689242	-0.195647	-0.0124681	0.70618	1.43315	0.664492	2.44696	3.38368	-0.427606	0.580797	-0.404811	0.797646	1.53316
ENSMUSG00000019960	No	-0.155494	0.726534	0.353515	-0.00202282	-0.755739	-0.561264	0.650413	-0.193052	-0.412323	-0.729683	0.437217	-0.163228	1.28538	0.415656	-0.0560451	-0.147234	-0.30322	-1.01504	-0.778041	-1.29991	-1.36284	-1.05683	-1.08716	-0.872674	2.11885	2.2284	-0.2212	-0.762295	2.37821	-0.311165	-0.632852	1.24741	1.03773
ENSMUSG00000020277	No	-0.469457	-0.24073	-0.171494	-0.863714	-0.581335	-0.632795	-0.252393	-0.241276	-0.43696	-0.502788	-0.515162	-0.792529	-0.234217	-0.501013	-0.63384	-0.558274	-0.489363	-0.784302	-0.684241	-0.840189	-1.10787	-0.674863	-0.698644	-0.156283	1.67409	1.51509	2.60283	0.863088	2.22566	0.882328	1.74026	1.45462	0.105764
ENSMUSG00000021196	No	-0.421922	-0.624265	-0.305095	-0.379655	-0.672438	-0.318499	-0.14686	-0.267125	-0.314584	-0.586911	-0.627185	-0.600127	-0.770367	-0.572025	-0.634975	-0.347933	-0.48252	-0.499379	-0.547162	-0.51105	-0.632399	-0.382567	-0.554375	-0.0903309	1.31782	1.96981	4.14726	0.36062	0.296164	0.742018	0.85666	1.24928	0.350106
ENSMUSG00000021614	No	-0.441204	-0.422469	-0.313271	-0.349668	-0.318717	-0.404947	0.0759359	-0.353113	-0.38279	-0.298109	-0.437891	-0.449451	-0.419093	-0.408331	-0.359306	-0.278199	-0.30282	-0.432783	-0.454269	-0.419808	-0.435561	-0.257423	-0.389897	0.312037	0.347355	-0.212677	0.728455	-0.427553	-0.202032	1.42315	4.95408	1.04732	0.283048
ENSMUSG00000022122	No	-0.804385	-0.536438	-0.386063	-0.555805	-0.296811	-0.255328	-0.3179	-0.484272	-0.504885	-0.508497	-0.731654	-0.743707	-0.764525	-0.773072	-0.537718	-0.461671	-0.092507	-0.536742	-0.575466	-0.545896	-0.593305	-0.504186	-0.366188	-0.00337116	0.974578	0.419302	1.31623	2.07075	1.17856	0.5681	3.90665	0.73735	0.708874
ENSMUSG00000022429	No	-1.02642	-0.961027	-0.7285	-0.635606	-0.560281	-0.832677	-0.710784	-0.770054	-0.953841	-0.950002	-0.455217	-0.488302	-0.791272	-0.672729	-0.0780759	-0.1559	0.0715931	-0.309056	-0.369771	-0.507783	-0.0172107	-0.477411	0.981996	0.874148	0.931199	1.32962	1.74364	2.73793	1.08664	0.775125	-0.965075	2.18999	0.695114
ENSMUSG00000022617	No	-0.667342	0.411056	0.125397	-0.542252	-0.642396	-0.710759	1.0179	-0.225949	-0.607481	-0.786868	-0.600021	-0.588653	-0.204445	0.684252	-0.529215	-0.425795	-0.813671	-0.577734	-0.714419	-0.997393	-1.16183	-0.825284	-1.04094	0.512826	0.505422	1.02292	1.32528	-0.245064	3.32906	-0.0509316	0.956272	2.12642	0.941657
ENSMUSG00000023032	No	-0.555037	-0.480735	-0.0973939	-0.341592	-0.184288	-0.455937	-0.171396	0.018323	-0.368416	-0.0429924	-0.593611	-0.716422	-0.43568	-0.50759	-0.257288	-0.207316	-0.345607	-0.588223	-0.577399	-0.383094	-0.44062	-0.245175	0.0306036	0.0245581	0.927631	0.878263	1.13465	5.01072	-0.314959	0.09135	-0.182307	0.366641	0.0103458
ENSMUSG00000023067	No	-0.299313	-0.289186	-0.315756	-0.54049	-0.671478	-0.243437	0.0119918	-0.286456	-0.422701	-0.653712	-0.523601	-0.452991	-0.508032	-0.516985	-0.622591	-0.674744	-0.586003	-0.439026	-0.427462	-0.431342	-0.494806	-0.510168	-0.709568	-0.560374	0.0868121	2.42323	3.15122	1.34365	-0.03372	0.242698	2.4879	1.51468	-0.0482411
ENSMUSG00000024232	No	-0.805559	-0.728659	-0.314199	-0.584743	-0.563359	-0.371887	-0.295678	0.088108	-0.322766	-0.173675	-1.03127	-1.11493	-0.648498	-0.390207	-0.438921	-0.434442	-0.727205	-1.0229	-0.905275	-0.379583	-0.499577	-0.219015	-0.178208	0.671681	1.75053	1.76772	1.63347	2.36361	-0.139817	0.211624	-0.235641	1.57661	2.46265
ENSMUSG00000024423	No	0.0699991	-0.553726	0.255051	-0.114218	-0.856264	-0.581865	0.850088	0.55456	-0.184693	-1.28298	-0.587257	-0.79372	-0.902557	-0.696002	-0.800265	-0.191918	-0.599772	-0.735782	-0.759547	-0.507515	-0.714138	-0.548818	-1.31407	-0.391866	0.811037	2.54061	0.480942	2.26977	1.04301	0.611752	2.25789	1.16186	0.210377
ENSMUSG00000024521	No	-0.47574	-0.270979	-0.0896688	-0.441293	-0.686163	-0.404735	0.0529836	-0.207279	-0.453825	-0.614639	-0.587915	-0.626398	-0.506762	-0.368886	-0.59051	-0.574627	-0.681121	-0.622535	-0.62422	-0.66126	-0.705969	-0.550578	-0.616378	-0.584206	0.669725	1.88871	0.450367	1.7674	0.440998	-0.0775445	2.09527	3.43388	1.22391
ENSMUSG00000024679	No	-1.1034	-0.755499	0.10084	-0.548833	-0.167242	-0.811024	0.989239	0.10539	-0.668146	-0.0323601	-0.908589	-1.18755	-0.239117	-0.387417	-0.0777035	0.288819	-0.21005	-1.27435	-1.36335	-0.66387	-0.935706	0.152786	0.218742	1.13189	0.908585	0.191892	1.12749	-0.542865	-0.38133	2.96578	0.257692	1.50951	2.30974
ENSMUSG00000025355	No	-0.576572	-0.704075	-0.156336	-0.504076	-0.46868	-0.450871	-0.200835	-0.265181	-0.424816	-0.341099	-0.539027	-0.664919	-0.718734	-0.732851	-0.56796	-0.523457	-0.493482	-0.704738	-0.575244	-0.446463	-0.607093	-0.436771	-0.305433	-0.147208	1.01687	2.29432	1.82144	2.92669	-0.408513	0.284645	2.44747	1.14693	0.0260553
ENSMUSG00000026437	No	-0.323934	-0.74251	-0.260624	-0.647681	-0.336135	-0.441755	-0.14341	-0.0927128	-0.563736	-0.196952	-0.337697	-0.864271	-0.772362	-0.70611	-0.580887	-0.40816	-0.54307	-0.602871	-0.832204	-0.456965	-0.713132	-0.401816	-0.0208784	-0.0905636	0.0613688	2.92702	1.36945	0.34638	1.35517	0.0167919	1.84672	3.10604	0.0514973
ENSMUSG00000026628	No	-0.17825	0.388984	0.0572738	-0.343727	-0.700464	-0.114044	0.909601	0.114247	-0.296748	-0.630598	-0.560506	-0.660206	-0.0746459	-0.0127921	-0.487223	-0.326428	-0.687038	-0.683607	-0.649865	-0.556557	-0.505554	-0.502825	-0.77521	-0.73024	0.0669154	1.06144	0.567945	-0.259172	-0.0563702	-0.554778	1.37724	4.46441	1.33879
ENSMUSG00000026826	No	-0.392547	-0.0997602	-0.175255	-0.148727	-0.69943	-0.401424	0.678639	0.107753	-0.0709988	-0.512414	-0.64812	-0.618829	-0.350487	-0.314316	-0.636286	-0.48836	-0.552055	-0.705406	-0.63128	-0.525529	-0.557645	-0.286061	-0.772394	-0.444783	0.823447	4.24024	1.03302	1.88263	-0.445329	0.824818	0.135602	1.27351	-0.522224
ENSMUSG00000026928	No	-1.37481	-0.784512	0.328016	-0.543663	-0.211339	-0.509706	0.363077	0.00383808	-0.639748	0.462293	-1.1151	-0.987891	-1.29268	-0.140403	-0.447014	-0.349034	-0.369817	-0.811298	-0.682817	-1.16707	-1.82204	-0.237814	0.388617	1.41187	0.768523	0.549594	1.11901	0.0191923	1.87888	1.06281	1.88943	1.50425	1.73738
ENSMUSG00000027340	No	-0.586211	-0.662593	0.245376	-0.604409	-0.847398	-0.823517	-0.902631	0.106938	-0.542997	-0.89141	-0.519964	-0.417411	-0.845254	-0.881931	-0.424514	-0.869689	-0.7018	-0.424039	-0.597049	-0.348217	-0.49593	-0.335874	-0.236437	0.197056	1.10824	3.41942	1.74285	1.0178	1.57738	0.775384	0.871846	1.37285	0.524147
ENSMUSG00000027401	No	-0.849908	-0.685364	0.43138	-0.779859	-0.733765	-0.423041	0.0119172	0.612382	-0.643899	-0.475357	-0.728363	-0.613769	-0.719852	-0.970841	-0.488655	-0.802146	-0.531443	-0.281759	-0.302274	-0.727528	-0.64305	-0.408772	0.127555	-0.491473	0.364251	2.90527	0.904767	1.73971	0.732571	-0.614955	0.873688	2.45266	1.75992
ENSMUSG00000028523	No	-1.17862	-0.844723	0.0242868	-0.630284	-0.0992986	-0.868709	-0.303732	0.205933	-0.685442	0.245016	-1.02417	-1.12376	-0.681634	-0.859922	-0.172499	-0.147109	-0.287503	-0.885067	-0.987022	-0.606161	-0.83276	0.00938696	0.993031	1.11495	1.54204	0.495434	1.17184	3.4333	-0.181277	0.277412	0.280431	1.26544	1.34119
ENSMUSG00000029401	No	-0.616382	-0.0672767	0.0308256	-0.282353	-0.483598	-0.19933	0.137407	-0.0318267	-0.42415	-0.522055	-0.626273	-0.936254	-0.361604	-0.374357	-0.635499	-0.534958	-0.502673	-0.873584	-0.865362	-0.75251	-0.93174	-0.665881	-0.516593	-0.376835	1.30852	2.47288	1.3989	1.09206	0.894932	-0.663774	0.115708	3.02396	1.76968
ENSMUSG00000029816	No	-0.638364	-0.513814	-0.281986	-0.401471	-0.305194	-0.556353	-0.317905	-0.263209	-0.380411	-0.271897	-0.571442	-0.640577	-0.441533	-0.483989	-0.345027	-0.340747	-0.419635	-0.580776	-0.584486	-0.526302	-0.509457	-0.341883	-0.285172	0.00312244	1.41776	0.158172	0.857637	-0.431618	-0.241835	1.18714	4.31031	1.89263	0.848308
ENSMUSG00000030365	No	-0.802527	-0.258369	-0.243501	-0.0216751	-0.229244	-0.871679	-0.716624	-0.320565	-0.43958	0.125371	-0.616857	-0.818439	-0.414245	-0.353508	-0.192996	-0.0298601	-0.391627	-0.75565	-0.750311	-0.386071	-0.866602	-0.457583	0.0177695	0.284513	0.349255	0.473967	0.466872	3.97018	-0.353698	-0.0134856	1.23003	2.70047	0.686266
ENSMUSG00000031258	No	-0.0673661	-0.267302	-0.590577	-0.292738	-0.536181	-0.0925799	-0.334495	-0.59317	-0.26364	-0.582572	-0.142583	-0.0905704	-0.296989	-0.222498	-0.492388	-0.485319	-0.403682	-0.117694	-0.124937	-0.207048	-0.22179	-0.478064	-0.493606	-0.400176	-0.224722	-0.0855728	-0.0451041	-0.229037	1.5343	3.18483	4.01084	-0.212674	-0.134898
ENSMUSG00000031266	No	-0.00789222	0.0881843	2.41524	-0.0544126	-1.02577	0.0613384	0.552907	1.94216	-0.0851216	-1.18015	-0.377703	-0.25574	-0.567794	-0.53384	0.139713	-0.596422	-0.56388	-0.353166	-0.460731	-0.510511	-0.782057	-0.954726	-1.5547	-1.24573	0.0452677	1.37438	0.614291	-0.128695	-0.0275064	-0.486252	0.268115	2.56917	1.68203
ENSMUSG00000031387	No	-0.744073	-0.606774	0.298861	-0.381704	-0.270306	-0.773527	-0.455242	-0.168087	-0.323807	-0.0276666	-0.818079	-1.02502	-0.269552	-0.886507	-0.267847	0.081209	-0.341285	-1.19563	-0.993122	-0.751655	-0.936997	-0.526555	0.226615	0.941897	1.03345	0.837519	0.770557	0.333634	0.339836	1.0484	0.516418	4.04513	1.2899
ENSMUSG00000031613	No	-0.878323	-0.519144	0.0120327	-0.494207	-0.0748661	-0.830135	-0.421362	0.0227645	-0.542169	0.00207678	-0.739454	-0.822576	-0.456646	-0.586684	-0.13858	-0.15722	-0.304815	-0.797437	-0.784197	-0.620959	-0.606944	-0.186719	0.142732	0.0146921	1.61272	1.11262	1.37428	0.407298	0.0164322	-0.292072	-0.0525043	4.20402	1.38534
ENSMUSG00000031765	No	-0.763685	-0.573153	-0.394651	-0.580284	-0.393521	-0.33441	-0.357418	-0.301333	-0.398916	-0.510719	-0.855943	-0.914022	-0.797402	-0.763062	-0.564557	-0.67841	-0.605855	-0.415316	-0.503567	-0.526896	-0.22621	-0.452703	-0.273362	-0.0489516	1.23066	2.10786	2.88018	0.734067	-0.0326553	0.891556	2.70024	1.28483	0.437598
ENSMUSG00000032311	No	-0.823865	-0.735342	-0.356865	-0.542055	-0.433085	-0.572157	-0.48751	-0.254005	-0.50985	-0.192114	-0.657497	-0.609905	-0.59195	-0.572769	-0.377225	-0.308496	-0.341779	-0.556848	-0.575428	-0.242908	-0.414367	-0.202982	-0.223413	0.331684	0.672467	2.97092	0.336115	3.73918	-0.0197157	1.03005	0.936488	-0.360321	0.945545
ENSMUSG00000032565	No	-0.510711	-0.856324	-0.969321	-0.296751	-0.321226	-0.393021	-0.541067	-0.850912	-0.4421	-0.241014	-0.52791	-0.550427	-0.672891	-0.213454	-0.857185	-0.422542	-0.518806	-0.563667	-0.231909	-0.611525	-0.704966	-0.380115	-0.222186	0.376074	1.37111	0.637231	2.00614	-0.00422957	2.65425	2.64172	1.98709	-0.272348	0.502992
ENSMUSG00000032965	No	-0.632877	-0.437492	-0.482779	-0.375667	-0.652836	-0.826978	-0.603059	-0.253179	-0.428856	-0.421182	-0.637527	-1.06514	-0.994689	-0.474567	-0.522506	-0.591059	-0.729219	-0.766061	-0.64546	-0.706691	-0.277381	-0.683742	-0.618482	0.911196	1.72277	0.994855	2.06291	2.1615	0.70297	0.684537	2.36126	1.29288	0.932555
ENSMUSG00000034614	No	-0.629241	-0.175987	-0.529465	-0.66258	-0.529138	-0.544475	-0.727887	-0.253993	-0.622363	-0.427423	-0.634158	-0.519775	-0.126975	0.191244	-0.427304	-0.363457	-0.786292	-0.695453	-0.923822	-0.6151	-0.507882	-0.675519	-0.48665	0.675278	0.94413	0.191778	1.39827	2.81157	0.0621705	1.44777	3.31839	0.627605	0.196743
ENSMUSG00000034765	No	0.922075	0.92849	-0.165983	-0.371344	-0.84249	0.225715	0.633968	-0.188377	-0.520682	-0.749284	-0.449606	-0.484368	0.673091	0.0265327	-0.506701	-0.444999	-0.715837	-0.730625	-0.704351	-0.718474	-0.741414	-0.952909	-1.10659	-0.394285	0.0804742	3.1974	1.17761	3.11311	-0.0444004	-0.523768	-0.15284	0.490555	0.0403113
ENSMUSG00000035835	No	-0.647223	-0.83096	0.195733	-0.269978	0.072654	-0.587016	0.00687436	0.0455846	-0.440464	0.0452215	-0.775784	-0.907934	-0.908355	-0.551342	-0.192185	-0.0269163	0.0529723	-0.953234	-0.746788	-0.498095	-1.01555	-0.278247	0.103263	0.736209	0.859445	0.988768	0.729354	4.34272	-0.723083	-0.37661	0.751595	1.28942	0.50995
ENSMUSG00000037860	No	-0.388356	-0.54128	-0.519363	-0.108706	-0.319464	-0.545279	-0.489431	-0.490147	-0.415504	-0.360938	-0.229446	-0.534776	-0.590999	-0.392172	-0.553018	-0.311782	-0.595986	-0.577014	-0.57068	-0.267728	-0.593691	-0.564793	-0.259285	-0.555724	1.63131	0.545628	0.707418	1.69148	0.31487	0.742113	4.37813	0.75922	0.00539176
ENSMUSG00000037913	No	-0.787244	-1.10419	-0.068473	-0.549241	-0.505292	-0.651116	0.0706422	-0.25769	-0.706386	-0.0161126	-0.725844	-0.705137	-1.00803	-0.96889	-0.981255	-0.840714	-0.300045	-0.608775	-0.708167	-0.461992	-0.618691	-0.35886	0.195382	0.599919	1.1325	2.2284	1.40125	2.68607	0.522678	0.150973	1.32044	2.00557	0.618315
ENSMUSG00000038227	No	-1.32995	-0.880675	-0.13169	-0.842943	-0.259447	-0.157974	-0.292678	0.208464	-0.17902	0.191574	-1.15881	-1.28757	-0.777299	-0.90253	-0.347723	-0.340459	-0.559111	-0.754685	-0.48844	-0.346714	-0.45964	0.0112887	0.434255	0.527917	0.281245	0.747368	0.175263	3.35731	-0.167009	0.498095	1.87185	2.17893	1.18082
ENSMUSG00000038253	No	-0.82622	-0.614146	-0.275779	-0.604312	-0.34012	-0.537687	-0.346624	-0.164386	-0.481778	-0.161604	-0.754824	-0.803116	-0.566431	-0.664476	-0.388634	-0.40375	-0.472321	-0.522397	-0.406758	-0.445265	-0.417659	-0.132568	0.406228	0.926709	0.305464	0.265495	0.696219	4.43652	-0.247106	0.553182	0.2974	2.02186	0.668886
ENSMUSG00000038271	No	-1.47478	-0.639111	-0.00674585	-0.870874	-0.253582	-1.40433	-0.783701	0.0359378	-0.902253	0.326578	-0.467723	-1.11271	-0.661331	-0.366861	-0.361825	-0.474959	-0.403534	-0.8402	-0.73165	-0.472247	-0.496105	-0.511673	0.576949	1.56648	1.15518	0.887601	1.38728	2.2698	0.065327	1.40194	0.840398	2.40945	0.31328
ENSMUSG00000038658	No	-0.792298	-0.779484	-0.383931	-0.768884	-0.37047	-0.577963	0.0411989	-0.539169	-0.842856	-0.387542	-0.691601	-0.809364	-0.566403	-0.657043	-0.37834	-0.421923	-0.148204	-0.398457	-0.842336	-0.727256	-0.767255	-0.463535	0.0718227	-0.12593	0.458537	1.44876	1.62645	2.36514	0.627231	0.332661	3.09775	1.68153	0.689163
ENSMUSG00000038718	No	-0.84867	-0.810214	-0.298131	-0.564252	-0.261349	-0.882978	-0.910663	-0.484252	-0.774303	-0.44402	-0.679853	-0.677793	-0.778566	-0.838209	-0.00249652	-0.14923	-0.338029	-0.669226	-1.02784	-0.517786	-0.460416	0.0714675	0.981742	0.400097	0.851968	1.65847	0.321124	2.93933	1.3451	2.42361	0.0826812	1.45131	-0.108623
ENSMUSG00000039109	No	-0.998731	-0.826016	-0.269134	-0.466252	-0.310462	-0.65847	-0.423281	-0.155014	-0.439247	0.00270334	-0.911254	-0.965966	-0.895548	-0.863483	-0.416924	-0.243672	-0.430835	-0.878057	-0.824148	-0.438881	-0.677181	-0.0213895	-0.0764309	0.338121	1.18407	0.232344	2.03343	2.3074	-0.487535	1.41818	2.26514	2.0239	0.872614
ENSMUSG00000039286	No	-0.630278	-0.962673	-0.0823271	-0.787895	-0.561388	-0.604445	0.205583	0.150997	-0.581296	-0.152853	-1.14981	-0.490797	-1.26409	-0.689224	-0.906445	-0.644486	-0.350165	-0.713676	-0.703797	-0.587784	-0.819963	-0.18939	0.375167	1.04333	0.518622	1.92816	2.22368	2.6047	0.226628	0.0614103	1.25176	1.73928	0.543474
ENSMUSG00000039904	No	-0.0205011	-0.382297	-0.641149	-0.408895	-0.598212	-0.226257	-0.373031	-0.677607	-0.384156	-0.620454	-0.268202	-0.194343	-0.427122	-0.270663	-0.588055	-0.572601	-0.469098	-0.240959	-0.15878	-0.302987	-0.315427	-0.530514	-0.555345	-0.378689	0.270852	0.378422	0.844473	-0.212469	2.60546	2.5271	3.63201	-0.343269	-0.0972421
ENSMUSG00000040219	No	-0.951812	-0.737444	-0.441209	-0.526973	-0.369571	-0.55385	-0.551324	-0.0938516	-0.537583	-0.268201	-0.823935	-0.817954	-0.843982	-0.680755	-0.535285	-0.485014	-0.494222	-0.578391	-0.529669	-0.438174	-0.538999	-0.208802	0.809281	0.719438	0.642332	1.81205	1.19752	-0.562266	3.81245	0.837007	0.589863	1.16965	0.979678
ENSMUSG00000042589	No	-1.03719	-0.700661	-0.219395	-0.703913	-0.0823029	0.120458	-0.342305	-0.250214	-0.498045	0.622228	-0.901695	-0.910632	-0.679154	-0.366873	-0.655555	-0.59611	-0.446939	-0.520681	-0.874381	-0.592916	-0.750641	-0.259552	0.807133	-0.420878	0.963346	1.44384	2.71366	-0.617021	0.342501	0.31163	0.527085	3.08384	1.49133
ENSMUSG00000042622	No	-0.409046	0.503009	0.109695	-0.25166	-0.862231	-0.124672	1.06958	0.14723	-0.208032	-0.787128	-0.496989	-0.545405	-0.261646	0.208058	-0.486819	-0.491058	-0.57632	-0.518116	-0.488767	-0.55721	-0.619309	-0.570152	-0.803368	-0.774962	-0.142755	1.6336	3.838	0.381847	0.191119	-0.529361	-0.344415	2.57706	0.190214
ENSMUSG00000042817	No	-0.270342	-0.206167	-0.100355	-0.191172	-0.114566	-0.261705	-0.191407	-0.0960233	-0.195904	-0.0952357	-0.247388	-0.263501	-0.195554	-0.21416	-0.13121	-0.124912	-0.158078	-0.249764	-0.249102	-0.218	-0.219275	-0.124347	-0.135485	-0.118527	-0.145753	-0.171415	-0.0682039	5.5612	-0.199949	-0.151978	-0.0931365	-0.133606	-0.224973
ENSMUSG00000043219	No	-1.01644	-0.685048	-0.183208	-0.668083	-0.335979	-0.693072	-0.499743	0.135336	-0.549671	-0.071852	-0.892624	-0.997574	-0.649631	-0.808528	-0.382853	-0.406304	-0.500956	-0.630017	-0.515094	-0.508969	-0.412719	-0.114807	0.5808	0.885547	0.0421457	0.586457	0.808286	3.53012	-0.160179	0.452619	0.680443	2.73631	1.24529
ENSMUSG00000044674	No	-0.866041	-0.573708	-0.367764	-0.503444	-0.396381	-0.68763	-0.442801	-0.402387	-0.497503	-0.308096	-0.791408	-0.733866	-0.628462	-0.615685	-0.527792	-0.497494	-0.542376	-0.772913	-0.801162	-0.564141	-0.712479	-0.438851	-0.17378	-0.00165104	1.66463	1.38538	2.86879	1.24329	1.89664	1.65349	-0.332069	0.915672	1.55199
ENSMUSG00000044678	No	-0.66078	-0.442283	-0.12829	-0.439657	-0.198313	-0.577637	-0.413367	-0.145599	-0.446145	-0.15982	-0.538717	-0.524086	-0.409006	-0.02085	-0.223839	-0.212719	-0.278418	-0.526087	-0.55302	-0.451717	-0.305524	-0.178124	-0.00373264	-0.309034	1.67663	-0.385831	1.18452	4.76999	-0.165751	0.753749	-0.270292	0.792227	-0.208483
ENSMUSG00000045294	No	-0.600984	-0.0253139	0.133476	-0.43155	-0.65765	-0.296174	0.663821	0.0687956	-0.464853	-0.559568	-0.875931	-1.00737	-0.206551	-0.151653	-0.575169	-0.469844	-0.321816	-0.922659	-0.639444	-0.436456	-0.284004	-1.02452	-0.913287	-0.838896	0.974094	2.10094	2.81085	0.887105	1.25057	-0.695858	-0.252133	2.07958	1.68245
ENSMUSG00000045392	No	-1.10068	-0.485236	0.372757	-0.692114	-0.229848	-1.01447	0.13874	0.562934	-0.392692	0.172753	-0.950875	-0.926953	-0.645934	-0.861917	-0.0529453	-0.238577	-0.396522	-0.753454	-0.737752	-0.672562	-0.746974	-0.00549196	0.328868	-0.525144	1.65979	0.20256	1.03253	0.292453	2.98038	1.80618	-0.164386	2.51836	-0.473782
ENSMUSG00000047592	No	-0.685422	-0.409646	0.192357	-0.318996	0.12072	-0.735979	-0.268556	0.16165	-0.384458	0.227591	-0.585774	-0.502661	-0.356132	-0.38154	-0.0431492	-0.0358673	-0.189558	-0.770132	-0.684871	-0.466709	-0.462063	-0.0255796	0.0756405	0.180284	0.114227	1.19951	0.3164	5.12133	-0.186242	-0.0917649	0.185249	-0.265514	-0.0443432
ENSMUSG00000048440	No	-1.07424	-1.04425	-0.0745884	-0.608464	-0.0247986	-0.983063	-0.485259	-0.133456	-0.628948	0.178816	-1.15336	-1.12407	-0.927722	-0.664258	-0.355551	-0.3639	-0.189391	-0.977645	-1.18605	-0.723786	-1.02385	0.195898	0.359247	0.91955	1.643	0.627347	1.37925	1.62027	0.320433	1.72274	1.71791	1.89374	1.16844
ENSMUSG00000048621	No	-0.0396938	-0.0593864	-0.582798	-0.235958	-0.638345	-0.117182	-0.148716	-0.347706	-0.0567923	-0.803483	-0.31597	-0.108075	0.238953	0.174354	-0.391218	-0.595848	-0.782654	-0.526771	-0.541182	-0.373662	-0.34029	-0.461566	-0.966136	-0.945554	0.163613	-0.409097	2.63655	-0.192617	-0.0937143	0.167472	3.51047	2.48367	0.699329
ENSMUSG00000051439	No	-0.3478	-0.385577	-0.42522	-0.527124	-0.668908	-0.0338537	0.109547	-0.196231	-0.47246	-0.499978	-0.537286	-0.553598	-0.533176	-0.482766	-0.600543	-0.624575	-0.571898	-0.512079	-0.511788	-0.57022	-0.529116	-0.565857	-0.627601	-0.474197	1.64775	1.40575	3.75345	-0.481699	1.30927	0.0634313	1.07405	2.00623	0.364078
ENSMUSG00000052688	No	-0.848097	-0.804282	-0.3167	-0.249326	-0.502433	0.0435914	-0.399235	-0.49408	-0.653733	-0.49336	-0.856601	-0.767416	-0.841959	-0.958965	-0.44886	-0.617626	-0.333123	-0.420832	-0.578234	-0.36937	-0.298452	-0.506361	-0.0314678	-0.0553253	1.3905	1.57481	0.922641	1.27415	-0.293271	1.79383	3.4046	1.64589	0.0891027
ENSMUSG00000052727	No	-0.654342	-0.76692	-0.0716448	-0.579241	-0.215563	-0.795862	-0.132996	-0.152694	-0.604979	-0.14617	-0.778127	-0.810395	-0.382679	-0.474257	-0.405393	-0.561812	-0.571134	-0.754948	-0.793994	-0.714125	-0.734011	-0.384326	-0.402371	-0.350312	0.753343	0.824496	1.22519	0.564759	3.4636	1.5015	0.483987	2.42059	1.00082
ENSMUSG00000052760	No	-1.02508	-0.377846	-0.335257	-0.679914	-0.165147	-0.820532	-0.096901	-0.195135	-0.913693	0.0972587	-0.720077	-0.760233	-0.842132	-0.2156	-0.00528472	-0.248938	-0.426625	-1.00219	-0.834038	-1.2774	-1.44121	-0.512996	0.383761	0.335585	1.27598	0.691898	0.912863	2.25092	1.78578	-0.0255928	2.25989	1.56766	1.36024
ENSMUSG00000053687	No	-0.242208	-0.331175	-0.410189	-0.325358	-0.389862	-0.199652	-0.194941	-0.396809	-0.310759	-0.416677	-0.292349	-0.261172	-0.348714	-0.314517	-0.383719	-0.390234	-0.356277	-0.2874	-0.28756	-0.297514	-0.293793	-0.377795	-0.371273	-0.0900195	0.341606	-0.260284	0.901459	-0.306785	-0.191444	0.991321	5.13677	0.986324	-0.0289941
ENSMUSG00000053846	No	-0.840201	-0.458326	-0.104463	-0.517782	-0.165082	0.266642	-0.168953	0.021599	-0.494462	-0.0416638	-0.757002	-0.784437	-0.474855	-0.605748	-0.246837	-0.213742	-0.252269	-0.683786	-0.656943	-0.556591	-0.371497	-0.147659	0.0467577	0.750476	1.08136	1.2336	4.05448	-0.480509	-0.271656	-0.61373	-0.132817	-0.00566736	2.59177
ENSMUSG00000056749	No	-0.373503	-0.0283381	-0.25221	-0.61743	-0.730272	0.157655	1.00046	-0.310272	-0.485688	-0.59228	-0.759277	-0.724768	-0.430102	-0.339797	-0.787169	-0.43311	-0.372542	-0.516162	-0.500535	-0.594937	-0.558727	-0.478615	-0.604919	-0.566484	-0.0274548	0.428932	3.25287	0.264569	0.311297	-0.379624	2.18811	2.76975	1.09057
ENSMUSG00000060275	No	-0.848689	-1.02301	-0.0247686	-0.541383	-0.449777	-0.172065	-0.555853	1.34679	-0.171293	-0.128495	-0.911081	-0.969321	-1.09169	-1.04792	-0.361041	-0.513738	-0.644337	-0.684969	-0.812424	-0.520664	-0.805843	-0.168772	-0.192874	0.909294	1.14595	1.09931	2.17811	1.46641	-0.28032	0.0683108	0.398644	2.78304	1.52445
ENSMUSG00000060568	No	-0.862184	-0.606559	-0.256365	-0.600673	-0.272609	-0.781644	-0.412685	-0.138485	-0.515253	-0.230745	-0.804629	-0.762343	-0.624999	-0.562069	-0.3643	-0.282491	-0.388713	-0.690781	-0.680532	-0.496559	-0.47705	-0.210278	0.0858901	0.504538	0.854212	-0.150881	2.48662	-0.318849	-0.14541	2.14231	2.46441	2.71697	0.382125
ENSMUSG00000061046	No	-1.21387	-0.83897	0.0293632	-0.59037	-0.0190628	-0.557373	-0.38032	-0.0176133	-0.640797	0.0348058	-0.958538	-0.758534	-0.810705	-0.710677	-0.469886	-0.526716	0.0597799	-0.883079	-0.869271	-0.672214	-0.299682	-1.00654	-0.00658507	2.59663	0.786183	0.513698	0.776329	2.80232	0.420259	1.94654	1.18635	0.940546	0.137995
ENSMUSG00000061331	No	-0.246405	-0.788713	-0.536738	-0.530332	-0.650081	-0.493373	-0.282444	-0.498068	-0.487609	-0.38551	-0.449496	-0.284605	-0.826032	-0.524573	-0.890909	-0.709612	-0.576955	-0.156185	-0.187237	-0.580709	-0.180381	-0.445622	-0.5844	-0.422451	0.645084	1.08589	1.61685	-0.282724	2.36755	1.08668	3.597	0.640153	0.961962
ENSMUSG00000062783	No	-1.09209	-0.692816	0.146471	-0.502429	0.0157633	-1.02727	0.112427	-0.0201681	-0.780889	0.224048	-0.921291	-0.752686	-0.653013	-0.900744	-0.475287	-0.346036	-0.302773	-0.669843	-0.951249	-0.69694	-0.591926	0.191718	1.01334	-0.242284	1.74359	0.734838	0.632365	1.03424	3.57617	1.63772	-0.707838	0.407952	0.856936
ENSMUSG00000071561	No	-1.63209	-0.462286	1.54153	-0.275901	1.18929	-1.31446	1.04994	1.68066	-0.393683	1.5634	-1.21755	-1.52402	-0.221253	-0.632803	0.893761	0.855209	0.395634	-1.31726	-1.29285	-0.786084	-0.687876	0.772823	0.907502	0.575813	-0.482176	0.165974	0.566442	-0.664749	-0.205497	1.27645	0.922752	-0.129586	-1.11706
ENSMUSG00000071562	No	-1.68793	-0.464696	1.58167	-0.310016	1.19789	-1.38959	0.804709	1.72255	-0.422883	1.55043	-1.25369	-1.57175	-0.242547	-0.646622	0.918846	0.87562	0.397157	-1.33463	-1.34644	-0.797735	-0.709129	0.780753	0.919628	0.977935	-0.175964	0.206661	0.564032	-0.699667	-0.20595	0.558594	0.863635	0.424895	-1.08575
ENSMUSG00000072720	No	-0.960276	-0.765185	-0.236878	-0.588471	-0.217159	-0.854174	-0.236116	0.118107	-0.476075	-0.0758602	-0.916437	-1.06018	-0.789044	-0.882275	-0.396128	-0.367445	-0.538232	-0.769415	-0.725141	-0.73498	-0.754423	-0.220726	0.914458	0.603208	1.27132	2.64137	1.72116	-0.0700137	0.673247	0.0828981	0.250782	2.24541	2.11266
ENSMUSG00000073530	No	-0.241602	-0.394007	-0.756497	-0.447912	-0.627879	-0.346926	-0.433701	-0.465175	-0.307819	-0.70424	-0.290514	-0.326799	-0.542288	-0.316904	-0.431184	-0.636969	-0.3763	-0.236589	-0.27413	-0.414558	-0.210706	-0.653374	-0.544122	0.260125	0.087207	0.167636	0.728857	-0.183197	3.5951	2.23505	2.8343	-0.352134	0.607243
ENSMUSG00000074570	No	-0.474209	-0.614451	-0.516255	-0.463846	-0.602276	-0.372965	0.515924	-0.331842	-0.444397	-0.500248	-0.377195	-0.607827	-0.41529	-0.442436	-0.753976	-0.561585	-0.507618	-0.396605	-0.373354	-0.545547	-0.348175	-0.624245	-0.353409	-0.352061	0.677845	1.43127	3.59587	0.429257	0.212443	-0.0893493	0.0707754	3.06325	1.07253
ENSMUSG00000075102	No	-0.153024	-0.386879	-0.56792	-0.413967	-0.582434	-0.266057	-0.317481	-0.496752	-0.483391	-0.551283	-0.27209	-0.290904	-0.488542	-0.258295	-0.592131	-0.580312	-0.524323	-0.232427	-0.219498	-0.365698	-0.462182	-0.486723	-0.552011	-0.271431	0.037523	0.236979	0.777716	-0.369137	2.71872	2.76758	3.32582	-0.380399	0.700966
ENSMUSG00000078919	No	-0.783794	0.298605	-0.281368	0.197515	-1.04356	-0.401545	0.1643	0.139539	0.220387	-0.775231	-0.447845	-1.44727	-0.464787	0.254326	-0.785667	-0.0926957	-1.30174	-1.41765	-1.51469	-0.919602	-0.0639911	-1.14738	-0.828304	0.478888	1.77995	0.73539	1.70387	1.52766	0.939465	0.977202	1.41818	1.40319	1.47865
ENSMUSG00000079190	No	-0.851741	-0.556821	-0.138395	-0.494049	-0.00308803	-0.611296	-0.56836	-0.0321912	-0.49516	-0.105894	-0.786391	-0.833867	-0.580798	-0.572756	-0.29734	-0.264154	-0.310104	-0.821335	-0.844538	-0.706238	-0.648267	-0.343024	-0.299048	0.147854	0.470142	0.828479	0.658779	2.57189	0.978193	3.61364	-0.134969	1.69592	0.334929
ENSMUSG00000079419	No	-1.236	-0.869029	0.135768	-0.441419	-0.0653785	-0.691471	-0.196499	0.312713	-0.709	0.0476898	-0.837911	-1.19479	-0.496115	-0.907288	-0.282527	-0.234408	-0.264193	-1.1394	-1.10291	-0.278649	-0.756018	-0.166592	0.0246664	0.71425	1.53913	0.19487	1.88695	2.5182	-0.790781	0.932713	1.6407	2.09756	0.615178
ENSMUSG00000079457	No	-0.802916	-0.858826	0.0895491	-0.41886	-0.0129848	-0.713646	-0.20116	-0.127671	-0.708884	-0.0858327	-0.765407	-0.743946	-0.708743	-0.728105	-0.607927	-0.552654	-0.455965	-0.630325	-0.58648	-0.761494	-0.680279	-0.188453	-0.187454	-0.169765	1.00273	0.575247	1.13233	0.262553	2.99935	3.21024	0.949663	0.269238	1.20688
ENSMUSG00000079800	No	-0.808608	-0.543103	-0.199851	-0.237713	-0.269458	-0.806189	-0.5548	-0.139467	-0.688	-0.111477	-0.779657	-0.859172	-0.40937	-0.464391	-0.305684	-0.116092	-0.230706	-0.977307	-1.03331	-0.785559	-0.691734	-0.507062	-0.231438	0.141784	1.76598	1.83635	1.64457	2.31312	2.66186	0.666337	-0.861683	0.715494	0.866332
ENSMUSG00000085328	No	-0.0958387	-0.43708	0.232759	-0.625319	-0.487387	-0.333894	-0.70494	-0.535892	-0.572184	-0.290579	-0.532155	-0.375571	-0.819837	-0.712637	-0.812027	-1.12175	-0.33227	0.0218209	-0.167461	-0.543794	-0.761622	-0.326734	-0.449054	-0.562474	0.123788	1.24973	2.18371	-0.0840525	3.40627	0.679018	2.20792	0.556077	1.02344
ENSMUSG00000090655	No	-0.0383303	-0.617006	-0.712834	-0.454167	-0.429409	-0.251568	-0.567929	-0.673656	-0.435092	-0.597133	-0.302342	-0.19353	-0.762608	-0.336091	-0.708682	-0.632711	-0.275996	-0.246959	-0.166777	-0.378309	-0.44828	-0.383265	-0.32251	-0.715538	0.471327	0.766064	1.56754	-0.203179	2.98555	2.076	3.07633	-0.455033	0.366133
ENSMUSG00000091679	No	-0.426918	-0.447981	-0.371517	-0.429003	-0.113706	-0.436014	-0.320042	-0.355739	-0.404769	-0.193397	-0.476153	-0.475654	-0.446538	-0.455929	-0.40079	-0.340215	-0.357981	-0.438542	-0.470159	-0.409682	-0.450688	-0.126726	-0.105219	-0.30778	1.6396	3.32971	-0.254122	0.073742	3.7224	0.605115	-0.311027	-0.425473	0.381194
ENSMUSG00000091945	No	-0.0845785	-0.609684	-0.727119	-0.416809	-0.59027	-0.258973	-0.620443	-0.832474	-0.429796	-0.592242	-0.351507	-0.231114	-0.703615	-0.244515	-0.812517	-0.712772	-0.407407	-0.244316	-0.15318	-0.373672	-0.250187	-0.421359	-0.431568	-0.251999	0.776007	0.99454	2.0168	-0.221296	3.31717	1.83358	2.41288	-0.457453	0.0798793
ENSMUSG00000094747	No	0.156773	-0.811984	-0.377991	-0.433457	-0.489347	-0.237166	-0.627687	-0.672904	-0.496207	-0.638175	-0.355954	-0.142644	-0.965711	-0.3238	-0.899549	-0.743891	-0.294941	-0.135367	-0.109243	-0.371084	-0.3888	-0.402903	-0.381795	-0.504696	0.649673	0.972495	1.93479	-0.315269	3.17432	1.82435	2.5975	-0.477546	0.288196
ENSMUSG00000095620	No	-1.6273	-0.551546	1.28671	-0.403087	0.964209	-1.35111	0.656	1.37744	-0.487681	1.23911	-1.24866	-1.49237	-0.369425	-0.687331	0.651491	0.637865	0.238651	-1.37148	-1.32654	-0.87751	-0.752737	0.57102	0.831016	0.846848	-0.220134	0.31295	0.53223	-0.638378	-0.0441414	2.14463	1.26398	0.765314	-0.870033
ENSMUSG00000096210	No	-0.978504	-0.298958	-0.17274	-0.641144	-0.34988	-0.58079	-0.339578	-0.159625	-0.781903	-0.406076	-0.956348	-0.788828	-0.681699	-0.478931	-0.381636	-0.470626	-0.223038	-0.853295	-0.894151	-0.613105	-0.504155	-0.652981	0.0466215	1.01987	1.55608	1.12335	2.03086	1.41406	3.19681	1.56533	-0.359622	0.125773	0.488857
ENSMUSG00000096630	No	-0.37271	-0.540121	-0.672993	-0.457252	-0.669599	-0.505498	-0.660061	-0.596695	-0.53616	-0.654031	-0.491434	-0.52618	-0.510213	-0.417091	-0.624672	-0.493359	-0.669232	-0.577057	-0.394136	-0.525355	-0.281215	-0.614269	-0.320861	0.136701	0.269824	0.429561	1.92501	-0.223707	2.03764	2.87048	2.55401	0.768229	1.34244
ENSMUSG00000097352	No	-0.866388	-0.52305	0.0719146	-0.641891	-0.597047	-0.77377	0.292906	0.273231	-0.383569	-0.851215	-0.725837	-0.786231	-0.573995	-0.90955	0.948189	0.693052	-0.24834	-0.76543	-0.775751	-0.69663	-0.704408	-0.74812	-0.727207	-0.47195	0.52378	1.02125	0.817769	3.26012	-0.0909862	0.293055	2.511	1.15549	0.999608
ENSMUSG00000098134	No	-0.28767	0.691163	-0.649695	0.259515	-0.813629	-1.05427	-0.511557	-0.241505	-0.493098	-0.902907	-0.477821	-1.00073	0.417508	1.0281	-0.0605837	-0.0112197	-0.73635	-1.52769	-1.0417	-1.05182	-1.46455	-0.601572	-0.317111	0.316521	1.65888	0.0891252	0.533057	1.47824	1.85881	0.447594	0.330151	2.13137	2.00545
ENSMUSG00000098188	No	-0.726567	-0.336494	-0.177609	-0.435584	-0.455311	-0.597216	-0.0432726	-0.373008	-0.500237	-0.370204	-0.628067	-0.754316	-0.543693	-0.370124	-0.638186	-0.59332	-0.392776	-0.519354	-0.392109	-0.377993	-0.604302	-0.247872	-0.303078	0.103887	0.90073	0.344905	1.51408	-0.209722	0.234221	-0.134287	2.6897	3.86109	1.07609
ENSMUSG00000099775	No	-0.746144	-0.551414	0.107954	-0.3597	0.0411968	-0.702804	-0.464485	0.0951988	-0.393862	0.00287789	-0.660513	-0.777618	-0.506305	-0.581732	-0.114714	-0.138819	-0.204065	-0.74274	-0.734226	-0.489895	-0.50321	-0.195244	0.0551479	-0.0363613	0.839861	-0.185475	1.53142	-0.183955	-0.134512	4.52591	1.3378	1.14128	-0.270845
ENSMUSG00000110519	No	0.163672	-0.817532	0.848334	-0.285256	-0.61033	-0.244658	-0.669654	-0.286782	-0.38572	-1.01347	-0.468102	-0.201765	-1.11276	-0.358383	-1.19312	-1.13933	-0.658968	-0.164398	-0.245461	-0.41626	-0.425633	-0.415666	-0.546108	-0.623455	0.561553	2.05641	2.10931	0.515315	2.93563	1.5858	1.36801	0.134322	0.00445975
ENSMUSG00000111824	No	-0.161108	-0.597991	-0.6511	-0.457956	-0.589374	-0.342425	-0.325793	-0.569105	-0.499299	-0.388071	-0.429337	-0.276095	-0.643205	-0.302981	-0.764562	-0.581104	-0.343214	-0.194591	-0.175709	-0.375144	-0.204473	-0.461241	-0.364865	-0.900057	0.322538	0.963679	1.18635	-0.395729	3.60696	1.78588	2.71604	-0.122423	0.535501
ENSMUSG00000113175	No	-0.737688	-0.590609	-0.373793	-0.710801	-0.669434	-0.832479	-0.20972	-0.51414	-0.684809	-0.47231	-0.748742	-0.678421	-0.748206	-0.618447	-0.721644	-0.667303	-0.527507	-0.313939	-0.317068	-0.63558	-0.20933	-0.40509	-0.142929	0.14848	1.11121	0.766869	1.52181	1.54653	3.4468	1.40467	1.52558	-0.173972	1.23201
ENSMUSG00000113388	No	0.0492477	-0.697013	-0.831279	-0.38849	-0.832501	-0.518917	-0.536641	-0.438261	-0.285093	-0.369925	-0.459049	-0.254455	-0.654054	-0.51423	-0.721855	-0.549655	-0.433693	-0.429014	0.0453969	-0.492685	-0.16657	-0.635603	-0.434748	-1.28227	0.900183	1.44796	2.64118	0.0449126	1.55701	1.05393	3.23409	0.430639	0.521453
ENSMUSG00000113393	No	-0.0468605	-0.677887	-0.569969	-0.415216	-0.639656	-0.305318	-0.208085	-0.356035	-0.335433	-0.524964	-0.342058	-0.217597	-0.537922	-0.12929	-0.831662	-0.609876	-0.499727	-0.276102	-0.189871	-0.451259	-0.0983206	-0.592748	-0.604638	-0.757665	0.294309	0.827839	1.1631	-0.477316	3.59064	1.46721	2.99182	-0.107955	0.468513
ENSMUSG00000113850	No	-0.0682173	-0.464798	-0.745673	-0.348397	-0.424295	-0.224846	-0.650281	-0.946595	-0.372826	-0.481777	-0.357194	-0.212373	-0.56997	-0.29777	-0.736615	-0.968003	-0.348305	-0.291766	-0.138501	-0.327228	-0.406648	-0.491633	-0.306156	-0.637953	0.875718	1.18764	2.25342	-0.24477	3.49029	1.51905	1.98609	-0.342176	0.0925729
ENSMUSG00000113890	No	-0.307696	-0.367519	0.10845	-0.223214	-0.137791	-0.42091	-0.405463	-0.246451	-0.399147	-0.278646	-0.358694	-0.3568	-0.371868	-0.358609	-0.265867	-0.325188	-0.193457	-0.342693	-0.304134	-0.405918	-0.358525	-0.328356	-0.232093	-0.283956	-0.0238374	2.26602	0.126965	4.88885	0.464427	0.00329394	0.166906	-0.423839	-0.304237
ENSMUSG00000113924	No	-0.0595334	-0.593874	-0.307218	-0.356306	-0.54374	-0.283007	-0.692365	-0.62784	-0.315618	-0.179033	-0.386494	-0.254921	-0.632292	-0.605176	-0.761331	-0.270948	-0.308916	-0.102235	-0.403896	-0.336547	-0.527116	-0.41489	-0.234382	-0.59891	0.060144	0.282604	1.03598	-0.461113	3.17309	1.26377	3.62551	-0.161526	0.978129
ENSMUSG00000116962	No	-0.176731	-0.333414	-0.384203	-0.308484	-0.523051	-0.212256	-0.388288	-0.625128	-0.301301	-0.599747	-0.230768	-0.204132	-0.392076	-0.271967	-0.588267	-0.620085	-0.457572	-0.237139	-0.190396	-0.256651	-0.354285	-0.502189	-0.484159	-0.169354	0.293435	0.0386258	0.281993	-0.311167	3.30776	1.87309	3.6639	-0.323163	-0.0128295
ENSMUSG00000000037	No	0.963795	0.921406	0.516891	0.934076	0.321289	0.0211993	-0.637426	0.476334	0.278497	-0.000308508	1.17361	0.898278	0.532629	1.58147	0.803505	-0.0662492	0.160383	1.75513	1.09885	0.898746	0.426176	0.448081	-0.932076	-0.93963	-1.39188	-1.37636	-1.36976	-1.42024	-1.09344	-1.37487	-0.800482	-1.41836	-1.38926
ENSMUSG00000000303	No	0.735344	0.720234	-0.378239	0.157717	0.563181	0.0948478	-0.256586	-0.828239	0.0395144	-0.0197542	0.538374	0.138467	0.959848	0.50357	-0.214121	0.704291	0.0267383	2.28196	1.09818	1.56604	1.05509	1.05768	-0.225815	-1.52787	-1.41819	0.0899227	-1.59834	-0.661763	-1.13309	0.653798	-1.68615	-1.46298	-1.57364
ENSMUSG00000000320	No	-0.103809	-0.35864	-0.604243	0.194593	-0.415123	-0.425513	-0.014842	-0.37	0.259802	-0.353804	1.19641	-0.265244	1.97533	0.726149	-0.584954	-0.432213	-0.28149	1.94317	1.70876	1.096	2.27876	0.712219	1.12748	-0.413762	-1.13458	-1.01617	-0.880859	-1.2162	-0.854638	-0.480858	-0.353806	-1.29854	-1.35939
ENSMUSG00000000782	No	0.883695	1.4816	0.0475659	0.420603	0.353114	-0.152169	0.727382	-0.58436	0.335616	-0.689753	0.56236	1.1542	0.784957	-0.0294527	0.401291	0.765111	-0.329801	0.643064	0.881184	0.584529	0.554476	1.394	-0.474865	1.11045	-1.8667	-1.84189	-1.80735	-0.855875	-1.95152	0.673487	-0.666209	-0.982841	-1.52589
ENSMUSG00000000804	No	0.769836	0.316869	1.54689	-0.387786	0.278248	-0.111905	1.89538	0.809368	-0.440338	0.255739	0.306493	1.70846	-0.141893	-0.517546	0.0269767	-0.303248	0.94498	1.52324	0.505476	-0.0210467	0.891349	0.125873	0.85266	-0.541867	-1.29949	-1.5726	-0.650811	-2.16914	0.0253913	-1.44353	-1.10074	-1.641	-0.440278
ENSMUSG00000000861	No	0.798493	0.610193	-0.52275	-0.0614932	1.31199	0.124395	-0.843731	-0.192421	0.130055	1.03792	0.607499	1.18186	1.39921	0.0331329	1.06058	0.936668	0.84213	1.05732	1.10367	0.631331	-0.125935	1.01742	-0.17951	-0.954974	-1.42825	-1.64574	-1.94252	-0.0066261	-1.55898	-0.894635	-1.30178	-1.26351	-0.961023
ENSMUSG00000000903	No	1.00715	1.60944	-0.43617	0.0959228	-0.058678	0.343773	-0.826508	-0.309745	-0.208339	-0.214129	1.71866	1.48313	2.83122	1.34525	1.85977	0.452616	-0.0697315	-0.527502	-0.246111	-0.215006	-0.112123	-0.279749	-0.421985	-0.753876	-0.958993	-0.822721	-0.760834	-0.953484	-0.890589	-0.926897	-0.703545	-0.988328	-1.0619
ENSMUSG00000001211	No	1.17083	0.962268	-0.497613	0.241473	0.0509305	-0.51257	0.337609	-0.385687	0.0726936	-0.390809	1.49118	1.15715	2.26347	2.05051	0.74115	0.649053	0.219645	0.226831	0.586374	0.00255242	0.43401	-0.0852582	-0.485543	-0.434013	-1.38365	-1.31415	-1.15565	-1.07694	-1.44779	0.0430699	-0.219394	-1.55542	-1.7563
ENSMUSG00000001348	No	0.886677	1.3527	-0.451754	0.275926	-0.141966	-0.417251	0.14237	-0.21911	-0.118012	-0.656973	2.02662	1.07433	1.82016	1.37012	0.405456	-0.442605	-0.513769	-0.812264	0.607263	0.453647	1.2803	1.46989	-0.735868	-0.915641	-0.339386	-1.32837	-0.68953	-1.20988	-0.834541	0.710093	-0.829242	-1.51935	-1.70004
ENSMUSG00000001403	No	0.832074	0.271343	0.25594	0.548276	0.402189	0.718744	-0.139467	0.326631	0.648465	0.0211246	0.458693	2.04959	1.04889	0.361192	0.709452	0.296742	-0.0803591	0.157811	0.630901	1.37979	0.850168	0.374829	0.205319	-1.24199	-0.611681	-0.758053	-0.642586	-2.10318	-0.0873779	-2.01781	-2.35565	-1.43479	-1.07523
ENSMUSG00000001517	No	0.561063	-0.297953	0.437798	-0.642017	0.708704	-0.178011	0.874451	0.0266136	-0.0406519	0.62899	0.247732	1.21612	-0.258099	-1.18	0.965922	2.19191	0.0252061	0.74074	0.771435	0.869659	0.510736	1.12248	0.396026	-0.931871	-0.851028	-1.0788	-0.943341	-1.9023	0.564556	-1.58937	-2.60205	-0.0523869	-0.312256
ENSMUSG00000001761	No	1.47841	0.937238	0.0814721	0.714326	0.368606	0.30015	-0.542796	-0.336269	-0.176198	-0.120288	1.26902	1.76655	0.630959	1.18833	0.799386	0.970549	0.772159	1.43144	0.565041	0.75578	0.10135	-0.209698	-0.44922	-1.25548	-1.36083	-1.37082	-1.12064	-1.58679	-1.06903	-1.06861	-0.608183	-1.50528	-1.35063
ENSMUSG00000001763	No	1.69532	1.48371	0.133577	-0.175559	0.168161	-0.368187	-0.892504	0.235109	0.151414	0.123992	1.20276	2.79361	0.882961	1.07553	0.36783	-0.161408	-0.475069	0.68135	0.265196	0.17062	1.12552	-0.141067	-0.189781	-0.596731	-1.36436	-0.90392	-0.637687	-1.39291	-1.11036	-0.615468	-0.289071	-1.5046	-1.73798
ENSMUSG00000001930	No	0.56415	-0.384084	-0.777167	-0.326216	-0.431181	0.0351228	0.0126767	0.468767	-0.057108	-0.283908	1.28458	-0.234097	0.159577	0.177922	-0.208384	-0.377263	-0.00577258	2.22788	2.37616	0.703752	1.51816	0.498006	0.805225	0.595678	-1.29327	-1.22839	-1.22658	-1.42877	-1.37078	0.868512	0.266701	-1.47463	-1.45526
ENSMUSG00000002808	No	0.265394	0.550951	0.0748277	-0.161246	0.402968	-0.224433	-1.35111	0.648435	0.981062	0.527572	0.413054	0.630351	0.0895206	1.38204	0.416256	-0.118786	-0.424948	2.07543	0.883284	1.02212	1.64489	0.224026	-0.0614945	-0.858627	-1.66083	-1.005	-0.851592	-1.63873	-1.09263	1.09145	-0.582104	-1.85786	-1.43425
ENSMUSG00000002944	No	1.10452	1.10906	-0.147194	0.527365	0.0808534	-0.275193	-0.745025	-0.147601	0.215347	-0.203805	0.829912	3.77551	1.23414	1.2058	0.179277	-0.210115	-0.500149	0.207658	-0.227931	-0.291525	0.0685677	-0.245921	-0.47608	-0.733543	-0.954583	-0.771365	-0.60963	-1.12036	-0.808001	-0.994454	1.28834	-1.08762	-1.27626
ENSMUSG00000002997	No	0.785462	0.620063	0.287019	0.448306	-0.0621316	-0.255243	0.0131882	0.296346	0.731788	-0.131498	1.26715	0.881563	1.0921	0.968939	-0.210209	-0.499886	-0.360373	1.35172	1.14414	1.26774	1.55308	0.189688	0.276378	0.0106097	-1.45971	-1.05658	-1.62972	-1.12023	-1.08845	-0.388815	-0.925139	-2.47838	-1.51891
ENSMUSG00000003418	No	0.669069	1.2902	-0.902895	0.688173	0.711914	0.0766936	-0.819537	0.456994	0.337063	-0.442346	0.853628	-0.257397	-0.241313	-0.214359	-0.0309583	0.0662043	2.44504	1.29525	1.61468	1.11067	0.659963	1.21904	-0.445324	-0.293497	-0.833588	-1.51018	-1.6809	-1.28089	-1.32631	-0.245219	-0.949006	-1.21768	-0.803172
ENSMUSG00000003585	No	2.25146	1.89033	0.0314439	-0.1001	0.238779	-0.249123	-0.875782	0.00886618	0.135424	0.0884406	2.30262	1.87247	1.01958	1.11452	0.560398	-0.205169	-0.30857	-0.226834	0.173238	-0.0867404	0.323346	-0.0432097	-0.223351	-0.485353	-1.20749	-0.798407	-0.637913	-1.17132	-1.06244	-1.04068	-0.409977	-1.35256	-1.52591
ENSMUSG00000004032	No	1.28111	0.867297	-0.0625333	0.00508751	-0.089589	-0.390109	-0.913594	0.0954214	0.126216	-0.113345	1.44624	0.936083	1.61614	1.49935	0.65411	-0.155126	-0.648563	0.29508	-0.0123421	0.611157	2.88612	-0.304321	-0.282526	-0.565692	-1.32279	-0.371914	-0.8117	-1.09245	-1.26142	-0.297249	-0.514052	-1.37323	-1.73686
ENSMUSG00000004098	No	-0.151145	2.43328	-0.393428	-0.517698	-0.155391	-0.0484404	-0.624045	-0.291555	-0.306796	-0.237402	0.94578	1.29527	3.69468	1.68103	1.0001	-0.0714846	-0.18662	-0.403727	-0.188752	-0.321233	0.0783334	-0.467477	-0.321963	-0.529978	-0.739076	-0.626049	-0.584215	-0.745231	-0.687106	-0.527049	-0.466491	-0.767058	-0.769059
ENSMUSG00000004359	No	1.28146	1.43851	-0.220283	0.773502	0.139246	-0.398923	-0.445336	-0.200006	0.532265	-0.115638	1.78786	1.34284	2.35116	1.70998	-0.324997	-0.450403	-0.634409	0.166454	0.196344	0.207961	1.26306	-0.366775	-0.457821	-0.791229	-1.20464	-1.00355	-0.739438	-0.728492	-0.553905	-0.917127	-0.405805	-1.5166	-1.71527
ENSMUSG00000004552	No	1.96271	1.42362	0.285885	1.43169	0.145937	-0.150528	-0.78745	0.0840146	0.177381	0.0223416	1.2274	2.19336	0.651295	0.927843	0.275147	-0.293462	-0.442712	0.311291	0.410942	0.280034	1.17653	-0.235599	-0.188065	-0.530449	-1.32606	-0.981449	-0.689927	-1.39287	-1.08489	-1.19454	-0.443123	-1.52716	-1.71913
ENSMUSG00000004655	No	1.62308	1.66088	0.0768599	-0.154039	0.117054	-0.0650108	-0.936805	0.185769	0.423744	0.145261	1.48217	2.17753	0.989304	1.02837	0.341758	-0.14234	-0.534974	0.84013	0.676394	0.430346	0.940761	-0.086896	-0.185788	-0.657955	-1.38766	-0.940918	-0.692294	-1.40385	-1.16415	-1.05368	-0.453765	-1.51504	-1.76423
ENSMUSG00000005161	No	1.23924	1.3951	0.186045	-0.0172329	0.105711	-0.200439	-0.864328	0.238334	0.178389	0.15558	1.66966	2.40861	0.806944	1.70121	0.500361	-0.176831	-0.457786	0.127422	0.146871	0.194468	1.3693	-0.240462	-0.210334	-0.472432	-1.41821	-0.750247	-0.655132	-0.757608	-1.43484	-1.24439	-0.250413	-1.4517	-1.82086
ENSMUSG00000005225	No	-0.0831486	0.4699	0.00384691	0.415874	-0.161439	0.162969	-0.680487	-0.111456	1.33234	-0.0716716	0.556137	0.945673	-0.0545863	0.00684091	-0.185743	-0.215944	0.636207	2.09047	1.18582	1.67438	1.69608	1.15801	-0.0419971	-0.19032	-1.58339	-1.39237	-1.39773	-1.2266	-1.29491	-1.14456	0.260071	-1.39506	-1.36321
ENSMUSG00000005339	No	0.632078	0.86343	-0.276605	1.2852	0.318092	-0.0336826	0.378301	-0.202356	1.00033	-0.237185	0.33438	0.015783	1.69516	1.52922	-0.793982	-0.724955	-0.418464	0.541499	0.361199	1.98209	1.79232	0.257578	0.445614	-1.0633	-1.28457	-0.0206064	-1.35385	-1.33325	-1.24764	-0.551203	-1.27702	-1.29701	-1.3166
ENSMUSG00000005540	No	0.336797	2.03481	-0.595543	1.30529	0.296883	-0.555863	-0.251553	-0.913825	0.635022	-0.258961	1.3328	1.16903	2.20075	1.2433	1.5369	1.43952	-0.0642568	-0.073251	-0.0759387	-0.0295808	-0.41333	-0.0678618	-0.55058	-0.885024	-1.03977	-1.05318	-1.07689	-0.728362	-0.975314	-0.983423	-0.990445	-0.972441	-0.975705
ENSMUSG00000006134	No	1.25322	0.586518	0.571972	-0.727333	0.290554	0.470267	1.54189	-0.356076	0.631786	-0.0101824	0.237397	1.31561	0.612534	-2.46618	0.210599	0.348324	0.244267	0.815949	1.38866	1.36789	0.194313	0.906469	0.494	-1.25791	-0.828557	-0.971321	-0.602399	-0.484965	-0.36615	-1.03875	-1.96564	-1.51826	-0.888476
ENSMUSG00000006235	No	1.82561	1.27002	0.04574	0.202411	0.237928	-0.479772	-1.03343	0.176786	0.348488	0.158953	1.56595	1.98155	1.22486	1.47965	0.567145	-0.0971456	-0.356098	0.546147	0.46585	0.223008	0.624449	0.0427284	-0.0896737	-0.597025	-1.44687	-1.02847	-0.805005	-1.4644	-1.23391	-0.46084	-0.533758	-1.58149	-1.77939
ENSMUSG00000006389	No	0.386106	-0.167039	-0.615639	-0.18897	-0.307783	0.188351	0.336657	1.0786	0.0887865	-0.195932	0.636867	-0.34658	0.38361	0.124245	-0.193876	-0.358045	0.399794	2.19605	2.82323	0.854234	1.97367	0.588554	0.338215	-0.17819	-1.2405	-1.08187	-1.06801	-1.22741	-1.16314	-0.874994	-0.733994	-1.26638	-1.18863
ENSMUSG00000006567	No	1.72893	1.14074	0.027566	-0.458291	0.912568	-0.362115	-1.02272	0.439315	-0.0486181	0.299026	0.682722	0.838318	0.248162	0.126113	0.816367	0.188601	0.19311	2.39497	1.59966	0.359298	1.0415	0.279287	-0.137746	-0.710206	-1.29949	-0.910963	-0.890657	-1.41077	-1.21975	-1.09295	-0.717965	-1.46291	-1.57112
ENSMUSG00000006574	No	0.957542	1.55585	0.264404	-0.231164	0.0911167	-0.431137	-0.764566	0.307539	-0.00688341	0.236151	1.20639	3.61403	1.09292	0.871718	0.202665	-0.149049	-0.459426	-0.170938	-0.0223052	-0.115558	0.893112	-0.0932876	-0.066941	-0.391769	-1.2089	-0.726628	-0.455092	-1.2288	-0.959813	-0.90343	0.0510787	-1.35036	-1.60848
ENSMUSG00000006782	No	0.805014	1.79583	-0.384204	0.187025	-0.0214528	-0.0881508	-0.904952	-0.418862	-0.190835	-0.198404	2.08498	1.20603	3.08837	1.34943	1.10069	0.559069	0.108201	-0.422078	-0.233609	-0.216703	-0.164073	-0.306943	-0.440812	-0.505431	-1.02685	-0.812639	-0.822355	-0.237465	-1.17784	-0.87328	-0.812963	-0.938674	-1.08606
ENSMUSG00000007379	No	0.435133	0.692126	-0.0707758	0.566053	0.273161	-0.665205	-0.858051	0.361138	0.360979	0.432592	0.70041	2.26306	0.609206	0.277266	0.0528708	0.16772	0.0433295	1.11097	0.678087	0.84616	1.6759	0.964838	0.379383	-0.82936	-1.57218	-1.41193	-0.748325	-2.39616	-0.997983	0.00398623	-0.413416	-1.49385	-1.43714
ENSMUSG00000007659	No	0.628039	2.17643	0.078622	-0.167041	-0.00810327	-0.297301	-0.214831	0.0236718	0.224247	0.196967	0.933279	2.75834	2.23701	0.89914	0.152192	-0.113379	-0.260905	0.667275	0.395063	-0.606111	0.0901808	-0.147766	-0.283422	-0.560141	-1.22173	-1.03275	-0.171703	-1.53228	-1.03436	-0.520049	-0.317285	-1.60717	-1.36413
ENSMUSG00000008226	No	1.68217	1.50158	-0.693839	-0.10204	-0.194059	-0.376238	-1.66085	0.093984	0.806864	-0.0478278	1.01522	1.34665	1.80287	0.881529	0.499951	0.0949503	-0.342744	0.385278	0.666199	1.03132	0.86545	0.443935	-0.47594	-1.42075	-1.37397	-0.373784	-0.956998	-1.84203	0.111269	-0.144638	-0.393148	-1.09968	-1.73071
ENSMUSG00000008393	No	0.960201	1.45937	0.624714	0.255735	-0.113514	0.668998	1.27899	0.0363444	0.379987	-0.228967	1.24241	1.64127	1.02343	1.25662	-0.198092	-0.323375	0.268205	0.231199	0.313064	-0.0823676	0.86223	-0.121982	0.0909813	-0.696029	-1.53794	-1.02675	-0.431308	-2.56181	-0.182102	-1.74314	-1.47253	-1.45903	-0.414817
ENSMUSG00000008843	No	1.80941	1.27539	0.228144	0.0123802	0.121835	-0.374674	-0.94771	0.320662	0.238318	0.215775	1.70446	2.06428	0.962291	1.6042	0.603915	-0.0589177	-0.50137	0.20894	0.0762632	0.108621	1.00434	-0.115876	-0.139391	-0.59372	-1.42063	-0.903699	-0.61369	-1.4459	-1.1667	-0.565028	-0.261336	-1.57905	-1.87153
ENSMUSG00000009090	No	2.56909	1.39007	0.420248	-0.0787115	0.517183	-0.483519	-0.729979	0.528236	0.0237897	0.57278	1.55572	1.74531	0.893051	0.25118	0.426599	-0.0187393	-0.402001	0.37153	0.772415	0.299586	0.469843	-0.0901615	-0.256207	-0.237275	-1.65916	-0.937266	-0.637175	-1.36431	-1.41775	-1.1477	-0.424151	-1.21591	-1.70661
ENSMUSG00000014030	No	0.70632	1.80408	-0.621569	0.0156399	0.155117	0.156196	-0.648182	-0.372538	-0.154552	-0.255166	1.56291	1.21281	2.63174	1.15386	2.05051	0.988295	0.47686	-0.3474	-0.0669526	-0.207411	-0.0059005	-0.233667	-0.591574	-0.572609	-0.976499	-1.00811	-0.996706	-1.00168	-1.01284	-0.973225	-0.919274	-0.978212	-0.970269
ENSMUSG00000014453	No	0.668067	1.78994	-0.540639	0.364038	0.205576	0.0024652	-0.594731	-0.587854	-0.0322725	-0.329833	1.67893	1.45092	2.46454	2.10997	1.47496	0.701875	0.266296	-0.48943	-0.260832	-0.339196	-0.386107	-0.342274	-0.597704	-0.367017	-0.990342	-0.950707	-0.924012	-0.944231	-0.973778	-0.867767	-0.78272	-0.938622	-0.937511
ENSMUSG00000014859	No	2.10567	1.44822	0.493474	-0.53913	0.481936	-0.211045	-0.64783	0.352132	-0.306294	0.457159	1.33077	2.31951	0.846777	-0.19159	0.889303	0.381754	-0.0513685	0.393108	0.973239	-0.0500398	-0.339447	0.431479	0.155563	-0.0492078	-1.59196	-1.10073	-0.626501	-1.17364	-1.5061	-1.05222	-0.93215	-1.0675	-1.62333
ENSMUSG00000015217	No	1.51269	1.33058	0.0397414	-0.213458	0.22223	0.415849	-1.61675	0.692782	0.38129	0.183576	1.83371	1.22517	0.844696	0.452973	0.867373	-0.212361	-0.356552	0.668164	1.41516	0.507263	0.837285	-0.267717	-0.265748	-0.406003	-0.71123	-0.383128	-0.930617	-1.51636	-1.04856	-0.375294	-1.63956	-2.01813	-1.46908
ENSMUSG00000015314	No	0.663144	1.17828	-0.821688	0.328437	0.164197	0.414286	-0.959892	-0.565705	0.0429774	-0.29045	1.86711	1.29089	2.20454	1.22137	2.30247	1.125	0.1571	-0.197026	-0.096846	0.0414441	0.165766	-0.153149	-0.660006	-0.828613	-1.05698	-1.18887	-0.986262	-0.597777	-1.21524	-0.75042	-0.785762	-1.02692	-0.985419
ENSMUSG00000015316	No	0.0239616	-0.343619	-0.649645	0.487308	-0.203199	-0.311676	-0.142026	-0.356399	0.287406	-0.578437	1.55213	0.00163175	1.56451	1.32221	-0.298135	0.255073	-0.176311	1.66214	1.06881	0.914507	0.76929	0.934672	0.814752	-0.599774	-1.41144	-0.925875	-1.3207	-1.50064	-1.32581	1.80724	-0.31123	-1.50973	-1.50099
ENSMUSG00000015342	No	1.0035	0.432032	-0.0415604	-0.225574	0.871417	0.0174242	-0.467858	-0.0459901	-0.0948785	0.459965	0.574318	1.04293	0.40813	0.0372516	0.874046	0.23302	0.773181	1.26987	1.41879	1.25055	1.88952	0.74186	0.314071	-0.903125	-1.21154	-1.35025	-1.74961	-1.04471	-1.11594	-0.931404	-1.69874	-1.64473	-1.08598
ENSMUSG00000015533	No	1.44101	-0.441752	-1.11407	1.04245	0.560606	-0.554735	-0.542555	0.461069	0.881907	0.323251	0.625812	-0.0404184	0.847303	0.256591	0.108499	-0.728155	0.215321	0.512128	0.503926	0.960168	2.98338	1.27088	0.569495	-1.04914	-0.897651	-1.26245	-1.30523	-1.15389	-1.1183	-0.135339	-0.835473	-1.20334	-1.18131
ENSMUSG00000015854	No	0.879728	0.761696	0.00165366	0.28668	0.0775137	-0.75826	-0.546753	0.024801	0.0841544	0.137412	2.19133	3.35788	1.51685	1.52869	-0.278941	-0.228874	-0.512092	0.0558132	-0.124787	0.0642849	0.375955	-0.2278	-0.23377	-0.539865	-1.09112	-0.747909	-0.511038	-0.84068	-0.785482	-0.93578	-0.266697	-1.25376	-1.46084
ENSMUSG00000016024	No	0.826268	-0.677643	1.96988	0.281786	0.0814225	1.27192	1.46587	0.475916	0.608054	-0.258481	-0.962573	0.917177	-1.11433	-0.906215	-0.38807	0.405227	1.08504	0.580658	1.49165	1.09951	0.0213893	1.22755	0.129945	-0.526429	-0.801342	-0.680914	-1.03163	-1.32563	-0.595857	-1.95126	-1.35739	-1.27556	-0.0859408
ENSMUSG00000016255	No	0.446918	-0.117787	-0.469288	0.665602	-0.313008	-0.670955	-0.172907	-0.40868	0.604026	-0.300723	1.6398	0.0717082	2.39532	1.43313	-0.556788	-0.523793	-0.481847	1.38633	1.03518	1.06382	1.51821	0.778861	0.99274	-0.739847	-1.14215	-0.944155	-0.806607	-1.18845	-1.05472	-0.994619	-0.540728	-1.24742	-1.35716
ENSMUSG00000016756	No	1.20361	1.16806	0.13517	0.470829	0.510095	1.15514	0.549959	-0.224738	-0.129363	-0.103976	0.701116	1.00742	1.4031	0.930977	0.643184	1.46398	1.89829	0.164396	0.340297	-0.0308052	0.100904	-0.312375	-0.870954	-1.12473	-1.33653	-1.57347	-1.55408	-1.26596	-1.31197	-1.01707	-0.968754	-1.30812	-0.713618
ENSMUSG00000016757	No	1.51424	1.25518	0.110709	-0.298584	0.429539	-0.362458	-1.04826	0.228667	0.271682	0.244331	0.566454	0.916204	0.440624	1.07982	0.80969	0.123319	-0.204801	1.41466	1.43776	0.512493	1.66336	0.159753	-0.222675	-0.656667	-1.78971	-0.860715	-0.949394	-0.224831	-1.9818	-1.02307	-0.302616	-1.21409	-2.03881
ENSMUSG00000017009	No	0.752134	1.68276	-0.476733	0.113802	-0.132189	0.600142	-0.665344	-0.433003	-0.0351399	-0.258079	1.92939	0.995331	2.6029	2.32781	0.621124	0.482057	-0.226989	-0.503136	-0.0446001	-0.294245	-0.319042	-0.25227	-0.61622	-0.663373	-1.01607	-0.967142	-0.83764	-1.09202	-0.994771	-0.697713	0.686244	-1.10256	-1.16542
ENSMUSG00000017386	No	1.41513	2.41771	-0.0488848	-0.14321	0.17716	0.107743	-0.973251	0.0779952	0.42976	0.0582873	1.53049	0.966569	1.82625	0.912493	0.884065	0.150274	-0.534303	0.655131	0.837089	-0.00408619	0.0502225	0.231581	-0.199893	-0.825128	-1.61762	-0.749072	-0.869321	-0.655802	-1.18814	-0.859291	-0.804595	-1.47924	-1.77611
ENSMUSG00000017716	No	1.32334	0.699543	-0.192038	0.636684	0.142622	1.0934	-0.695691	0.201678	0.559792	0.0139417	1.43611	2.00107	0.256159	1.17814	0.810526	0.519871	0.09491	-0.0847018	0.0666243	0.708638	0.8558	0.16555	-0.631247	0.113362	-0.441874	-1.18327	-1.21296	-1.82001	-0.879451	-2.19925	-1.55508	-1.60333	-0.378861
ENSMUSG00000018001	No	1.34628	0.691488	-0.0811143	0.0240168	0.76563	-0.516513	-1.33684	0.18786	0.147898	0.140968	1.39509	2.0276	0.706925	0.71941	0.665901	0.441766	0.319314	1.70099	0.860456	0.177483	0.557965	0.392698	-0.286454	-0.894632	-1.48565	-1.08582	-0.966568	-1.56569	-1.46426	-0.344293	-0.0444639	-1.66361	-1.53383
ENSMUSG00000018168	No	0.813999	1.57576	-0.68162	0.219509	0.4237	-0.0296435	-0.385208	-0.790506	-0.0886862	-0.396993	1.14213	1.63976	2.4482	0.885879	1.70621	1.78891	0.535895	0.0196707	0.0110288	-0.0946741	-0.383009	-0.230014	-0.7154	-0.427866	-1.10529	-1.10518	-1.20084	-1.08831	-0.976879	-0.704025	-0.952245	-0.964992	-0.889254
ENSMUSG00000018398	No	1.75561	1.60489	0.168949	-0.321781	0.521448	-0.452816	-0.78199	0.325491	0.0339555	0.324272	1.23851	1.24067	0.663066	0.743611	0.604379	0.0858778	-0.120894	1.48513	1.29457	0.225177	0.763998	0.137425	-0.153885	-0.668054	-1.53054	-1.08049	-0.864842	-1.56422	-1.35135	-0.240814	-0.440689	-1.70676	-1.93789
ENSMUSG00000018593	No	-0.246674	0.219699	0.414793	-0.396174	-0.0208774	4.48194	0.254523	0.309304	-0.142278	-0.0234454	1.47062	-0.342631	1.23674	0.259817	0.207764	-0.431812	-0.370253	-0.345184	0.0216235	0.112655	0.56881	-0.0804978	-0.0449594	-0.610855	-0.943201	-0.797842	-0.0688465	-1.08077	-0.69541	-0.397872	-0.131228	-1.2322	-1.15527
ENSMUSG00000019843	No	1.13303	0.822654	-0.564542	0.344854	0.540656	0.0223284	0.31228	-0.416292	0.187228	-0.0902982	0.802174	1.3251	1.32714	0.715589	0.564016	0.563153	0.183463	1.0694	1.24897	1.3251	-0.0495305	0.813851	-0.904835	0.042344	-1.79868	-1.1275	-0.905742	-1.71861	-2.47651	-0.201996	-1.04793	-1.21214	-0.828728
ENSMUSG00000020044	No	0.0824831	-0.564918	-0.805196	-0.278423	-0.711172	0.559702	0.413686	1.08244	0.481819	-0.524933	0.704026	-0.59068	0.133288	0.14853	-0.261096	-0.867398	-0.110296	2.02388	2.78954	0.380526	1.70592	0.462218	0.282992	0.189708	-1.20771	-1.2459	-0.926484	-1.24487	-1.10411	0.901561	0.693108	-1.36003	-1.23221
ENSMUSG00000020091	No	0.622169	-0.552947	0.794848	-0.754898	0.523312	0.0633512	1.58237	-0.537616	-0.778602	0.294874	-0.581031	0.627841	-0.438042	-1.36944	-0.040071	1.05477	1.23239	1.10329	1.20375	0.65085	1.35556	0.712393	0.720048	1.15846	-1.36002	-1.01893	0.486398	-1.43241	-1.2398	-1.49025	-2.10326	-0.505941	0.0165794
ENSMUSG00000020176	No	0.75232	1.65953	0.143287	-0.606773	-0.0108155	-0.115587	-0.695123	-0.233934	0.508681	0.0337565	0.231939	0.74189	0.394764	0.740308	0.0413946	-0.197434	-0.0780665	2.67592	1.01351	1.05998	1.64524	0.628673	0.0440624	0.239317	-1.32173	-0.913463	-1.15203	-1.48792	-1.43096	-0.895751	-0.412927	-1.45999	-1.54207
ENSMUSG00000020183	No	0.781184	1.93501	-0.480076	0.077774	-0.00259002	-0.142871	-0.580008	-0.308225	-0.273982	-0.335749	1.96171	1.16246	3.34222	0.813559	1.45592	0.570476	0.160986	-0.506913	-0.186187	-0.425507	-0.190849	-0.328637	-0.614628	-0.636215	-0.838016	-0.734812	-0.721447	-0.858363	-0.813869	-0.798089	-0.750647	-0.837903	-0.895719
ENSMUSG00000020279	No	-0.0549896	1.2999	-0.438511	1.6095	0.181823	-0.181575	0.336582	-0.794438	2.01672	0.843601	0.0857514	0.704061	0.280432	1.01675	0.138618	0.997636	-0.590726	0.51916	0.311733	1.46803	0.145859	1.34046	0.107757	0.0107929	-1.38155	-1.40752	-1.54642	-1.25602	-1.39228	-0.962681	-1.20512	-1.12307	-1.08028
ENSMUSG00000020330	No	0.943946	0.352127	0.193797	0.834928	0.405905	0.0476632	-0.985211	0.987103	0.749636	0.158918	1.05837	0.602877	1.325	0.00896768	1.02648	0.79419	-0.519799	-0.0210786	0.275272	1.22928	1.81576	0.0364488	-0.449547	-1.38511	-0.533188	-1.01611	-1.76899	-1.42091	-0.40992	-1.9749	-1.89255	-0.984876	0.515538
ENSMUSG00000020333	No	0.459068	0.906678	-0.165963	-0.0593	0.64506	0.225071	-1.13256	0.360164	0.183073	0.188922	0.6179	0.717595	0.288768	0.0311228	0.244754	0.135565	0.122499	1.9836	1.80794	0.552571	2.79019	-0.177352	0.0560727	-0.823932	-1.3691	-1.07891	-0.839769	-1.42205	-0.930269	-0.992431	-0.477105	-1.48328	-1.36459
ENSMUSG00000020340	No	0.968578	0.728779	1.00881	-0.309412	0.163883	0.403189	2.34798	-0.134269	-0.642362	-0.137231	-0.140913	0.744949	0.30788	-0.811583	0.284346	0.883324	1.10946	0.84192	0.92286	0.0191234	0.673089	0.12285	0.150254	0.150299	-1.41905	-0.842803	-0.727779	-1.7921	0.170235	-1.61677	-2.60589	-1.28675	0.465106
ENSMUSG00000020362	No	1.45905	-0.0961694	0.3562	-0.377664	0.701376	-0.0279028	0.426744	0.619122	-0.517608	0.523378	0.479831	0.979544	0.0557265	-0.97927	1.43556	0.648133	1.12464	1.25688	1.00557	1.29067	1.15338	0.711189	-0.509069	-0.853047	-0.863199	-0.853478	-1.45326	-0.722678	-1.05786	-1.9072	-2.05584	-1.07093	-0.881817
ENSMUSG00000020407	No	0.646883	0.707459	0.823805	0.550441	-0.603991	2.9138	1.77121	1.34107	0.229386	-0.253038	-0.325589	0.493714	0.144805	0.515447	-0.985465	-0.962959	1.51931	0.840336	-0.330678	0.146431	0.251784	-0.364029	-0.628544	0.238372	-0.988317	-0.922645	-0.285832	-1.22483	-0.939213	-1.17826	-1.68783	-1.10025	-0.352785
ENSMUSG00000020490	No	1.56281	1.32194	0.172655	-0.317085	0.206234	-0.354637	-0.887778	0.273878	-0.0637067	0.184152	1.33598	2.83769	0.929116	0.673248	0.703583	-0.0787011	-0.404875	0.461745	0.440997	0.322057	1.1986	0.0195265	-0.0530185	-0.564832	-1.34951	-0.898824	-0.615481	-1.37161	-1.091	-1.09968	-0.294153	-1.48136	-1.71796
ENSMUSG00000020492	No	1.42156	0.044987	-0.406045	0.723852	0.455977	0.708773	-0.0414002	1.19506	0.693307	0.569874	1.01046	1.11006	1.50581	-0.441134	0.529264	-0.420389	-0.144094	0.478183	0.21981	1.49406	1.23004	0.38416	-0.362458	-1.75945	-0.71293	-1.12494	-1.75578	-1.14139	-0.181955	-1.64982	-1.23606	-1.66618	-0.731225
ENSMUSG00000020493	No	0.925314	-0.934418	-0.106254	-0.386312	0.715944	0.77162	1.05213	0.306836	-0.295385	0.255298	-0.276754	0.652579	-0.145609	-1.93805	0.372175	1.07574	0.585386	0.652688	1.15766	1.78721	1.10077	1.05657	0.209669	-0.637825	-0.34362	-0.5875	-1.18489	-1.47695	-0.116822	-1.82443	-2.4419	-0.555062	0.574193
ENSMUSG00000020520	No	1.18372	1.69856	0.164198	0.274626	0.271796	0.0821008	-0.675155	0.0744554	0.606789	0.532362	1.27481	2.3131	1.12522	1.3273	0.206301	0.198422	-0.119051	0.444746	0.41336	0.408067	0.0248829	0.258679	-0.0285764	-0.771837	-1.77099	-0.948682	-0.832465	-1.20181	-1.66863	-1.40495	-1.1081	-0.868222	-1.48502
ENSMUSG00000020541	No	0.651086	0.619821	0.0343022	-0.0318402	0.0449042	-0.096928	-1.03607	0.617389	0.410185	0.173806	1.18697	1.64503	0.923573	1.2248	0.56898	-0.225647	-0.421852	0.670257	1.10023	0.833049	2.05695	-0.0333488	-0.23047	-0.545913	-1.60259	-0.947801	-1.06309	-1.2614	-1.36331	0.284727	-0.371488	-1.79001	-2.0243
ENSMUSG00000020577	No	0.643483	0.933758	-0.0593532	-0.119539	-0.101103	1.15845	0.0364554	-0.238751	0.167257	-0.19831	1.30697	0.922473	1.76604	1.42846	0.814358	0.185236	0.0467745	0.564226	0.47681	0.378557	1.07585	0.172984	-0.0132947	-0.794402	-1.54005	-1.49073	-1.36178	1.01994	-1.40923	-1.26668	-1.60231	-1.91686	-0.985708
ENSMUSG00000020601	No	0.827816	1.68671	-0.46771	-0.0694301	-0.0238972	-0.263136	-0.789576	-0.255171	0.198912	-0.185837	1.22844	1.46658	3.05125	1.70793	1.01386	0.901872	-0.210039	0.112436	-0.0923032	0.0461436	0.0606992	-0.107302	-0.572528	-0.366572	-1.17417	-0.988324	-0.896203	-1.16296	-1.07667	-0.681759	-0.649228	-1.07213	-1.1977
ENSMUSG00000020638	No	1.01892	0.720971	1.61373	1.46962	0.830519	1.40625	0.806402	0.422631	0.969983	0.405653	0.64483	0.314621	0.248956	-0.315581	-0.456265	-0.231111	-0.342077	0.441308	0.643454	0.0547958	0.136824	0.402871	0.158066	-0.977974	-0.830608	-0.974499	-1.62578	-1.62781	0.728249	-1.06128	-2.25378	-2.01112	-0.730764
ENSMUSG00000020641	No	0.452556	1.75832	0.415704	-0.0529407	-0.0323865	-0.104188	-0.600465	0.231021	-0.0283335	0.0513359	1.19325	2.9421	2.18376	0.947903	-0.248945	-0.236356	-0.521276	0.990445	0.530148	-0.244341	0.517616	-0.286358	-0.303447	-0.642325	-1.19817	-0.814842	-0.720814	-1.16421	-0.836902	-0.797037	-0.460964	-1.45296	-1.4669
ENSMUSG00000020642	No	1.33829	0.697342	1.34809	0.748327	0.471763	0.98755	3.12631	0.410311	0.641839	0.550316	-0.213232	0.193578	-0.108918	-0.29647	-0.81451	-0.420288	0.303781	0.564519	0.348998	-0.362444	-0.37024	0.118072	0.191146	0.0248681	-1.14027	-1.25881	-1.18419	-1.12841	0.255151	-1.37588	-2.02038	-1.40163	-0.224589
ENSMUSG00000020646	No	1.41193	1.48435	-0.183325	-0.112337	-0.0429566	0.279241	-0.984345	0.292867	0.643519	0.0207221	1.13372	1.37898	0.437928	0.691966	0.569541	-0.24919	-0.551733	1.45614	1.00149	0.992642	1.76011	0.151643	-0.269283	-0.478941	-1.45067	-0.762485	-0.873987	-1.47016	-1.18178	-1.23212	-0.663105	-1.45664	-1.74374
ENSMUSG00000020649	No	1.35551	1.05702	0.744546	-0.813685	0.430308	0.399127	-0.438963	0.259063	-0.533396	0.0628126	1.14675	2.1009	0.120884	-0.857485	0.974614	0.249301	0.14322	0.395518	0.702067	0.887292	1.08355	0.182808	-0.727713	1.08862	-1.32993	-0.501276	-0.71332	-1.89583	-0.748116	-1.54887	-2.33564	-0.679333	-0.260353
ENSMUSG00000020681	No	2.27502	0.708092	0.126831	-0.158328	0.376695	-0.332344	-0.190508	0.0615143	-0.174282	-0.131051	-0.147495	4.18229	0.182142	-0.35324	0.0783231	0.198916	-0.0440003	0.0511448	-0.218362	-0.150148	-0.276814	0.324342	-0.43011	-0.741094	-0.900187	-0.77088	-0.53569	-0.938341	-0.80494	-0.754062	1.32445	-0.885026	-0.952861
ENSMUSG00000020689	No	0.651583	-0.443536	-0.340122	0.206585	-0.368026	-0.156182	0.190168	0.126137	0.488151	-0.382029	1.3324	-0.153421	0.953748	-0.387619	-0.411603	-0.420613	0.480512	1.87093	2.10414	0.734343	1.28259	1.07803	1.08826	-0.499293	-1.20979	-1.19617	-1.32359	-1.85232	-0.33727	0.836758	-1.04793	-1.83533	-1.05948
ENSMUSG00000020787	No	-0.0360383	-0.819008	-0.720383	0.415794	-0.304276	0.0864188	-0.0737429	-0.406595	0.214596	-1.05517	0.272037	1.00933	0.477501	0.980224	-0.49087	-0.816828	1.41835	1.81426	1.53248	1.28259	2.43304	-0.285282	0.611548	-0.707023	-1.02759	-0.428953	-1.04427	-1.17482	0.815977	-0.417626	-0.578148	-2.00181	-0.975719
ENSMUSG00000020802	No	1.03063	2.35865	0.187529	-0.0562138	0.0542961	-0.656032	-0.731061	0.259815	0.140639	0.163994	0.894692	3.04395	1.60001	1.31518	-0.0489502	-0.183685	-0.47141	0.536978	-0.0556328	-0.533139	-0.0709771	-0.212436	-0.16957	-0.439196	-1.28495	-0.655221	-0.473857	-1.05068	-1.05221	-0.684477	-0.0520882	-1.08024	-1.62433
ENSMUSG00000020838	No	0.356614	-0.654367	-0.594472	0.659975	-0.167081	-0.620586	-0.563513	-0.507663	0.154981	-0.29456	2.3291	-0.276686	1.92565	0.771701	-0.414097	-0.450064	0.0842349	1.31418	0.783592	1.38645	1.49683	1.33355	1.22947	-0.822991	-1.06107	-0.955171	-0.836542	-1.16432	-0.992424	-0.196879	-0.678103	-1.2372	-1.33853
ENSMUSG00000020900	No	1.64398	0.62938	0.0121481	-0.297842	0.213526	-0.563793	-1.09656	0.0835117	-0.376196	-0.176697	1.05305	1.56448	0.729612	-0.00801195	0.972432	0.376502	0.0389247	1.95046	1.31032	0.781868	1.68321	0.233118	-0.0426933	-0.673909	-1.37633	-1.01622	-0.83951	-1.39251	-1.04904	-0.791797	-0.443838	-1.48164	-1.64993
ENSMUSG00000020961	No	0.880241	-0.177339	0.203495	0.116668	0.108027	0.493717	1.69941	0.201608	-0.524086	0.545645	-0.342969	0.246506	-0.385092	-1.12341	-1.01894	-0.181808	0.0909678	1.58442	2.44704	0.773346	-0.0128206	1.29142	1.47468	-0.0914993	-1.51477	0.662674	-0.93748	-1.10342	-0.444215	-1.26463	-1.70301	-1.35134	-0.643017
ENSMUSG00000021061	No	1.83629	1.6009	0.269758	-0.383203	0.251459	-0.490378	-0.813382	0.344221	-0.267227	0.232766	1.35283	2.83299	0.901938	0.837314	0.52462	-0.0457445	-0.372849	0.376655	0.417728	-0.153517	0.657143	0.0126623	-0.029462	-0.451341	-1.34404	-0.845287	-0.566648	-1.3656	-1.08581	-0.788481	-0.193542	-1.48946	-1.7633
ENSMUSG00000021203	No	1.07622	1.9553	-0.267209	-0.376106	0.161924	0.69098	-0.650094	0.00838801	0.127653	-0.0298634	2.01357	2.18434	1.70084	0.795215	1.35392	0.243088	-0.256439	-0.0402481	0.14435	-0.139195	-0.0712302	0.0370956	-0.463622	-0.823412	-1.27248	-0.6942	-0.8793	-1.25829	-1.10729	-0.746037	-0.591161	-1.29712	-1.5296
ENSMUSG00000021319	No	-0.852499	-0.509291	0.00941541	-0.746491	0.103677	-0.0591191	0.0108903	0.785172	0.606194	0.638028	-0.20042	-0.549106	0.362604	-0.295013	-0.140697	-0.257121	-0.360379	3.44938	0.842145	1.79198	1.6473	0.499867	0.700999	-0.415141	-1.1201	-0.676977	-0.505227	-1.24987	-0.639444	-0.465325	0.546959	-1.38638	-1.566
ENSMUSG00000021338	No	1.14037	0.488764	-0.205043	0.519482	0.70357	0.777889	-0.477295	-0.566329	0.322678	1.15089	1.51671	0.869663	1.36117	0.773277	0.848105	1.08999	0.765609	0.675462	0.274461	0.541096	1.03789	-0.266403	-0.654356	-0.756214	-1.18375	-1.2288	-1.63779	-1.50963	-1.30092	-1.4799	-1.37009	-1.12044	-1.10012
ENSMUSG00000021356	No	0.792803	2.18531	-0.489443	0.0530132	-0.0678885	0.092445	-0.603541	-0.49236	-0.22231	-0.370806	1.10454	0.558686	3.57471	1.33286	1.3881	0.896051	0.124318	-0.509285	-0.232756	-0.362981	-0.268214	-0.540132	-0.641848	-0.504519	-0.777253	-0.736406	-0.542926	-0.782868	-0.867967	-0.867906	-0.86871	-0.610534	-0.742176
ENSMUSG00000021361	No	1.61342	1.66816	0.141825	-0.00890172	0.0312905	0.642269	-0.554788	0.219461	0.409815	0.0261517	2.03046	1.43334	1.15359	0.793237	0.508918	-0.122875	-0.394074	0.0344475	0.0985982	0.814374	1.30419	-0.277428	-0.268127	-0.75356	-1.27872	-1.05357	-0.763515	-0.953364	-1.59454	-0.743836	-0.635516	-1.58293	-1.9378
ENSMUSG00000021411	No	-0.262004	1.27038	-0.622919	1.37318	-0.332141	-0.649928	-0.463858	-0.902732	0.762626	-0.566788	1.046	1.73798	0.870899	2.68809	0.733058	1.75386	-0.012229	-0.561039	0.35924	-0.0285294	0.732029	0.562588	-0.766825	-0.855622	-1.03085	-1.01107	-0.966124	-1.03492	-0.854857	-0.573977	-0.530576	-0.72875	-1.13418
ENSMUSG00000021451	No	0.932082	0.390783	1.02128	-0.650145	0.339878	-0.0760727	2.7595	-0.317587	-0.58136	0.176279	-0.240536	1.32955	-0.092575	-0.582068	-0.464518	0.490243	1.10698	1.26919	1.34666	0.0827799	0.146085	0.805367	0.609146	-0.909638	-1.75653	-0.989234	-1.41933	0.108158	-0.459983	-0.667316	-1.92825	-1.11884	-0.659976
ENSMUSG00000021556	No	0.912149	0.364646	0.285688	0.272767	0.199098	-0.558137	-0.89896	0.382733	0.482471	0.285705	0.874311	1.86935	0.321504	0.996364	0.574351	0.100727	0.342793	1.76289	0.813222	1.01254	0.548986	0.671973	-0.3707	-0.541044	-1.62316	-1.60139	-0.798012	-1.34167	-0.728945	0.515745	-1.68443	-1.35498	-2.08859
ENSMUSG00000021559	No	1.62292	0.849157	-0.313924	0.449382	-0.134618	0.051234	0.88351	-0.589363	0.487765	0.225751	0.0523067	1.01951	0.0955415	-0.175127	-0.594222	0.606553	-0.0538408	1.54994	0.867905	0.750325	1.19211	0.885746	0.486672	0.141465	-1.19792	-0.358552	-0.811362	-2.41533	-0.657355	-1.84956	-1.74064	-1.90847	0.582485
ENSMUSG00000021608	No	1.35999	0.497364	0.231426	0.193444	0.631649	-0.161335	-0.312135	-0.130169	0.203272	-0.311829	1.73232	2.54619	0.474975	0.939451	0.527681	0.137527	0.266249	0.506017	0.506927	-0.287617	0.409345	0.434836	0.179124	-0.252773	-1.03891	-1.26009	-0.526668	-2.32793	0.547527	-1.13447	-1.78061	-1.60286	-1.19791
ENSMUSG00000021675	No	0.558863	-0.517552	-0.651308	-0.177424	-0.164586	-0.276938	-0.0575385	0.805669	0.0453239	-0.31096	1.04858	-0.379852	1.09158	-0.570991	0.112092	-0.58446	0.441088	1.92462	2.42247	0.791249	2.10656	0.441547	0.553102	-0.79816	-1.14476	-1.07456	-1.06695	-1.22207	-1.10589	0.990188	-0.668816	-1.28477	-1.27535
ENSMUSG00000021697	No	1.12274	-0.567121	0.205104	0.443991	0.947878	1.02495	0.0858748	0.371892	0.310451	0.441004	0.356631	0.99637	-0.733	0.0163236	0.273459	0.998175	1.16112	0.847928	0.427844	0.123156	-0.0264913	1.34707	0.64327	0.200073	-0.99319	-1.09019	-1.88172	-1.93594	0.0176187	-2.06453	-2.42989	-0.909472	0.268619
ENSMUSG00000021703	No	1.19108	1.61946	-0.485066	-0.307547	0.137662	0.0484653	-0.80843	-0.365075	-0.333149	-0.0455167	1.59065	1.35222	3.04154	1.09466	1.34578	0.559277	0.249283	0.0781438	0.149378	-0.303736	0.145883	-0.325405	-0.431597	-0.615748	-1.00609	-1.20233	-0.723902	-1.13281	-0.889364	-1.08011	-0.265353	-1.10282	-1.17943
ENSMUSG00000021707	No	0.658474	0.893136	-0.144406	-0.0329035	0.20795	0.336981	-0.904742	0.611144	0.123689	0.0854804	1.11674	0.548911	2.11266	1.45315	0.769092	-0.461191	-0.498029	0.121538	0.0440577	1.44388	2.47924	-0.517314	-0.524497	-0.992955	-0.872962	-0.668474	-0.807303	-0.176606	-1.50768	-1.49385	-0.803134	-1.27597	-1.32411
ENSMUSG00000021759	No	1.35083	1.66246	-0.0983314	-0.129161	-0.0493572	0.0322461	-0.930851	-0.00629963	-0.0139299	-0.0492121	1.5772	2.12651	0.711274	1.60774	0.491073	-0.24486	-0.571267	0.559735	0.514069	0.773417	1.52722	-0.144898	-0.390509	-0.718257	-1.25699	-0.898915	-0.473616	-1.28452	-1.04416	-1.09701	-0.429944	-1.41654	-1.68513
ENSMUSG00000021792	No	0.955365	2.09095	0.184938	0.0301216	0.0701818	-0.523615	-0.903791	0.304195	0.282997	0.211775	0.957623	2.98816	1.38069	1.64718	-0.0430304	-0.212148	-0.49531	0.265846	-0.105372	-0.43623	0.213079	-0.129275	-0.198408	-0.389299	-1.31221	-0.579716	-0.553026	-1.14126	-1.07145	-0.468324	0.140437	-1.44973	-1.71134
ENSMUSG00000021796	No	0.0017288	-0.360281	-0.237839	0.709652	0.268699	1.38021	1.41018	0.748126	0.55777	0.175166	0.186164	0.227127	-0.148112	-0.59909	-0.761521	-0.481263	0.884159	1.22232	0.491556	0.914486	2.07955	0.575675	-0.388368	1.80235	-1.07762	-1.39977	-1.62103	-1.31714	-0.637577	-0.964754	-1.75214	-1.14632	-0.742095
ENSMUSG00000022037	No	0.197989	-0.631738	-0.704335	0.0383445	-0.50111	0.395595	0.394665	0.163718	0.376256	-0.481665	1.37683	-0.499646	1.70266	0.241326	-0.341649	-0.434155	-0.146997	1.97217	1.85986	0.925483	1.66287	0.61051	0.849837	-0.126492	-1.2752	-1.18976	-1.05609	-1.39961	-1.3158	0.306435	0.0768162	-1.51065	-1.53645
ENSMUSG00000022099	No	1.2937	1.59853	0.233983	-0.223694	0.183495	-0.399873	-0.753671	0.284272	-0.225656	0.110671	1.4464	3.49306	1.25005	0.787504	0.308028	-0.167808	-0.423652	-0.209752	0.0952786	-0.360455	0.481047	-0.16539	-0.0941234	-0.275866	-1.1892	-0.721659	-0.457942	-1.22773	-0.897173	-0.85795	-0.00651472	-1.32339	-1.58452
ENSMUSG00000022100	No	0.0831454	1.7575	0.283443	-0.0562832	0.122722	-0.490634	-0.709863	0.391226	0.304426	0.347276	0.369948	3.77305	1.01962	0.719393	-0.0603925	-0.0572063	-0.429213	0.660816	0.402957	-0.468567	1.00417	-0.0934765	-0.193108	-0.663261	-1.20998	-0.67035	-0.602341	-0.503492	-1.19681	-0.968729	0.0505109	-1.22939	-1.6871
ENSMUSG00000022103	No	1.18686	0.778232	-0.353597	-0.324628	-0.0909452	0.569412	-1.12715	-0.0596917	-0.218378	-0.136423	2.26025	2.64045	1.42609	1.64524	1.14758	0.139682	-0.345371	-0.437755	0.588832	-0.136702	-0.111335	0.323035	-0.469648	-0.85838	-1.19014	-0.928655	-0.703236	-1.16254	-0.605865	-0.726233	-0.22799	-1.26118	-1.22982
ENSMUSG00000022253	No	0.893752	2.05557	-0.0260164	-0.247074	0.415329	0.226585	-0.832095	0.28624	-0.123782	0.115142	1.77002	1.46797	1.03233	0.391706	-0.106157	-0.620735	0.0694744	0.203929	0.191863	0.993827	1.71092	0.527956	0.224416	0.106151	-0.87073	-0.504485	-1.17077	-1.74005	-0.742066	-1.38605	-1.83189	-1.64563	-0.835647
ENSMUSG00000022332	No	0.550391	1.19611	0.0850065	1.28426	-0.305036	0.483189	0.214087	0.662401	-0.339778	0.0631942	0.920755	0.941806	0.175704	0.413011	0.589438	1.23473	-0.171586	0.868816	1.62874	0.674104	-0.358877	0.916584	0.0052099	0.123852	-1.59529	-1.0645	-1.04748	-1.81503	-1.39899	-0.142301	-0.67264	-1.99313	-2.12677
ENSMUSG00000022353	No	1.04796	1.42653	-0.415974	-0.287183	0.219969	-0.178832	-0.628837	-0.398086	-0.324725	-0.140111	1.48295	1.16149	2.97227	0.745212	1.53486	0.933109	0.468968	0.170769	0.388573	-0.0540563	0.518062	-0.243369	-0.557102	-0.531538	-1.42806	-1.03502	-1.155	-0.985872	-1.1979	-0.34063	-0.878657	-1.18254	-1.10724
ENSMUSG00000022416	No	0.147998	1.37092	-0.527985	0.828333	0.338894	-0.59254	2.15346	-1.01002	0.267005	-0.424461	0.571007	0.627428	2.32224	1.92161	0.948684	0.65488	-0.0324015	0.836833	-0.292906	-0.00313109	0.0154875	0.371829	-0.823669	-0.262999	-1.1008	-1.18737	-1.12094	-1.07952	-1.14862	-0.918543	-1.04962	-1.00409	-0.797001
ENSMUSG00000022438	No	0.404733	-0.148176	-0.44562	-0.163281	-0.488041	-0.414792	0.674396	-0.0962995	-0.19857	-0.367434	0.507975	0.25151	1.88429	0.254457	-0.425263	-0.0802017	-0.143578	1.31989	1.45927	1.08611	2.86817	0.743959	0.833181	-0.658695	-1.46289	-1.04424	-1.02669	-1.5266	-1.40002	0.109596	0.0758805	-1.14538	-1.23764
ENSMUSG00000022504	No	0.134472	1.08669	-0.530888	0.868876	0.299628	-0.542641	-0.381246	-1.01147	0.494252	-0.518433	1.34164	1.15285	1.86832	2.86248	1.12002	1.38267	0.206732	-0.1534	-0.279038	-0.10728	-0.657224	0.604071	-0.566617	-0.392838	-1.26449	-1.01083	-1.09665	-0.881449	-1.01085	-0.647206	-1.27634	-0.440598	-0.653218
ENSMUSG00000022607	No	0.101687	-0.46909	-1.10474	-0.0234532	0.726661	-0.64359	0.890638	-0.558796	-0.230362	0.0235161	1.77295	1.14722	1.29262	-0.0388032	0.988991	0.557689	0.224385	1.44401	1.33646	0.847465	0.488744	0.777084	0.353353	-0.970395	-1.61941	-1.08782	-1.27655	-1.51713	-1.45631	-0.105687	0.881521	-1.52119	-1.23167
ENSMUSG00000022742	No	1.22426	1.90164	0.250406	-0.282755	0.312785	-0.203714	-1.11899	0.230728	0.195504	0.21522	1.46544	1.8717	1.27713	1.08734	0.740479	-0.0754007	-0.464252	0.53233	0.613906	0.478899	0.705031	0.114599	-0.0755814	-0.536079	-1.54084	-0.870238	-0.748911	-1.36635	-1.33071	-0.559088	-0.471549	-1.64774	-1.92521
ENSMUSG00000022747	No	0.895979	1.29029	0.182358	0.0321855	-0.105176	0.0021187	0.423688	0.65567	0.626073	0.101511	1.295	0.706957	1.85473	1.82715	0.355765	0.15622	-0.232377	0.652206	-0.186637	0.372155	1.53919	-0.0776641	-0.0204496	-1.05637	-1.08674	-1.33568	-1.10258	-1.82967	-0.682851	-1.26138	-1.41023	-1.68968	-0.891766
ENSMUSG00000022755	No	0.441147	-0.266497	0.341176	1.51054	-0.317796	0.822236	-0.0963038	-0.0749301	2.40424	2.25153	-0.394147	-0.321265	-0.633967	-0.43777	0.245257	-0.35056	0.194604	0.601539	1.008	1.02636	1.25277	-0.0763293	0.0583004	-1.26251	-1.31696	-1.40901	-1.44003	-1.30869	-1.27392	0.057609	-1.18351	-0.517129	0.466019
ENSMUSG00000022843	No	1.15513	2.07051	0.46113	-0.541168	0.71877	-0.140549	-0.630001	0.603436	-0.00702978	0.2683	0.993207	1.89782	0.948849	0.781784	0.706203	0.0604336	-0.369794	1.3286	0.581347	-0.0677423	-0.231262	0.418364	0.00479336	-0.692745	-1.62645	-0.931313	-0.624308	-0.997399	-1.57827	-0.692352	-0.168221	-1.52789	-2.1722
ENSMUSG00000022865	No	0.624523	0.253239	0.458603	0.643045	-0.694704	2.86957	-0.347135	1.12382	0.197579	0.0393337	-0.202229	0.092635	0.222283	-0.381267	-0.271864	0.336299	1.13156	1.8877	0.701387	1.14185	0.484756	0.456142	-0.369779	-0.0102361	-1.21392	-0.319819	-1.46589	-1.25445	-1.1924	-1.31872	-1.62036	-1.14625	-0.855287
ENSMUSG00000022881	No	0.680983	0.699227	-0.252259	0.269888	0.200091	0.443957	-0.600811	0.710637	0.511853	0.0300694	1.4419	0.787727	2.47616	0.504482	1.35854	0.0737441	-0.582543	0.0262515	0.117803	1.08249	1.85538	-0.449989	-0.565651	-1.11892	-1.02761	-0.479847	-1.21978	-0.299705	-1.53344	-1.28436	-1.45569	-1.18639	-1.21418
ENSMUSG00000022994	No	1.24329	1.76333	0.089921	-0.524922	0.430266	0.339861	-1.04975	0.476235	-0.161349	0.265732	0.971216	1.01934	0.379097	0.289435	0.409937	0.0908087	-0.311941	1.22344	1.63656	0.368788	1.4065	0.283694	0.140414	-0.524739	-1.81715	-1.12288	-1.02556	-1.5131	-1.4225	0.401308	-0.311476	-1.91061	-1.5332
ENSMUSG00000023030	No	1.39159	0.564162	-0.243164	-0.220314	0.58834	-0.233343	-1.39443	0.087685	0.545608	-0.0996873	2.03851	2.15789	1.01483	0.111162	1.49542	-0.195481	-0.149159	0.552861	1.29376	0.122517	0.316457	0.208754	-0.502817	-0.764928	-1.20386	-0.822309	-0.681375	-0.751795	-1.80935	-0.530217	0.269127	-1.37058	-1.78587
ENSMUSG00000023043	No	1.26822	0.912751	0.755961	1.82143	-0.0135813	1.48755	-0.566614	0.0261861	0.383929	0.171489	0.0986977	1.17281	-0.449335	1.16293	0.210529	-0.0408303	0.0318817	0.776625	0.259874	1.16268	1.16323	-0.2671	-0.151484	0.549821	-1.29211	-1.03796	-1.63799	-1.31743	-1.47735	-1.40706	-1.57618	-1.15096	-1.03062
ENSMUSG00000023092	No	-0.321975	-0.193901	-0.54103	0.0163385	-0.351619	-0.105307	0.291149	0.065657	0.209583	-0.319598	0.806362	-0.351243	1.71346	1.20503	-0.363548	-0.513347	-0.149421	1.62069	2.10778	0.976439	2.16045	0.400391	0.83562	-0.761541	-1.22607	-1.105	-0.877154	-1.42029	-0.84048	-0.383193	0.528167	-1.53729	-1.57512
ENSMUSG00000023132	No	0.419694	0.891076	-0.0288868	0.65143	-0.336691	2.08793	0.934573	1.21392	2.30832	0.696189	0.925537	-0.617115	0.556738	-0.306149	-0.193121	-0.0683954	-0.894488	-0.465904	0.646454	0.792953	1.48029	-0.197952	-0.646565	-1.12347	-1.37251	-1.18866	-1.0883	-1.25665	-0.998011	-0.665067	-1.1192	-1.23462	0.196644
ENSMUSG00000023216	No	0.984274	1.68407	0.253122	-0.112871	0.131448	-0.327899	-0.823593	0.257903	-0.0257464	0.222093	1.64715	3.16963	1.06915	1.26071	0.315854	-0.174013	-0.49773	-0.0800801	-0.0463848	0.114489	0.638219	-0.130482	-0.155656	-0.471371	-1.2558	-0.737798	-0.4991	-1.27579	-0.976896	-1.00148	-0.110244	-1.39577	-1.64942
ENSMUSG00000023224	No	-0.349645	0.447141	-0.452287	-0.721564	-0.0831612	0.337525	0.16314	0.0342932	-0.206846	-0.0121646	1.34223	-0.174445	2.92913	0.909264	-0.418355	-0.69889	-0.279667	0.585717	-0.173809	1.22719	2.51042	0.0758769	0.344233	-0.975455	-0.858229	-1.07029	0.0457666	-1.17109	-0.683926	0.224166	0.459028	-1.45681	-1.84849
ENSMUSG00000023274	No	0.528211	-0.0482584	0.00787087	0.337658	0.382852	0.589271	-0.140942	-0.228808	1.12578	0.631067	1.4595	0.40965	0.574505	1.62971	-0.457378	0.445198	-0.374853	1.38851	0.716285	1.03293	1.3145	0.429975	-0.673384	-1.13431	-1.02848	-1.31595	-1.40235	-1.55101	-1.34729	-0.337058	0.716298	-1.8969	-1.7828
ENSMUSG00000023328	No	2.01009	0.248145	-0.521683	-0.284267	0.179133	-0.387703	-0.778442	0.0697176	-0.0662601	-0.227783	1.56938	1.28749	0.642703	-0.0844472	0.631855	-0.20815	0.243354	1.04508	1.40819	0.36918	2.21574	0.130465	-0.0862982	-0.0122057	-1.42451	-1.15781	-0.82927	-1.52175	-0.95252	0.555146	-0.828783	-1.57715	-1.65663
ENSMUSG00000023571	No	1.32277	1.38273	0.152471	-0.0209779	0.401222	0.115504	-0.46327	0.213852	0.366423	0.0834431	1.75456	1.07233	0.675771	1.42058	0.344364	-0.271164	-0.28591	1.65896	1.09697	0.355048	0.698721	-0.101737	-0.0163113	-0.481441	-1.48632	-0.764485	-0.859372	-1.67959	-0.741528	-1.56877	-1.12294	-1.7624	-1.48949
ENSMUSG00000023830	No	0.214112	0.14325	0.502073	0.0343253	0.155002	0.773942	1.03101	-0.28944	0.434455	0.220374	-0.180533	0.632448	-0.0929052	0.148324	-0.109085	0.104138	0.866219	1.34833	1.24021	0.408716	0.771752	1.42987	1.19868	-0.293694	-1.63973	-0.911332	-0.931388	-2.34165	-0.027215	-0.959032	-2.34628	-2.04751	0.512556
ENSMUSG00000023868	No	0.330428	-0.478988	-0.458076	-0.13271	0.0763161	0.279321	2.42562	1.07394	0.121208	-0.094074	0.0308157	0.452325	-0.397243	-0.200387	-0.0532078	-0.777224	0.766544	1.82502	2.5146	1.04982	0.829806	-0.348989	-0.226314	0.0520114	-1.32545	-1.35746	-1.13266	-1.39782	-0.841347	0.469284	-0.816774	-1.34096	-0.917375
ENSMUSG00000023883	No	0.946354	1.04297	-0.0277297	0.281647	0.895016	0.10335	-1.05499	0.104174	0.568241	0.706127	1.40067	0.870797	0.757213	1.17669	0.431285	-0.0282535	-0.237718	1.47006	1.00396	0.967518	0.803588	0.202564	0.184981	-0.746603	-0.971268	-1.0371	-1.25872	-1.14156	-1.70198	-0.984416	-1.01171	-1.55979	-2.15538
ENSMUSG00000023926	No	1.25721	0.897942	0.099934	-0.15252	0.218588	-0.290056	-1.01485	0.355987	0.349532	0.227838	0.941834	2.11217	0.682562	0.909636	0.732896	-0.0407465	-0.496643	1.04256	0.503506	0.731055	2.02493	0.108486	-0.172573	-0.724466	-1.48772	-1.04879	-0.805715	-1.51494	-1.26413	-0.27311	-0.453516	-1.59132	-1.86558
ENSMUSG00000023993	No	0.542822	-0.293654	-0.597741	0.218532	-0.328384	-0.156886	-0.0848248	0.3665	0.610739	-0.400738	1.35474	-0.390083	2.22392	0.432943	-0.244894	-0.467679	0.0613465	1.93599	2.17353	0.487878	1.31549	0.410733	0.916178	-0.247738	-1.2037	-1.13272	-1.03975	-1.28575	-1.21146	-0.422332	-0.820299	-1.33526	-1.38744
ENSMUSG00000023995	No	1.31694	1.76795	0.174215	-0.221441	0.297444	-0.216819	-0.985986	0.305378	0.199853	0.254547	1.26039	2.06105	1.50272	1.20694	0.503811	-0.12502	-0.320321	0.411935	0.463148	0.411434	0.98199	-0.274054	-0.129812	-0.456666	-1.44373	-0.916259	-0.67349	-1.46766	-1.17301	-0.939905	-0.282273	-1.60303	-1.89025
ENSMUSG00000024049	No	-0.128123	-0.732493	-0.637093	0.248761	-0.639973	0.0964739	-0.509889	1.37492	0.498881	-0.804594	1.3603	0.382094	1.13163	0.547148	-0.289356	-0.674217	0.0986453	1.34147	2.01268	0.502032	2.14311	0.504658	0.29587	-0.384468	-1.3081	-1.25401	-1.00696	-1.23739	-0.343273	0.820199	-0.0728593	-1.5826	-1.75348
ENSMUSG00000024169	No	1.7248	1.95626	0.0397193	-0.00736618	0.0157117	-0.504884	-0.827825	-0.0835536	-0.200678	-0.0348756	1.86767	2.149	1.78374	1.3453	0.452882	-0.0368159	-0.601349	-0.532625	-0.131673	-0.00148649	0.980407	-0.162667	-0.12713	-0.479872	-1.177	-0.508883	-0.542858	-0.924728	-1.10613	-1.07632	-0.628677	-1.37188	-1.24621
ENSMUSG00000024241	No	0.681545	-0.494657	0.816554	-0.597643	0.840759	0.244983	0.442256	-0.20977	-0.788477	0.786068	-0.10454	0.899856	-0.644855	-0.833216	0.386862	0.107589	1.28172	1.98239	1.76808	1.3789	0.694265	0.967197	0.39872	-1.55937	-1.07035	-1.20423	-1.88174	-0.938574	-1.3258	-1.45298	0.267709	-0.491008	-0.348248
ENSMUSG00000024353	No	0.487034	1.06478	-0.476319	0.836875	0.549444	1.8308	-0.856733	-0.408469	-0.0577885	-0.267391	1.26096	0.907468	1.34887	1.25615	1.59584	0.666176	2.01094	-0.332897	0.123602	-0.217993	0.034915	-0.321712	-0.295485	-0.679809	-1.25521	-1.11035	-1.16635	-1.17979	-1.13892	-1.09172	-0.794617	-1.26541	-1.0569
ENSMUSG00000024399	No	0.0813715	0.933956	0.0377854	1.16865	0.0279833	-0.103584	0.836209	-0.654042	0.427947	-0.269127	1.13043	0.730874	2.05775	3.0313	0.523534	0.375925	0.0981404	-0.0853695	-0.166101	-0.167661	0.132782	0.0233425	0.00946572	-0.0326485	-1.1997	-1.19955	-1.39804	-1.29812	-0.511501	-1.08059	-1.64945	-1.29835	-0.513599
ENSMUSG00000024511	No	0.22877	0.311264	-0.608258	0.415034	-0.339685	-0.145099	0.368351	0.209405	0.520456	-0.396367	1.5963	-0.47545	2.14187	1.14203	-0.0115064	-0.444379	-0.166046	1.4408	1.74448	0.921476	1.68691	0.133202	0.245492	-0.514796	-1.30778	-1.24334	-1.10878	-1.38001	-1.23894	-0.196125	-0.659395	-1.44171	-1.42817
ENSMUSG00000024533	No	1.75803	1.09858	0.125848	-0.0388161	0.401494	-0.457258	-1.00185	0.328152	0.391833	0.189221	1.04139	1.87964	0.801791	0.866771	0.621817	-0.0410809	-0.220775	1.36628	1.13491	0.518061	1.03719	-0.0286748	-0.246244	-0.743241	-1.43288	-1.04687	-0.69718	-1.54524	-1.29816	-0.876283	-0.534986	-1.4831	-1.86837
ENSMUSG00000024588	No	1.11421	1.76978	0.174995	-0.192984	0.0703438	-0.471819	-0.945855	0.218926	0.113294	0.177785	1.15351	3.09267	1.55296	0.777401	0.0909855	-0.227378	-0.535689	0.325794	0.148791	-0.0114096	0.775249	-0.239306	-0.24957	-0.472197	-1.20874	-0.843348	-0.453203	-1.47484	-1.18057	-0.343691	0.371752	-1.34612	-1.73173
ENSMUSG00000024663	No	1.28262	1.57898	0.143364	-0.0601418	0.0764797	-0.223569	-0.626921	0.0913437	-0.00483292	0.104859	1.37205	3.16541	1.42783	1.40424	0.308908	-0.229704	-0.445202	-0.160395	-0.0772257	-0.0166146	0.814564	-0.204003	-0.229518	-0.57979	-1.17599	-0.79995	-0.569839	-1.16721	-1.02352	-1.04248	-0.2986	-1.29179	-1.54334
ENSMUSG00000024673	No	0.279427	1.12282	-0.735137	0.568298	0.129637	-0.331654	-0.599989	-0.766323	0.146254	-0.372701	1.82396	0.943172	2.6333	2.19815	1.53655	1.44428	0.157485	-0.401709	-0.251577	-0.0773567	-0.165043	-0.114712	-0.593336	-0.533309	-0.894592	-0.944261	-0.96466	-0.884803	-0.922733	-0.838481	-0.911967	-0.856678	-0.822322
ENSMUSG00000024747	No	0.671514	0.393082	-0.088171	-0.71598	-0.0133052	0.12995	-0.925387	0.0794289	0.67445	0.078166	0.607938	0.117162	0.664171	0.164753	0.373955	-0.125239	-0.514537	2.06624	1.99481	1.8743	2.39803	-0.00845674	-0.181111	-0.660765	-1.25919	-0.513211	-0.681002	-1.27163	-1.04565	-0.857007	-0.519112	-1.34442	-1.56378
ENSMUSG00000024855	No	0.335067	-0.264689	1.85227	-0.414376	0.0822624	0.192331	2.04776	0.157404	-0.626549	0.174365	-0.507672	0.654324	-0.671723	-0.987732	-0.3752	0.322733	0.851844	1.51825	1.4611	-0.100075	0.734872	0.397507	0.845175	0.372428	-1.53886	-1.00206	-0.300546	-2.1437	1.01382	-1.28504	-1.71665	-0.839528	-0.239121
ENSMUSG00000024896	No	1.54661	1.10746	0.222992	-0.241016	0.326502	-0.39824	-1.36743	0.352888	0.433332	0.29065	0.868206	1.03031	0.415371	1.24222	0.614301	-0.0204847	-0.5677	1.68734	1.15039	0.676505	1.15575	-0.0665419	-0.193462	-0.430502	-1.46952	-0.818226	-0.632908	0.0429238	-1.82422	-0.66187	-0.493674	-1.70034	-2.27762
ENSMUSG00000025014	No	0.746312	0.487587	-0.404204	0.26254	0.000472369	1.58988	-1.05633	0.00834812	0.267374	0.0152186	1.68058	1.00028	1.13508	1.40453	2.17196	0.271813	0.0313203	0.0217181	0.624167	0.710751	0.807255	0.333908	-0.534476	-1.01721	-1.18925	-1.17018	-1.14776	-1.12818	-1.19247	-1.21326	-1.10591	-1.23092	-1.18095
ENSMUSG00000025085	No	0.683886	1.40102	-0.843403	0.0552324	0.297452	-0.0860744	-0.58193	-0.870763	0.061193	-0.509743	1.23309	1.38789	2.56779	1.19315	1.92624	1.29162	0.282618	-0.0283696	0.129698	0.0289186	0.188719	0.157356	-0.768451	-0.366824	-1.17428	-1.28398	-1.38942	-0.467028	-1.29475	-0.613523	-0.52542	-1.03364	-1.04828
ENSMUSG00000025089	No	0.689098	1.8959	-0.463659	-0.409925	-0.183921	0.995861	-0.915472	-0.265601	-0.290063	-0.153687	1.87907	1.41866	2.43604	1.49019	1.62194	0.284223	0.00509172	-0.0911897	0.413963	-0.193897	-0.262157	-0.44215	-0.431794	-0.79505	-1.0407	-0.861475	-0.804485	-1.05964	-0.773066	-0.89326	-0.573914	-1.09869	-1.12624
ENSMUSG00000025151	No	1.54289	1.09193	-0.0824818	0.800788	0.119592	0.870411	0.305772	-0.0952638	0.592255	0.0359052	2.43635	1.41828	1.40238	1.33595	0.206856	-0.0424718	-0.0772336	0.269145	-0.286875	0.446826	-0.186352	-0.0767077	-0.622979	-0.79658	-1.34241	-1.18285	-0.821512	-1.39607	-1.08875	-0.926307	-0.667235	-1.64314	-1.54011
ENSMUSG00000025175	No	1.63235	1.4483	0.0890004	-0.146632	-0.000448976	-0.519922	-0.743917	0.168291	-0.102067	-0.0129951	1.48125	3.52628	1.65602	0.796085	0.377324	-0.15443	-0.4749	-0.513637	-0.370015	-0.0473367	0.174897	-0.0503235	-0.0792588	-0.432142	-1.03725	-0.633596	-0.535469	-0.87044	-0.799252	-0.971647	-0.385385	-1.1356	-1.33314
ENSMUSG00000025217	No	1.45017	1.26146	-0.0823927	-0.146316	0.206942	0.112334	-0.728517	-0.304148	-0.31376	0.16565	1.74683	2.61829	1.79049	0.761975	1.31027	0.229445	-0.100562	-0.0931103	0.639833	0.0890519	0.170376	-0.179202	-0.29468	-0.484244	-1.23687	-0.915582	-1.00388	-0.914725	-0.930786	-1.11067	-0.808796	-1.3992	-1.50569
ENSMUSG00000025270	No	1.0841	1.87853	0.187783	0.15278	0.0139961	-0.566972	-0.740275	0.221184	0.250891	0.159787	1.07925	3.41426	1.62489	1.08163	-0.0592835	-0.219986	-0.456115	0.208428	-0.0732774	-0.354299	0.188293	-0.251014	-0.197229	-0.462002	-1.13926	-0.704583	-0.46773	-1.14431	-0.920316	-0.883415	-0.144319	-1.25928	-1.50213
ENSMUSG00000025558	No	0.38424	0.699697	0.839341	1.15151	0.790883	1.32781	-0.329133	0.251651	-0.0885226	0.576324	0.0548286	0.579231	0.745837	-0.0443902	0.872993	0.591262	1.54223	0.941558	0.496407	0.562203	0.885517	-0.134561	-0.601355	0.184401	-1.69789	-0.956668	-1.96571	-0.886299	-1.79383	-0.640833	-2.01455	-1.69259	-0.631584
ENSMUSG00000025702	No	1.18471	1.26243	0.315449	0.162631	0.140524	-0.0636058	-0.919224	0.277246	0.308867	0.472576	1.35685	2.42405	0.365305	0.39105	0.465482	-0.146185	-0.1561	0.377344	0.37527	0.446516	1.93611	0.0816642	0.044111	-0.909359	-1.38061	-1.04061	-1.03757	-1.70292	-0.902217	-1.09668	0.205468	-1.69468	-1.5439
ENSMUSG00000025728	No	1.5993	1.60807	0.136264	-0.22792	0.361903	-0.465879	-0.735965	0.148516	0.0249586	0.215415	1.19455	3.22663	1.42052	0.212147	0.68847	0.0924472	-0.215193	0.133814	0.0878141	0.0206544	0.449065	0.0145645	0.0023325	-0.552686	-1.32773	-0.937118	-0.659846	-1.18327	-1.11071	-0.890409	-0.520812	-1.13866	-1.67124
ENSMUSG00000025743	No	1.2808	1.87842	0.351481	-0.110912	0.519378	-0.681729	-0.468838	-0.109085	0.0222722	0.184064	2.347	2.30419	1.45072	0.234299	-0.44002	0.114613	-0.422384	0.766591	0.6142	-0.0834658	-0.077627	0.0104086	-0.109919	-0.930635	-1.19986	-0.603739	-0.527811	-1.4448	-0.853517	-0.203336	-0.589725	-1.59095	-1.63009
ENSMUSG00000025889	No	0.898954	2.03552	0.0697216	0.0307877	-0.0199277	-0.377966	-0.741551	0.133111	0.240297	0.058182	1.28185	3.05343	2.1176	1.0117	-0.038997	-0.273137	-0.480981	0.329572	0.204027	-0.255609	0.0844021	-0.229521	-0.19436	-0.528562	-1.13332	-0.757477	-0.539866	-1.1428	-0.933666	-0.915484	-0.29357	-1.2454	-1.44696
ENSMUSG00000025899	No	1.38802	0.443427	-0.0683108	-0.0549299	0.691877	-0.0816447	-1.33728	0.365981	0.375189	0.185703	1.03092	0.764647	1.42056	-0.375209	1.43115	0.627081	-0.0108421	0.966115	0.900498	1.56455	0.98049	0.548435	-0.39765	-1.04897	-0.634325	-1.23335	-1.33473	-0.332169	-2.19681	-0.831266	-0.795466	-1.52246	-1.42924
ENSMUSG00000025916	No	0.183635	0.220741	0.194029	0.92047	0.495227	0.614018	1.64184	0.664016	0.950452	0.414735	0.481863	0.108196	1.56608	1.67871	-0.297861	-0.49878	0.341241	0.207872	0.229911	0.0470666	1.26195	0.355525	-0.308971	-1.16033	-1.09514	-1.20961	-1.69728	-1.6533	-0.437313	-1.37135	-2.17022	-1.25606	0.578652
ENSMUSG00000026027	No	1.15682	1.99685	-0.112542	0.574812	0.330692	0.536228	-0.355426	-0.286937	0.485683	0.235104	1.12193	2.09067	1.19177	0.470952	0.536285	0.407188	0.439337	0.640332	0.409415	-0.0978652	0.176519	0.160659	0.0683841	-0.774457	-1.29599	-1.24937	-0.735919	-1.07392	-0.649415	-1.41373	-1.8125	-2.13233	-1.03922
ENSMUSG00000026064	No	0.193095	-1.1784	1.1307	-0.034857	0.268791	-0.25932	-1.02584	0.524311	0.229482	0.254342	0.522045	0.703946	-1.47675	-0.74232	0.72789	-1.33246	1.62845	1.19526	0.953944	0.993817	1.35726	1.40539	1.16119	-1.37301	-1.00382	-1.47084	-0.516164	-0.0588866	-0.131945	0.99075	-1.32225	-1.08242	-1.23137
ENSMUSG00000026069	No	2.27046	1.13292	-0.11968	0.0120489	0.581449	-0.308753	-0.952906	0.209374	0.408581	0.204795	1.73755	1.47649	0.550541	0.584752	0.866633	-0.194229	-0.214399	0.721561	0.229398	0.871446	0.842313	0.485682	-0.00517796	-1.15491	-1.4816	-1.04128	-1.21598	-1.63348	-1.04759	-0.167235	-0.547245	-1.52588	-1.57564
ENSMUSG00000026080	No	2.63379	1.10746	-0.206934	0.0997315	0.396225	-0.611973	-0.638812	-0.152165	0.318034	-0.143194	1.62598	1.76892	1.16685	0.851919	0.644768	-0.0428942	-0.412462	0.480059	0.441732	0.543621	0.752522	0.39481	-0.388066	-0.669317	-1.36892	-1.10467	-0.971866	-1.38958	-1.02399	-0.59372	-0.481355	-1.3962	-1.63031
ENSMUSG00000026185	No	-0.884791	0.0368084	-0.491116	-0.71269	-0.246268	0.865262	0.336148	0.157014	-0.326152	-0.0206223	0.659789	-0.453104	1.67994	-0.0947212	-0.548594	-0.662024	-0.439892	1.44521	1.03511	2.00367	3.11338	-0.220174	0.2331	-0.964509	-0.87777	-0.895272	-0.448192	-1.05699	-0.46862	0.0543883	0.776773	-1.13436	-1.45072
ENSMUSG00000026187	No	1.09535	0.574689	0.00461336	0.277945	0.31647	0.203806	-1.19845	0.191759	0.500426	-0.0440296	0.74444	0.119072	0.849553	1.08043	0.886206	0.210497	0.14757	1.37415	0.951368	1.05719	2.05725	-0.127599	-0.206298	-0.102369	-1.5433	-0.610389	-1.34463	-0.31287	-1.55558	-0.334153	-1.18027	-2.247	-1.83584
ENSMUSG00000026198	No	1.56484	1.44009	0.12927	-0.555738	0.399529	-0.0175092	-0.93868	0.486073	-0.0761068	0.265713	2.07455	1.69713	0.821111	1.04212	0.367219	-0.046557	-0.654929	0.769963	0.66958	0.142711	0.257746	0.261941	-0.167021	-0.362251	-1.53687	-0.681336	-0.856159	-1.73295	-1.42831	0.248324	-0.376139	-0.90258	-2.30478
ENSMUSG00000026203	No	0.457101	2.11078	0.31843	-0.525212	-0.107893	-0.350361	-0.907515	-0.0299202	0.230827	0.240545	0.98828	2.53164	0.882399	1.14324	0.295776	-0.346988	-0.0107357	1.04824	0.12864	0.258973	1.09533	0.300901	-0.14177	-0.292758	-1.82156	-0.396172	-0.831549	0.298556	-1.01809	-1.25256	-0.864462	-1.45891	-1.97321
ENSMUSG00000026354	No	0.57683	0.0234493	1.31099	0.329731	0.342964	0.383096	1.08924	0.852862	0.647899	0.232094	0.106576	1.82784	0.0642716	0.213806	-0.455873	0.445214	0.39505	1.71815	0.920498	0.648173	-0.0446878	0.783413	-0.0242871	-0.816194	-1.2713	-1.04392	-1.8171	-1.5226	-0.159162	-1.51399	-2.17684	-1.35273	-0.713482
ENSMUSG00000026389	No	1.34194	1.39644	0.0573432	0.0472144	0.480304	-0.000603934	-0.669254	0.26026	0.124187	0.447505	0.734751	1.64417	0.41053	-0.222177	1.0877	0.0412551	-0.287035	1.88275	1.44729	0.764451	0.372482	0.531291	0.00641675	-0.40279	-1.45754	-1.13102	-0.934064	-1.35412	-1.5479	-0.750872	-0.91271	-1.57018	-1.838
ENSMUSG00000026399	No	0.591035	0.841352	0.671703	0.81522	0.438029	0.202382	0.541153	-0.00939763	0.517616	-0.206424	1.29022	0.995535	1.09537	1.42209	0.921222	0.610077	0.666563	0.465523	0.532411	0.224044	-0.160442	0.229111	-0.209775	-1.14965	-1.56845	-0.785637	-2.07661	-1.72569	0.189153	-0.889323	-2.22175	-1.7515	-0.505179
ENSMUSG00000026411	No	0.900606	1.39936	-0.116421	-0.148722	-0.076857	0.127556	-1.00697	0.207767	-0.0569037	0.00588731	1.86116	1.17222	1.48244	2.20742	0.631603	0.0941222	-0.440489	0.322725	0.160015	0.770939	1.27707	-0.217834	-0.152316	-0.534973	-1.4286	-0.971627	-0.737374	-1.19917	-1.34953	-0.168072	-0.687362	-1.48356	-1.84413
ENSMUSG00000026450	No	0.0372835	0.519834	0.108932	3.89333	-0.177268	0.974113	0.13515	0.278799	-0.173786	-0.444668	-0.015442	0.0555161	0.0408865	0.461946	0.274354	0.23794	0.783759	0.34715	0.332116	0.489566	1.93006	-0.0112545	-0.523174	-0.455559	-0.749001	-0.920455	-1.27034	-1.1287	-1.15184	-0.878178	-1.37834	-0.777153	-0.845581
ENSMUSG00000026532	No	1.55617	1.60446	0.205238	-0.0319631	0.252656	-0.552683	-0.901093	0.336914	0.133065	0.190299	1.22388	2.69148	0.868813	1.07698	0.658163	-0.121313	-0.380056	0.519169	0.228372	0.126736	0.97183	-0.0656946	-0.108454	-0.571019	-1.38548	-0.914331	-0.654759	-1.40386	-1.13916	-0.876098	-0.244435	-1.51626	-1.77756
ENSMUSG00000026576	No	0.930951	1.8549	-0.426107	-0.0332835	0.0220633	0.590328	-0.772884	0.0605453	-0.260679	-0.0071555	1.61072	1.05829	3.19849	0.80919	1.31958	0.658682	0.106844	-0.309749	-0.0634439	-0.175447	0.109365	-0.407128	-0.569552	-0.806926	-0.76743	-0.736039	-1.19338	-1.35727	-0.845484	-0.928187	-1.10429	-0.825735	-0.739769
ENSMUSG00000026594	No	0.625348	1.60821	-0.414468	0.352691	0.161979	-0.086839	-0.55945	-0.725439	0.168362	-0.299681	1.64108	1.26403	1.98299	2.37532	1.58893	0.866147	0.457248	-0.215715	-0.0334909	0.0114046	-0.244438	-0.15567	-0.588748	-0.492528	-1.13362	-0.990478	-1.09652	-1.21268	-0.975168	-0.968802	-0.932301	-1.06461	-0.913087
ENSMUSG00000026616	No	0.15538	0.559365	-0.707616	1.29657	-0.00257316	-0.524823	0.0420268	-1.0405	0.785468	-0.419934	1.0573	0.565581	1.31734	2.48003	1.80815	1.7995	0.259866	-0.0133008	-0.004097	-0.0430868	-0.249992	1.16706	-0.651917	-0.671175	-0.968576	-1.1008	-1.16497	-0.917086	-1.02427	-0.957954	-1.24438	-0.84374	-0.742849
ENSMUSG00000026657	No	2.10969	1.27614	0.537372	-0.393941	1.06681	0.0656126	-1.11061	0.432027	-0.519839	0.775348	0.475274	1.73815	-0.0445708	-0.348876	-0.171455	0.0106994	0.0143828	1.25534	0.907651	0.403338	0.207992	0.851846	0.422943	-0.368875	-1.35483	-0.872021	-1.54618	0.142867	-1.86257	-0.709664	0.0351233	-1.98565	-1.43952
ENSMUSG00000026688	No	1.25215	1.43565	0.0351961	0.00033686	-0.0460337	-0.39787	-0.810478	0.0731185	-0.206653	-0.0264365	1.70327	1.78459	2.31146	1.79858	0.508984	-0.209182	-0.510185	-0.691227	-0.490502	0.20272	1.61523	-0.284708	-0.273972	-0.563476	-1.08559	-0.820959	-0.484311	-1.2132	-1.06141	-0.825266	-0.306406	-1.03036	-1.38305
ENSMUSG00000026712	No	1.24049	0.919815	-0.0365364	0.457548	0.124002	-0.552328	-0.682666	-0.163067	0.2328	0.090732	2.76513	2.30281	1.67241	1.68892	-0.365476	-0.364763	-0.544042	0.346673	0.00626833	-0.00806245	0.144096	-0.26677	-0.366777	-0.82507	-1.17214	-0.557137	-0.682405	-0.932843	-0.539863	-0.813243	-0.186995	-1.33212	-1.59939
ENSMUSG00000026721	No	1.08235	0.280989	-0.692034	0.0563032	0.506743	0.741247	-1.35258	0.49739	0.187566	0.257548	1.03735	0.0879198	2.01656	0.542322	1.27895	0.38822	0.831813	0.991427	1.01296	0.973406	0.673444	-0.0131314	0.0955998	-0.946667	-1.01483	-1.23205	-1.86751	-0.0259251	-0.996134	-1.04682	-1.06489	-2.08101	-1.20652
ENSMUSG00000026786	No	0.329486	-0.874623	1.30336	0.00101822	0.470632	-0.0350528	1.73253	-0.0293331	-0.362526	0.722529	-0.426492	0.683775	-0.848483	-1.47774	-0.284196	0.921296	1.07954	1.1094	0.937887	0.534992	1.19879	0.655464	1.17128	-1.10254	-0.943215	-1.33513	-0.783341	-1.587	0.509741	-1.33577	-1.96004	-0.812599	0.836371
ENSMUSG00000026814	No	1.50988	0.54364	0.321816	-0.53587	0.407782	0.333305	-0.836736	0.117724	-0.0768236	0.494527	0.616824	1.20161	0.372402	-0.317564	0.45929	0.473994	0.00590783	2.31041	1.90974	0.778127	0.99859	0.369013	-0.0603503	-0.707233	-1.29772	-1.00275	-1.06669	-1.12673	-1.34321	-1.48449	-0.238051	-1.6088	-1.52157
ENSMUSG00000026815	No	2.07599	1.78804	-0.257951	-0.184897	0.26194	-0.188337	-0.982645	-0.0444837	0.408357	0.150823	1.18495	1.17796	0.751086	0.512319	0.759116	0.0908249	-0.447446	1.18224	1.85245	0.456932	0.3837	0.173959	-0.240248	-0.679351	-1.42858	-1.00433	-0.874409	-1.44942	-1.19246	-0.433645	-0.629018	-1.44981	-1.72366
ENSMUSG00000026835	No	0.616257	0.466204	0.882502	1.05211	0.514247	1.0884	0.949573	0.990699	1.12221	0.647346	0.250897	0.54933	0.165259	0.235575	0.38375	0.290877	0.897932	0.549931	0.902244	0.632995	0.553315	0.246265	-0.47997	-1.18038	-0.972931	-1.25041	-1.89203	-1.69881	-0.933125	-1.54009	-2.24077	-1.47186	-0.327535
ENSMUSG00000026918	No	0.857107	0.554474	0.640524	-0.967657	0.864942	-0.358356	1.2619	-0.263203	-0.435453	0.444856	-0.267952	1.61215	-0.387735	-1.55887	-0.155147	0.501025	1.31015	0.930938	1.62086	0.198281	0.146154	1.06124	1.19669	-0.198096	-1.4279	-0.529403	-1.22391	-0.898397	0.521451	-1.11771	-2.45947	-0.809978	-0.663512
ENSMUSG00000026938	No	0.674532	1.45989	-0.106552	0.717867	-0.0216103	-0.428409	-0.50318	-0.0904861	0.353078	0.0579885	2.32736	2.2104	1.81633	2.08176	-0.379132	-0.343148	-0.638335	0.329184	-0.132825	0.123992	0.274806	-0.319592	-0.334079	-0.637774	-1.1032	-0.80571	-0.603903	-0.93795	-0.843044	-0.971799	-0.441507	-1.26348	-1.52148
ENSMUSG00000027002	No	0.528358	0.103838	-0.384401	0.285274	0.416927	-0.304153	-0.489966	0.198582	0.19401	-0.318365	1.51973	0.120031	0.938718	0.511049	0.205645	-0.412805	0.229441	2.14444	1.4088	1.01272	1.60373	0.657989	0.208248	-0.681545	-1.53725	-1.18565	-1.27718	-1.58288	-1.44171	0.524626	0.161608	-1.57986	-1.77798
ENSMUSG00000027030	No	0.997523	0.868352	-0.00430537	0.668306	0.293917	1.48233	2.10178	0.491049	1.37545	0.745789	0.386775	0.48898	-0.0632038	0.21245	-0.442448	-0.161812	-0.237234	0.793041	0.28042	0.46529	0.306434	0.859228	-0.142078	-0.690318	-1.59589	-1.07105	-1.67064	-1.60076	0.348386	-1.46477	-2.03714	-1.07179	-0.912066
ENSMUSG00000027068	No	0.364254	-0.0831502	1.03736	-0.107511	0.172355	1.10146	2.98904	0.662167	-0.0846818	0.288306	-0.119049	0.0568897	-0.693016	-0.540472	-0.714477	-0.797812	0.359342	1.56393	0.55258	0.0386471	1.13272	0.449808	1.18561	-1.19181	-0.668939	-0.952126	-0.58484	-1.70948	0.613264	-0.880744	-1.84748	-1.28892	-0.303226
ENSMUSG00000027074	No	1.69813	0.344131	0.382542	0.661977	0.493605	0.56688	-0.58421	0.492481	0.795799	0.459538	0.932449	1.8402	0.0957154	0.10863	0.961051	0.180022	0.184374	0.616431	0.702792	0.994764	0.965408	0.0753935	0.0625681	-1.20797	-0.862162	-0.824559	-1.36835	-1.45699	-0.901829	-1.44943	-2.12881	-1.51167	-1.3189
ENSMUSG00000027075	No	1.74565	1.52666	0.182548	-0.0594231	0.229587	-0.328867	-0.899655	0.223944	0.200527	0.176973	1.51131	2.89117	0.63237	1.35743	0.49663	-0.0574284	-0.371822	-0.015586	0.0900951	-0.0589233	0.693937	-0.0754253	-0.0907142	-0.574844	-1.37428	-0.882092	-0.662598	-1.04923	-1.14934	-0.670405	-0.409419	-1.5033	-1.72547
ENSMUSG00000027078	No	0.971795	1.80724	0.314353	0.255051	0.136131	-0.132565	-0.476576	0.209237	0.4979	0.159529	1.27475	2.70502	1.83787	0.87442	-0.019736	-0.329657	-0.29142	0.493622	0.375594	-0.0381083	0.817753	-0.277852	-0.333775	-0.792463	-1.2698	-0.93425	-0.744717	-1.17942	-0.880334	-1.09738	-0.855845	-1.63984	-1.43653
ENSMUSG00000027082	No	-1.07175	-0.489726	-0.507683	-0.0368771	-0.705337	-0.655367	-1.19887	-0.835746	-0.270221	-1.1996	0.576089	0.599854	1.66292	2.21598	0.428336	0.16716	0.167842	1.14064	0.411091	1.81273	1.56232	0.531012	0.487918	0.889251	0.522372	-1.40376	-0.380164	-1.51367	-0.956156	-1.22184	0.406723	-1.18677	0.0512918
ENSMUSG00000027215	No	0.998186	0.746578	0.828605	0.62209	-0.0699654	0.00125906	1.99104	-0.119085	0.306155	-0.0960323	0.877421	1.79745	0.778641	1.29004	-0.253757	-0.191089	0.253063	0.204425	0.28907	-0.140856	0.612153	0.0779732	0.147154	-0.673472	-1.40372	-1.38862	-1.22616	-2.40657	0.791852	-1.32776	-1.5654	-1.25111	-0.499562
ENSMUSG00000027276	No	1.15998	0.596536	1.42905	0.425844	0.0510701	0.577083	1.25499	-0.534091	-0.0965593	-0.0604418	0.338298	0.716098	-0.682875	-0.256704	-0.0941694	-0.190289	1.00312	1.19027	1.01959	0.935186	1.31576	1.73882	-0.299045	-0.307794	-1.18915	-1.43524	-1.73304	-1.63603	-0.778485	-0.579186	-1.65617	-1.30821	-0.91421
ENSMUSG00000027306	No	0.864422	0.335322	-0.200398	0.771288	0.560397	0.360863	-0.211808	0.466237	0.430925	0.35324	1.41288	1.37312	1.52868	0.994962	0.604629	0.039413	-0.181419	-0.160528	-0.108461	1.23463	1.74147	0.172962	-0.523427	-1.07834	-0.644544	-1.08811	-1.36775	-1.62002	-0.597023	-2.00734	-1.88863	-1.30457	-0.263059
ENSMUSG00000027322	No	1.74933	0.691516	0.0888169	0.0647763	0.417138	-0.490799	-0.579619	-0.275127	5.04871001964322e-06	0.199247	2.77799	2.47102	1.35056	0.410744	-0.371071	-0.287945	-0.427923	0.655285	0.347455	-0.212306	0.306965	-0.0115599	-0.417602	-0.771265	-1.21786	-0.816223	-0.725065	-1.34133	-0.477115	-0.0428218	0.15278	-1.6156	-1.60239
ENSMUSG00000027323	No	0.90985	-0.88103	-0.202335	-0.34679	0.761249	-0.457484	0.0209641	-0.047677	-0.383523	0.504671	-0.0438165	0.900873	-0.771026	-1.03764	1.19691	0.694492	0.594025	1.0502	1.23451	1.85187	1.81162	1.01303	0.758125	0.103146	-0.743553	-0.615647	-1.54101	-0.082961	-1.30737	-1.36328	-2.39377	-0.702153	-0.484474
ENSMUSG00000027330	No	1.41896	1.37823	-0.00549742	-0.181212	0.312305	0.0534239	-0.845932	0.115412	-0.378594	0.0917524	1.76681	2.83732	1.71196	1.44174	0.515147	0.229854	-0.173187	-0.570529	-0.302954	-0.0545036	0.0506821	-0.14641	-0.172378	-0.221774	-1.24859	-0.886333	-0.437993	-1.49787	-1.00352	-1.04895	-0.283671	-1.13811	-1.32559
ENSMUSG00000027333	No	0.845943	2.202	0.329165	0.102132	-0.222515	-0.193665	0.446441	0.253737	-0.467313	-0.126967	1.35004	2.56061	1.39225	1.84466	-0.115803	-0.244241	0.318771	0.233428	-0.222159	-0.360091	0.150595	-0.155916	-0.194434	-0.450563	-1.30911	-0.697878	-0.240118	-1.75454	-0.882354	-1.35635	-0.658012	-0.965048	-1.4127
ENSMUSG00000027347	No	0.884554	2.02347	-0.738475	0.377013	0.345582	-0.360811	-0.374047	-0.943608	0.0625527	-0.50107	1.56385	1.66515	2.25398	0.708954	1.34568	1.36073	0.531307	-0.303742	0.00765498	-0.147158	-0.0748471	0.121012	-0.848647	-0.0101575	-1.24199	-1.1976	-1.0748	-0.911768	-1.14861	-0.624368	-0.650465	-1.07122	-1.02811
ENSMUSG00000027452	No	1.40113	1.41037	-0.366499	-0.0347584	0.282379	-0.231123	-1.29517	-0.0174329	0.1955	-0.108336	1.59302	1.44424	1.3083	1.4207	0.890402	0.0471201	-0.160288	0.887834	0.64486	0.590519	0.858202	0.0247043	-0.255022	-0.579261	-1.27132	-1.33882	-0.94941	-1.51458	-1.52747	-0.421707	0.233361	-1.4815	-1.67993
ENSMUSG00000027495	No	1.44174	1.95341	0.235191	-0.248843	0.163282	-0.254157	-0.615362	0.293507	0.0661146	0.266169	1.75729	2.56609	1.30893	0.58861	0.297191	-0.285759	-0.432769	-0.350827	0.524533	-0.0268994	0.438404	-0.125267	-0.170522	-0.365186	-1.43557	-0.892264	-0.256518	-1.48997	-1.29937	-0.421199	0.0605991	-1.45601	-1.83457
ENSMUSG00000027562	No	1.03105	1.52321	0.148338	-0.127432	0.125238	-0.180438	-0.969748	0.322014	0.746145	0.196663	1.25957	1.70658	0.987593	1.31528	0.388473	-0.170821	-0.603002	0.935591	0.711	0.775307	1.40342	-0.0706631	-0.241203	-0.694183	-1.51908	-0.971161	-0.722467	-1.50077	-1.25789	-0.60272	-0.331357	-1.66368	-1.94885
ENSMUSG00000027573	No	0.916145	1.2506	0.191647	0.426695	0.0791743	-0.337541	0.258293	0.0483413	0.183306	0.00136289	1.34081	1.56805	1.30055	1.66931	0.352956	0.0715554	0.0677557	-0.0105057	0.243892	0.795373	1.63464	0.28029	0.063374	-0.975205	-1.35396	-1.71421	-1.33547	-1.82923	-0.786732	-0.832136	-1.1719	-1.66169	-0.735557
ENSMUSG00000027583	No	1.68693	0.761458	0.277366	-0.237715	1.05134	-0.676961	-1.48628	0.18905	0.458108	0.624484	0.759124	1.18761	0.283293	0.794088	0.882077	0.331574	0.0523944	1.05281	1.87165	0.694324	0.559695	0.558794	-0.34271	-1.15218	-1.55844	-1.12425	-1.10344	-1.81185	-1.47349	-0.62289	-1.05877	-0.272686	-1.15451
ENSMUSG00000027601	No	1.77538	1.14861	0.310503	0.687915	0.0189614	-0.116417	-0.771549	0.339049	0.4939	0.199686	1.39483	2.31501	0.598019	0.974135	0.28592	-0.49282	-0.323725	1.15831	0.595858	0.220234	0.354012	-0.209068	0.387024	-0.890433	-1.17775	-1.10841	-1.20329	-1.0432	-0.292287	-1.20971	-0.722953	-1.82732	-1.86841
ENSMUSG00000027646	No	0.819632	0.055108	-0.572269	0.149546	-0.559752	-0.249784	-0.0196254	-0.184308	0.465591	-0.52172	1.34094	-0.44468	2.28262	1.46867	-0.477431	0.291699	-0.331269	0.961584	1.80359	0.512577	1.46873	0.236111	-0.131855	-0.339011	-1.35799	-0.988787	-0.981969	-1.5332	-1.15718	1.19084	-0.182101	-1.3756	-1.6387
ENSMUSG00000027715	No	1.24105	0.305733	-0.00767254	0.807445	0.505451	-0.0687735	-0.99722	0.0174014	0.294732	-0.00465185	1.35737	1.45091	0.800663	1.11717	0.90733	-0.0184526	-0.27031	-0.0114272	0.00888972	1.4924	2.12926	0.0689644	-0.518975	-0.595134	-0.00735211	-1.47449	-0.847701	-2.03592	-0.501578	-1.4621	-0.85213	-1.62685	-1.20404
ENSMUSG00000027784	No	2.17278	0.64226	-0.411034	-0.380651	0.340863	0.0766114	-0.271632	-0.0728373	0.215421	0.08702	1.08854	2.00103	0.682558	0.90558	1.10898	0.332969	-0.177704	1.41377	0.871932	0.439789	0.735404	0.28121	-0.315569	-0.617233	-1.5862	-1.12058	-1.16628	-1.08954	-1.34003	-0.863114	-0.93085	-1.458	-1.59546
ENSMUSG00000027860	No	1.99555	2.05042	0.0370203	-0.061848	0.0368189	0.559301	-0.765317	0.10757	0.119334	0.050141	0.961569	2.71811	0.92638	0.349265	0.678232	-0.368651	-0.70242	-0.594922	0.120771	0.454901	0.944379	-0.266872	-0.16915	-0.757859	-1.32187	-0.8474	-0.340471	-1.34415	-0.816855	-0.9963	0.169527	-1.437	-1.48822
ENSMUSG00000027863	No	0.579245	2.2726	-0.402545	0.576534	0.156068	0.301102	-0.0319896	-0.565419	0.414029	-0.397474	1.40905	0.767352	2.59097	1.91777	0.910001	0.731846	-0.257347	-0.370192	0.0861459	0.0243167	-0.529176	-0.180192	-0.73341	-0.27935	-1.1914	-1.19971	-1.19421	-1.17467	-1.15431	-0.50819	-0.42751	-0.922083	-1.21784
ENSMUSG00000027883	No	2.09891	0.75048	-0.199719	0.226878	0.277336	0.219547	-0.512282	-0.119938	-0.0338389	0.164734	1.96317	1.61955	0.380692	0.933994	0.897328	0.239227	-0.00137429	0.619337	0.250345	0.532008	0.978685	-0.112867	-0.365585	0.247099	-1.09616	-1.28111	-1.20791	-2.29542	-0.846078	-1.51678	-0.107244	-1.2942	-1.40884
ENSMUSG00000027962	No	0.697345	0.129743	0.117264	0.345006	-0.437882	1.02074	-0.256686	1.02798	1.10554	0.20015	1.99955	1.7056	0.690729	0.598055	-0.475427	-0.343837	-0.446018	0.651314	0.719598	0.449042	0.996033	-0.295461	-0.0553288	0.308535	0.725228	-0.687304	-1.65218	-1.49196	-1.33692	-1.05433	-1.48617	-1.91286	-1.55508
ENSMUSG00000027985	No	0.703373	1.9522	-0.66048	-0.347771	-0.0521687	0.719852	-0.807622	-0.550048	-0.313801	-0.316312	0.981139	1.27978	2.78927	0.412444	1.74621	0.624186	-0.28477	-0.144053	0.793616	0.275874	0.388141	0.810523	-0.720299	-0.595952	-1.15114	-1.18223	-1.09301	-1.18948	-0.964685	-0.629748	-0.3945	-0.97388	-1.10468
ENSMUSG00000027993	No	2.12179	0.587657	-0.610546	-0.0845569	0.457406	-0.614438	-0.975087	-0.354395	-0.530125	-0.142178	1.79225	1.82421	0.912072	2.5199	1.0383	0.11911	0.0269435	0.119005	0.512783	0.308976	0.157748	-0.230341	-0.595379	-0.832818	-1.15508	-1.02121	-0.877016	-1.28903	-0.427227	-0.318855	0.148525	-1.16927	-1.41912
ENSMUSG00000027999	No	1.02947	1.48618	-0.202745	-0.0443563	0.213383	-0.105398	-1.20331	0.00309466	0.195142	0.120153	1.25724	0.961114	1.41625	1.75876	0.652757	-0.185567	-0.397032	1.22122	0.569273	0.592038	1.87202	-0.370308	-0.390578	-0.492273	-1.33314	-0.806562	-0.652801	-1.17123	-1.45064	-0.453748	-0.775368	-1.45392	-1.8591
ENSMUSG00000028005	No	-0.0964098	-0.145094	-0.590478	0.395229	-0.442291	-0.478343	0.35125	-0.231729	0.467707	-0.286887	1.74364	-0.279337	2.56617	0.964312	-0.454863	-0.66669	-0.377277	1.38838	1.59752	0.537958	1.55682	0.677561	0.794383	-0.69873	-1.24828	-1.15464	-1.01496	-1.29814	-1.26442	0.416341	-0.371499	-1.36426	-0.992953
ENSMUSG00000028121	No	0.990533	1.57943	0.00985434	0.534273	-0.0692601	0.0223204	0.365527	-0.362078	0.202322	-0.487922	1.44013	1.41783	0.559746	1.41259	1.38621	1.088	1.07228	0.103412	0.624909	-0.0494485	-0.382042	0.318727	-0.355046	-0.211067	-1.09189	-0.648652	-1.8889	-1.54381	-0.751166	-1.13874	-2.01724	-1.54246	-0.588372
ENSMUSG00000028132	No	1.59418	0.515155	-0.0515341	-0.264221	0.383836	-0.369101	-1.02223	0.183086	0.485358	0.204434	1.27063	0.899298	1.0444	1.00893	0.90347	-0.0472154	-0.271868	1.30295	1.08053	0.846202	1.8957	0.0651427	-0.0622804	-0.814946	-1.45652	-1.08539	-0.901139	-1.47623	-1.23603	-0.803539	-0.513521	-1.57661	-1.73093
ENSMUSG00000028184	No	0.581897	-0.0685411	-0.606727	0.230977	0.465305	0.289879	-0.697709	0.512744	0.0978668	0.495921	-0.0493431	0.46017	0.51089	-0.137088	-0.160097	0.174496	0.812508	1.73921	2.43275	1.20478	1.60304	0.769937	-0.183332	0.135685	-1.36071	-1.364	-1.6699	-1.46848	-1.22173	0.262119	-1.03552	-1.4756	-1.2814
ENSMUSG00000028243	No	0.990343	1.02078	-0.131471	-0.101627	0.174372	-0.200743	-1.3465	0.182487	0.343829	0.205202	1.7909	0.831818	1.67767	1.22701	0.93934	-0.0165869	-0.345164	0.695707	0.540069	1.16887	1.33606	0.323179	-0.134276	-0.879118	-0.86649	-0.944773	-1.19241	-0.822183	-1.19865	-0.689007	-0.692323	-1.67394	-2.21238
ENSMUSG00000028332	No	1.63318	1.40129	0.137376	-0.071825	0.0799485	-0.408146	-0.771916	0.159427	0.0024869	0.103119	1.89343	2.99333	1.24023	0.967435	0.392112	-0.148562	-0.452978	-0.0691376	0.102835	0.0985595	0.666113	-0.175603	-0.199369	-0.551056	-1.22108	-0.801987	-0.577793	-1.23333	-1.00891	-0.903312	-0.328683	-1.36653	-1.58066
ENSMUSG00000028381	No	0.751335	-0.0563168	-0.0120121	-0.132611	0.256843	0.374822	0.799271	-0.326981	-0.150615	0.0126544	0.375269	0.822886	-0.0958777	0.00407184	-0.118587	-0.443647	0.614859	2.26369	1.48324	0.779851	2.02846	0.769347	-0.307108	-1.01565	-0.712016	-1.52981	0.329912	-2.16361	0.360332	-0.834686	-1.03591	-2.23242	-0.858993
ENSMUSG00000028393	No	1.6851	1.61188	0.145062	-0.109672	0.0995479	-0.313799	-1.05206	0.264799	0.0321372	0.216771	1.48951	2.4307	0.972235	1.54257	0.466211	-0.0355515	-0.520679	0.0476889	0.302911	0.182335	0.801128	-0.162302	-0.142106	-0.384896	-1.45324	-0.731799	-0.62783	-0.626894	-1.30135	-0.869187	-0.443731	-1.63346	-1.88202
ENSMUSG00000028436	No	0.971962	1.29913	0.580604	-0.0315475	0.505437	0.15448	0.251736	0.0243121	0.0882507	0.426635	0.930939	2.38719	1.15201	0.416605	-0.284737	-0.264427	0.415694	1.06935	0.845905	0.171565	0.521501	0.570307	0.450524	-0.939418	-1.11811	-1.45612	-0.965876	-1.83343	-0.580511	-1.72859	-1.54135	-1.4316	-1.05841
ENSMUSG00000028484	No	1.42654	1.21817	-0.395908	0.149165	0.25601	0.202722	-1.21034	0.131239	0.419168	0.450335	1.79541	0.962617	1.22923	0.80776	0.747106	0.0500934	-0.415507	0.451597	0.777616	0.773011	0.825058	0.551025	0.0251201	-0.829102	-1.30778	-0.817811	-1.81732	0.410567	-0.881179	-1.84946	-1.51748	-1.7742	-0.843478
ENSMUSG00000028542	No	0.87248	1.85675	0.446229	-0.278104	0.269963	-0.460282	-0.75897	0.310363	-0.434477	0.246142	1.83236	2.89965	1.17222	1.14514	0.359271	-0.0111939	-0.210689	-0.217558	0.237897	-0.316328	0.605121	-0.131018	-0.0511228	-0.466914	-1.35061	-0.846906	-0.560556	-1.34254	-1.08172	-0.609992	-0.0734766	-1.43763	-1.61351
ENSMUSG00000028552	No	0.946512	-0.222622	0.435376	0.244032	0.67938	-0.0757427	0.730144	-0.00789882	0.104312	0.140816	-0.299454	1.03156	0.283696	-0.551761	0.00990226	0.397254	0.878608	1.21793	0.725137	1.09808	2.14889	0.386371	0.453208	-0.115005	-0.688856	-1.61106	-0.428303	-2.79524	-1.11387	-1.98347	-0.823203	-1.45529	0.260569
ENSMUSG00000028565	No	1.45257	0.0862407	0.175941	-0.866325	1.17829	-0.279365	-0.896014	0.653308	-0.0925496	0.561885	0.54318	0.96023	-0.198613	-1.34535	1.03068	-0.117149	0.529758	2.32921	1.37393	0.781891	0.466562	0.20099	-0.192511	-1.04714	-1.00142	-1.61713	-0.377872	-1.64988	-0.227915	0.687971	0.152938	-1.56359	-1.69276
ENSMUSG00000028644	No	1.74816	1.23317	-0.00540736	-0.400068	0.680984	-0.460758	-0.92866	0.108689	0.0501333	0.0466566	0.939551	2.35858	1.11765	-0.235181	0.797481	0.181394	-0.0727377	1.08514	1.10213	0.672003	1.11433	0.205867	-0.265086	-0.788428	-1.3235	-1.04172	-0.903725	-1.38377	-1.05178	-0.897792	-0.680548	-1.42352	-1.57923
ENSMUSG00000028684	No	1.37524	1.69115	0.166966	0.0113024	0.0716613	-0.363764	-1.092	0.17041	0.0708243	0.189667	1.51091	2.11949	1.21631	1.8441	0.627031	-0.23277	-0.544486	-0.141002	-0.259116	0.32174	1.27248	-0.310358	-0.14796	-0.0538089	-1.36992	-0.752048	-0.845594	-1.01862	-1.38124	-0.838046	-0.27303	-1.47237	-1.56315
ENSMUSG00000028716	No	0.983528	1.15403	-0.0288886	0.324717	-0.0478292	0.0772534	-0.590651	0.495708	0.0294119	0.109724	0.951901	2.84933	1.13342	1.30453	0.167703	-0.15838	-0.234413	0.372465	0.681778	0.223557	1.30159	-0.0813376	-0.135797	-0.229916	-1.46202	-1.01736	-0.816676	-1.48196	-1.27567	-0.767964	-0.360171	-1.62332	-1.8483
ENSMUSG00000028717	No	1.10926	1.26517	0.0958919	-0.00903251	0.106798	-0.321002	-0.736588	0.203033	0.252538	0.198984	1.17071	2.11871	1.02739	1.44201	0.556327	-0.0942987	-0.338354	1.09849	0.804398	0.527214	1.02795	0.129905	-0.113421	-0.606907	-1.47468	-1.10918	-0.885464	-1.56443	-1.33385	-0.491651	-0.466127	-1.68024	-1.90956
ENSMUSG00000028825	No	1.42163	1.35669	0.104257	0.10633	0.059686	-0.382998	-0.894139	0.122313	0.206708	0.0957712	1.46024	2.47839	1.18464	1.56273	0.438968	-0.10937	-0.52232	0.244946	0.238362	0.402941	1.30427	-0.227901	-0.199939	-0.620115	-1.31481	-0.868898	-0.629298	-1.29508	-1.0996	-1.07822	-0.409809	-1.44531	-1.69105
ENSMUSG00000028854	No	0.218746	0.560973	1.11833	-1.17226	0.344838	-0.695796	0.978707	0.443951	-0.86284	-0.0823286	-0.4689	0.835078	-0.180506	-1.02193	-0.499152	1.06917	1.11383	1.53515	1.48774	0.917404	0.373474	0.557022	0.5085	1.32559	-1.91029	-0.0632136	-0.599296	-1.54	0.332385	-0.668178	-2.4264	-0.747425	-0.782385
ENSMUSG00000028906	No	1.4221	2.05037	0.243135	0.0256588	-0.025174	-0.579822	-0.698977	0.213156	0.276434	0.157325	1.10835	2.9737	1.68367	0.333822	-0.154868	-0.185057	-0.413258	0.577103	0.331023	-0.529913	0.233157	-0.18043	-0.104063	-0.565081	-1.20807	-0.847295	-0.346003	-1.49453	-0.937569	-0.800946	0.329288	-1.32718	-1.56004
ENSMUSG00000029101	No	1.60201	1.52474	0.0362549	-0.394682	0.839281	-0.0767127	-1.22231	0.211758	0.138486	0.179258	0.614006	0.739474	0.889742	1.81956	1.44795	0.308746	-0.0162227	1.19653	0.573704	0.0870518	0.328842	0.218715	-0.0470467	-0.842484	-1.59306	-1.03732	-1.27633	0.105787	-0.893512	-0.737057	-0.957146	-1.57939	-2.18863
ENSMUSG00000029287	No	1.88271	0.573667	0.0835878	-0.575818	0.419915	0.637548	-0.935161	0.153035	-0.183144	0.0933707	0.11281	1.29452	0.273411	-0.683513	-0.183106	0.00816824	0.789522	2.03561	1.14439	0.514832	1.54044	0.565187	0.126609	-0.973544	-1.52135	-0.911099	-1.08808	-1.5703	-1.41755	-0.0495636	0.838976	-1.4517	-1.54439
ENSMUSG00000029299	No	1.06282	0.868482	0.13268	0.377547	0.142448	-0.513674	0.006857	-0.151873	0.0730741	0.218147	2.17538	2.47236	1.75624	1.51465	0.207447	0.148667	-0.0705812	0.00200656	-0.276285	0.0964815	0.308046	-0.0498006	0.34839	-1.13201	-1.31929	-0.929326	-1.41052	-0.987781	-0.388734	-0.701079	-1.38735	-1.6259	-0.967523
ENSMUSG00000029366	No	1.10334	1.38838	0.352658	-0.0264351	0.203904	1.13665	0.545947	0.0899778	-0.00581651	0.269759	1.27415	1.55978	1.34271	0.273488	0.60532	-0.0267516	0.338559	0.516858	0.267324	0.266942	0.0751041	0.695041	0.475098	-1.18086	-0.950755	-1.24508	-1.09996	-1.28629	-0.876439	-1.84157	-2.50457	-1.51022	-0.226238
ENSMUSG00000029372	No	0.106555	-0.29167	-0.695567	0.274147	-0.2814	-0.481867	0.237492	0.0163	0.439867	-0.341123	1.26966	-0.520474	2.66812	0.848854	-0.328407	-0.568796	0.0227039	1.53813	1.51667	0.72065	2.05352	0.497452	0.993508	-0.707602	-1.04507	-1.01546	-0.958465	-1.13324	-1.07362	-0.497459	-0.833559	-1.1869	-1.24296
ENSMUSG00000029414	No	1.54965	-0.0228302	0.33091	-0.0538807	1.01821	-0.220149	-1.39208	1.0743	0.780175	1.16698	0.548455	0.646142	-0.224025	-0.104197	1.44934	0.65781	0.331779	0.587039	0.425563	1.0433	1.08476	0.151008	-0.484824	-0.944177	-0.787181	-0.644986	-1.27311	-0.385526	-0.0547183	-1.61266	-2.98286	-1.21245	-0.445757
ENSMUSG00000029428	No	1.19854	1.11514	0.226335	0.52578	0.341589	-0.408662	-0.423756	-0.309665	0.818465	0.419672	1.06412	1.89242	0.264374	0.637353	0.315574	0.481599	0.60602	0.757296	0.704017	0.307107	0.195421	0.801411	0.242243	-0.088046	-2.10362	-1.83933	-1.23004	-1.80461	-1.66271	-0.097637	-1.49201	-1.4863	0.0319049
ENSMUSG00000029438	No	1.11284	1.95615	-0.469809	-0.356821	0.166338	0.0581868	-0.99518	-0.330936	-0.409838	-0.089915	1.53864	1.46888	3.30226	0.318165	1.36036	0.667563	0.120322	-0.266543	0.217481	-0.380466	-0.250759	-0.2832	-0.282946	-0.620666	-0.912525	-0.718166	-0.743358	-0.477531	-0.945163	-0.81883	-1.01362	-0.933282	-0.987624
ENSMUSG00000029530	No	0.986562	-0.408654	-0.316957	0.464849	1.17456	1.28455	-0.553744	0.512922	0.582847	1.74146	1.23008	-0.251951	0.83287	0.724264	0.0750348	0.392864	-0.195887	0.931075	0.781179	1.18781	1.56057	-0.0626713	-0.762426	-1.13083	-1.22856	-1.44369	-1.62687	-1.33647	-1.1853	-0.985984	-1.14166	-0.970865	-0.860986
ENSMUSG00000029596	No	1.03413	1.17563	0.142452	-0.00150668	0.3699	-0.127192	-0.906805	0.364384	0.645049	0.265685	1.10217	0.771863	0.458774	1.91813	0.213951	0.0435817	-0.264955	1.02285	1.30087	0.72261	0.897129	-0.100017	-0.22776	-0.274519	-1.79079	-0.125295	-1.05396	-1.75759	-1.5381	0.318743	-0.728552	-1.93505	-1.93582
ENSMUSG00000029603	No	0.121975	1.52154	-0.847577	0.423839	-0.120688	-0.475177	-0.327991	-0.783916	0.21988	-0.538984	0.879152	1.60168	2.49583	1.98709	0.639328	2.07768	0.108069	0.0222547	0.207138	-0.00449111	-0.162511	0.453804	-0.82298	-0.0982332	-1.04415	-1.04768	-1.05764	-0.973097	-0.893057	-0.923074	-0.733452	-0.943252	-0.961305
ENSMUSG00000029638	No	0.60733	1.97256	-0.365827	0.0680532	0.062675	-0.178089	-0.592083	-0.374324	-0.262454	-0.150374	1.70854	0.764612	3.43909	1.19435	1.15397	0.695254	0.118288	-0.25113	-0.0317469	-0.187598	0.105317	-0.42148	-0.378473	-0.97613	-0.786612	-0.974873	-0.903928	-0.996636	-0.5237	-0.540873	-1.15102	-0.772484	-1.07021
ENSMUSG00000029650	No	1.56216	0.538853	-0.186936	0.648084	0.107239	-0.58267	-0.323975	-0.367469	0.139197	0.301597	2.23984	1.84741	0.921631	2.33563	0.589257	0.213978	-0.346623	0.34316	0.0548858	0.501686	0.221878	0.258856	-0.231456	-0.475615	-1.34741	-1.07897	-1.23228	-1.18295	-1.41261	-0.764284	-1.16624	-1.05384	-1.07199
ENSMUSG00000029687	No	1.46773	1.00207	-0.390482	-0.210405	0.855937	0.371775	-0.911807	0.154272	-0.156085	0.798884	1.26667	1.12817	1.54207	-0.20818	1.87236	0.945926	0.176127	0.522361	0.374989	0.385875	-0.0232466	0.295164	-0.22261	-0.896084	-0.913712	-0.997116	-1.89001	-0.093418	-0.920349	-1.66913	-2.17486	-1.01631	-0.46657
ENSMUSG00000029752	No	0.566297	0.0804953	0.038756	-0.280873	-0.467497	0.531262	0.136842	0.0972917	0.715156	-0.648911	0.426453	-0.0309687	0.106649	0.504865	0.0426426	-0.202672	-0.0652288	1.39208	1.11966	0.884235	2.63924	0.358494	0.247004	0.274338	-0.685509	0.131457	-0.609097	-1.90359	1.29044	-1.17759	-2.36122	-1.99889	-1.15161
ENSMUSG00000029761	No	0.400458	0.159358	-0.400165	0.375497	-0.491956	-0.104871	0.0759792	-0.0959672	0.107741	-0.539769	2.5505	0.086589	3.104	-0.262408	-0.589678	-0.813476	-0.406431	1.53654	0.599573	0.785994	0.369166	0.368701	0.357386	-1.12385	-1.05645	-0.984963	-0.156159	-1.20242	-0.579169	-0.240364	0.914061	-1.40003	-1.34342
ENSMUSG00000029765	No	0.497525	-0.478658	-0.784747	-0.124328	-0.1618	-0.419676	-0.377414	-0.618927	0.0441505	-0.629933	1.17639	-0.296954	0.715754	0.480413	-0.610276	-0.687192	-0.353862	1.28571	1.1128	1.36719	2.96848	1.48645	1.38614	-0.490728	-1.04953	-1.0719	-0.920254	-1.23461	-0.63576	0.0121907	0.827212	-1.28636	-1.12749
ENSMUSG00000029781	No	0.242371	0.285391	-0.375435	0.663446	-0.107557	0.422686	-0.35782	-0.0533631	0.571666	-0.399816	1.55068	0.876582	0.795207	1.55257	0.467568	0.359186	0.450685	1.42486	0.957692	1.51265	0.907736	0.888432	-0.407824	-0.0593393	-1.38117	-1.26378	-1.26693	-1.44419	-1.39089	-1.2924	-1.03355	-1.66266	-1.43269
ENSMUSG00000029802	No	0.734376	0.696199	0.4213	0.188699	0.260498	-0.341421	-0.680833	0.235459	0.521558	0.14881	0.943831	1.7637	0.808915	1.19962	0.662288	-0.08968	-0.380789	0.824218	0.573816	0.842251	2.35478	-0.025002	-0.29238	-0.665705	-1.41582	-1.13479	-0.829928	-1.67628	-1.18533	-0.701099	-0.134744	-1.76294	-1.86357
ENSMUSG00000029866	No	1.50166	1.67614	0.258513	-0.124662	0.685518	-0.619329	-0.853205	0.378208	-0.277541	0.266906	1.55019	2.74102	1.02112	1.04047	0.615713	0.0035172	-0.0902096	0.298732	0.151453	0.0342984	0.234604	-0.0183991	0.00647206	-0.645977	-1.33527	-0.941123	-0.724851	-1.34468	-1.13952	-0.816384	-0.441113	-1.43951	-1.65275
ENSMUSG00000029910	No	0.0430737	0.391512	-0.39233	0.529108	0.236272	0.395551	0.200325	0.831833	0.447377	0.0472205	0.575749	0.443483	2.63604	0.788761	0.571407	-0.157334	-0.494311	-0.186817	0.0112244	1.43933	2.50375	-0.278401	-0.742388	-1.05614	-0.41966	-0.49905	-1.66666	-1.08793	-0.469043	-1.35986	-1.9874	-0.968641	-0.326046
ENSMUSG00000030000	No	1.68646	1.72952	0.248591	-0.127596	0.347914	-0.282419	-0.975323	0.462937	0.181268	0.329856	1.02232	2.32067	0.685528	1.00029	0.526689	-0.0374552	-0.39198	0.868537	0.631569	0.391221	0.665292	-0.0496298	-0.139192	-0.615545	-1.45406	-0.94035	-0.653172	-1.46299	-1.19514	-0.985509	-0.328028	-1.59636	-1.86391
ENSMUSG00000030054	No	0.722857	0.329527	-0.61765	0.325564	-0.283917	-0.219588	0.405708	0.0874651	0.488208	-0.429598	1.44084	-0.0339649	2.68091	1.62425	-0.0471495	-0.592744	0.0914636	1.12669	1.31002	0.443021	1.00614	0.253103	0.672842	-0.667505	-1.24895	-1.10089	-1.18126	-1.19793	-1.17695	-0.128743	-1.02781	-1.44761	-1.60634
ENSMUSG00000030055	No	1.13714	1.15958	0.911239	-0.267179	0.385975	0.542803	0.533739	-0.494745	-0.154884	0.325471	0.929382	2.59969	1.1694	-0.366934	0.238426	-0.08171	0.814999	0.0841121	0.246765	0.390913	-0.124327	0.0737132	0.401901	0.139515	-1.10949	-1.19825	0.345378	-2.03077	-0.462205	-1.26257	-2.15229	-1.46323	-1.26156
ENSMUSG00000030157	No	-0.0123655	0.0726226	-0.287617	1.22227	1.303	0.0970827	-0.821411	-0.309313	0.839609	0.941434	1.47188	1.02571	0.812154	0.30109	1.3522	0.411755	0.672528	0.43941	0.0640298	0.530947	1.11671	0.500226	0.84331	-1.08982	-1.18424	-1.23646	-1.98903	-0.657974	-1.11968	-1.13904	-1.88322	-1.24318	-1.04462
ENSMUSG00000030159	No	0.221156	-0.341036	-0.556714	0.449332	-0.325906	-0.34918	0.780345	0.121214	0.382618	-0.0595375	0.999103	-0.541163	2.7242	0.959757	-0.389317	-0.570864	-0.1881	1.66592	1.10542	0.915272	2.13418	0.370839	0.515784	-0.712603	-1.04839	-1.10398	-1.06261	-1.14612	-0.901321	-0.820024	-0.755318	-1.24631	-1.22666
ENSMUSG00000030207	No	2.34975	0.970956	0.109385	-0.258985	0.407528	-0.283048	-0.933651	0.224841	0.0573708	0.0887248	1.38398	2.38763	0.910996	1.04899	0.637471	0.107833	-0.36899	0.908791	0.576357	0.119007	0.468911	-0.0127409	-0.253245	-0.632786	-1.46439	-1.07773	-0.7983	-0.92528	-1.35128	-0.780503	-0.532783	-1.39494	-1.68985
ENSMUSG00000030217	No	1.29077	1.42927	0.200211	-0.0685973	0.00114721	-0.256202	-0.858682	0.404566	0.379122	0.306786	1.09111	3.03801	0.746379	1.00361	0.556394	-0.0707406	-0.432133	0.498302	-0.100082	0.0732705	0.803845	0.141405	-0.1168	-0.543408	-1.49102	-0.897834	-0.664916	-1.36134	-1.15326	-0.610196	0.184262	-1.60377	-1.91947
ENSMUSG00000030352	No	0.0541661	-0.475984	-0.834473	0.707505	-0.035476	-0.145359	-0.206331	-0.319558	1.01428	0.188202	0.548238	0.467355	1.1687	0.44219	-0.50429	-0.206867	-0.287978	2.04798	0.804804	2.08651	1.77616	0.31912	0.463258	0.879111	-1.63815	-1.17282	-0.779239	-1.82781	-1.07286	-0.733331	-1.36182	0.0102076	-1.37543
ENSMUSG00000030465	No	1.19894	-0.577331	-1.31603	-0.197151	0.842317	0.121771	-1.57592	0.780229	-0.225888	0.331467	1.32687	0.551404	0.506666	-0.32621	1.96427	0.704883	1.68998	0.401268	1.08298	0.650743	1.34292	0.11003	0.224618	-1.48769	-0.936891	-1.20095	-1.91102	-0.322413	-0.729031	-0.634458	-1.04108	-0.650143	-0.699155
ENSMUSG00000031129	No	0.840429	-0.586743	0.404194	-0.178405	0.219711	0.0194585	-0.143668	0.247072	0.621644	2.17811	0.609303	0.747701	-0.420885	-0.94416	-0.71456	-0.0681109	0.624153	1.16886	0.736282	0.992973	0.295	1.86124	1.53986	-2.07843	-0.910564	-1.56221	-0.663163	0.122304	-1.27222	-0.909364	-1.60212	-0.704261	-0.469437
ENSMUSG00000031162	No	1.38348	1.3313	0.100162	-0.0689672	0.212685	-0.561328	-0.865993	0.191761	0.454426	0.165183	1.29532	1.54987	1.14887	0.648232	0.406212	-0.148823	-0.464873	0.93622	0.844864	0.796372	1.62023	-0.0605262	-0.0567495	-0.676262	-1.59414	-0.893104	-0.79924	-1.62218	-1.17417	0.0730269	-0.376331	-1.75127	-2.04427
ENSMUSG00000031170	No	1.8954	1.39727	0.136441	-0.26067	0.156882	-0.457694	-0.922655	0.188344	0.200143	0.228825	1.30921	2.15224	0.825835	1.01143	0.527761	-0.141051	-0.394091	0.800145	0.767182	0.407769	1.20699	0.0400196	-0.175007	-0.621899	-1.40335	-0.948364	-0.692883	-1.44355	-1.14304	-0.898168	-0.38722	-1.55618	-1.80606
ENSMUSG00000031255	No	0.456187	-0.0639569	-0.934403	0.276281	-0.510533	-0.22768	-0.551771	0.0688963	1.01324	0.0596667	1.15985	-0.335714	1.34246	0.468136	-0.248816	-0.439226	-0.219219	1.81834	1.49411	0.868233	1.78536	0.455789	0.364311	-0.801213	-1.1707	-1.27823	-1.29564	-1.72703	-0.647666	1.36803	0.491177	-1.77243	-1.26584
ENSMUSG00000031342	No	-0.257063	-0.560597	-0.490112	-0.756767	-0.375703	-0.146303	0.305971	-0.131337	0.338639	-0.022875	0.139809	-0.272019	0.576163	0.69713	0.00658665	-0.598476	-0.0222402	1.70677	2.4346	1.55467	2.8267	0.481231	1.18906	-0.566204	-0.888367	-0.666419	-0.960233	-1.08417	-0.3412	-0.94073	-0.67768	-1.14749	-1.35135
ENSMUSG00000031375	No	-0.0766642	0.688685	-0.341332	-0.486737	0.0336989	1.14149	0.964316	0.228106	-0.00474958	-0.0735261	1.14151	0.464548	1.78387	1.11893	-0.464254	-0.847872	-0.263877	0.269015	0.895456	0.942626	2.59531	0.0861232	0.150836	-0.930481	-1.43546	-1.04344	-0.366751	-1.22174	-1.27447	-0.127649	-0.0593941	-1.85798	-1.62815
ENSMUSG00000031451	No	0.759684	0.551479	-0.422302	0.466333	-0.108073	0.0883759	0.674445	-0.19991	0.633849	0.095538	2.01479	0.694974	2.19315	2.9499	-0.352262	-0.581552	-0.5517	-0.0961156	0.167761	0.364211	0.544537	-0.0766112	-0.127119	-0.88977	-1.05124	-1.06079	-0.650351	-1.17309	-0.917581	-0.840541	-0.25284	-1.45132	-1.39586
ENSMUSG00000031540	No	0.639286	-0.587623	0.584955	-0.0871134	0.592207	-0.263191	-0.0488039	-1.00911	-0.615747	0.431931	-0.659263	1.37788	0.152492	0.0513424	1.11226	1.68842	1.04222	1.06204	0.924339	0.566106	0.865494	1.25606	1.1842	-1.31478	-1.17872	-1.09295	-1.87424	-0.214651	-0.224109	-1.73928	-1.91725	-0.828722	0.124331
ENSMUSG00000031543	No	1.45464	1.44099	0.201554	-0.515085	0.45633	-0.351025	-0.924452	0.428413	-0.266027	0.281529	1.07545	2.93455	1.03866	0.124062	0.725366	0.0826231	-0.140445	0.748443	0.593667	0.130033	0.80787	0.150843	-0.0820315	-0.444771	-1.39218	-0.961508	-0.694573	-1.43896	-1.14444	-0.641636	-0.37645	-1.5307	-1.77075
ENSMUSG00000031627	No	0.814858	0.238991	1.3506	-0.318956	0.655335	-0.055208	1.52005	-0.272932	-0.365673	-0.480281	-0.363248	1.27921	0.583019	-1.90249	-0.121743	1.07456	1.35031	1.33075	0.996331	0.580761	-0.0648905	1.17103	0.974449	-1.07191	-1.1297	-1.88285	-1.43159	-1.01024	-0.206564	-1.0371	-0.765206	-1.06921	-0.370447
ENSMUSG00000031647	No	-0.374923	-0.797244	-0.5945	0.410897	-0.278553	-0.43988	-0.148273	0.365303	0.645363	0.0249176	1.07448	-0.527113	0.774776	-0.281597	-0.560592	-0.629819	-0.106814	2.07694	2.06716	1.53698	1.65859	0.76493	1.51476	0.149219	0.117598	-0.597317	-1.41471	-1.7191	-0.456289	-0.613849	-1.26717	-1.39358	-0.980601
ENSMUSG00000031698	No	2.00527	1.18401	0.0896389	-0.141544	0.0586589	-0.560938	-0.705331	0.280111	0.24704	0.250593	1.38117	2.48704	0.920963	1.27367	0.479934	-0.0371013	-0.471123	0.148537	0.0482296	0.140568	1.50939	-0.267171	-0.240576	-0.578336	-1.32081	-0.830753	-0.666713	-1.32657	-1.05986	-1.08448	-0.132879	-1.42476	-1.65588
ENSMUSG00000031714	No	2.96169	0.861437	0.0611313	-0.714918	0.544056	0.0965959	-0.90817	-0.190169	-0.379778	0.135485	1.82502	1.0032	1.80482	-0.508443	0.555382	0.485657	0.499636	0.487364	0.489967	0.232608	0.306571	-0.0376289	-0.421711	-0.0517866	-1.33524	-1.05571	-0.176039	-1.37565	-1.2263	-0.81576	-0.290482	-1.51982	-1.34302
ENSMUSG00000031877	No	1.21824	0.947774	0.131758	-0.35381	0.618648	-0.179271	-1.03414	0.400624	0.234616	0.414602	0.670672	1.09225	0.276178	0.244931	0.885347	-0.0472341	-0.378924	1.63431	1.15164	0.762268	1.98999	0.259658	-0.20973	-0.490287	-1.64972	-1.01424	-1.01364	-1.80323	-0.8534	0.279934	-0.45436	-1.85924	-1.87223
ENSMUSG00000031974	No	1.68072	1.0951	0.269456	-0.246495	0.182196	-0.0398851	-0.909149	0.277812	0.203638	0.255981	1.58055	2.56657	0.462523	1.12619	0.491357	-0.212476	-0.434764	0.239062	0.338649	0.330865	1.28553	-0.291584	0.0982408	-0.361588	-1.09976	-0.474222	-0.737574	-1.90748	-1.31662	-0.388476	-0.809096	-1.36284	-1.89242
ENSMUSG00000031997	No	0.0219843	-0.582983	-0.824103	0.0110719	-0.510112	0.483427	0.448553	1.30716	0.586242	-0.328294	0.686802	-0.61164	0.482516	0.386547	0.0443271	-0.689955	0.175722	2.16045	2.29145	1.2664	1.76414	0.470808	0.394989	0.178618	-1.18633	-1.26988	-1.33619	-1.19221	-1.23567	-0.729622	-0.209542	-1.25694	-1.19775
ENSMUSG00000032012	No	1.05418	2.69278	0.697841	0.883221	0.201986	0.519017	0.520502	0.0612551	0.95683	1.02632	-0.388589	1.19424	-0.395231	-0.0557425	-0.610379	0.381227	-0.337826	0.473759	0.332637	0.393925	0.530515	1.76321	-1.27521	-0.800264	-1.0926	-1.09507	-1.48789	-1.17794	-0.912229	-0.568721	-1.37121	-1.19008	-0.924489
ENSMUSG00000032014	No	0.672009	0.807512	0.222399	0.425293	0.38231	-0.243601	-1.19099	0.338954	0.347054	0.29832	2.01045	1.25344	2.03444	1.06111	0.610846	0.114177	-0.442516	0.00136733	0.194105	0.610065	1.38039	0.236335	-0.439349	-0.435011	-1.12779	-0.802751	-0.952463	-1.95049	-1.55562	-1.14195	-0.887417	0.00372375	-1.83436
ENSMUSG00000032028	No	1.29513	1.29809	0.0131383	0.0147099	0.178144	-0.272084	-0.945086	0.194997	0.115619	0.148897	1.09134	1.83813	0.876493	0.571542	0.576798	-0.161743	-0.420371	0.615893	0.460606	0.854563	2.67436	-0.170548	-0.231919	-0.593972	-1.34527	-0.963427	-0.712636	-1.38966	-1.17703	-1.07052	-0.31701	-1.48277	-1.56441
ENSMUSG00000032034	No	1.29712	-0.0226038	-0.517751	0.593482	-0.180422	-0.00148083	0.640015	0.613887	0.487151	-0.303208	1.51595	-0.41064	0.718988	0.458152	0.279575	-0.0962348	0.430903	1.84042	2.58032	0.383426	0.680527	0.41367	0.296911	-0.982244	-1.30773	-1.22674	-1.14629	-1.345	-1.07932	-0.707388	-1.01865	-1.45307	-1.43174
ENSMUSG00000032053	No	0.811564	1.86829	-0.521902	0.221774	0.234572	0.269259	-0.585921	-0.490962	-0.140083	-0.201712	1.64241	1.34839	2.88568	1.78241	1.12658	0.512493	0.138106	-0.446583	-0.142383	-0.330289	-0.205735	-0.137782	-0.521847	-0.579142	-1.0464	-0.927723	-0.899119	-1.02056	-0.906015	-0.942224	-0.715815	-1.03122	-1.0481
ENSMUSG00000032126	No	1.35799	1.58456	0.225364	-0.0992341	0.185932	-0.300731	-0.884247	0.290368	0.194423	0.203135	1.44265	2.63379	0.974833	1.43005	0.460216	-0.0520985	-0.497646	0.041972	0.0557933	0.201853	0.974099	-0.178748	-0.17381	-0.379698	-1.40864	-0.849865	-0.585699	-1.25697	-1.27125	-0.687975	-0.161994	-1.53731	-1.93111
ENSMUSG00000032131	No	2.77998	1.21199	0.171417	-0.32484	0.638812	-0.294337	-0.818234	0.189796	-0.0623325	0.173402	1.27486	1.97992	0.562676	0.772885	0.995201	0.0868289	-0.0152288	0.454032	0.610624	0.162426	0.639969	0.0158889	-0.169945	-0.773195	-1.32345	-0.922369	-0.860937	-1.34194	-1.11657	-1.02826	-0.712192	-1.4185	-1.53836
ENSMUSG00000032204	No	1.39156	0.518919	0.94128	0.124264	-0.0693586	0.196992	1.91903	0.347106	0.553645	0.503488	0.535736	1.02915	-0.274164	0.797608	-0.384993	-0.425587	0.353325	1.68952	1.01811	0.06911	0.141035	0.66634	0.68841	-1.1358	-1.3151	-1.00188	-1.77061	-1.38729	-0.591637	-0.571272	-1.83802	-1.75115	-0.967767
ENSMUSG00000032216	No	0.941048	0.469494	0.0399952	0.0236078	0.364442	0.272649	0.12191	0.30703	0.316063	0.356154	0.777075	0.613579	0.0476727	0.144739	0.446753	0.580246	0.280958	1.85266	1.6603	1.01784	1.08538	0.562541	-0.133926	-1.11567	-1.37803	0.463391	-1.78788	-1.60586	-0.890197	-0.647377	-2.31366	-1.72589	-1.14704
ENSMUSG00000032220	No	0.781912	1.74057	-0.566258	0.256061	0.0922753	0.0188336	-0.418882	-0.757873	0.0494292	-0.544422	1.77254	1.07699	2.45074	1.64864	1.60226	0.901706	0.513356	-0.194187	0.183302	-0.211851	-0.24709	-0.225347	-0.806558	-0.0767914	-1.11482	-0.986116	-1.09573	-1.08681	-1.128	-0.575673	-0.829605	-1.07976	-1.14284
ENSMUSG00000032221	No	2.1196	1.25476	0.0632459	-0.0247655	0.310487	-0.602489	-1.31316	0.353402	0.566544	0.293328	2.16581	1.2871	0.65357	1.26098	1.01936	-0.125306	-0.278954	0.947044	0.694154	0.0801544	-0.0951728	0.160223	-0.307418	-0.803777	-1.42593	-0.343131	-1.14463	-0.988005	-0.86946	-1.10748	-0.813049	-1.57365	-1.41338
ENSMUSG00000032261	No	-0.0194209	-0.619302	-0.239614	-0.115644	-0.631734	0.199676	1.32548	-0.168898	0.320232	-0.577523	0.637865	0.0289361	2.34053	-0.325639	-0.467977	-0.0319091	0.11815	1.5077	1.78675	1.17313	1.70165	0.799882	0.31607	-1.61063	-1.10686	-0.739711	-1.07772	-1.37049	0.105711	-0.252054	0.0509203	-1.41903	-1.63853
ENSMUSG00000032285	No	0.114486	1.35134	0.194112	-0.393391	-0.134292	-0.282922	-0.844092	0.307451	0.158892	-0.134783	1.49266	2.34418	0.977249	1.80593	0.757667	-0.22755	-0.530803	0.657909	0.452163	0.408658	0.654594	0.40772	-0.263226	-0.120299	-1.63487	-0.847726	-0.862768	-1.6175	-1.40777	0.694987	-0.185799	-1.54855	-1.74367
ENSMUSG00000032293	No	0.00166546	-1.27182	-0.209953	-0.0821379	1.08345	-0.303421	0.567619	-0.000221553	-1.00188	0.977669	-0.841949	0.415772	-0.293466	-0.590243	0.237961	0.477082	1.58575	1.83217	1.08508	1.74948	1.58142	0.919129	0.322831	-1.04904	-0.431519	-1.44052	-1.94011	-0.497666	-0.876473	-1.64034	0.00981866	-0.788392	0.412236
ENSMUSG00000032380	No	0.655599	1.44744	0.0442081	0.459991	4.08380447893745e-05	-0.608858	-0.759988	-0.191875	0.214056	-0.28448	1.05973	3.02046	0.853071	1.58289	0.0141626	0.207828	0.107805	0.592035	0.0470007	0.35445	0.538634	0.0932311	-0.311952	-0.575025	-1.19692	-0.750616	-0.84931	-1.85838	0.785838	-0.804651	-0.513592	-1.79215	-1.58067
ENSMUSG00000032387	No	0.00898893	-0.127288	-0.811983	-0.309656	-0.514888	-0.24065	1.04708	0.241414	0.205459	-0.184804	1.52605	-0.435626	2.38345	-0.467725	-0.351608	-0.743939	-0.233706	1.30503	2.53363	1.1618	1.4843	0.131826	0.209332	-0.546529	-1.32548	-0.422008	-0.953042	-0.758789	-1.12699	0.150002	-0.100129	-1.49251	-1.241
ENSMUSG00000032402	No	1.30397	1.40625	0.956194	-0.308934	0.086522	0.691281	2.42385	0.0793342	-0.014433	-0.403627	0.492242	1.18816	-0.334266	-0.593669	-0.849127	0.217402	0.579757	1.63525	0.626672	0.196081	0.140829	0.787786	-0.0820906	-0.482465	-1.58711	-1.12531	-1.48957	-0.197159	-0.623626	-1.84073	-0.221387	-1.62315	-1.03492
ENSMUSG00000032411	No	1.27741	1.87848	-0.0804943	-0.157719	-0.0753535	-0.162431	-1.04056	0.419622	0.240562	0.260103	1.2233	3.2583	1.36049	0.592862	0.11554	-0.154249	-0.590771	0.353707	0.285349	0.138099	0.530108	-0.224452	-0.351499	-0.489719	-1.05002	-0.638886	-0.553628	-1.32088	-1.15939	-1.05271	-0.140978	-1.10316	-1.58703
ENSMUSG00000032475	No	0.405535	0.0636475	0.496149	0.597887	0.634252	0.473695	0.680312	0.22065	0.934186	0.588945	0.525522	0.477938	0.687769	-0.110326	-0.060122	-0.162123	0.264539	0.241909	0.331541	1.02024	1.07615	0.944478	0.830902	-1.41553	-0.763957	-1.33897	-1.97266	-2.17426	0.84216	-1.49565	-2.54888	-0.967969	0.672047
ENSMUSG00000032547	No	0.205946	0.775142	0.154343	-0.463642	0.869926	2.10633	-0.604775	-0.0694251	-0.419778	-0.0656192	-0.0993727	0.659232	0.416075	-0.514569	0.508556	-0.230801	0.123514	1.21248	0.343739	0.101836	2.81073	0.388046	-0.28837	0.743772	-1.53791	-0.687171	-0.796602	-1.23193	-1.2727	-0.487088	0.882385	-1.85076	-1.68155
ENSMUSG00000032556	No	0.407458	0.735082	-0.72583	-0.105945	-0.158497	1.23272	-1.18973	-0.118569	0.117873	0.0897613	1.37452	1.46743	1.51196	1.08251	2.50255	0.458664	-0.178123	-0.062399	0.596382	0.574823	0.921869	0.333123	-0.567191	-1.01619	-1.20521	-1.0126	-1.17115	-0.0291453	-1.16841	-1.1178	-1.106	-1.25252	-1.22142
ENSMUSG00000032656	No	1.55605	1.55416	0.243987	0.209736	0.101967	-0.196428	-0.463182	0.0790602	0.197677	0.194684	1.25088	2.63772	1.05182	1.8847	0.204534	-0.429442	-0.549427	-0.0712267	0.0682768	-0.0781571	0.905444	-0.148222	-0.14356	-0.452984	-1.4089	-0.802631	-0.685952	-1.51307	-1.04859	-0.512186	-0.50033	-1.54645	-1.58997
ENSMUSG00000032661	No	0.965797	1.08718	1.66781	0.318272	0.491183	1.39097	2.17885	0.23869	-0.607222	-0.171533	0.554673	0.515844	0.670598	-0.28298	-0.516541	0.478739	0.330769	0.919907	0.664597	-0.392126	0.00769555	0.369042	-0.350509	-1.18598	-1.18236	-1.12922	-1.25267	-1.67173	0.759658	-0.894134	-1.74078	-1.77643	-0.456074
ENSMUSG00000032766	No	-0.121157	-0.0224006	-0.203276	0.714755	-0.171537	-0.129163	0.034995	-0.384927	0.56523	-0.291202	1.18295	0.00735197	2.67951	2.17017	-0.188961	-0.381658	-0.304822	1.43833	0.702935	0.830371	1.71293	-0.0293823	0.0920559	-0.479892	-1.16906	-1.13595	-0.929868	-1.22069	-1.15812	-1.16494	-0.150755	-1.2698	-1.22403
ENSMUSG00000032854	No	-0.193745	-0.580253	0.54014	0.682182	1.75488	1.50407	1.04556	-0.223469	1.1244	0.354449	-0.649463	0.0156534	-0.817569	-0.181057	-0.632376	-0.612607	-0.203527	1.81478	0.55342	0.833679	1.1223	1.76922	0.259552	0.719642	-1.20522	-1.3085	-1.37108	-1.26146	-1.17418	-0.930726	-1.11929	-1.21664	-0.412756
ENSMUSG00000032915	No	2.33791	0.31586	0.447783	0.318082	0.589563	-0.390424	-0.392962	-0.0711707	-0.277878	-0.155086	0.565547	3.84175	0.906564	0.384022	0.509028	0.288754	0.0705696	-0.339766	-0.33833	-0.0892034	-0.329588	0.320756	-0.496355	-0.536265	-1.24553	-0.773633	-0.850784	-1.27871	-0.299793	-0.0739034	-0.431739	-1.34768	-1.17738
ENSMUSG00000033174	No	0.583842	0.270255	0.47447	0.277009	-0.0354941	0.250979	1.09212	0.284968	0.316956	-0.0559565	1.21221	1.76576	0.168378	0.535554	0.464973	0.136978	0.414956	0.638801	1.33793	0.251373	0.346336	0.724833	0.439352	-0.968845	-0.978986	-0.752939	-1.60355	-2.02861	1.04638	-1.83123	-1.86902	-1.68669	-1.22309
ENSMUSG00000033191	No	1.54093	0.956069	0.647882	1.21089	0.502644	1.85118	0.427195	0.251142	1.39225	0.301606	0.212502	0.0921117	-0.134979	-0.422296	0.0541129	-0.244472	0.354409	1.13986	1.71449	0.475134	0.548422	-0.271609	-0.716994	-0.336073	-1.33955	-1.15793	-1.29692	-1.44617	-1.3849	-1.24774	-1.01175	-1.42511	-1.23633
ENSMUSG00000033209	No	0.107554	0.230924	-0.699696	0.17402	-0.572568	-0.348208	1.27163	-0.991952	0.366791	0.0927724	0.564466	0.921791	0.0740738	-0.137391	1.17283	1.04759	-0.318143	1.76934	2.31585	0.262478	1.06909	-0.799313	1.4777	0.716429	-1.10947	-1.26767	-1.55518	-0.589098	-1.26022	-0.6928	-0.81035	-1.27406	-1.20922
ENSMUSG00000033688	No	1.21867	1.65243	0.0476142	-0.170447	0.12634	-0.446941	-0.904735	0.468788	-0.0715817	0.00386294	1.55153	2.66285	0.98284	1.83898	0.448335	-0.358748	-0.53266	-0.113025	-0.0999972	0.0891906	1.0492	-0.272348	-0.25415	-0.252771	-1.36584	-0.816432	-0.210971	-1.07285	-0.962417	-1.09324	-0.0465457	-1.37443	-1.7205
ENSMUSG00000033769	No	1.18733	-0.764989	0.372123	0.524274	-0.342649	0.735943	-0.161963	0.347408	0.6235	0.206836	0.722226	0.748581	-0.484637	-0.802147	0.0587875	1.06855	0.902172	1.2558	1.39602	0.392242	0.565847	1.11617	0.0197402	-0.0542619	-1.53517	-1.33014	-2.40384	-1.15473	-1.44882	-1.13168	1.47905	-1.33616	-0.771411
ENSMUSG00000033960	No	0.296335	0.294163	-0.421107	-0.685319	-0.136038	-0.230868	-1.34113	0.719067	0.265073	0.23184	0.578925	-0.0633573	0.766073	-0.410861	0.30733	0.0565429	-0.493326	2.45065	2.29486	0.992169	1.42278	0.747307	0.259886	-0.673714	-1.26848	-1.12422	-0.238578	-0.374617	-1.88287	0.894881	-0.280571	-1.56633	-1.38649
ENSMUSG00000034028	No	0.27945	0.132963	-0.472323	0.734916	-0.238132	-0.487179	0.0899359	-0.319113	0.274776	-0.297695	0.917524	-0.223892	2.27819	1.50939	-0.19259	-0.530418	-0.228302	0.815463	0.666689	1.22703	2.65102	1.00486	0.619149	-0.863157	-1.13071	-1.01598	-1.11642	-1.19601	-1.17935	-0.627896	-0.743044	-1.15703	-1.18211
ENSMUSG00000034059	No	0.437003	1.7946	0.404652	-0.228929	0.239221	-0.503728	-0.649726	0.417671	-0.253061	0.355272	1.38879	3.66656	0.847802	1.16877	0.199159	-0.039056	-0.39953	-0.283183	-0.169284	-0.563482	0.177217	-0.00477836	0.00631238	-0.25622	-1.17594	-0.628826	-0.34621	-1.15194	-0.888155	-0.871901	0.218445	-1.30495	-1.60257
ENSMUSG00000034127	No	0.640973	1.47611	-0.160052	-0.155751	-0.151571	-0.611926	-0.769048	-0.120626	-0.232435	-0.118525	1.02374	1.53433	2.74743	2.08112	0.257045	-0.218268	-0.48427	0.19612	0.0659561	0.500655	1.91527	-0.360611	-0.341589	-0.604724	-1.06321	-0.77212	-0.603561	-1.07545	-0.923276	-0.935715	-0.278945	-1.148	-1.30907
ENSMUSG00000034201	No	0.376745	0.505555	-0.526106	0.149126	-0.229916	-0.00265941	1.14469	-0.202903	0.801655	-0.108837	0.924823	-0.00232984	2.65848	0.299774	-0.559404	-0.530322	-0.787837	1.33065	1.36314	0.816865	1.59612	0.407236	0.544472	-0.857985	-1.58184	-0.822226	-0.886911	-1.46774	-1.23181	-0.129061	-0.193933	-0.967991	-1.82953
ENSMUSG00000034248	No	1.09568	1.89292	0.475535	-0.334008	-0.0546663	-0.481185	-0.474665	0.361415	-0.0444952	0.195696	0.825589	3.30118	1.22917	1.60987	0.0675399	-0.331916	-0.484345	0.424654	0.0886822	-0.375348	0.346382	-0.155303	-0.0090819	-0.418986	-1.30299	-0.486881	-0.604349	-1.36564	-0.719207	-1.15141	-0.640495	-1.04478	-1.43457
ENSMUSG00000034265	No	1.71326	1.39309	-0.121367	-0.0040861	0.41523	-0.274898	-1.20112	0.0132548	-0.377142	0.211989	1.74434	2.06193	1.58011	1.15518	1.16329	0.405409	0.0508308	0.326935	0.5072	-0.0734558	0.2366	0.00318557	-0.420572	-0.867695	-1.39397	-1.13884	-0.725547	-1.12286	-1.33127	-0.565625	-0.669026	-1.21797	-1.47639
ENSMUSG00000034317	No	0.225129	0.655728	-0.300175	-0.18998	0.596204	-0.298563	-0.351895	0.189809	-0.407027	0.575947	0.453676	1.46577	1.39612	0.930969	0.719234	-0.344588	-0.210309	0.528061	0.375856	1.67354	2.61768	0.478487	-0.00841375	-0.996669	-1.32164	-0.924362	-1.37863	-0.0361906	-1.43892	-1.76978	-1.61412	-0.667957	-0.623001
ENSMUSG00000034445	No	0.864619	0.441811	0.462158	1.08418	0.639786	0.638114	-0.17725	-0.259994	0.879864	0.046317	0.654622	0.722508	0.45375	1.33249	1.05767	1.08938	1.12509	0.22584	0.334632	0.597459	0.273127	0.23655	-0.3527	-0.686704	-0.886992	-1.49546	-1.43494	-1.10987	-0.124007	-1.47694	-2.96605	-1.60564	-0.583442
ENSMUSG00000034573	No	0.326362	-0.36947	-0.328677	-0.233573	0.24857	-0.533642	-0.832201	-0.265435	-0.575354	-0.262075	1.34172	2.18454	0.186932	0.923606	0.651768	0.214633	0.00887281	1.98273	1.54789	1.65532	1.2226	0.47628	-0.175147	-0.654525	-1.33495	-1.10816	-0.759178	-1.29092	-1.1003	-0.374976	0.151666	-1.43976	-1.48514
ENSMUSG00000034591	No	0.302148	-0.12771	-0.356562	0.405941	0.894561	1.78644	1.26732	-0.766049	0.563849	0.748611	0.385702	-0.589674	1.40488	0.945693	0.131345	1.52922	0.407522	0.789215	-0.0351338	0.618596	0.964449	0.478396	-1.10819	0.359067	-1.41694	-1.50493	-1.28857	-1.59326	-1.5044	-0.894448	-1.31682	-0.122002	-1.35826
ENSMUSG00000034634	No	0.81232	1.6915	-0.407795	0.671177	0.326566	0.170644	-0.679263	-0.458017	0.314158	-0.0320527	1.48957	0.874921	3.12496	1.54822	1.27964	0.655415	-0.102917	-0.403341	-0.289171	-0.223171	-0.0873534	-0.228023	-0.664729	-0.617985	-0.970069	-0.999284	-1.03132	-0.9624	-0.992771	-0.951385	-1.01819	-0.953801	-0.886062
ENSMUSG00000034641	No	0.53875	0.334796	0.636857	0.183175	-0.0620205	1.39074	3.63312	0.347111	0.268741	0.273187	0.329613	0.687286	0.0976498	0.385315	-0.600482	-0.374546	0.0544119	0.90213	0.14644	-0.28367	0.137875	0.459663	0.794204	-0.627225	-1.07941	-1.1262	-1.2418	-1.8897	-0.481226	-0.904892	-1.37001	-1.35009	-0.209794
ENSMUSG00000035168	No	0.789802	-0.0245354	0.719568	0.35958	0.0995652	1.34744	0.802207	0.217666	0.865997	-0.225571	0.337049	0.610446	-0.544258	-1.01966	0.525196	0.782433	0.32971	1.72502	1.17191	0.958918	1.27569	0.82067	-0.875826	-0.0927211	-1.57574	-1.57546	-2.03098	-1.56839	-0.887864	-1.05204	-0.189854	-1.59093	-0.485041
ENSMUSG00000035246	No	1.85417	0.48034	-0.382959	-0.539608	0.380351	-0.816801	-1.0672	0.241811	-0.427969	-0.277355	2.09589	2.17703	0.531145	0.189776	0.668292	-0.424162	-0.227686	-0.154019	1.16656	0.567434	1.81187	0.131482	-0.269956	-0.790539	-1.44024	-1.04812	-0.798511	-0.717888	-0.338371	0.445498	0.179675	-1.59977	-1.60017
ENSMUSG00000035441	No	1.08668	0.827264	0.433005	-0.0635518	0.67865	0.0746753	0.350262	0.360408	-0.249437	0.169042	0.613952	1.16332	0.158665	-0.0955577	0.852463	0.796709	0.842512	1.84227	1.46581	0.421524	0.625375	0.957195	-0.104158	-0.828241	-1.55052	-1.31805	-1.49613	-1.74659	-1.16021	-0.855444	-1.45595	-1.53373	-1.26219
ENSMUSG00000035448	No	1.59524	1.10621	-0.0646052	0.281494	0.0556495	-0.35357	-0.380913	-0.0631325	0.337208	0.145506	2.23435	2.2538	1.92649	0.804572	-0.413796	-0.33215	-0.578856	0.160305	0.074782	0.373581	0.96575	-0.30529	-0.288379	-0.672875	-1.34762	-0.850654	-0.698683	-0.89077	-0.0231761	-1.27322	-0.562348	-1.48673	-1.72817
ENSMUSG00000035459	No	0.957067	2.11118	-0.302676	0.08647	0.0979049	0.4612	-0.452331	-0.443576	0.842618	0.28926	2.04204	0.914835	0.977331	1.41067	-0.13385	-0.65985	-0.601285	1.29667	-0.0292628	0.241718	0.460318	0.118375	-0.580558	-1.1059	-1.2911	-0.989835	-0.410008	-1.19018	-1.25536	-1.10537	1.19548	-1.44779	-1.50421
ENSMUSG00000035472	No	1.70086	0.789518	-0.081149	-0.0592151	0.479218	-0.278935	-1.17242	0.268649	0.472022	0.208208	1.40716	1.45967	0.830016	1.09138	0.519524	-0.113669	-0.342371	1.17847	0.731997	0.725955	1.69738	-0.094418	-0.300044	-0.82	-1.4425	-1.08496	-0.84961	-1.49884	-1.26047	-0.206996	-0.557746	-1.59667	-1.80002
ENSMUSG00000035783	No	1.00853	0.968764	0.214401	0.605364	-0.18793	0.741646	3.03689	0.256343	0.85171	0.325641	0.591255	0.363762	0.138725	0.366682	-0.71342	-0.280073	0.20617	0.656589	0.828718	0.1902	-0.0663969	1.42035	-0.408429	-0.817122	-1.31656	-1.27332	-1.42078	-1.96821	-0.881043	-1.22054	-0.443114	-1.31545	-0.459336
ENSMUSG00000036352	No	1.26381	1.73748	0.169866	-0.0405238	0.172753	-0.374946	-0.976443	0.233132	0.0846392	0.16169	1.62057	2.24424	1.14344	1.52358	0.497081	-0.140496	-0.48853	0.0227021	-0.239964	0.322143	1.49098	-0.12797	-0.230542	-0.62326	-1.27776	-0.784853	-0.596778	-1.08397	-1.3096	-0.907448	-0.324661	-1.37492	-1.78544
ENSMUSG00000036356	No	-0.00349634	-0.739487	-0.692037	-0.19497	0.133608	0.570557	0.216078	0.195808	0.323792	-0.00228517	0.937527	0.142993	0.306978	1.88114	-0.29709	-0.868588	0.380988	2.15696	1.98556	1.37772	0.987621	0.552553	0.65414	-0.151896	-1.5874	-1.01896	-0.934427	-0.777965	-1.67585	-0.43212	-0.499308	-1.67628	-1.25186
ENSMUSG00000036814	No	1.71259	1.31968	-0.152777	0.0315873	0.459938	-0.495123	-0.894508	-0.204701	-0.313227	-0.23892	2.4494	2.18675	1.45293	1.02028	0.976815	-0.108034	-0.245266	-0.278053	-0.0283268	0.186657	0.972516	-0.122617	-0.289097	-0.616435	-1.1767	-0.858637	-0.705813	-1.18666	-1.02525	-0.706765	-0.458781	-1.24768	-1.41577
ENSMUSG00000036825	No	1.20941	0.689997	0.0661262	-0.173717	0.069067	-0.230244	-1.00446	-0.0171714	0.156692	0.0942506	1.79167	1.44126	0.76102	0.511128	0.651277	0.228875	-0.441616	1.73386	1.30783	0.744511	1.12466	0.430148	0.19902	-0.218779	-1.51186	-0.788104	-0.909933	-1.15635	-0.470646	-1.81194	-1.37387	-1.69759	-1.40452
ENSMUSG00000036959	No	0.964503	0.371155	1.47939	-0.522097	0.69176	0.196729	2.1545	0.375294	-0.704829	0.14764	0.267023	0.456076	-0.434959	-0.499512	0.504257	0.759342	0.731983	0.594917	1.13319	0.198413	1.19889	1.04832	0.496247	-1.34517	-1.31981	-1.12795	-1.61118	-1.41513	-0.598203	-1.3595	-2.02212	-0.582097	-0.227078
ENSMUSG00000036986	No	1.39451	1.80413	-0.170753	-0.327478	1.01865	-0.0654937	-0.848717	0.00390607	-0.282809	0.547878	0.926704	1.42501	1.12122	-0.17681	0.836426	1.42651	0.48362	0.494515	0.758219	0.465458	0.265694	0.272113	-0.0495367	-0.329558	-1.51591	-0.568115	-2.0156	-0.26709	-1.28509	-1.33556	-1.75416	-1.5009	-0.750964
ENSMUSG00000037012	No	1.30901	0.959671	0.832614	-0.809328	0.526754	0.359499	-0.216085	0.327788	0.105794	0.331951	0.0924025	0.747728	-0.0858346	-1.63894	0.126263	0.0521608	0.0551413	1.78838	1.99565	0.436495	0.685181	0.278825	0.464661	1.05545	-2.16962	-0.335411	-0.790669	-0.275006	-1.13675	-0.406377	-0.997174	-2.05438	-1.61585
ENSMUSG00000037071	No	0.555383	1.41776	-0.688687	0.417117	-0.0780327	-0.365562	-0.219255	-0.781191	0.187941	-0.45291	1.46023	1.42379	2.61332	2.33107	0.954221	1.21629	0.0720394	-0.165813	-0.021527	-0.0449961	-0.0897603	-0.00710513	-0.664731	-0.337892	-1.0522	-1.02281	-1.00469	-1.0517	-1.04627	-0.897238	-0.68382	-0.972583	-1.00038
ENSMUSG00000037242	No	1.56467	1.18322	-0.127939	-0.554718	0.13593	0.00296348	-0.873417	-0.0307511	-0.333587	-0.0739811	1.70335	1.56082	1.31389	0.520497	0.322087	0.0104172	-0.22934	1.16805	1.2383	0.629757	1.07419	0.0369008	-0.241504	-0.547841	-1.65867	-0.355577	-0.720191	0.426138	-1.52584	-0.916261	-1.04824	-1.59041	-2.06291
ENSMUSG00000037263	No	0.367079	0.533219	1.24534	0.547942	0.653484	1.1252	1.85336	0.814581	0.153172	0.510475	0.0103955	0.587183	-0.184587	0.865479	-0.107588	-0.127192	0.960977	0.851909	0.926649	0.609854	0.641225	0.0317222	-0.251517	-1.35883	-1.0652	-1.32996	-1.708	-1.55342	-0.244658	-1.3955	-2.2651	-1.34072	-0.356971
ENSMUSG00000037336	No	1.39245	0.875729	-0.134757	-0.361888	0.301096	-0.537686	-0.787194	0.251668	0.0367338	0.0584766	1.31269	1.55841	0.878944	-0.0701167	0.383517	0.0362193	-0.109964	1.50436	1.83046	0.484425	0.823447	0.319727	0.103566	-0.570758	-1.51901	-1.15835	-1.01453	-1.59011	-1.32105	0.907258	-0.400477	-1.64046	-1.84283
ENSMUSG00000037415	No	1.10785	1.50329	0.547623	-0.484196	0.408236	-0.411128	-0.665382	0.419736	-0.220198	0.439564	1.22078	3.12222	1.07203	0.679715	0.397463	0.0171117	-0.307765	0.331126	0.407406	-0.176748	0.633644	-0.0826002	-0.0811554	-0.538198	-1.54328	-0.882699	-0.628611	-1.59063	-1.1931	-0.520636	0.0793275	-1.21682	-1.84398
ENSMUSG00000037548	No	0.3701	1.65999	-0.382387	0.942839	0.0297386	-0.292717	0.0889625	-0.771606	0.552746	-0.296166	1.25925	0.721116	1.86748	2.96957	0.6758	1.32615	0.0425347	-0.323949	-0.313673	-0.0252482	-0.292644	-0.0952031	-0.715227	0.183446	-1.09465	-1.06818	-1.15187	-0.859169	-1.05272	-1.09247	-1.11865	-1.01276	-0.730447
ENSMUSG00000037553	No	0.172115	0.307657	1.15846	-0.280476	0.513128	0.553159	2.62991	-0.312662	-0.216414	0.745754	-0.414986	0.741236	-0.426792	-0.26403	-0.35148	0.0623633	0.855725	0.260446	1.23031	0.019281	0.756271	0.304776	1.4806	-0.720439	-1.39977	-0.995075	-1.19917	-1.53407	0.799952	-0.273944	-2.42632	-1.41614	-0.359376
ENSMUSG00000037622	No	0.942661	1.03346	1.25529	-0.782657	0.352478	0.773042	2.17399	-0.0669293	-0.446453	0.188551	0.370526	1.00588	0.617008	-0.542284	-0.16993	0.569228	0.627353	1.1201	1.35376	-0.383419	0.342665	0.255665	0.632035	-0.0344917	-1.82259	-1.22734	-1.09725	-1.85975	-0.453837	-1.75122	-1.08607	-1.105	-0.784477
ENSMUSG00000037750	No	0.400002	-0.250211	1.34202	-0.527666	0.38416	0.425163	2.37852	0.147617	-0.268676	0.306741	-0.532769	0.595832	-0.219185	-1.2329	-0.187635	0.519969	0.680807	1.13923	0.995141	0.0134933	0.917378	1.04873	0.687805	-0.349263	-1.18269	-0.650808	-1.08958	-1.49599	0.947534	-1.48062	-2.5015	-1.05779	0.0971201
ENSMUSG00000037754	No	0.916568	1.77849	-0.81731	0.610974	0.132658	0.327741	-0.255263	-0.818114	0.218577	-0.466847	0.987265	1.28422	2.40099	1.89284	1.08624	0.826629	0.403555	-0.088214	0.268779	0.0928938	0.218856	0.0527119	-0.805574	-0.577314	-1.26272	-1.33414	-0.846031	-0.86193	-1.14979	-0.885855	-0.889674	-1.22641	-1.21481
ENSMUSG00000037922	No	0.344059	1.07417	-0.605381	0.978763	0.779616	-0.278246	-0.347097	-1.15241	0.398855	-0.423096	1.14905	0.93986	1.49173	1.77458	1.77992	2.10166	0.764681	-0.174194	-0.0107038	0.111901	-0.252827	0.0246229	-0.521461	-0.459802	-1.09937	-1.21998	-1.49827	-0.877122	-0.710716	-1.00702	-1.39818	-0.85178	-0.825815
ENSMUSG00000037944	No	1.37657	3.04487	-0.486488	0.404563	-0.249368	0.0389135	0.143252	-0.489597	0.400233	-0.466156	0.632898	0.0903516	3.12439	1.22861	0.656108	0.677235	-0.258288	-0.534463	-0.222971	-0.148869	-0.265147	-0.262122	-0.631311	-0.567219	-0.898777	-0.878739	-0.856717	-0.664957	-0.893293	-0.754489	-0.766439	-0.692457	-0.830129
ENSMUSG00000038013	No	0.831913	0.43155	1.13326	-0.879993	-0.0683888	0.0476818	1.58092	-0.067253	-0.914507	1.11276	0.661047	1.41155	-0.389944	-1.68757	-0.102654	0.550718	0.877925	0.877065	0.791857	0.398286	1.64125	0.639679	0.473864	-0.14156	-1.54113	-1.07668	-0.296445	-1.7725	0.315134	-1.38886	-1.56069	-0.785239	-1.10305
ENSMUSG00000038065	No	1.44086	1.89981	-0.225081	-0.310715	0.0848463	-0.040903	-0.654463	-0.229173	0.0622732	-0.0781116	0.975685	1.8079	1.95747	2.08642	1.16622	0.487556	-0.258936	-0.375815	0.0750885	0.0259798	0.829348	-0.249983	-0.514366	-0.738274	-1.18065	-0.815083	-0.85364	-1.27703	-1.03149	-1.00427	-0.780272	-0.833157	-1.44805
ENSMUSG00000038143	No	0.229493	1.33257	0.00991632	-1.10993	-0.20078	0.927369	1.13623	0.0850179	-1.10972	-0.000578448	2.15892	-0.188089	0.574779	0.621282	-0.384812	-0.390937	-0.705736	1.28211	1.34137	-0.0196613	2.89077	-0.405987	-0.437461	-0.518431	-0.893643	-0.755608	-0.164926	-0.906452	-0.754393	-0.938427	-0.207434	-1.09912	-1.39771
ENSMUSG00000038179	No	0.716159	1.18952	-0.538781	0.336204	0.160197	0.980649	-1.00263	-0.499599	-0.00691856	-0.347006	1.93986	0.859613	2.5708	0.608076	2.3628	0.889294	0.559925	-0.416064	-0.159713	-0.460653	0.0132554	-0.137367	-0.465687	-0.902693	-0.98754	-0.861299	-0.964516	-1.03067	-0.952607	-0.930564	-1.05513	-0.686489	-0.780423
ENSMUSG00000038267	No	1.12937	0.727297	0.313545	-0.15895	0.430273	-0.437696	-0.937315	0.620617	0.349131	0.375032	0.707652	2.95846	0.0262103	0.888218	0.837654	0.0799341	-0.0329256	0.514302	0.986524	0.780449	0.91265	0.376624	-0.0796208	-0.732926	-1.53444	-1.03342	-0.884468	-1.47937	-1.11161	-0.775058	-0.469404	-1.64557	-1.70117
ENSMUSG00000038369	No	0.602424	-1.1868	0.784509	-0.0183085	0.339653	0.177174	1.81907	-0.573414	-0.926807	0.663168	-0.71955	0.702068	-1.62058	-1.54252	0.146888	0.617434	1.31099	1.41227	1.36635	0.801897	1.53613	0.88133	0.431736	0.454472	-0.962628	-1.22504	-0.0677587	-1.4085	-0.361271	-1.56279	-0.930409	-0.644638	-0.296553
ENSMUSG00000038384	No	0.269341	-0.691284	1.42416	-0.621066	0.720416	-0.182625	2.52734	-0.355998	-0.555869	0.648301	-0.462274	0.523112	-0.923155	-1.22402	-0.480468	0.420711	0.605006	1.00446	1.17425	0.397097	1.68291	0.904948	1.01114	-0.42464	-1.28634	-0.637068	-0.270158	-1.25385	0.0538473	-1.3213	-2.13108	-0.477768	-0.0680726
ENSMUSG00000038421	No	0.784778	1.82667	-0.528406	0.127318	0.0814041	0.191999	-0.734641	-0.442757	-0.114675	-0.172307	2.11222	1.28264	2.87907	1.44335	1.27954	0.661694	0.0994648	-0.506993	-0.262007	-0.309107	-0.210619	-0.426021	-0.492662	-0.63366	-0.95002	-0.849691	-0.807516	-0.933524	-0.877983	-0.831364	-0.697267	-0.978908	-1.01002
ENSMUSG00000038587	No	1.07443	2.08527	-0.343566	-0.295801	-0.0874507	0.232138	-0.733954	-0.255414	-0.381264	-0.172375	1.51477	1.41791	3.61151	0.769145	0.887107	0.335299	-0.178587	-0.468057	-0.120936	-0.424535	-0.201453	-0.300192	-0.399271	-0.62981	-0.844702	-0.697563	-0.60683	-0.810578	-0.785411	-0.798448	-0.553545	-0.871056	-0.966782
ENSMUSG00000038604	No	0.693916	-0.245382	-0.0314922	-0.526667	1.05805	-0.197492	-0.442394	0.0310449	-0.295684	0.437885	-0.0832417	0.691982	-0.440331	-0.8157	1.07937	1.1596	0.769711	1.62201	1.61646	1.52552	1.31073	0.497635	-0.0847545	-0.122086	-1.54046	-0.470529	-1.33645	0.626595	-1.79773	-1.36248	-2.21981	-0.815664	-0.292159
ENSMUSG00000038725	No	1.63066	1.57181	-0.199582	-0.130288	0.453944	-0.318183	-1.0837	0.186302	0.0670133	-0.0203657	1.54682	1.33203	0.947629	1.3705	1.71024	-0.0862558	-0.230275	0.11747	0.498276	0.238701	1.38586	0.294683	-0.0103543	-0.971046	-1.28355	-1.06388	-1.00082	-1.29138	-1.18067	-0.960667	-0.812542	-1.33621	-1.37217
ENSMUSG00000038776	No	0.663147	1.22275	-0.404639	0.480085	0.129185	-0.645685	-0.209286	-0.614517	0.273841	-0.248497	1.44888	1.65878	1.43387	3.24042	0.300164	0.633515	0.0334682	0.301034	0.151882	0.177064	-0.322473	-0.218095	-0.586137	0.368363	-1.21051	-1.04083	-0.898055	-1.11565	-1.09112	-0.778971	-0.601443	-1.11872	-1.41181
ENSMUSG00000038822	No	0.397484	1.07414	-0.432656	0.277144	-0.186651	-0.63444	-0.662514	0.0145637	0.433921	0.631813	0.468614	2.36663	0.601714	0.707515	0.905705	0.169116	-0.650784	-0.160569	-0.151286	1.03243	2.43453	0.539849	-0.422549	-1.15002	-0.223952	-0.825915	-0.577069	-1.67183	0.796553	-1.19491	-2.12485	-1.16081	-0.62091
ENSMUSG00000038871	No	1.27769	1.98727	0.147635	0.127137	-0.046792	-0.495074	-0.768234	0.230837	0.439911	0.115453	1.09766	3.44083	1.56302	0.723218	-0.120184	-0.225196	-0.422961	0.313437	0.0226079	-0.536177	0.0134284	-0.297221	-0.247774	-0.455908	-1.08155	-0.682077	-0.406586	-1.06682	-0.920858	-0.964396	-0.109394	-1.19059	-1.46235
ENSMUSG00000038970	No	1.1297	0.764106	1.50779	-0.396525	-0.0325678	0.021543	1.90069	-0.248419	-0.772289	-0.377936	0.0286269	0.87466	0.293508	0.198636	0.080802	0.599328	0.633142	1.645	1.26117	-0.488558	-0.0555454	0.737632	0.147918	0.0521847	-1.62972	-1.03831	-0.71501	-2.03881	0.592264	-1.09078	-2.32556	-1.06867	-0.189998
ENSMUSG00000039783	No	0.793176	0.775375	-0.0768722	0.798903	0.958649	0.771196	-1.24398	0.248313	0.368676	1.40238	0.724799	0.0261388	1.47113	1.02108	0.478426	0.837112	0.446575	0.0975943	0.252323	1.08403	0.991137	-0.057848	-0.651162	-1.18861	-0.972693	-1.33509	-1.55549	0.113677	-1.86231	-1.8587	-1.78256	-0.28522	-0.790156
ENSMUSG00000040009	No	0.58793	-0.321675	-0.0291779	0.482826	0.0291857	-0.254362	0.336836	0.254049	0.609444	-0.556261	1.84989	-0.321479	2.40531	1.25634	-0.280703	-0.325832	-0.398525	1.21044	1.69935	0.407205	1.49697	0.431994	-0.0233558	-1.04339	-1.22072	-1.00639	-0.899632	-1.32881	-1.01936	-0.30991	-0.790876	-1.48055	-1.44676
ENSMUSG00000040270	No	0.747449	0.959963	-0.861081	-0.133674	0.592871	0.136617	-0.771557	-0.498009	-0.174931	-0.36041	1.28896	0.895886	2.01872	0.914608	3.0581	1.56033	0.989972	-0.140152	-0.0731373	-0.210824	-0.383479	-0.504301	-0.845508	-0.905724	-0.708472	-0.966301	-1.03668	-0.66312	-0.902461	-0.832069	-1.0757	-0.584754	-0.531135
ENSMUSG00000040350	No	0.376735	2.02333	-0.292102	1.19625	0.0894827	-0.42549	-0.541614	-0.851887	0.455629	-0.306129	1.12108	0.332824	0.751821	3.42853	0.644647	0.876881	0.58568	-0.351294	-0.192707	-0.049414	-0.591314	0.484006	-0.682685	0.351735	-1.14539	-1.07125	-1.12034	-0.905879	-1.03572	-0.612931	-0.668254	-0.939234	-0.934997
ENSMUSG00000040592	No	0.604861	1.55548	-0.570839	0.448178	0.11177	0.0869601	-0.780062	-0.575003	0.0651527	-0.240142	2.12671	1.48344	2.4816	1.7806	1.24654	0.936569	0.172799	-0.505321	-0.234597	-0.168974	-0.296998	-0.229965	-0.495107	-0.506234	-0.989635	-0.940535	-0.925567	-0.636376	-1.0392	-1.02799	-0.832891	-1.04324	-1.06197
ENSMUSG00000040624	No	0.629006	0.0739798	1.2186	0.328483	0.225153	0.402098	2.19201	-0.395176	-0.279874	0.142094	-0.0713374	0.784473	-0.362302	-0.579507	-0.747225	0.776024	1.65661	1.60217	1.44373	0.160546	0.504655	0.663443	-0.189846	-0.207483	-0.948724	-1.58798	-1.15931	-2.34029	-0.169792	-1.0067	-1.47113	-0.726466	-0.55993
ENSMUSG00000040738	No	1.05067	0.654725	-0.106017	0.213339	0.571318	0.206952	0.0641837	-0.0793027	0.558637	0.971606	0.95563	1.00885	0.958386	0.385442	1.06811	0.479902	-0.212952	1.33968	0.545865	0.836017	0.896565	0.995746	-0.0372577	-1.78467	-1.27213	-1.09006	-1.56217	-2.17933	-1.13463	-1.61848	-1.32788	-0.681183	-0.675583
ENSMUSG00000040950	No	0.550552	-0.375633	0.146599	1.21373	0.366023	1.76537	0.587523	1.2424	1.18335	0.633897	-0.253362	-0.314046	-1.05931	-0.336079	0.651061	0.529378	0.738152	0.47098	0.786479	0.918941	0.514689	0.418858	0.720037	-1.02171	-0.804859	0.207682	-1.57551	-1.56088	-1.24954	-1.6503	-2.15426	-1.48708	0.196886
ENSMUSG00000041237	No	1.76391	1.02967	0.0659621	-0.162639	0.635421	-0.385654	-1.01742	0.364954	0.0367194	0.42855	0.901653	1.03543	0.924154	1.01193	1.06086	0.149491	-0.0384262	1.48266	1.10441	0.748885	0.907914	0.0528245	-0.075514	-0.685019	-1.47065	-1.05064	-0.809369	-1.52872	-1.21488	-1.20988	-0.54078	-1.64144	-1.87437
ENSMUSG00000041329	No	0.173433	-0.0763489	-0.143079	-0.671885	1.32281	-0.539926	-0.605082	0.74903	-0.272386	0.517723	-0.537565	-0.275566	-0.387419	-0.774496	0.596713	0.268174	-0.0455321	2.8713	1.81197	1.03385	2.48712	0.719366	-0.076089	-0.550949	-1.03744	-0.761788	-0.61008	-1.06992	-0.92801	-0.32279	-0.6364	-1.11336	-1.11538
ENSMUSG00000041538	No	0.248621	1.66792	-0.555645	0.841312	0.372335	-0.341963	-0.648297	-0.926801	0.302092	-0.283936	1.51156	0.900384	1.5916	2.65182	1.8096	1.3126	-0.0431924	-0.289292	-0.257886	-0.0844404	-0.532817	-0.212678	-0.705973	-0.349791	-1.01027	-0.971722	-1.06184	-0.193034	-1.12056	-0.937961	-0.930745	-0.851513	-0.899476
ENSMUSG00000041570	No	1.67548	0.857674	-0.127874	-0.528942	0.513244	-0.57106	-1.25924	-0.0177928	-0.377983	0.265399	1.40375	1.48869	1.25238	0.312644	1.25389	0.224104	-0.226351	0.997085	0.818751	0.485061	0.945986	0.699373	-0.418275	-0.71877	-1.15957	-1.48463	-0.535156	-2.07501	-1.70435	-0.509149	0.612808	-0.598199	-1.49396
ENSMUSG00000041741	No	0.503067	-0.675205	-0.968691	0.0444673	-0.427551	-0.318694	0.00681807	0.924657	0.397201	-0.507957	1.56705	-0.486097	1.47162	0.457287	-0.366441	-0.640174	0.425883	1.73426	2.54406	0.474726	1.42995	0.705668	0.894603	-0.505601	-1.20655	-1.20936	-1.16412	-1.28611	-0.609955	-0.332609	-0.363826	-1.27489	-1.2375
ENSMUSG00000041762	No	0.841425	1.5057	-0.495117	-0.0185394	0.343052	0.00282298	-1.15342	-0.559896	-0.336446	0.0241077	1.57551	1.55143	2.56335	1.05197	1.30534	0.839858	0.21656	0.0872244	0.00696301	-0.0176714	1.21197	-0.417065	-0.46219	-0.634669	-1.15958	-1.18332	-0.729309	-1.1248	-1.2177	-0.922107	-0.710554	-0.628927	-1.35598
ENSMUSG00000041842	No	1.03433	1.28735	0.236078	-0.235703	0.126904	-0.640018	-0.702063	0.299393	-0.0669619	0.138498	1.51886	3.70129	0.800686	1.25344	0.190742	-0.0273059	-0.473411	0.140341	-0.393016	-0.0952708	0.419781	-0.000227663	-0.162759	-0.179855	-1.17719	-0.719934	-0.425598	-1.20879	-0.870809	-0.820694	-0.0450148	-1.31496	-1.58811
ENSMUSG00000041849	No	0.546927	-0.219303	1.45777	0.292997	0.242211	-0.0716364	1.25289	-0.0513823	-0.518407	-0.133866	0.605036	1.00501	0.326779	-0.0169536	0.453918	0.0331134	0.958757	1.80359	0.781255	0.853267	0.439209	0.950538	0.973673	-0.28658	-1.12889	-1.61373	-1.74183	-1.82173	-0.779789	-1.56085	-1.91109	-1.12416	0.00325977
ENSMUSG00000041912	No	0.0549142	0.0553019	-0.537763	0.533881	0.372476	0.848043	-0.0522897	0.241736	0.411304	0.866621	0.628335	1.3447	0.741625	1.38308	0.647148	0.723129	0.167744	1.03221	0.538791	1.50292	1.10383	0.629632	-0.676682	-0.0121068	-1.48894	-1.69879	-1.64023	-1.47174	-1.14674	-0.693672	-1.5943	-1.41592	-1.39827
ENSMUSG00000041997	No	1.27872	0.320625	0.0986433	-0.288402	0.567525	-0.114459	-0.127299	-0.0110366	0.00364373	-0.182215	1.08793	1.15029	0.591062	-0.500356	0.641433	0.542675	0.46892	1.59887	1.35142	1.31572	1.56389	0.747645	-0.0610155	-0.872109	-1.15903	-1.62913	-0.958993	-2.16194	-1.46013	-1.42624	-0.501897	-1.16405	-0.710711
ENSMUSG00000042035	No	2.22276	0.8687	-0.348495	-0.36682	0.297111	-0.363292	-1.05299	0.0121843	-0.0199338	0.0531424	1.14315	1.15197	0.897687	0.813949	0.692769	0.159768	-0.116725	1.71656	1.64186	0.514411	1.05456	-0.000509193	-0.384892	-0.926417	-1.26728	-1.18307	-0.717783	-1.42356	-0.861799	-0.763535	-0.24149	-1.52397	-1.67801
ENSMUSG00000042066	No	0.357498	1.84566	0.387881	-0.014052	0.198306	-0.669814	-0.694379	0.41992	-0.138726	0.378974	0.701611	3.66382	1.1656	1.57616	0.00467571	-0.0597209	-0.423294	-0.129595	-0.232775	-0.754724	0.101043	-0.111319	-0.0220904	-0.276545	-1.14008	-0.621617	-0.290518	-1.11853	-0.901164	-0.684862	0.276697	-1.25329	-1.54075
ENSMUSG00000042225	No	1.08621	1.39115	0.0541789	-0.599703	0.663046	0.629168	-0.413122	0.436667	-0.447831	0.257969	0.977089	1.03967	1.18537	0.391565	0.669861	-0.3502	0.0161824	1.39932	1.70999	1.04515	0.754682	0.35928	0.0984357	-0.851072	-1.26661	-1.31329	-1.16243	-1.7692	-0.971151	-0.707454	-1.39288	-1.57853	-1.34151
ENSMUSG00000042292	No	0.48089	0.00881197	1.78306	-0.560781	0.561929	0.179787	2.33067	-0.163744	-0.34643	0.977662	-0.458511	0.655347	-0.665975	-0.716041	-0.448388	0.60292	0.679545	1.01475	0.88939	-0.109444	0.274759	0.388805	0.943526	0.437966	-1.33631	-1.17703	-0.999461	-1.94324	0.82273	-1.23346	-2.14639	-0.917015	0.189676
ENSMUSG00000042331	No	1.49318	1.43745	0.604134	0.147177	0.273117	-0.370652	-0.782882	0.451626	0.57581	0.415838	0.875114	3.19029	0.636348	0.425033	0.294772	0.177139	-0.064615	0.454021	0.312613	-0.182222	0.196781	0.418434	0.26634	-0.678816	-1.38108	-0.917757	-1.2522	-1.7231	-0.721088	-1.23383	-1.04466	-1.17797	-1.11436
ENSMUSG00000042333	No	1.17029	0.219729	0.87829	-0.152394	0.662192	-0.525834	-0.344596	0.692222	-0.0340861	0.558163	0.375269	2.50472	-0.328459	0.665862	0.963534	0.122715	0.593119	0.934682	0.254959	0.522854	1.06469	0.189555	0.790121	0.0274204	-1.16898	-1.08907	-1.0406	-1.29859	-0.805825	-2.20729	-1.69449	-1.41498	-1.08519
ENSMUSG00000042351	No	1.16676	1.8753	-0.277207	0.553945	0.0332702	-0.564663	-0.524762	-0.42982	0.311952	-0.318444	1.81198	1.3987	1.71295	2.01871	0.440547	0.220862	0.156675	0.194644	0.461256	0.172423	-0.752827	0.278642	-0.358051	-0.255801	-1.38994	-1.31974	-1.18923	-1.26022	-1.39648	-0.048204	-0.108736	-1.12502	-1.48947
ENSMUSG00000042474	No	0.67366	1.89242	-0.453038	0.26273	0.0289323	-0.390788	-0.424771	-0.533975	0.120823	-0.277903	1.87842	1.69455	2.36978	1.98101	0.766426	0.934467	0.361293	-0.321515	-0.112857	-0.161811	-0.62281	-0.0528678	-0.523137	-0.365549	-1.05549	-0.952909	-0.893028	-1.03448	-0.981112	-0.978955	-0.796571	-1.02981	-1.00116
ENSMUSG00000042476	No	1.43902	1.12222	-0.0389672	-0.215945	0.564935	-0.243498	-1.20216	0.340987	0.285086	0.21881	1.20238	1.36471	0.5677	0.781253	0.690842	0.127223	-0.130823	1.57029	1.18928	0.666545	1.16374	0.133623	-0.201874	-0.8637	-1.5714	-1.20554	-0.942432	-1.3658	-1.3229	-0.00528082	-0.469416	-1.74057	-1.90833
ENSMUSG00000042680	No	0.979527	0.959027	-0.0963684	-0.578138	0.517361	-0.37631	-1.11497	0.354596	-0.181803	0.196032	0.535412	1.43664	0.68876	0.251177	0.533003	-0.15473	-0.117341	2.34127	1.49853	0.868619	1.79624	0.241177	-0.0488772	-0.564275	-1.44254	-0.919366	-0.758162	-1.43534	-1.21161	-0.656143	-0.383669	-1.44078	-1.71695
ENSMUSG00000042744	No	1.47343	1.80267	0.549664	-0.624655	0.761073	-0.985787	0.06917	0.171902	-0.546884	0.110214	0.697944	2.1055	0.329106	-1.05843	1.03032	-0.0351883	0.263145	0.674479	1.11538	0.143906	1.23017	0.397836	0.378142	-0.270497	-2.14033	-1.01438	-0.638617	-1.55521	-0.348304	-0.928785	-0.56827	-1.23084	-1.35787
ENSMUSG00000042770	No	1.11585	2.1687	-0.0786533	-0.136326	-0.0423397	-0.172188	-0.761169	0.0407579	0.0613671	-0.0619856	1.69647	1.02753	2.4465	1.79877	0.300332	-0.255748	-0.489227	-0.0202089	0.327678	0.311024	0.964051	-0.224322	-0.268824	-0.592129	-1.20229	-0.919398	-0.633649	-1.31906	-1.07616	-0.653274	-0.577459	-1.22914	-1.5455
ENSMUSG00000043190	No	-0.105272	1.70481	-0.278941	-0.29157	-0.294793	-0.436769	-0.631894	0.0907243	0.0831868	-0.0505633	0.841034	0.439529	3.10229	2.55249	0.253692	-0.0112908	-0.643079	0.31789	-0.172261	0.289292	1.35227	-0.172989	-0.554944	-0.187181	-1.17968	-0.926197	-0.652949	-1.06846	-0.872113	0.155875	0.0527931	-1.47009	-1.23485
ENSMUSG00000043243	No	0.492343	2.3087	-0.486837	-0.246672	-0.0952298	-0.155112	-0.761693	-0.430076	-0.405992	-0.268251	1.8304	1.18026	3.0119	1.60417	1.43644	0.536353	0.130514	-0.419532	-0.305007	-0.381003	-0.379454	-0.472946	-0.469807	-0.653821	-0.813117	-0.707325	-0.720539	-0.782621	-0.643399	-0.724281	-0.552391	-0.818564	-0.837419
ENSMUSG00000043252	No	0.912693	1.54734	-0.396713	-0.223274	0.154205	-0.223294	-1.25917	-0.321462	-0.0186237	-0.128465	1.18813	1.06607	2.22319	1.76777	0.956028	0.0666812	-0.566732	0.582137	0.732945	0.90314	0.741477	0.0677432	-0.34759	-1.02191	-1.42867	-0.0170447	-0.896012	-0.231516	-1.53153	-0.112554	-1.06403	-1.19919	-1.92178
ENSMUSG00000043931	No	0.673597	1.2579	-0.194101	1.47201	0.926459	0.341866	-0.596263	-0.898983	0.9943	-0.621788	0.887252	1.27244	0.269956	0.89432	0.708911	0.964648	0.176678	-0.192186	0.763694	0.504518	0.432409	1.43251	-0.192733	-0.149272	-1.62881	-1.78358	-1.79298	-1.41643	-1.61294	-0.209323	-0.519552	-0.993709	-1.17081
ENSMUSG00000043939	No	0.122808	0.000713242	1.20647	0.408542	0.250992	1.21293	2.61167	0.842019	0.353591	0.437139	-0.124776	0.0358634	-0.406142	-0.396438	-0.533963	-0.461538	0.837168	0.666003	0.940695	0.300431	1.4414	-0.225157	0.487294	-1.11405	-0.680666	-1.1616	-1.11694	-2.04258	0.450903	-1.04641	-2.11994	-1.18067	0.0042462
ENSMUSG00000044167	No	0.848027	1.98246	-0.637871	-0.144954	0.22822	-0.0625874	-0.230182	-0.728003	-0.285129	-0.300314	0.802127	1.43991	3.35485	0.16321	1.38898	0.983862	0.362212	-0.0648881	0.19453	0.124407	0.170038	0.0709612	-0.644951	-0.504824	-1.11739	-0.978345	-0.56434	-1.05683	-1.18254	-0.835545	-1.01694	-0.825175	-0.932995
ENSMUSG00000044338	No	0.450736	0.329152	1.25136	0.176645	-0.098858	0.184693	1.28213	-0.621595	0.344024	0.0327978	1.4065	0.708784	0.881522	0.0145393	0.726543	0.782695	1.66326	1.05596	0.895335	0.646791	0.785978	0.348968	-0.327013	-1.23346	-0.856497	-1.49942	-1.50632	-1.1835	-1.12046	-1.3828	-1.89512	-1.34884	-0.894519
ENSMUSG00000044468	No	1.08778	2.22376	0.139388	0.0929289	-0.074045	-0.353601	-0.686405	0.184113	0.342687	0.0178984	1.12834	2.765	1.93273	1.14728	-0.209789	-0.303756	-0.443399	0.616202	0.205847	-0.492628	0.304806	-0.359953	-0.33467	-0.506632	-1.18071	-0.572975	-0.470062	-1.3566	-0.579025	-1.01555	-0.332338	-1.36538	-1.55125
ENSMUSG00000044708	No	0.431004	1.17408	0.0326316	-0.086382	0.248381	-0.387645	0.442927	-0.132414	-0.327308	0.102268	1.34552	2.47222	1.73724	0.734594	-0.442081	-0.339348	-0.546421	1.41977	0.539269	0.823216	1.75401	-0.368776	-0.282619	-1.00129	-1.40884	-0.892197	-0.881598	-1.07005	-0.857116	-0.921762	-0.497437	-1.30204	-1.51179
ENSMUSG00000044792	No	1.52736	2.30749	0.104845	-0.395577	-0.403736	-0.296551	-0.263719	0.275274	0.547791	-0.301441	1.11053	2.67337	2.06781	-0.488448	-0.121301	-0.0828926	-0.873248	0.0408556	0.307621	0.163549	0.948231	-0.401716	-0.586072	-1.01334	-0.746454	-0.233847	-0.206581	-1.24759	-0.229291	-0.784054	-0.605302	-1.33108	-1.46248
ENSMUSG00000045071	No	1.51072	0.552045	0.105162	-0.382943	0.742969	-0.763276	-1.1872	0.521994	0.0266833	0.173323	1.51246	1.50516	0.175537	0.761897	1.00817	0.166619	-0.0429659	1.23749	1.91105	0.633023	0.620285	0.245008	0.225347	-0.713108	-1.6775	-0.872046	-1.51555	-0.397678	-1.0951	-1.40239	-1.45625	-1.18075	-0.94818
ENSMUSG00000045092	No	0.818518	1.85402	-0.788193	0.831192	0.00729038	-0.0868032	-0.443813	-0.885728	0.480059	-0.472322	1.73386	0.928711	2.52375	1.79902	0.950597	0.919628	0.0127474	-0.165088	0.00396837	0.0709863	-0.514788	0.0852588	-0.685849	-0.193907	-1.13806	-1.18012	-1.14199	-1.14322	-1.14892	-0.535593	-0.601467	-0.804468	-1.08927
ENSMUSG00000045319	No	0.712869	-0.486929	-0.519043	0.238112	-0.368084	-0.33364	-0.261734	-0.38679	0.718238	-0.478416	0.992874	-0.276205	2.45313	1.28923	-0.367683	-0.577171	-0.456368	2.53917	1.20763	0.559398	1.06509	0.22183	0.751724	-0.303931	-1.21033	-1.00782	-0.926992	-1.37208	-1.01526	0.42453	-0.0697966	-1.43093	-1.32463
ENSMUSG00000045629	No	1.83968	1.47857	-0.0138825	0.172652	0.0933934	-0.548035	-0.92932	0.0708916	0.171542	-0.00969949	1.30777	2.30364	0.688909	1.92975	0.705965	-0.0826197	-0.389345	0.363049	0.0441702	0.482031	1.03403	-0.0651037	-0.287353	-0.636343	-1.26003	-0.887687	-0.673037	-1.26357	-1.06703	-1.15319	-0.516822	-1.35579	-1.54719
ENSMUSG00000045932	No	0.392179	-0.231978	0.476193	1.44585	0.939408	1.44835	-0.670596	0.510448	0.790033	-0.134593	0.641316	0.0714736	0.910394	0.182315	0.774604	0.762339	0.531815	0.258519	0.625104	1.21748	1.26408	0.152757	-0.349623	-0.83237	-0.43478	-1.6072	-2.08672	-1.2137	-1.41374	0.0587484	-1.78371	-1.89973	-0.794671
ENSMUSG00000045954	No	-0.0988807	0.107456	-0.581603	0.271666	-0.272246	0.0532292	0.420865	0.0241706	0.282831	-0.332823	1.43946	-0.405242	2.8921	1.4619	-0.182575	-0.5217	-0.241101	1.32611	1.69744	0.681916	1.35643	0.106156	0.318829	-0.458709	-1.19358	-1.10384	-1.00592	-1.25659	-1.21048	-0.533069	-0.339488	-1.33173	-1.37099
ENSMUSG00000045973	No	1.25774	1.87305	-0.0269097	0.0833999	0.057198	-0.47455	-0.992083	-0.0829649	-0.00651324	0.191007	1.23555	2.77983	1.37525	1.23874	0.704587	0.0746673	-0.263174	0.534318	0.362356	-0.0382894	0.563465	-0.13447	-0.2886	-0.848494	-1.28404	-0.946307	-0.530499	-0.506273	-1.32618	-1.20352	-0.514708	-1.12885	-1.73475
ENSMUSG00000046748	No	0.0188523	-0.186239	-0.144062	1.10272	-0.176963	1.98039	1.22041	0.296947	2.49999	2.52764	-0.417896	-0.159284	-0.539464	-0.293282	-0.7856	-1.08772	-0.322868	0.364108	0.550201	-0.0626012	1.38289	-0.305295	0.46595	-1.09353	-0.924693	-0.377157	-1.22695	-0.974007	-0.407852	-0.416519	-1.19855	-0.913544	-0.396035
ENSMUSG00000046916	No	1.21757	-0.333546	-0.575634	0.172882	-0.416722	0.206814	-0.157169	0.772106	0.525839	-0.495741	0.555932	-0.0509624	0.924734	0.128353	0.0110161	-0.0653423	-0.272772	1.5101	1.66486	1.64679	2.1527	1.04801	0.131672	-0.3787	-1.36463	0.0946741	-1.72498	-0.635381	-1.60175	-0.65688	-1.17001	-1.58837	-1.27545
ENSMUSG00000047181	No	1.38411	1.25553	0.0536619	-0.418805	0.267511	-0.581181	-0.713755	0.269764	0.000819926	0.163442	1.09381	2.00002	1.13576	0.957808	0.469307	-0.174413	-0.235699	1.08277	1.04566	0.351844	1.34257	0.112872	-0.0309042	-0.69594	-1.56351	-1.06491	-0.842175	-1.56482	-1.1651	0.0181298	-0.294393	-1.70111	-1.95867
ENSMUSG00000047446	No	0.584735	1.68494	-0.241785	0.0492176	-0.42625	-0.0172738	-0.770486	0.602735	0.242746	-0.415485	0.792808	0.910929	2.79165	1.91024	0.533777	0.409299	-0.931744	0.276524	-0.0470651	0.405086	1.70678	-0.435278	-0.902057	-1.14615	-1.2895	-0.167411	-0.438543	-0.791966	-1.29848	-0.83784	-0.482012	-1.17765	-1.08449
ENSMUSG00000047842	No	0.830126	0.907149	-0.627703	0.150055	-0.384924	0.510896	0.652896	0.226308	0.715891	-0.00438636	1.04293	0.122666	1.42577	0.65267	0.274382	-0.136612	0.246154	1.64659	2.63114	0.258701	0.625546	-0.0560587	-0.344399	-0.655353	-1.46914	-1.3281	-0.947041	-1.59398	-1.33251	-0.425417	-0.554325	-1.46995	-1.58997
ENSMUSG00000047867	No	0.239296	1.58421	-0.449395	1.31705	0.299444	0.0112564	-0.338205	-0.660856	0.68187	-0.545959	1.11481	0.851943	1.43751	2.13301	1.42747	1.40523	0.0997197	0.0792083	0.258419	0.366924	-0.188886	0.112763	-0.878518	-0.324769	-1.27074	-1.39251	-1.5452	-1.18884	-1.45021	-0.547278	-0.466045	-0.994023	-1.1787
ENSMUSG00000047880	No	0.51162	2.22904	-0.755718	1.53396	0.282389	-0.181362	-0.433175	-0.81465	0.806194	-0.215066	1.57	1.13995	1.96814	1.12128	0.742229	1.2191	0.199715	-0.0308349	-0.083296	0.189166	-0.380916	0.17234	-0.544913	-0.689897	-1.15096	-1.1077	-1.10141	-1.02914	-1.18652	-1.05186	-0.859624	-0.978788	-1.0893
ENSMUSG00000047953	No	0.574752	-0.419959	-0.574392	0.34338	-0.316187	-0.358454	-0.309776	0.246049	0.551238	-0.277052	1.47443	-0.331904	1.33646	0.536724	-0.26381	-0.416079	0.000183093	1.85946	1.72898	0.920398	1.35924	0.689725	0.903375	-0.436413	-1.33466	-1.08687	-1.14063	-1.40949	-1.30227	1.34132	-0.875051	-1.45285	-1.55985
ENSMUSG00000048264	No	1.17872	1.24808	0.223421	0.211471	0.678883	-0.0934612	0.174506	-0.620861	0.730256	0.0201068	0.84151	2.39299	1.64944	0.262673	0.0100005	0.691951	0.191693	0.682014	0.760726	0.950093	0.0772576	0.231579	-0.7039	-0.501753	-1.38479	-1.48275	-1.54481	-1.17903	-0.657236	-1.18955	-0.788216	-1.52794	-1.53306
ENSMUSG00000049119	No	0.831512	-0.470629	-0.466071	0.486661	-0.125556	0.729031	-0.391343	0.20336	0.329791	-0.164169	0.155996	-0.313515	0.218528	0.565624	-0.0391596	0.0600791	-0.136973	1.33257	2.21309	0.547325	3.04335	1.07514	0.261479	-0.508694	-1.34336	-0.661092	-1.11308	-1.23724	-1.25882	-0.593246	-0.224939	-1.44054	-1.56511
ENSMUSG00000049422	No	1.08165	1.6751	-0.155558	-0.420522	0.111451	0.633182	-0.844837	-0.0204325	-0.286457	-0.0709457	2.26485	1.85624	3.01918	-0.0486806	0.851865	0.249957	-0.10957	-0.472933	-0.00278841	-0.322207	-0.305674	-0.185807	-0.21665	-0.561137	-1.03365	-0.700192	-0.462942	-1.05989	-1.12752	-0.676404	-0.505355	-0.854132	-1.29919
ENSMUSG00000049493	No	0.907935	-0.0290619	-0.774365	0.678694	0.305909	0.270161	-0.241132	0.409985	0.184836	-0.419854	2.0008	-0.421311	2.04044	0.131444	-0.24938	-0.677533	0.498966	1.25019	1.17725	0.792614	1.875	0.273012	0.556258	-0.801667	-1.17745	-1.03024	-1.32245	-1.32932	-1.26514	-0.718839	-0.00476941	-1.43247	-1.45852
ENSMUSG00000049577	No	1.62838	1.82747	-0.101041	-0.547232	0.416684	-0.159507	-0.829107	0.457461	-0.304459	0.139625	1.47091	1.88259	1.6965	0.432981	0.854052	0.365369	-0.204716	0.523445	0.645909	-0.107667	0.835084	-0.0140102	-0.293226	-0.217073	-1.53183	-1.08724	-0.911394	-1.20835	-1.39712	-0.701372	-0.4619	-1.56399	-1.53523
ENSMUSG00000049687	No	1.49249	0.873083	0.0246557	0.116286	0.264492	-0.621824	-0.774625	0.246515	0.129052	0.100354	1.62704	2.54864	1.18393	1.74321	0.357527	-0.0768611	-0.201568	0.237772	0.227232	-0.124558	0.645432	-0.122778	-0.138975	-0.440894	-1.47955	-0.974056	-0.766496	-1.35556	-1.29403	0.35414	-0.395414	-1.6313	-1.77338
ENSMUSG00000049807	No	1.6895	1.36716	1.05146	-0.419008	0.194461	-0.0800625	0.728341	0.208071	-0.46965	0.0758256	1.07357	1.67122	0.177502	0.00261854	0.16775	-0.0342372	0.449712	1.69522	1.24835	0.301779	0.615046	0.41465	0.0327117	-0.456069	-1.5898	-1.24098	-0.785821	-1.4304	-1.25437	-1.29334	-1.19325	-1.43036	-1.48758
ENSMUSG00000049881	No	-0.312253	-0.341918	0.206236	0.465583	-0.53207	-0.277847	-0.248176	-0.463548	-0.0170057	-0.148451	3.07625	1.00801	-0.176551	0.228304	0.852228	-0.120384	0.951675	1.86867	0.678643	1.20708	1.15033	0.132204	-0.0840428	0.621348	-0.767171	-1.25692	-1.05918	-1.57887	-1.49792	-0.853014	-1.29523	-0.508043	-0.907965
ENSMUSG00000050199	No	-0.269714	-0.991119	-0.736457	-0.559304	-1.20842	-0.275109	-0.328945	-1.04449	-0.913769	-1.0764	0.24402	0.775487	-0.575051	0.452149	0.60104	1.47866	1.51459	1.42319	0.967099	1.55343	0.935466	1.13543	1.80342	-0.126387	0.86287	-1.0194	0.911729	-1.32096	-1.34987	-0.287157	-0.939483	-0.941789	-0.694728
ENSMUSG00000050567	No	0.792376	0.0265721	1.13653	-0.572381	0.100601	0.31485	2.86851	-0.451937	-0.456461	0.133442	-0.511483	0.947873	-0.335707	-1.46895	-0.680188	0.151778	0.701354	1.05419	1.32998	0.649741	0.876689	0.609596	0.719256	-1.12045	-0.872921	-0.848311	0.221424	-2.05283	0.245542	-1.16434	-1.72485	-0.438072	-0.181426
ENSMUSG00000050600	No	0.58537	0.859022	0.531954	0.100714	0.405274	0.0653397	1.41655	-0.290062	0.123903	-0.018358	0.28796	0.911081	0.82363	0.798397	0.119034	0.749593	0.950676	1.16831	0.850178	-0.167945	-0.145998	0.673647	0.41082	-0.149818	-1.34419	-1.66579	-1.61274	-2.18418	1.08627	-1.06021	-2.25082	-1.50438	-0.523235
ENSMUSG00000050675	No	0.570297	-0.195364	-0.815796	0.112287	-0.0260298	-0.240215	-0.0263008	0.727082	-0.153494	-0.563812	0.696078	-0.323079	1.00925	-0.479133	-0.0419655	-0.235463	0.901971	1.59028	1.70264	1.02237	2.74606	1.15335	0.976665	-0.765047	-1.08352	-1.17482	-1.2539	-1.14081	-1.20371	-0.250525	-1.09934	-1.13356	-1.00244
ENSMUSG00000050860	No	0.490269	0.455402	0.849022	-0.273152	-0.165453	0.603614	3.76343	0.273957	-0.165797	-0.176688	-0.276062	0.686854	0.357225	-0.50626	-0.824157	-0.0652352	0.767889	0.594021	0.675236	-0.296268	0.718847	0.0668848	0.75563	0.389118	-1.02387	-1.33743	-0.53413	-1.90446	-0.516143	0.0037178	-1.70015	-1.28758	-0.398278
ENSMUSG00000050953	No	0.512109	0.0592819	0.19774	-0.585391	0.593915	0.300993	0.0459517	-0.469067	-0.0881589	0.651532	1.86327	-0.0306669	1.3016	-0.0820096	0.0341988	-0.00372778	-0.175504	1.65128	1.20802	1.07458	0.861378	0.862761	-0.0359166	-1.10513	-0.789145	-0.674586	-0.0763347	-1.89448	-1.62224	0.00745233	0.697168	-2.18532	-2.10556
ENSMUSG00000051413	No	1.16367	-0.624452	1.17326	-0.661019	1.04661	-0.213206	1.62608	-0.374999	-0.738297	0.25921	-0.492105	0.998444	-0.671952	-1.67326	0.160947	0.678575	1.24952	1.14817	1.07197	0.816529	1.28305	0.848587	0.367317	-1.20833	-1.1647	-0.799766	-1.32145	-1.43337	0.0166167	-1.71972	-1.18098	0.0208269	0.348231
ENSMUSG00000051579	No	-0.147566	0.756131	0.269025	0.733366	0.163408	0.479962	-0.251242	0.156693	0.284167	-0.418387	0.944455	0.757455	1.72006	1.73202	0.362733	0.0412835	0.307677	0.524985	0.407694	1.25427	2.06604	0.217602	-0.682146	0.0323375	-1.44487	-1.40108	-1.34674	-1.48777	-1.26924	-1.17736	-0.695432	-1.52536	-1.36417
ENSMUSG00000051586	No	1.24187	0.693448	-0.0331829	-0.190611	0.977249	-0.103161	-0.72671	0.543204	-0.128699	0.722798	1.15927	2.44275	0.547483	-0.0987555	0.634917	0.461417	0.406114	0.96908	0.905714	0.526554	0.924401	0.380034	-0.244257	-0.332912	-1.30583	-1.50261	-1.32837	-1.6296	-1.63514	-0.779434	-0.785613	-1.203	-1.50842
ENSMUSG00000051839	No	1.00548	1.68631	0.0868927	-0.185729	-0.0347186	-0.336809	-0.778066	0.138531	0.0466449	0.0666734	1.4044	2.7484	1.83597	1.24289	0.261513	-0.218715	-0.543966	-0.168984	-0.0653264	0.303415	1.3981	-0.228786	-0.23782	-0.544667	-1.20526	-0.782	-0.550222	-1.21611	-0.990673	-0.962237	-0.293551	-1.32355	-1.55804
ENSMUSG00000052062	No	0.836398	-0.508063	-0.602366	0.878847	-0.382262	-0.431556	-0.889563	-0.664109	-0.0943205	-1.12586	1.03261	0.894822	0.427882	0.0877661	0.596778	-0.825927	1.92788	0.960778	1.3464	0.71292	0.965752	1.63487	0.0347103	1.23994	-1.2576	-1.42911	-1.48843	-1.19181	-0.978079	-0.111915	0.816891	-1.37191	-1.04236
ENSMUSG00000052534	No	0.69533	0.00521407	1.02849	0.234876	0.0157952	0.619359	1.97556	0.0695761	0.152885	-0.153538	0.111248	0.803734	-0.115784	-0.353841	-0.477291	0.289088	1.41642	1.25722	1.26727	0.584935	1.14924	0.470233	-0.143017	-0.282716	-1.33646	-1.73631	-1.56581	-1.46174	0.676912	-1.35422	-2.06541	-1.24415	-0.533095
ENSMUSG00000052861	No	-0.491335	-0.12088	0.150419	-0.256778	-0.553904	1.90186	2.9422	0.139594	0.177489	0.0930091	0.0645194	0.32304	-0.221689	0.206078	-0.270786	0.133713	0.862565	1.1174	1.17221	0.788922	1.14073	0.663926	0.312045	-0.960727	-1.09361	-1.09552	-1.11816	-1.38027	0.268101	-1.3993	-1.3842	-1.40715	-0.703508
ENSMUSG00000053279	No	1.38125	1.80617	-0.0218826	0.357326	-0.00702979	-0.255941	-0.863009	0.115415	0.45158	-0.0023743	1.17501	1.30138	1.28843	1.67153	0.307506	-0.227573	-0.634968	0.565996	0.449431	0.959177	1.44348	-0.18899	-0.295805	-0.602848	-1.46143	-0.988711	-0.746141	-1.49514	-1.21969	-0.694331	-0.204399	-1.60994	-1.75349
ENSMUSG00000053293	No	0.59109	-0.161448	0.421459	-0.973912	0.441378	-0.200053	1.18863	-0.208706	-1.03439	-0.319753	-0.605056	0.798492	-0.445416	-1.53767	0.412315	1.38152	0.709422	1.70099	1.65563	0.851991	1.43288	0.75682	0.0763544	0.191201	-1.34218	0.198721	0.487603	-0.91612	-1.23362	-2.0316	-1.92063	0.0768055	-0.442753
ENSMUSG00000053310	No	0.407848	0.490602	-0.222045	-0.0474748	-0.319735	-0.366117	-0.624616	-0.213853	-0.362985	-0.424213	0.784683	0.403957	2.53187	-0.233251	0.241765	-0.15232	-0.137428	2.0231	1.66491	1.06004	1.27249	0.388843	0.276398	-0.291798	-1.41031	-1.17029	-1.07025	-1.36952	-1.35539	0.727147	0.446614	-1.457	-1.49168
ENSMUSG00000053318	No	0.832659	0.770031	1.29675	1.23615	0.200549	1.30333	0.122131	-0.281804	0.89067	0.370166	0.309027	0.709654	0.630671	1.16424	-0.0824207	-0.0286912	0.367154	0.90401	0.209188	0.751484	0.945248	1.04247	-0.154177	-1.49743	-1.39864	-1.24699	-1.7046	-1.22591	-0.843359	-1.471	-1.63407	-1.14969	-1.33679
ENSMUSG00000053580	No	0.367709	0.424359	-0.729807	-0.55465	0.267116	0.684586	-0.302756	-0.219761	0.199135	-0.568075	2.60046	-0.277804	0.349902	0.65282	0.513786	0.874612	0.28057	1.54098	0.571539	1.11512	0.829437	1.08768	-0.541243	-0.269483	-1.54347	-1.72585	-1.5213	-1.01538	-1.28818	-0.781812	1.24509	-1.25902	-1.00632
ENSMUSG00000053617	No	0.665532	1.28887	-0.259734	0.294365	-0.00974208	-0.559756	-0.592839	-0.792058	0.219639	-0.305707	1.72933	1.8429	2.9699	1.41897	0.547198	0.917661	-0.0799266	0.0344575	-0.0993386	0.212735	0.146731	0.284178	-0.752301	-0.429277	-1.2229	-1.09092	-0.674529	-0.667856	-1.38479	-0.71855	-0.78416	-0.864472	-1.28361
ENSMUSG00000053835	No	0.739066	0.600118	0.889219	0.795309	0.501715	0.826016	0.66817	0.0605959	0.388268	0.274948	0.900195	1.17144	0.873427	0.424877	-0.0724828	0.0925993	0.351404	0.58362	0.522872	-0.166927	0.223674	0.842394	0.769377	-0.983172	-1.63337	-1.11129	-2.17559	-1.80276	0.826334	-0.626083	-2.1453	-1.96419	-0.644474
ENSMUSG00000053886	No	2.27019	1.39224	-0.305631	0.240626	0.100257	-0.523529	-1.16477	-0.265071	-0.026125	-0.261311	1.7964	1.17981	1.08553	1.38292	0.919881	-0.0156757	-0.48702	0.595653	0.723322	0.476736	1.10831	-0.372676	-0.628754	-0.963026	-1.38905	-0.855574	-0.617219	-1.36419	-0.551663	-0.54789	0.179523	-1.60456	-1.50766
ENSMUSG00000053897	No	1.56608	1.05535	-0.0253941	-0.0342075	0.210449	0.146727	-1.03974	0.0682254	0.214694	0.0774442	1.97509	1.18702	1.21671	1.36442	0.58325	-0.122596	-0.433344	0.89707	0.62949	0.756343	1.26561	-0.0958765	-0.422545	-0.788245	-1.25737	-0.941945	-0.569886	-1.60761	-1.2275	-1.02549	-0.1963	-1.65635	-1.76958
ENSMUSG00000053931	No	0.956075	1.50678	-0.524778	0.196913	0.136418	0.0645075	-1.03161	-0.159391	0.306975	0.094607	1.93901	1.2255	2.33096	1.00643	1.5338	1.08634	-0.108354	-0.490575	0.59795	0.171001	-0.358088	-0.00841421	-0.40501	-0.658732	-0.990524	-1.34214	-0.995109	-0.711681	-1.37645	-1.14685	-0.400247	-1.36527	-1.08006
ENSMUSG00000053965	No	0.700653	-0.276631	-0.534125	0.618833	-0.0808566	-0.392393	0.318601	-0.0186152	-0.183226	-0.661615	1.88327	0.143778	2.7823	1.11507	-0.242311	0.518611	0.185981	0.850139	1.18918	0.293609	0.539347	0.600713	0.319947	-1.13596	-1.03188	-1.16409	-1.49055	-1.42677	-0.725785	0.928408	-0.693034	-1.52972	-1.40088
ENSMUSG00000054191	No	1.59641	1.77455	0.0959449	0.0100124	0.0779575	-0.499128	-0.90703	0.17824	0.392845	0.18008	1.2197	1.96692	1.22927	1.71878	0.419455	-0.133558	-0.512124	0.636269	0.248175	0.305974	1.03267	-0.132828	-0.243394	-0.632875	-1.36489	-0.89657	-0.650645	-1.37841	-1.13131	-0.954532	-0.410388	-1.49329	-1.74228
ENSMUSG00000054434	No	1.24069	1.19519	-0.0869428	-0.182638	0.484998	-0.0564714	-1.01112	0.0938031	-0.0952789	0.026822	1.97818	2.51287	1.2401	0.913478	1.11546	-0.126864	-0.350389	0.0876552	0.202943	0.405636	1.25743	0.0562997	-0.430119	-0.71581	-1.39436	-0.924211	-0.956153	-1.17717	-1.14072	-0.754222	-0.631346	-1.32282	-1.45492
ENSMUSG00000054435	No	0.16434	0.948725	-0.236098	1.68462	0.467369	0.535256	-0.240633	-0.900971	1.01079	-0.391269	0.926781	1.09519	0.68646	1.67735	0.510002	1.39763	0.101825	-0.216337	0.260747	0.360116	-0.311385	0.671737	-0.413745	0.744182	-1.51537	-1.78243	-1.70222	-1.54854	-1.68124	0.193185	-0.0983859	-1.07989	-1.3178
ENSMUSG00000054641	No	0.445314	-0.299989	-0.749377	0.4531	-0.328348	0.116461	-0.273546	0.660867	0.376252	-0.47752	1.35577	-0.391312	1.26953	0.54189	0.345569	-0.458629	0.276252	1.69511	2.01467	0.912827	2.08113	0.502758	0.64754	-0.443412	-1.29188	-1.32465	-1.28472	-1.34083	-1.32893	-0.49636	-0.579093	-1.36527	-1.26117
ENSMUSG00000054814	No	0.876297	0.268662	0.41062	0.714689	0.568314	0.503477	0.526382	0.4449	0.612239	0.0714194	0.765341	0.557194	-0.491482	0.754869	-0.0710983	-0.255142	0.383666	1.40296	0.896437	0.42423	0.87671	0.611234	0.153426	-0.996502	-0.609571	-0.995813	-1.42785	-2.30547	1.41094	-1.15286	-2.42818	-1.94117	-0.55887
ENSMUSG00000054889	No	-0.0565519	-0.420863	-0.682137	-0.210035	-0.86166	1.4805	1.0084	2.30119	1.32024	-0.148563	-0.383318	-0.413494	-0.81952	-0.68671	-0.953349	-1.01772	-0.802039	0.688336	1.07889	0.927017	0.140682	0.215324	-0.000792211	3.04089	-0.849653	-0.571149	-1.16127	-0.778405	0.404499	-0.00494563	-0.910466	-0.613621	-0.259699
ENSMUSG00000055024	No	0.660439	-0.898716	1.46462	-0.170309	0.666716	-0.285477	2.08733	-0.335982	-0.607842	0.358507	-0.387267	0.855532	-0.968708	-1.33859	0.251966	0.201265	1.66259	1.39796	1.16035	0.612166	0.946043	0.778362	0.755684	-1.11985	-0.992274	-1.19992	-0.273337	-1.41972	-0.0597865	-1.43628	-1.48021	-0.912929	0.0276685
ENSMUSG00000055322	No	0.891074	0.313612	-0.182866	-0.4814	0.0115561	-0.559351	-0.740806	0.193569	-0.0239879	0.524323	0.61696	0.747436	0.236334	-0.101765	0.251373	-0.159621	0.192931	1.92499	1.44389	0.637233	0.640562	0.598047	-0.380145	-0.953494	-1.25662	-1.49345	-0.535924	-1.47167	-1.14578	0.0111665	3.01455	-1.52074	-1.24199
ENSMUSG00000056091	No	1.11492	0.464048	1.17057	0.519471	0.39814	0.601484	0.971281	-0.0412208	0.389213	-0.0712253	0.548639	1.4289	0.516226	-0.230798	-0.300846	0.146327	1.08964	0.981732	1.20353	0.269737	0.573413	0.152829	-0.191079	-1.27919	-0.92187	-1.55637	-1.39839	-1.88081	1.0104	-1.12849	-2.0984	-1.63779	-0.814024
ENSMUSG00000056973	No	-0.185149	-0.073869	-0.595808	0.792222	0.234111	1.60647	0.755025	0.770471	2.56906	1.60528	-0.477956	-0.230823	-0.788455	-0.546458	-0.890912	-0.588917	-0.550757	0.555509	0.551833	1.04545	0.826325	0.528016	0.123205	1.60979	-0.96643	-0.900117	-1.50472	-1.21123	-0.718475	-0.730999	-1.54702	-1.07786	0.0131887
ENSMUSG00000057098	No	0.677042	1.51733	-0.774143	-0.0989802	0.136504	0.505885	-0.625129	-0.556303	-0.206183	-0.10637	1.56453	0.973882	2.55996	0.810412	2.56621	1.32952	0.273337	-0.177016	-0.0445986	-0.248028	-0.299692	-0.276559	-0.613128	-0.907306	-0.876608	-0.949834	-0.988988	-0.886409	-0.907326	-0.809596	-0.897224	-0.868398	-0.796805
ENSMUSG00000057337	No	0.925575	1.86125	-0.461533	0.200629	-0.0247219	0.185584	-0.680072	-0.445731	-0.0146217	-0.232426	1.67461	1.4334	2.72456	2.02877	1.17644	0.659488	-0.0419694	-0.607056	-0.25544	-0.420068	-0.352086	-0.333916	-0.531054	-0.597415	-0.963103	-0.856827	-0.789896	-0.891896	-0.823063	-0.829349	-0.705424	-0.969882	-1.04274
ENSMUSG00000058022	No	0.39271	0.456719	0.601417	1.53221	0.252105	1.18671	1.21152	0.394756	1.31915	0.265595	0.616209	1.21136	1.23014	0.958895	0.0642143	0.714201	0.564765	0.0571205	-0.282132	-0.0996259	0.519298	0.3099	-0.637362	-1.43095	-1.17216	-1.47075	-1.52881	-1.76434	-0.558699	-1.11731	-1.69993	-1.47289	-0.624058
ENSMUSG00000058290	No	1.09065	0.523972	0.495942	0.167649	0.318441	0.988895	-1.45356	0.687968	-0.148013	0.900877	1.34609	1.25433	-0.345917	-1.31075	1.06562	1.86537	0.446201	0.433779	1.00318	-0.14512	-0.0396522	0.832957	0.281794	-0.0127658	-0.782862	-0.746639	-1.83609	-1.67963	-0.844057	-1.6449	-1.31214	-0.347053	-1.05457
ENSMUSG00000058704	No	0.431265	1.26542	-0.25792	0.106809	0.0722982	-0.111941	-0.899268	0.267953	-0.058124	0.0673947	1.45741	1.00856	1.89853	1.68569	0.488159	-0.43015	-0.488405	0.317085	-0.0699618	1.16464	2.54177	-0.326165	-0.489924	-1.03131	-0.970164	-0.899698	-0.708222	-0.490472	-1.60621	-0.597767	-0.544153	-1.29619	-1.49695
ENSMUSG00000059305	No	0.422006	0.562441	-0.43437	-0.00708399	-0.0624188	2.5125	-0.993491	0.0459017	-0.023311	0.0765261	1.82881	0.717776	1.54834	1.1876	2.29209	0.0490832	0.0663893	-0.388176	0.594563	0.140584	0.369703	-0.0339497	-0.404452	-0.898804	-1.08371	-0.94967	-0.887024	-1.06873	-1.00486	-1.02839	-0.839488	-1.09629	-1.21009
ENSMUSG00000059336	No	1.56439	0.84036	-0.134596	0.00120786	0.182144	-0.154311	-0.920282	0.477157	0.627075	0.0392278	1.35131	1.24047	1.02337	0.286336	0.745802	-0.102381	-0.0713762	1.30239	1.46105	0.697496	1.10958	0.0882426	-0.113125	-0.645165	-1.47699	-1.32882	-1.02393	-1.30096	-1.52485	0.131338	-0.713714	-1.73254	-1.92589
ENSMUSG00000059495	No	1.18918	1.17559	-0.20077	-0.273916	0.393826	-0.741289	-0.954379	0.211643	0.0357277	-0.0785914	1.15814	2.13592	0.859006	1.07032	0.384937	-0.14107	-0.182774	1.72176	0.660588	0.108453	1.58427	0.0556587	-0.225018	-0.674972	-1.59725	-1.01247	-0.932898	-0.618243	-1.20366	-0.776204	0.31711	-1.5327	-1.91593
ENSMUSG00000060147	No	0.430472	0.265724	0.0470595	1.1502	0.26324	0.561872	0.470104	0.815977	1.06882	0.610073	0.909803	1.24292	1.18599	1.65468	-0.511619	-0.489326	0.255597	0.0120029	0.248698	0.781616	1.78396	-0.494172	-0.587721	-0.450632	-1.02482	-1.28274	-1.14336	-1.87672	-0.268963	-1.19026	-1.24472	-1.9413	-1.25247
ENSMUSG00000060227	No	-0.169838	0.166713	-0.156754	-0.429507	0.329123	0.695531	-1.09734	0.272389	0.318306	0.245061	1.07405	-0.307064	0.880833	-0.0576363	0.870416	0.596458	0.225012	3.07136	1.56799	1.27038	0.35899	0.316981	-0.29077	-0.244259	-1.53121	-1.07315	-0.891678	-1.33702	-0.99008	-0.335743	-0.0438804	-1.6287	-1.67499
ENSMUSG00000060548	No	1.23508	1.43654	-0.496119	0.0857877	-0.0681113	1.14354	-0.906088	-0.185588	-0.171323	-0.12495	2.12775	0.631275	2.94321	0.984362	1.39025	0.226542	-0.126305	-0.303133	0.1204	0.122128	-0.0453134	-0.311604	-0.371261	-0.780446	-1.04457	-0.925513	-0.729343	-1.07676	-0.943018	-0.886516	-0.618608	-1.12568	-1.20661
ENSMUSG00000060675	No	1.03157	1.398	0.142179	0.152045	0.0478739	0.0284035	-0.866355	-0.0225728	0.148152	-0.0225179	1.72323	2.2095	1.07698	1.83951	0.152528	-0.14156	-0.44412	0.380907	0.293781	0.405344	1.48571	-0.342151	-0.294292	-0.602231	-1.35878	-0.752553	-0.85918	-0.336895	-1.19202	-1.32004	-0.639008	-1.61341	-1.70802
ENSMUSG00000060678	No	0.476207	1.19592	0.0203213	0.504791	0.446108	0.557121	0.396905	0.179652	0.243107	0.275771	0.921159	0.867642	2.40848	2.50483	0.791074	-0.161835	-0.265529	-0.272501	-0.344981	0.287205	0.752305	-0.105078	-0.444452	-0.682245	-0.992531	-0.872352	-0.788562	-0.944985	-1.04656	-1.42261	-1.90024	-1.22488	-1.35926
ENSMUSG00000061086	No	1.27662	1.6148	-0.348046	-0.125673	0.00942789	-0.185235	-0.737042	-0.36403	-0.435384	-0.274431	2.04689	1.31042	2.98155	1.49452	1.61784	0.358643	-0.0768454	-0.67366	-0.542129	-0.368802	-0.349112	-0.508889	-0.40653	-0.629806	-0.802885	-0.689173	-0.634079	-0.767318	-0.72453	-0.760934	-0.583891	-0.818444	-0.90384
ENSMUSG00000061132	No	0.886619	1.88223	-0.541942	0.0360045	0.188535	0.468378	-0.645861	-0.411325	-0.014161	-0.162847	1.95054	1.16382	2.75791	1.17532	1.2467	0.749733	0.102792	-0.217323	0.0923007	-0.132229	-0.0360602	-0.135386	-0.62554	-0.630016	-1.06678	-1.02546	-1.00625	-1.08034	-1.0174	-0.960239	-0.826568	-1.08425	-1.0809
ENSMUSG00000061353	No	0.304532	0.775086	-0.426429	-0.210554	-0.180135	0.197393	1.38016	-0.107012	0.12095	0.085986	1.63851	0.370456	2.82131	1.70473	-0.433161	-0.644028	-0.386318	0.469698	0.280288	0.873985	1.53337	-0.101871	0.0471957	-0.995236	-1.08986	-1.10198	-0.701754	-1.24129	-0.964261	-0.831754	-0.351216	-1.34882	-1.48798
ENSMUSG00000061878	No	1.29481	1.24212	0.0014823	0.428129	0.279681	-0.447804	-0.938078	0.225544	1.01494	0.223989	1.27642	1.63704	0.919667	1.51379	0.330104	0.126702	-0.410757	1.26275	1.20841	0.113327	0.637976	-0.11272	-0.349725	-0.738028	-1.45032	-1.02203	-0.714724	-1.47157	-1.20835	-1.09756	-0.388104	-1.55772	-1.82938
ENSMUSG00000063253	No	0.433985	1.22205	-0.479912	0.103529	0.134779	-0.165349	-1.40353	0.171988	0.786912	0.418265	1.27995	0.648424	1.38979	1.22389	1.07271	-0.410225	-0.787755	0.333322	0.640564	1.36139	1.68744	0.292552	0.0119187	-1.4358	-0.820718	-0.772255	-0.876139	0.487981	-1.67874	-1.23921	-0.240057	-1.66641	-1.72534
ENSMUSG00000063450	No	0.723218	-0.739786	0.708096	0.409886	-0.184908	0.903866	1.21196	0.0823579	0.288924	0.222578	-0.11598	0.554398	-0.419085	-0.556953	0.547742	1.81233	1.21831	1.03737	0.529549	0.469144	0.0996211	1.33404	0.35388	0.0823114	-0.781307	-1.58409	-1.46031	-2.085	0.395271	-0.8125	-2.55202	-1.02674	-0.666182
ENSMUSG00000064225	No	1.82663	1.41863	0.153443	-0.284373	0.469821	-0.533961	-1.00048	0.320239	-0.154103	0.237037	1.72295	1.89482	1.12544	0.771	0.714221	-0.0275963	-0.277242	0.914537	0.691015	0.0902729	0.62661	0.196278	0.0111296	-0.688327	-1.46029	-1.02307	-0.769896	-1.44576	-1.20913	-0.569832	-0.321994	-1.58961	-1.8284
ENSMUSG00000064262	No	0.230075	1.54377	-0.639865	1.40299	0.478078	-0.0373592	-0.508221	-1.06833	0.99823	-0.345761	1.05527	0.692328	0.788241	2.3818	0.799185	1.26877	0.181725	-0.0598242	0.0275026	0.483961	0.0510288	0.547867	-0.0345982	0.170366	-1.48859	-1.34506	-1.56013	-1.39922	-1.36888	-0.221342	-0.554079	-1.19476	-1.27518
ENSMUSG00000064288	No	0.651278	0.627175	-0.0154549	0.422938	0.250933	0.483491	0.311423	-0.067532	0.194085	0.193156	0.802582	1.16953	1.79067	3.24652	0.419549	-0.0667788	-0.0388856	-0.309337	-0.375974	0.0869004	0.733055	-0.0599649	-0.39668	0.447292	-0.962642	-1.04377	-0.526674	-1.32741	-0.774359	-1.58568	-1.75041	-1.35214	-1.17688
ENSMUSG00000064345	No	0.206676	0.0489774	1.05289	-0.238898	0.735349	0.224588	-0.22576	2.7488	0.542891	0.932472	-0.0506476	0.270117	0.732158	-1.01119	0.329051	-0.742778	-0.211113	0.241052	0.655919	0.802281	2.03202	0.57959	-0.768411	-2.02593	-0.44994	-1.04234	-0.606299	-0.417338	-0.613852	-1.05781	-2.31925	-0.296382	-0.0568865
ENSMUSG00000064363	No	0.135345	-0.371613	1.3839	-0.340366	0.652792	0.145234	-0.0149137	2.47088	0.441975	0.503607	-0.19998	0.267664	0.318181	-0.881554	0.206714	-0.530777	0.0143524	0.432685	0.639198	0.998821	2.65046	0.529955	-0.710005	-1.85134	-0.559063	-0.825257	-0.806864	-0.461564	-0.698419	-1.10361	-2.23957	-0.281391	0.0845113
ENSMUSG00000064367	No	9.9289618856044e-05	-0.443054	0.856629	-0.388285	0.739632	0.0913957	0.213718	2.04402	0.345195	0.726319	-0.32495	0.234733	0.0435982	-0.957049	0.0856079	-0.327355	0.709326	0.369335	0.539398	1.07805	2.75587	0.949617	-0.635424	-1.90036	-0.642553	-0.68369	-0.55857	-0.391156	-1.04259	-1.28128	-2.32878	-0.247896	0.370442
ENSMUSG00000064370	No	0.092698	0.157305	0.711573	-0.175476	0.288444	0.0601764	-0.399802	2.57474	0.389257	0.984094	-0.0680569	0.334718	1.09611	-1.06235	0.736354	-0.569429	-0.056432	0.424769	0.844998	1.32617	1.90886	0.221082	-0.550126	-1.94772	-0.612297	-0.803981	-0.784592	-0.212374	-0.741226	-1.12277	-2.44962	-0.35016	-0.24494
ENSMUSG00000065947	No	0.293418	-0.359839	0.931331	-0.260429	0.787447	0.209464	-0.46593	3.33437	0.925298	0.82616	0.00597097	0.313234	0.277716	-0.93057	0.63875	-0.981172	-0.534452	0.238497	0.769539	0.756616	1.51551	0.0222059	-0.561177	-1.93225	-0.3743	-0.944847	-0.686099	-0.195224	-0.314754	-0.831884	-2.15927	-0.190261	-0.123067
ENSMUSG00000066043	No	0.509057	-0.404679	-0.415	-1.10618	0.667455	-0.708506	-0.116454	0.184962	-0.884086	1.20112	-0.330842	0.919024	0.367714	-0.603146	0.77433	1.47671	0.127489	2.28947	1.61656	0.442881	1.31967	1.1785	0.132577	-0.12464	-1.8967	-1.32575	-1.07958	-1.34381	-1.17911	-1.18362	0.0874307	0.0169962	-0.60986
ENSMUSG00000067149	No	-0.587433	0.0660267	-0.54233	1.13548	0.38389	2.59187	-0.941745	-0.103963	0.0353026	-0.791585	0.166235	0.289594	0.402553	0.326324	0.702805	0.509319	0.841354	0.955772	1.3407	-0.316977	2.0208	0.605967	1.04287	-1.31574	-1.34684	-0.844856	-1.39583	-1.10587	-0.370585	-0.966102	-0.750332	-1.43509	-0.60157
ENSMUSG00000067297	No	0.587397	0.275513	0.912291	0.962493	0.868214	1.54842	1.03638	0.626749	0.639197	0.773846	0.672461	0.235824	0.96553	0.72826	-0.312121	-0.515475	0.181664	0.876815	0.717047	0.301656	1.29541	0.147213	-0.173038	-1.578	-1.20183	-1.44204	-1.68169	-1.35806	-0.947011	-1.35766	-1.7598	-1.28622	-0.739432
ENSMUSG00000067818	No	0.210827	0.215962	-0.375577	0.56445	-0.215639	-0.746723	-0.0217169	-0.321715	0.0928091	-0.339662	2.11557	0.298798	4.10514	1.82832	-0.339065	-0.361791	-0.162693	0.200364	-0.101501	0.0211126	0.303561	0.159484	-0.046842	-0.600956	-0.811024	-0.714197	-0.577332	-0.826896	-0.750571	-0.64549	-0.248527	-0.902428	-1.00605
ENSMUSG00000068105	No	0.620604	1.98514	-0.520809	0.724918	0.0653143	-0.38868	-0.632938	-0.590747	0.0355443	-0.291015	1.89044	1.31165	2.27744	2.45704	0.838914	0.588211	0.253596	-0.549139	-0.429654	-0.403789	-0.519287	-0.225153	-0.567373	-0.161297	-0.924218	-0.893731	-0.831108	-0.913677	-0.886332	-0.823119	-0.458295	-0.957546	-1.08091
ENSMUSG00000068227	No	0.789191	0.796345	0.525154	0.925485	0.117264	1.0857	1.23114	-0.50342	1.3603	-0.328125	-0.163653	0.272413	-0.107996	-0.137808	-0.31232	-0.395104	-0.241342	0.974638	0.437882	0.915736	0.690697	1.35141	-0.380435	1.12873	-1.83328	-1.95471	-1.53892	-1.41388	-1.57603	1.10262	-0.281734	-1.24137	-1.29458
ENSMUSG00000068966	No	0.271723	-0.96952	0.617291	-0.156971	0.475389	-0.260314	1.63271	0.0247989	-0.717092	-0.043209	-1.017	0.257762	-1.48291	-1.45628	-0.725372	0.485544	1.7084	0.748865	1.12465	1.26632	0.778808	1.46414	1.1685	1.27761	-0.801251	-1.28346	-0.183574	-1.17042	-0.104609	-1.60352	-1.44359	-0.421468	0.538046
ENSMUSG00000069607	No	1.49262	0.574809	0.666785	-0.139863	0.430421	0.215977	2.22428	0.185123	0.03037	-0.318204	-0.216161	3.2727	-0.0251093	-0.110375	0.219429	-0.00210922	0.557293	0.438841	0.0146759	-0.0245151	0.145034	0.676862	0.191201	-0.498333	-1.03522	-1.19361	-1.34808	-1.30666	-0.777529	-1.06859	-1.33811	-1.23842	-0.69553
ENSMUSG00000069662	No	0.170492	1.14307	0.238379	0.129182	-0.0165318	0.191527	1.2198	-0.566016	-0.328675	-0.199205	1.58738	0.934907	2.64777	1.71757	0.00449952	-0.0875465	0.353974	0.0655032	0.17722	0.0256102	0.316927	0.206776	0.513947	-0.840729	-0.692476	-1.12729	-1.31104	-1.97026	-0.275871	-0.249396	-1.93579	-1.58521	-0.458492
ENSMUSG00000069917	No	0.887338	1.83442	0.129721	0.234572	-0.0215606	-0.499019	-0.744662	0.186892	0.336859	0.113738	1.0773	3.41118	1.82589	1.10905	-0.108885	-0.246514	-0.453313	0.406548	0.0151048	-0.378039	0.0246001	-0.289908	-0.239869	-0.48644	-1.10672	-0.702304	-0.482119	-1.11034	-0.903073	-0.942327	-0.223754	-1.21612	-1.43824
ENSMUSG00000069919	No	1.04218	1.66376	0.171053	0.00403379	0.0197119	-0.492098	-0.700508	0.210946	0.12102	0.153803	1.03682	3.69457	1.6807	0.996054	-0.0849821	-0.203882	-0.429219	0.151102	-0.0661365	-0.350064	0.0891949	-0.238521	-0.192249	-0.447389	-1.09039	-0.670808	-0.440789	-1.09584	-0.878173	-0.861864	-0.155622	-1.20328	-1.43311
ENSMUSG00000070056	No	2.09365	1.52949	-0.0194497	-0.323678	0.296749	-0.780787	-0.910627	-0.0530988	0.322208	0.0192803	1.46232	2.57872	0.828183	0.354099	0.872396	-0.00352428	-0.364094	0.274652	0.590043	0.233905	0.80049	-0.0403064	-0.0147123	-0.2747	-1.4244	-0.864573	-0.337824	-1.4852	-0.902526	-0.816301	-0.909548	-0.767307	-1.96353
ENSMUSG00000070565	No	0.629553	-0.608406	-0.354779	-0.203499	-0.530908	1.63465	-0.731373	-0.167051	-0.0455476	-0.0998455	0.198666	0.262201	0.0767297	-0.736207	1.71869	1.57742	0.258948	0.477518	0.36502	0.788264	1.97635	1.8363	-0.0350115	0.673822	-1.22545	-1.56762	-1.9138	-1.28549	-0.548708	-0.092824	-1.69428	-0.293084	-0.340254
ENSMUSG00000070733	No	1.41414	0.516127	0.165179	-0.695368	0.580946	-0.63493	-0.321022	0.804435	-1.09306	0.470286	0.57509	1.69283	0.510711	-0.464227	0.465817	1.10334	0.822898	1.63487	0.846982	0.139909	0.945864	0.431392	0.0324414	0.102317	-1.87017	-0.207034	-0.208215	-2.01804	-0.410433	-2.15629	-1.41001	-0.825161	-0.94162
ENSMUSG00000070803	No	0.659297	0.982063	0.321798	-0.47448	0.215976	-0.041777	-0.625817	0.473171	0.0956607	0.40671	0.402195	0.923219	0.798418	1.57453	0.432836	0.0352617	-0.441125	2.42196	1.16866	0.397725	1.12624	0.249894	-0.0145394	-0.357089	-1.68274	-0.950246	-0.716108	-1.69124	-1.36157	-0.219844	-0.409225	-1.69234	-2.00748
ENSMUSG00000071042	No	0.820958	2.17116	-0.799388	1.21613	0.782123	-0.224922	-0.293014	-1.54309	0.432078	-0.531458	0.656828	1.18056	1.43931	0.742918	0.65711	1.7311	1.05812	0.0724837	0.142802	0.0658574	0.109451	0.803406	-1.11323	-0.696948	-1.11549	-1.32981	-1.35208	-1.23204	-1.03094	-0.564618	-0.648714	-0.671893	-0.934762
ENSMUSG00000071226	No	0.954133	2.03113	-0.46667	-0.330907	0.00908269	0.163572	-0.763957	-0.257917	-0.464882	-0.176763	1.554	1.58756	3.00519	0.741572	1.63946	0.600193	0.111063	-0.338881	-0.0105409	-0.374337	0.217801	-0.361337	-0.50228	-0.768082	-0.93491	-0.824343	-0.76627	-0.942332	-0.845564	-0.842248	-0.653211	-0.963556	-1.02577
ENSMUSG00000071478	No	0.413069	0.985171	0.449548	0.529118	0.581231	0.26111	-0.0170355	0.359338	0.0564701	0.599181	1.24694	1.65341	1.35027	2.07756	0.958653	-0.152063	0.0589372	-0.199908	-0.12669	0.545408	0.912288	-0.287112	-0.0602802	-1.39447	-0.863423	-0.740844	-0.758695	-0.806494	-1.42866	-1.37058	-1.95402	-0.943169	-1.93425
ENSMUSG00000071723	No	0.935766	0.187205	0.139292	0.805788	0.0320014	0.898704	0.292907	-0.152566	1.17045	0.105978	0.937498	0.188973	0.817083	0.277161	-0.273489	0.387708	0.933432	0.253365	1.01297	1.6909	-0.517974	0.618725	-0.41774	1.8561	-1.28031	-1.09563	-1.61183	-1.43641	-1.40927	-1.0196	-1.89543	-1.40315	-1.02862
ENSMUSG00000072082	No	1.53366	-0.162917	0.582257	-0.452097	1.19042	0.0773695	-0.102748	-0.283341	0.0941407	1.10536	1.10547	1.96451	0.120383	-0.660168	0.950414	0.570868	0.517047	0.451134	0.847057	0.647867	-0.321528	1.07813	0.689714	-0.05329	-1.15981	-1.30479	-1.66039	-1.4441	-0.58759	-1.79992	-1.75732	-1.08818	-0.687616
ENSMUSG00000072596	No	0.574902	0.0906038	0.187238	0.647425	0.412667	-0.172947	0.427595	0.288428	0.244708	0.195204	0.228957	4.18715	0.909529	0.966229	0.137415	0.114838	0.00457489	0.00429946	-0.196555	0.18076	0.501491	-0.0473798	-0.63417	-1.0628	-1.12458	-1.14893	-1.037	-1.26343	0.209515	-0.392647	-1.02121	-1.16964	-1.24225
ENSMUSG00000073386	No	0.255084	0.222472	0.996872	0.509228	0.375997	0.900674	2.20834	0.726286	0.300701	0.459512	-0.107021	0.169845	-0.295724	-0.131064	-0.514642	-0.493519	0.677146	0.860077	0.648211	0.315429	1.35758	0.188861	0.684897	-1.36684	-0.706666	-1.01462	-1.38616	-2.00373	1.06024	-1.21334	-2.39424	-1.26172	-0.0281588
ENSMUSG00000073400	No	1.05158	1.76786	0.203658	-0.0942572	0.0602457	-0.235536	-0.756077	0.219941	0.130775	0.183722	1.41436	3.32506	1.16208	1.2492	0.149395	-0.169471	-0.468621	0.0371866	0.0881098	-0.163705	0.503554	-0.196138	-0.173857	-0.477793	-1.22359	-0.747885	-0.490103	-1.22958	-0.982107	-0.993752	-0.19989	-1.35224	-1.59212
ENSMUSG00000073678	No	0.407676	1.12454	-0.770695	0.892327	0.870103	-0.822856	-0.913879	-0.842423	1.01917	0.703953	1.05259	1.04252	0.709545	1.59929	1.40791	1.00018	0.631358	0.440045	-0.0816065	0.776127	0.0684092	1.10161	-0.00682423	-1.02268	-1.3195	-1.40728	-1.68498	-1.13984	-1.5201	-0.777498	-0.810221	-1.00295	-0.724034
ENSMUSG00000074682	No	1.34937	1.04501	0.0351277	-0.387822	0.272504	0.0396438	-0.960423	0.499633	0.0796092	0.444801	0.690664	1.82199	0.344557	1.15657	0.871046	0.242724	0.392394	1.20725	0.966163	0.00324726	0.061729	0.103802	0.195623	0.675901	-1.72454	-0.984295	-1.20535	-1.74255	-0.931744	0.332459	-0.841851	-1.91674	-2.1365
ENSMUSG00000075370	No	0.387465	0.698416	-0.359392	-0.0213858	-0.0126476	1.83537	-1.02263	0.0583735	-0.0587758	0.069833	1.47491	0.784617	1.87189	0.978747	2.52952	0.331618	-0.0841285	-0.311946	0.487101	0.422394	0.961736	0.00116934	-0.372741	-0.950222	-1.14117	-1.00783	-0.942854	-1.1435	-1.07796	-1.10701	-0.875574	-1.17715	-1.22624
ENSMUSG00000075704	No	1.81372	1.17498	0.122175	-0.00452012	0.310267	-0.265945	-0.920611	0.395963	0.169706	0.308551	1.7135	2.09158	1.17793	1.43898	0.518439	0.027929	-0.364765	0.254723	0.195765	0.157532	0.977743	-0.245083	-0.081362	-0.548962	-1.49628	-0.861032	-0.686566	-1.13068	-1.35634	-1.38575	-0.428787	-1.55914	-1.51365
ENSMUSG00000076490	No	0.11122	1.09697	0.417805	1.96348	0.395061	0.367828	0.281898	-0.63401	1.00827	-0.574874	0.310405	-0.00679618	0.347559	2.11947	1.00827	0.490413	-0.713771	-0.00858998	0.213608	0.94998	0.607775	0.839044	-0.352271	-0.442618	-1.40407	-1.66044	-1.42025	-1.39269	-1.70387	0.870713	-0.845112	-0.768995	-1.47141
ENSMUSG00000076498	No	0.102863	0.624372	0.304899	1.04377	0.0600137	0.284017	-0.178721	-0.310627	0.164606	-0.916878	0.433207	0.483632	1.78269	1.67696	0.715326	0.857822	0.318884	0.398572	0.149493	1.07789	1.35824	0.378711	-0.116662	-0.141776	-1.6235	-1.89651	-1.76452	-1.69929	-1.65836	0.693711	-0.297975	-1.17203	-1.13283
ENSMUSG00000076514	No	0.0674958	0.198167	-0.155067	-0.207647	-0.287442	0.137029	-0.63026	-0.829902	0.153534	-0.712792	0.280568	0.0865103	0.184366	0.238199	0.880465	1.16204	-0.27144	0.175135	0.0217308	0.0886196	3.12219	-0.467319	3.55734	-0.912069	-0.688751	-0.20163	-0.89424	-0.652508	-0.735382	-0.642836	-1.00701	-0.660042	-0.397048
ENSMUSG00000076555	No	-0.336392	-0.118173	-0.459941	-0.0101092	2.16573	1.18387	-0.12709	-0.0879343	-0.434222	-0.405236	-0.431316	-0.36416	-0.344139	-0.42123	1.247	-0.248938	-0.351057	-0.513596	4.50664	-0.400524	0.250131	0.203659	-0.31714	-0.460577	-0.366186	-0.237586	-0.526169	-0.396616	-0.542012	-0.539294	-0.447625	-0.497948	-0.171821
ENSMUSG00000076556	No	-0.609849	0.542727	0.0521192	0.102338	-0.111664	2.36269	-0.365831	0.189154	0.823046	-0.296497	-0.410064	-0.484365	-0.377857	-0.288909	-0.0801951	0.229748	0.175527	-0.815347	1.28788	0.147441	3.82385	0.693753	0.539261	-0.809598	-0.958403	0.306044	-0.741657	-0.932388	-0.844883	-0.640551	-0.789275	-0.964316	-0.75394
ENSMUSG00000076563	No	-0.41812	-0.726734	0.0832027	-0.541829	0.221336	1.13516	-0.385808	0.878027	-0.428398	0.220473	0.266635	0.568046	-0.416567	0.605455	0.20524	0.355155	-0.345317	4.35208	0.820975	-0.658441	0.978193	-0.487374	0.651552	-0.737275	-0.934664	-0.782296	-0.703924	-0.960387	0.00357421	-0.700056	-0.370045	-0.96627	-0.7816
ENSMUSG00000076569	No	0.287774	0.348493	-0.0772747	1.08911	1.47892	0.54765	-0.517919	-0.882248	1.57621	-0.141896	-0.246204	0.0826836	-0.402713	0.208141	1.1057	3.87419	-0.397677	0.824768	0.117082	-0.249217	0.110166	-0.995794	-0.558997	-0.977574	-0.621069	-0.693828	-1.08429	-0.620092	-0.748816	-0.642418	-1.07552	-0.531302	-0.186029
ENSMUSG00000076580	No	-0.583676	-0.488297	-0.391968	-0.477841	0.0455021	-0.558691	-0.495323	0.114011	-0.515122	-0.511469	-0.280971	0.537917	-0.0242322	-0.542064	0.249385	-0.0305306	-0.492418	3.78428	2.47297	-0.629038	1.20101	0.593348	1.58896	-0.591896	-0.787451	-0.292783	-0.577052	-0.547904	0.725783	-0.728027	-0.528707	-0.737561	-0.500142
ENSMUSG00000076583	No	-0.0910071	1.23663	0.378013	0.667743	-0.85854	0.355168	-0.690121	-0.103535	0.0918222	2.98004	0.131357	1.22133	0.548878	-0.0481534	0.614454	1.73579	-0.277309	1.41005	1.33474	-0.241252	0.367493	-0.863707	-1.08088	-1.28325	-0.67931	-0.945595	-1.39908	-0.861398	-0.70037	-0.911871	-0.757547	-0.812847	-0.467739
ENSMUSG00000076598	No	0.243319	-0.00564187	-0.68793	-0.00609402	0.690721	0.229022	-0.249027	-0.686243	0.143516	-0.678032	0.0179512	0.110141	-0.168482	0.182797	-0.32042	-0.220665	-0.496622	0.126618	0.0236435	-0.0809582	0.185692	5.27358	0.00374882	-0.592052	-0.273509	-0.486053	-0.630721	-0.266658	-0.393459	-0.251345	-0.420533	-0.224548	-0.0917531
ENSMUSG00000076609	No	0.0688129	0.600234	-0.708752	1.03462	0.956402	2.47351	-0.729202	-0.784051	-0.0543016	-0.804646	0.234014	0.727885	0.296728	-0.109357	0.630451	0.982962	2.26254	0.817604	0.98296	-0.735269	0.667835	0.338452	0.542117	-0.216453	-1.35517	-1.07371	-1.5408	-1.26422	-0.72016	-0.874599	-0.566407	-1.39996	-0.680071
ENSMUSG00000076672	No	-0.280152	-0.325997	0.0213702	1.23422	1.08915	-0.000427275	-0.64472	-0.165144	0.388349	-0.409621	1.94482	-0.514911	-0.462635	-0.262538	0.852435	0.245767	0.162784	-0.586072	4.15318	-0.750453	0.439498	0.172204	-0.446375	-0.651443	-0.895743	-0.209694	-0.571878	-0.878885	0.228363	-0.485399	-0.59892	-0.922248	-0.868881
ENSMUSG00000076677	No	-0.0319711	0.198584	-0.304165	0.0935811	-0.331865	-0.0712528	-0.581177	0.0786902	-0.355848	-0.00414597	-0.246167	-0.532697	0.389033	0.595794	-0.262259	0.753775	-0.33791	0.973139	0.510061	5.00765	0.301017	-0.28273	-0.134002	-0.610668	-0.740362	-0.506187	-0.478136	-0.59313	-0.217736	-0.49876	-0.353051	-0.684921	-0.742179
ENSMUSG00000076934	No	-0.276009	0.00554166	-0.0735802	2.62628	0.15027	4.19167	-0.570885	0.683615	-0.476275	-0.27806	-0.0963674	-0.306798	0.311645	0.909764	0.569698	0.0647096	-0.422736	-0.244565	0.522419	-0.246332	-0.268379	-0.241476	-0.0587437	-0.672627	-0.79509	-0.614538	-0.674824	-0.573853	-0.620556	-0.586043	-0.514996	-0.798479	-0.624393
ENSMUSG00000076937	No	-0.161203	0.511283	-0.262249	0.61098	0.158638	2.30457	-0.596033	-0.315032	-0.318138	-0.12001	0.548823	0.0323283	1.02686	0.417942	0.610842	0.470743	0.199219	-0.505244	-0.417618	4.06026	-0.297583	-0.31165	-0.260261	-0.569671	-0.930321	-0.69943	-0.851975	-0.875596	-0.110973	-0.873853	-0.664157	-0.902744	-0.908756
ENSMUSG00000076940	No	0.433768	1.56422	-0.17743	2.58534	-0.04209	1.55675	-0.966817	0.0392561	-0.361494	-0.0128406	1.53522	1.02548	1.30096	1.76277	0.546774	0.218199	-0.327467	-0.262718	-0.567863	0.206841	0.0414038	-0.2977	-0.137308	-0.773045	-1.15379	-0.467401	-1.24133	-1.07723	-1.2807	-1.07678	-0.727078	-1.06319	-0.802717
ENSMUSG00000078350	No	1.37198	1.38916	0.100733	0.0706038	0.0327534	-0.23148	-0.894015	0.0345515	0.332018	-0.000505924	1.61549	1.48287	1.99647	2.37558	0.554186	-0.189747	-0.376798	0.228546	0.231054	0.271499	0.387914	-0.19644	-0.268866	-0.591458	-1.2866	-0.885539	-0.652638	-1.28745	-1.08192	-1.08739	-0.490679	-1.39223	-1.56167
ENSMUSG00000078496	No	1.56596	0.781233	-0.622811	0.329929	0.190927	0.683649	-0.189756	1.01034	0.199756	0.142053	0.643421	0.677173	0.490309	1.82375	1.71893	0.107178	0.323082	1.05576	0.337604	1.16432	0.343011	-0.141066	-0.806032	0.0128662	-1.43546	-1.45064	-1.52122	-1.194	-1.42252	-1.38592	-1.25311	-1.35958	-0.819129
ENSMUSG00000078695	No	0.986707	1.39812	0.0571652	-0.946485	0.158881	0.337816	1.51209	0.431361	-1.01768	-0.434711	1.33238	0.725085	1.23121	-0.218454	-0.29446	-0.015922	-0.78453	0.547088	1.33125	-0.282154	3.08044	-0.394965	-0.379754	-0.82691	-1.11767	-0.482531	-0.495517	-1.03326	-0.700735	-0.871002	-0.425486	-1.10072	-1.30664
ENSMUSG00000079164	No	0.263431	-0.368325	0.755506	0.20751	0.267996	-0.0243089	2.20133	-0.0490451	-0.0185585	0.306732	0.125249	0.482124	-0.0803758	-0.477083	-0.876377	0.458172	1.45654	1.78373	1.49444	0.40728	0.514693	1.38743	0.89188	-1.10617	-0.978419	-1.32933	-1.73731	-1.41059	-0.577701	-1.40363	-1.45877	-0.643927	-0.464124
ENSMUSG00000080709	No	0.878839	1.63575	-0.0212419	-0.958218	-0.196387	0.941551	1.52753	0.00874451	-1.01039	-0.0499366	1.4144	0.119225	1.09562	0.650228	-0.36923	-0.323112	-0.578606	1.41493	0.543336	-0.11407	2.81306	-0.360179	-0.333809	-0.585281	-1.09433	-0.700645	-0.50521	-1.10712	-0.824615	-0.993573	-0.317405	-1.21701	-1.38284
ENSMUSG00000081058	No	-0.0595471	0.179481	0.213101	1.22818	1.03119	-0.287112	-0.155937	0.0212748	0.196917	0.688097	0.0819766	2.39951	0.556045	0.955492	1.04105	0.224171	0.915219	-0.310376	-0.0284849	0.514245	1.02533	0.40332	0.963177	-0.910515	-0.594574	-1.22184	-0.790228	-1.71657	-0.411911	-1.54242	-2.29045	-0.639948	-1.67786
ENSMUSG00000082101	No	0.220539	1.44491	0.290629	0.00414766	0.164634	-0.499894	-0.75546	0.300349	-0.1471	0.317649	0.787477	3.88433	1.05659	0.788323	-0.0867033	-0.126056	-0.414595	0.42307	0.23084	-0.322848	1.07475	-0.0183067	0.0278339	-0.426556	-1.19939	-0.675786	-0.390342	-1.20292	-0.905542	-0.911281	-0.0256149	-1.33186	-1.57581
ENSMUSG00000083012	No	1.20518	1.54053	0.144612	0.293699	0.0141327	-0.110401	-0.688242	0.201881	0.55583	0.195981	1.23918	3.34444	1.63279	0.885043	-0.126145	-0.263337	-0.467349	0.274211	0.129513	-0.419593	0.211646	-0.227432	-0.287059	-0.674746	-1.21171	-0.715301	-0.538549	-0.957772	-1.09424	-1.06433	-0.155945	-1.14456	-1.72197
ENSMUSG00000086564	No	0.369827	0.0110637	1.53279	0.542293	0.00926804	0.594309	2.08168	0.141957	0.454118	0.258346	0.27954	0.67693	-0.305042	-0.00453866	-0.599337	-0.330273	0.593451	1.26311	1.05413	-0.00426051	0.4558	0.34473	1.92975	-0.710066	-1.07756	-1.31185	-1.63936	-1.72281	-0.131129	-1.14464	-1.83213	-1.49101	-0.28907
ENSMUSG00000090019	No	0.516343	1.23046	-0.571512	1.08126	0.201873	0.0620973	-0.819549	-0.642371	0.74184	-0.0632957	1.83768	1.44545	1.57253	1.96359	1.21576	0.683282	0.11476	0.0434557	0.292635	-0.0102922	-0.442205	0.322777	-0.415081	-0.138712	-1.44265	-1.07604	-1.35097	-1.18596	-1.33251	-0.292205	-0.823022	-1.3305	-1.38893
ENSMUSG00000091405	No	1.03876	0.703149	0.0276462	0.404039	0.714832	1.20127	0.28508	0.13209	1.00409	0.587906	1.34615	1.96268	1.5152	0.413617	0.700588	0.355255	0.315325	-0.52106	-0.026795	0.120534	-0.472395	-0.00251053	-0.205926	-0.286582	-0.864254	-1.18965	-0.720655	-1.44407	-0.202978	-1.4517	-2.43796	-1.57066	-1.43101
ENSMUSG00000091694	No	0.042786	3.69824	0.456652	-0.017989	0.178337	0.981427	-0.62726	0.547685	1.04662	0.383611	-0.282201	0.546497	0.393828	-0.468097	-0.0497499	-0.120042	-0.446332	0.317494	0.52349	-0.0254669	1.92687	-0.119475	-0.0701057	-0.39097	-1.20642	-0.688554	-0.401789	-1.21336	-0.93048	-1.01384	0.0134393	-1.3499	-1.63495
ENSMUSG00000093861	No	-0.551667	3.13157	-0.0606227	0.312556	-0.529793	-0.23892	-0.559901	0.266213	2.79155	-0.342757	-0.242576	0.370119	-0.0722536	0.0641618	-0.0842009	-0.379776	-0.528658	0.153755	1.21354	0.439704	1.60957	-0.0858774	1.30546	-0.695995	-0.920772	-0.666363	-0.906125	-0.736618	-0.932063	-0.662847	-0.879329	-0.957939	-0.623153
ENSMUSG00000093954	No	1.30901	0.794494	0.833401	-0.568385	0.0699856	-0.370731	-0.436337	0.814667	0.34278	0.635228	-0.248044	3.35191	-0.492102	2.4028	-0.242859	-0.741803	-0.653692	0.605866	-0.649583	-0.127296	0.223403	0.13882	0.723219	-0.129479	-1.05534	-0.187086	-0.631621	-1.23411	-0.686938	-0.863886	-1.24723	-0.612711	-1.06634
ENSMUSG00000093955	No	-0.386902	-0.428773	-0.459757	-0.489138	-0.56651	0.729984	-0.406544	-0.60937	0.0884028	-0.593307	-0.316358	-0.341198	-0.290142	-0.0895529	-0.0965214	-0.361534	-0.512806	-0.441967	1.46276	-0.117472	2.08725	4.36531	0.837669	-0.591119	-0.388132	-0.247859	-0.58535	-0.31688	0.717462	-0.308618	-0.61319	-0.495285	-0.234549
ENSMUSG00000094027	No	1.33505	-0.296091	0.229835	0.590897	0.609831	1.7953	-0.225037	1.46887	0.750837	2.02884	0.685623	-0.224133	1.09499	0.787419	-0.208188	-0.25403	-0.44678	0.430746	0.256137	1.07557	1.03373	-0.320478	-1.04187	-1.14586	-0.994119	-1.26373	-1.41026	-0.990554	-1.1326	-1.04666	-1.51314	-0.927547	-0.732584
ENSMUSG00000094420	No	-0.159854	1.67562	0.100477	-0.00134938	-0.0518883	0.811507	-0.222087	-0.740942	0.425403	-0.986591	-0.253103	0.0710206	0.213647	-0.35385	1.44548	2.11268	-0.522202	2.18572	-0.0723723	-0.067567	1.58255	1.93202	-0.825957	-0.7634	-0.744295	-0.768316	-1.26912	-0.83462	-1.14696	-0.633398	-1.05508	-1.0514	-0.0317659
ENSMUSG00000094433	No	-0.250889	3.75092	-0.762597	1.0446	2.3639	-0.0332988	-0.0619951	0.0699693	-0.126021	0.0625214	0.318122	0.499176	0.324595	-0.0669216	-0.367925	-0.357649	0.652256	-0.586094	0.751442	1.00363	0.540502	-0.734537	0.0270473	-1.13838	-0.775419	-0.851876	-0.847318	-0.64696	-0.645029	-0.775884	-0.735666	-0.892773	-0.751464
ENSMUSG00000094561	No	-0.491499	-0.15141	-0.451677	0.00818352	0.573682	0.45603	-0.954051	-0.600867	-0.349156	-0.906971	0.0378763	1.62912	0.351278	1.46257	-0.188919	3.02328	-0.827783	1.69372	1.17072	-0.37759	0.50318	1.34093	-0.391878	-1.1174	-1.09523	-0.827235	-1.1127	-0.509188	0.533908	-0.812102	0.257493	-1.01509	-0.861227
ENSMUSG00000094797	No	-0.145694	-0.244636	-0.0886556	0.104336	0.153889	0.53139	0.471501	-0.500186	-0.444315	-0.597919	-0.063895	2.12294	-0.276459	-0.45272	0.353776	3.16969	-0.806279	1.46987	0.403486	-0.452335	1.26937	1.34628	-0.514731	-1.05341	-0.841196	-0.785609	-1.24629	-0.510823	1.1344	-0.774595	-1.1215	-0.957753	-0.651921
ENSMUSG00000094930	No	0.81417	0.0351257	-0.369404	-0.100119	0.0457758	-0.0584554	-0.912718	-0.49148	1.19083	-0.584889	1.50382	-0.467745	0.219844	-0.243602	-0.198381	1.36712	0.36269	1.37213	0.0939324	-0.812235	2.6803	-0.584387	2.38157	0.700195	-1.05229	-0.99916	-1.19223	-0.659381	-0.805908	-1.00117	-0.825835	-1.01649	-0.391615
ENSMUSG00000095028	No	0.175598	0.130221	0.915447	0.345531	-0.153307	0.843443	2.24798	1.028	0.543697	0.706834	0.534681	0.426816	0.750606	0.600072	-0.407809	-0.49099	0.523372	0.531526	0.116877	0.131121	0.824271	0.266937	1.21284	-1.22652	-1.36756	-1.83323	-1.55847	-2.06228	-0.832496	-0.328305	-1.74715	-1.17112	0.323381
ENSMUSG00000095079	No	-0.903579	-0.0338432	-0.290867	-0.491722	-0.385156	-0.129841	-0.456157	0.0437401	-0.0557216	-0.180133	0.223104	1.08117	0.104652	0.488746	0.277395	-0.284902	-0.994251	2.23178	2.88469	-0.342563	1.6403	1.41776	1.27103	-1.02169	-1.32462	-0.377204	-0.866012	-1.00793	0.453111	-0.300023	-0.430686	-1.56564	-0.674949
ENSMUSG00000095105	No	0.566852	2.17608	-0.40571	-0.241398	0.134318	-0.183509	0.0931737	-0.25454	-0.251899	0.101249	1.15859	1.62751	2.723	1.54237	1.1372	0.358103	-0.00569022	0.108633	0.167432	-0.0619333	0.119685	0.0324538	-0.241846	-0.845536	-1.0751	-1.11114	-1.00145	-1.25298	-1.10192	-0.76014	-0.717629	-1.29279	-1.24144
ENSMUSG00000095416	No	-0.167736	-0.37351	-0.907913	-0.40769	-0.258475	0.988765	-0.650392	-0.443573	-0.232378	-0.874304	-0.191288	0.0211392	0.346968	0.0920521	4.47525	-0.219903	-0.222695	0.0132624	1.94203	-0.17684	0.241432	1.06121	0.0195679	-0.743135	-0.549377	-0.444921	-0.729672	-0.368594	-0.561812	-0.480113	0.617153	-0.631604	-0.182907
ENSMUSG00000095630	No	0.2495	-0.294127	-0.364333	-0.3048	-0.293473	-0.116595	-0.791773	-0.444898	-0.453113	-0.654603	-0.502428	1.46088	0.103345	-0.139991	0.576462	-0.28667	-0.532989	1.57588	0.654166	0.0977934	2.35821	2.81893	1.55811	-1.16129	-1.16852	-0.572256	-0.364442	-0.972238	0.907157	-1.06786	-0.744428	-1.20537	0.0757546
ENSMUSG00000095700	No	0.118379	0.0347927	-0.324326	0.171344	-0.490586	0.218216	-0.36784	-0.552434	0.60193	-0.134935	0.0598894	1.19084	0.419814	-0.212347	-0.336449	-0.30163	-0.481385	-0.210664	-0.211455	-0.219974	-0.292894	5.18363	-0.545575	-0.466153	-0.368179	-0.484629	-0.525767	-0.270512	-0.219382	-0.293378	-0.0918585	-0.379526	-0.216955
ENSMUSG00000095753	No	-0.332781	0.192335	-0.525487	-0.203257	-0.238807	1.08238	-0.486314	-0.297117	-0.14877	-0.424171	0.84234	0.800669	-0.295144	-0.46433	4.18754	-0.704398	-0.589092	-0.00446737	0.169336	0.0252477	0.966565	1.89218	0.772818	-0.528813	-0.779872	0.11566	-0.906799	-0.717486	-0.637863	-0.666668	-0.542745	-0.867408	-0.685287
ENSMUSG00000095771	No	-0.0115739	-0.166901	-0.376428	-0.192915	-0.337956	0.0487138	-0.208963	-0.361553	-0.0575523	-0.364393	-0.0714177	-0.0599226	-0.202954	-0.152774	-0.301821	-0.0256809	5.51421	0.0378156	0.160593	-0.154614	0.13296	-0.297204	-0.245146	-0.31407	-0.206701	-0.232444	-0.32527	-0.189828	-0.217823	-0.20907	-0.32447	-0.181507	-0.103342
ENSMUSG00000095794	No	0.0375338	-0.262963	-0.377454	1.02145	2.27369	0.0121497	-0.475098	-0.0885278	-0.272098	-0.521577	-0.429689	-0.337748	-0.293265	-0.408864	-0.0238321	2.11434	-0.543243	3.62314	1.53038	-0.562562	0.288944	0.0649592	-0.547672	-0.664644	-0.700114	-0.555142	-0.710386	-0.559774	-0.657643	-0.614892	-0.349701	-0.472367	-0.537332
ENSMUSG00000096020	No	0.111584	-0.052452	-0.281539	-0.0257811	-0.129814	-0.258103	-0.42659	-0.359405	0.276006	-0.0666194	-0.0904213	-0.0805006	0.237343	0.723791	-0.125334	2.79921	-0.231492	-0.309511	0.389736	-0.21576	4.37587	-0.477318	-0.341121	-0.62367	-0.638632	-0.489399	-0.675559	-0.355378	-0.696434	-0.485645	-0.483653	-0.691572	-0.301844
ENSMUSG00000096074	No	0.0591655	1.08219	-0.183126	5.20018	-0.132034	0.229838	-0.399364	-0.286965	-0.30565	-0.0929711	0.125437	-0.317481	-0.0706752	0.0472404	-0.0856026	0.723944	-0.325442	0.228667	0.0367091	-0.476601	-0.220979	-0.271446	-0.30183	0.0183336	-0.469244	-0.450076	-0.488449	-0.48467	-0.569793	-0.495815	-0.301505	-0.502793	-0.519188
ENSMUSG00000096336	No	0.260709	0.535301	-0.608635	0.443038	0.0407119	2.19877	-0.695972	-0.509452	-0.215136	2.44103	0.445838	1.47659	0.470765	-0.131362	1.2652	2.31992	-0.517341	0.539647	0.346928	-0.111665	0.175002	-0.661583	-0.336535	-1.07307	-0.952434	-0.843452	-1.16667	-0.939941	-0.833136	-0.905457	-0.979033	-0.879882	-0.598693
ENSMUSG00000096351	No	1.10754	0.84284	0.351664	-0.276959	0.168704	-0.775334	-0.565229	0.261368	-0.293493	0.304816	1.32166	3.96258	0.837447	1.40683	0.480618	-0.0318226	-0.330298	-0.592201	-0.230888	-0.433756	-0.0200388	-0.0908587	0.0381076	-0.252233	-1.06625	-0.537692	-0.246088	-1.09874	-0.771669	-0.686544	-0.0571899	-1.20852	-1.51837
ENSMUSG00000096410	No	-0.292684	-0.131733	-0.300588	-0.41012	-0.475722	0.16694	-0.447461	-0.327601	0.00330274	-0.484342	0.179849	3.10266	1.38397	0.0100981	0.621949	0.430998	-0.62773	0.00985322	-0.0168095	0.955561	0.145938	3.50197	-0.575723	-0.815617	-0.715656	0.0434864	-0.716946	-0.638479	-0.65768	-0.69459	-0.481778	-0.866366	-0.878938
ENSMUSG00000096459	No	-0.0800882	1.40669	-0.502498	0.316807	0.848521	1.53728	-0.550625	0.278459	-0.508543	-0.46381	0.020318	-0.27564	-0.375299	2.30325	-0.133314	-0.170788	2.19047	2.39925	0.544354	-0.455996	-0.477637	0.916877	-0.583446	-0.971327	-0.985952	-0.835013	-1.08674	-1.06762	-0.0266297	-0.607814	-0.630726	-1.12708	-0.845687
ENSMUSG00000096464	No	-0.369147	1.01782	-1.0617	1.26834	0.375995	0.898879	-0.838775	-1.28405	1.14747	2.41168	-0.0505067	1.7712	0.819169	0.03586	0.447008	0.137699	0.692322	-0.667218	0.633328	-0.710544	0.534853	1.76287	-0.583081	-0.95344	-1.09344	-0.587376	-1.4033	-0.614233	-0.586527	-0.918986	-1.02169	-0.993181	-0.217316
ENSMUSG00000096490	No	-0.349147	-0.296199	0.0485411	-0.271743	-0.15141	5.08644	-0.18214	-0.082636	-0.296164	0.0563354	-0.192032	-0.448414	-0.246278	-0.363531	0.0190859	1.76263	-0.230466	-0.294769	-0.446065	-0.34119	0.715406	-0.0535864	-0.0909884	-0.260796	-0.393185	-0.327159	-0.284267	-0.406089	-0.378222	-0.256453	-0.223011	-0.410315	-0.41218
ENSMUSG00000098814	No	0.146165	0.232094	-0.491432	1.50961	-0.14607	0.0658922	-0.299611	-0.58888	-0.0263949	-0.0592986	0.534252	-0.0466309	4.35065	-0.303965	0.125652	0.0304204	2.19692	-0.309751	-0.466615	-0.387268	0.648085	-0.555722	-0.292247	-0.659549	-0.424625	-0.588087	-0.707221	-0.568192	-0.645327	-0.639618	-0.465548	-0.598636	-0.569055
ENSMUSG00000099583	No	1.21901	0.881774	0.0306824	0.806453	0.496538	0.413606	-0.804695	0.0820559	0.694141	0.369132	1.3758	2.02109	1.54615	0.947964	1.04656	0.162077	0.390217	-0.0492476	-0.00705951	0.742437	0.0781261	-0.234304	-0.101473	-0.961758	-1.09736	-0.985525	-1.24148	-0.437237	-1.20637	-1.43247	-1.95754	-1.09969	-1.68762
ENSMUSG00000104213	No	0.30958	1.38432	-0.596234	1.08813	0.420337	-0.332515	0.0187277	-0.758595	0.729178	-0.363426	1.41575	1.21874	1.98798	1.47656	1.59165	1.67958	0.265846	-0.191233	-0.000198626	0.0872122	-0.166349	0.00105896	-0.679851	-0.746558	-1.10816	-1.1449	-1.14691	-1.06287	-1.13205	-0.998618	-1.1519	-1.03153	-1.06277
ENSMUSG00000105547	No	0.324001	1.43984	-0.606186	2.18525	0.282556	0.367794	-0.739621	-0.545987	-0.0917584	-0.216637	1.42133	0.848665	2.471	1.3739	1.17684	1.17946	0.226899	-0.180726	-0.198818	-0.290553	-0.0530507	-0.312271	-0.812235	-0.731621	-1.15705	-1.01715	-1.13823	-0.848986	-1.00665	-0.942289	-0.340921	-1.09294	-0.973863
ENSMUSG00000105906	No	-0.236991	0.107246	-0.0765091	2.24199	0.224589	4.35494	-0.558205	0.650969	-0.51301	-0.235124	-0.0693394	-0.294917	0.558152	0.946003	0.586605	0.0785027	-0.394052	-0.289419	0.490146	-0.305535	-0.345077	-0.264967	-0.0615522	-0.673921	-0.800739	-0.639777	-0.665403	-0.66409	-0.650885	-0.559708	-0.562409	-0.801894	-0.57561
ENSMUSG00000000605	Yes	-0.670565	-0.39341	0.0783141	-0.450709	-0.423685	-0.936444	-0.517084	0.0824259	-0.528267	-0.300414	-0.809747	-0.91206	-0.569457	-0.30432	-0.249071	-0.36727	-0.699	-0.866368	-1.20234	-0.986601	-1.28229	-0.257706	0.119324	0.502605	1.12257	0.993848	1.78532	2.495	0.352742	1.23729	0.12186	2.64689	1.18861
ENSMUSG00000002083	Yes	-0.569049	0.42443	-0.0961941	-0.459413	-0.625766	-0.401008	-0.356039	-0.306354	-0.471279	-0.591829	-0.501777	-0.63838	0.0583315	0.36469	-0.441654	-0.593545	-0.650782	-0.5626	-0.643744	-0.619502	-0.609653	-0.65244	-0.397733	5.0849204088545e-05	0.0779589	4.26394	0.288365	0.940965	0.903616	0.638392	-0.255047	2.37418	0.10887
ENSMUSG00000002204	Yes	-0.778495	-0.857252	-0.223652	-0.725254	-0.367471	-0.223182	0.0447204	-0.462566	-0.476381	-0.313192	-0.901066	-0.602914	-0.919974	-1.38814	-0.543645	0.150467	-0.204096	-1.17002	-0.888918	-0.322907	-1.18679	-0.367301	0.526587	1.25241	1.62695	1.09097	2.53936	1.8701	0.645664	1.68608	-0.114724	1.52788	0.0767513
ENSMUSG00000002985	Yes	-0.708261	-0.278667	0.0485017	-0.411925	-0.152562	-1.13137	-0.406292	-0.19435	-0.549055	-0.171832	-0.372525	-0.327807	-0.144541	-0.0124312	-0.283921	-0.329597	-0.450835	-0.845079	-0.997055	-0.85676	-0.833751	-0.19621	-0.121202	0.315807	0.615164	-0.296248	2.80598	0.616388	0.0029995	3.60629	0.264307	1.91139	-0.114558
ENSMUSG00000002992	Yes	-0.569851	-0.433838	-0.0169833	-0.385441	-0.0996922	-0.677543	-0.241223	-0.079463	-0.444425	-0.106432	-0.728843	-0.455454	-0.42031	-0.530381	-0.197789	-0.253591	-0.283865	-0.735259	-0.765764	-0.55976	-0.611252	-0.206665	-0.177064	-0.182085	0.848738	-0.198942	1.94426	-0.648238	-0.201706	1.22679	4.28331	1.51098	0.397776
ENSMUSG00000003123	Yes	-0.859405	-0.428193	0.154335	-0.683135	-0.256243	-1.20563	1.20739	-0.266939	-0.274593	0.0415196	-1.20152	-0.598439	-0.663484	-0.780173	-0.434605	-0.0238413	-0.414589	-1.16062	-0.994411	-0.921565	-1.09672	-0.0123766	0.463611	0.356414	1.06249	0.236851	1.96339	-0.244174	3.12696	1.50002	0.266748	1.19234	0.948595
ENSMUSG00000003269	Yes	-0.634212	0.432574	0.217193	-0.584123	-0.67279	-0.448458	0.787912	-0.355337	-0.611217	-0.654725	-0.460592	-0.710723	-0.0451206	-0.0735152	-0.719715	-0.588354	-0.655585	-1.09272	-1.09964	-1.1316	-1.1501	-0.668886	-0.347089	1.45332	0.375181	1.14957	1.52857	0.0964452	2.79464	0.357229	-0.234755	2.25712	1.48951
ENSMUSG00000003437	Yes	-0.985665	-0.276789	-0.0457224	-0.754119	-0.41287	-0.879719	-0.570505	0.0502266	-0.607134	-0.0473678	-0.7754	-1.03217	-0.487921	-0.408892	-0.587124	-0.403354	-0.56844	-0.801396	-0.658211	-1.17918	-1.41133	-0.286176	-0.0434616	0.929783	0.608965	2.64025	2.03466	0.807712	1.10495	0.981941	0.852357	1.27066	1.94143
ENSMUSG00000003762	Yes	-1.58725	-0.427726	-0.0183704	-0.454417	-0.515911	-1.05228	0.272928	-0.357165	-0.39368	-0.206305	-1.05836	-1.06754	-0.220417	0.0344715	-0.435421	-0.105535	-0.553422	-1.17623	-1.28636	-1.11973	-0.862377	-0.455792	0.615964	1.73452	0.96175	1.44966	1.28328	0.665835	1.9337	1.21707	-0.100508	1.3928	1.89282
ENSMUSG00000004508	Yes	-1.60294	-0.474548	1.47871	-0.336356	1.10819	-1.51206	0.0465373	1.46536	-0.422061	1.4007	-1.24246	-1.4761	-0.320531	-0.807084	0.77523	0.849936	0.328775	-1.29854	-1.27523	-0.838565	-0.79013	0.892386	1.01855	0.691176	-0.0972537	0.529149	1.78111	-0.457056	0.211229	-0.129609	1.38125	-0.109512	-0.768245
ENSMUSG00000006599	Yes	-0.879522	-0.250697	-0.16421	-0.313584	-0.595802	-0.890424	-0.11769	-0.265735	-0.590007	-0.557824	-0.781417	-1.0851	-0.398645	-0.380438	-0.400962	-0.317298	-0.965709	-0.794794	-1.14062	-0.478462	-0.435407	-0.820978	0.0195508	-0.196314	1.71791	1.57521	1.53673	0.0452821	1.3794	1.17599	1.36427	2.9588	1.0485
ENSMUSG00000007833	Yes	-1.50606	-0.333217	0.51071	-0.709101	-0.33641	-0.791517	0.375705	-0.243805	-0.891499	-0.381654	-0.496285	-0.791172	-0.385073	1.37339	-0.294774	-0.466718	-0.615803	-1.14351	-1.35689	-0.943257	-0.705458	-0.735173	0.0782225	2.39663	0.425013	1.11093	1.5168	2.12222	1.08609	-0.0679931	-0.152959	1.60342	0.749205
ENSMUSG00000009687	Yes	-0.92337	-0.596293	0.174343	-0.508726	-0.384034	-0.550144	1.0723	0.0755112	-0.450086	0.0651097	-0.9734	-1.08751	-1.01218	-1.10256	-0.846347	-0.810619	-0.554651	-0.576988	-1.06666	-1.01703	-0.862421	-0.0804681	1.22224	-0.13255	1.12522	0.632191	1.47107	-0.103449	2.5111	1.48968	0.594228	1.52331	1.68319
ENSMUSG00000014402	Yes	-1.01635	-0.651103	-0.512335	-0.561225	-0.526356	-0.959039	-0.382955	-0.206963	-0.431353	-0.454715	-0.811795	-0.863499	-0.0953509	-0.394308	-0.515572	-0.385029	-0.776253	-1.32224	-0.781326	-1.02309	-0.611846	-0.44536	-0.288752	1.01435	1.51674	1.09033	1.40423	1.2012	2.29637	0.665963	1.57792	1.38074	1.86896
ENSMUSG00000014418	Yes	-0.960986	-0.778883	-0.130631	-0.636158	0.110398	-1.07229	-0.634996	-0.226992	-0.610771	-0.189609	-0.835703	-1.22407	-0.557462	-0.919203	-0.416533	0.316821	-0.379932	-0.900628	-0.618316	-0.925385	-0.913057	-0.201618	0.461802	1.64791	1.61661	1.14294	1.93262	0.983438	0.459152	1.41946	-0.421034	2.5614	0.901712
ENSMUSG00000019158	Yes	-1.2574	-0.605844	0.164275	-0.458347	-0.150341	-0.678561	-0.266665	0.0813204	-0.670744	-0.173637	-1.03458	-1.00207	-0.339542	0.300071	-0.152661	-0.592784	-0.28341	-1.21834	-1.18129	-0.92582	-0.556536	-0.602784	0.34567	2.88421	0.891943	1.67954	1.71305	0.731983	-0.166255	0.554925	-0.281404	2.07414	1.17789
ENSMUSG00000019254	Yes	-0.92798	-0.529392	0.0437537	-0.626969	-0.462082	-0.987522	0.437443	-0.306914	-0.586647	-0.305167	-0.836906	-0.84173	-0.819831	-0.237038	-0.702614	-0.345402	-0.548443	-0.725944	-0.784626	-0.926842	-1.08968	-0.585457	0.16606	1.57344	1.11699	1.34073	1.9164	-0.182436	2.96935	1.34091	0.781264	0.625143	1.04814
ENSMUSG00000025464	Yes	-1.07114	-0.644264	-0.0472902	-0.453465	-0.13421	-0.664804	-0.311339	0.0474232	-0.391447	0.0229917	-0.873833	-1.04226	-0.874711	-0.629649	-0.38256	-0.435452	-0.376764	-0.795882	-0.655925	-0.734036	-0.755156	-0.429534	0.29936	1.11143	1.51456	0.993288	0.749015	3.87404	0.358339	0.867474	-0.254879	1.4483	0.672376
ENSMUSG00000025465	Yes	-1.28719	-0.892739	-0.140551	-0.457004	-0.198766	-0.510451	-0.429594	0.0139378	-0.394028	-0.204109	-1.08835	-1.3933	-0.762232	-0.636182	-0.395004	-0.467361	-0.412555	-1.06181	-1.06204	-0.450674	-0.525855	-0.48687	0.267952	1.39287	2.19752	1.51871	1.52922	1.80923	-0.184505	1.19461	0.569775	1.71777	1.22957
ENSMUSG00000025485	Yes	-1.1113	-0.735109	-0.062445	-0.423148	-0.357606	-0.777919	-0.0935967	-0.378479	-0.504986	-0.222451	-0.781852	-0.914597	-0.767498	-0.332277	-0.564944	-0.409832	-0.270475	-0.873787	-0.81697	-0.77601	-0.856593	-0.478554	0.370376	1.57653	1.24675	1.18468	1.629	3.39935	0.838207	0.733456	-0.43287	0.999464	0.965484
ENSMUSG00000030399	Yes	-0.842757	-0.537986	-0.192869	-0.499047	-0.260204	-0.778794	-0.461479	-0.196861	-0.438623	-0.186549	-0.684619	-0.691516	-0.572547	-0.361302	-0.273431	-0.308459	-0.422261	-0.76044	-0.756525	-0.588638	-0.617928	-0.304058	0.417955	0.303854	1.20833	3.58336	0.0516438	3.03896	0.152457	0.741849	-0.319965	1.04409	0.514359
ENSMUSG00000030423	Yes	-0.974295	-0.79827	-0.358004	-0.397688	-0.718998	-0.691458	-0.25749	-0.171799	-0.14311	-0.614789	-0.89173	-1.09118	-0.524901	-0.315019	-0.218554	0.1947	-0.72318	-1.02706	-0.963153	-0.515538	-0.0796032	-0.839555	-0.489624	0.0598787	2.46495	1.38485	2.7674	1.41782	0.663776	0.911006	0.340199	1.43426	1.16616
ENSMUSG00000030452	Yes	-0.881191	-0.580268	-0.24743	-0.418167	-0.282435	-0.780148	-0.368051	-0.295111	-0.571695	-0.213785	-1.08986	-1.04455	-0.840068	-0.708025	-0.503489	-0.726314	-0.242337	-1.04187	-1.03795	-0.438727	-0.850352	-0.303263	0.375731	1.01324	2.01255	0.790549	2.24642	0.783784	0.237853	1.95936	2.16037	1.05962	0.825591
ENSMUSG00000030522	Yes	-0.569874	-0.686091	-0.430099	-0.45967	-0.658943	-0.636939	-0.155699	-0.219547	-0.411894	-0.620513	-0.749231	-0.684857	-0.778194	-0.783383	-0.615698	-0.147223	-0.360126	-0.577351	-0.652601	-0.694474	-0.117763	-0.637645	-0.13833	-0.290713	1.32053	2.14597	3.09918	0.314205	0.886292	0.593178	1.04618	2.54872	0.122606
ENSMUSG00000030560	Yes	-0.8526	-0.654076	0.300259	-0.577805	-0.0733991	-0.666055	0.0264809	0.0515632	-0.743971	-0.223451	-0.624097	-0.791658	-0.620865	-0.692075	-0.150543	-0.148733	-0.16072	-1.03078	-0.976057	-0.696493	-0.937419	-0.1731	-0.319245	0.907192	0.61237	0.629216	2.94068	0.0775656	-0.457364	1.11923	0.407775	3.22652	1.27166
ENSMUSG00000030590	Yes	-1.02486	-0.72522	-0.0528912	-0.502089	-0.42247	-0.799588	-0.467422	-0.139472	-0.647156	-0.131468	-1.03601	-0.704567	-0.477786	-0.553754	-0.379474	-0.467188	-0.48678	-0.966277	-0.968087	-0.832171	-1.0379	-0.547185	-0.0590596	1.81844	0.943866	1.06367	1.41821	1.90568	0.273922	2.12079	1.41764	2.07979	0.386866
ENSMUSG00000030591	Yes	-1.195	-0.0649243	0.101767	-0.23164	-0.430945	-0.651601	-0.194748	0.0106064	-0.380606	-0.612508	-0.765365	-1.16784	0.125211	-0.094653	-0.189418	-0.299431	-0.747082	-1.41845	-1.5209	-0.608511	-0.454866	-0.692898	-0.313981	0.799734	1.17558	1.13491	1.45934	1.13012	0.0901947	0.813823	0.437653	3.45204	1.30439
ENSMUSG00000030595	Yes	-0.99319	0.431808	0.312233	-0.454686	-0.523507	-0.686695	1.16297	-0.0368682	-0.551525	-0.539281	-0.891067	-0.871147	0.419749	-0.554564	-0.341027	-0.373623	-0.680351	-1.1779	-0.99191	-1.10923	-1.38257	-0.485819	-0.272699	0.977241	0.186297	1.09336	1.97643	0.447424	0.624771	0.778839	-0.0870562	3.13428	1.45932
ENSMUSG00000030603	Yes	-1.28997	-0.699074	-0.128836	-0.817296	-0.212081	-0.467398	-0.24021	-0.230888	-0.644892	-0.146611	-0.511889	-1.22617	-0.501768	0.0730782	-0.0617979	-0.293636	-0.629999	-1.04518	-1.14877	-1.10955	-1.14764	-0.572485	0.0893921	2.29577	1.14044	1.04747	1.37702	1.65818	0.0486232	1.81988	0.652793	1.79146	1.13202
ENSMUSG00000030660	Yes	-0.969221	-1.02185	-0.0437265	-0.49622	-0.622666	-0.812671	0.106248	-0.13304	-0.622146	-0.527799	-0.93974	-0.828067	-0.892256	-0.637437	-0.566348	-0.460474	-0.169842	-0.646705	-0.950695	-0.520695	-0.411858	-0.349771	0.811374	0.337926	1.7095	1.14324	2.54461	-0.352339	2.4644	0.344222	0.400263	1.61436	1.49943
ENSMUSG00000030681	Yes	-1.14557	-0.467874	0.203625	-0.354005	-0.192205	-0.737239	0.40284	-0.205485	-0.562489	-0.0647407	-1.10244	-0.991963	-0.324565	-0.0213651	-0.542811	-0.231294	-0.110179	-1.3108	-1.38477	-1.37248	-1.18686	-0.420967	0.135821	2.60385	0.474464	0.701558	2.32402	0.856134	0.278679	1.19969	0.998029	1.33909	1.2123
ENSMUSG00000030718	Yes	-0.376832	-0.768456	-0.449992	-0.462787	-0.634398	-1.06412	-0.135028	-0.523951	-0.689791	-0.17537	-0.903583	-1.02957	-0.62769	-0.463099	-0.32976	-0.390319	-0.972767	-0.669672	-1.25211	-0.74429	-0.677146	-0.249947	0.0526508	1.8115	0.699718	1.96175	1.71464	0.660534	0.959921	0.953424	0.923138	1.36656	2.48684
ENSMUSG00000030793	Yes	-1.33521	-0.769165	0.123657	-0.287133	0.072054	-0.646313	-0.0403519	0.322637	-0.578141	-0.0638595	-0.868112	-1.25805	-0.262051	-0.263447	-0.125831	-0.299331	-0.280962	-1.44434	-1.37675	-0.795787	-0.693797	-0.66883	0.0286611	0.972224	1.23735	0.740846	2.16486	1.6639	-0.71144	0.581533	1.29883	2.52315	1.0392
ENSMUSG00000030815	Yes	-0.921243	-0.601184	-0.0160932	-0.559453	-0.506834	-0.705533	0.161755	-0.112395	-0.565511	-0.026303	-0.883413	-1.0133	-0.718168	-0.839748	-0.419277	-0.425465	-0.4716	-0.802588	-0.796709	-0.707934	-0.696985	-0.626013	0.159946	1.1366	1.63588	1.34388	1.66281	-0.327165	2.99771	0.877685	-0.234052	1.26306	1.73764
ENSMUSG00000030816	Yes	-0.501413	-0.0592827	0.465655	-0.734157	-0.641434	-0.538951	0.935835	-0.122696	-0.590188	-0.583639	-0.678664	-0.826164	-0.590951	-0.405659	-0.71763	-0.343955	-0.74426	-0.573169	-0.74098	-0.880872	-0.663957	-0.527047	-0.0242273	1.03748	0.92828	1.5732	1.44812	-0.585485	3.53956	0.597407	-0.877165	1.07299	1.35341
ENSMUSG00000030965	Yes	-0.819504	-0.541748	-0.217902	-0.82453	-0.129052	-0.752374	-0.190652	-0.440122	-0.504131	-0.139542	-0.759158	-0.964949	-1.07821	-1.43769	-1.00315	-0.167386	-0.364701	-0.947689	-0.585149	-0.53203	-0.654302	-0.319754	0.436706	0.448002	2.07723	0.745	1.97749	0.932905	2.59278	1.36296	0.818135	0.935592	1.04692
ENSMUSG00000032737	Yes	-1.09715	0.394881	0.244424	-1.06988	-0.0864633	-1.04431	-0.719315	0.242267	-1.15361	0.120429	-0.777014	-0.644906	-0.165575	-0.610242	-0.184546	0.487736	-0.343259	-1.00131	-1.12066	-0.649023	-1.16124	-0.0189393	0.288221	0.252	0.057202	1.42021	1.54152	0.228371	-0.273581	0.836081	1.47225	3.4418	1.09363
ENSMUSG00000035458	Yes	-1.11004	-0.669371	-0.449198	-0.791052	-0.471874	-0.961735	-0.872033	-0.600284	-0.962622	-0.466937	-0.653219	-0.453018	-0.742099	-0.32964	-0.492839	-0.470114	-0.541358	-0.912677	-0.358527	-0.628346	-0.503034	-0.491786	0.0677651	1.11608	1.60925	1.21451	2.61847	1.76835	1.13938	1.46943	1.05719	1.46256	0.408829
ENSMUSG00000036733	Yes	-0.853661	-0.0832338	0.0414745	-0.496023	-0.571488	-0.809573	0.292416	-0.39853	-0.454774	-0.357006	-1.01576	-0.901111	-0.329628	0.238853	-0.454315	-0.170321	-0.503557	-0.973515	-0.935348	-1.19205	-1.06346	-0.584504	0.0141036	2.82432	0.269149	0.726054	2.01986	0.00181982	1.30036	1.25806	-0.340687	1.92843	1.57364
ENSMUSG00000036931	Yes	-0.599857	1.07092	0.125292	-0.726691	-0.516967	-0.774073	1.6844	-0.222061	-0.445352	-0.558871	-0.591397	-0.915479	0.160745	0.141405	-0.701462	-0.496875	-0.842278	-0.587911	-0.40533	-1.12809	-1.23495	-0.658436	-0.553225	0.672804	0.286958	1.35965	1.2411	-0.45925	3.26878	0.459493	-0.61204	1.6515	0.907547
ENSMUSG00000037664	Yes	-1.26173	-0.829542	0.00687046	-0.123671	-0.129818	-1.03707	-0.0609453	0.0513032	-0.551952	0.0829734	-1.16566	-1.02563	-0.32258	-0.259392	-0.0841133	-0.278323	-0.494656	-1.10121	-1.15624	-1.05713	0.0905514	-0.300577	0.677505	0.352913	0.287932	3.54382	0.168461	1.584	1.44765	0.354305	0.112954	1.76306	0.715935
ENSMUSG00000038520	Yes	-0.867455	0.770873	-0.224081	-0.493845	-0.181368	-1.56167	-0.174976	-0.392779	-0.169943	-0.291345	-0.593821	-0.718633	0.154983	0.910172	-0.260712	-0.263185	-0.646132	-1.36568	-1.45301	-1.00013	-0.508707	-0.574675	-0.0388363	2.07578	-0.102049	0.712723	0.472744	1.02228	0.791848	-0.0336158	-0.0642577	2.8242	2.24529
ENSMUSG00000038646	Yes	-1.00715	-0.1895	-0.457708	-0.302646	-0.320099	-0.505269	-0.249861	-0.338738	-0.489893	-0.531543	-0.720741	-0.943989	0.954486	-0.146287	-0.74509	-0.943688	-0.779138	-1.27442	-1.23888	-0.372321	-0.374187	-0.686467	0.158883	0.716012	2.17229	0.182247	1.82362	-0.461646	1.95576	0.972388	0.442963	1.28293	2.41769
ENSMUSG00000038650	Yes	-1.1473	-0.626487	-0.0398501	-0.489262	-0.298589	-0.568341	0.129292	-0.178959	-0.589333	-0.311782	-0.833642	-1.06721	-0.552805	-0.180456	-0.424179	-0.280789	-0.362143	-1.21362	-1.15738	-0.766129	-0.881058	-0.488773	-0.042381	1.98231	1.20622	1.0665	1.98918	0.600923	-0.00839327	0.972028	0.738174	3.03561	0.788634
ENSMUSG00000038886	Yes	-0.693899	-0.109429	-0.242599	-0.833521	-0.330694	-0.898827	-0.725447	-0.30676	-0.855202	0.0815865	-0.551299	-0.652801	-0.0772578	-0.240029	0.00966658	0.189606	-0.287365	-1.01286	-0.788591	-0.821215	-1.07644	-0.411609	0.0863399	1.31154	0.141088	2.3929	1.57389	3.25593	-0.465112	0.288272	-0.117422	1.67566	0.491892
ENSMUSG00000040026	Yes	-0.1315	-0.215041	-0.34326	-0.221792	-0.322167	-0.1381	-0.206391	-0.348061	-0.213487	-0.344537	-0.158983	-0.136382	-0.22472	-0.19966	-0.306051	-0.303713	-0.270532	-0.153976	-0.156715	-0.190183	-0.190706	-0.297468	-0.305926	-0.150655	-0.092401	-0.239332	0.435899	-0.183483	-0.20026	0.257518	5.4945	0.107974	-0.0504086
ENSMUSG00000040212	Yes	-1.13649	-0.753566	0.0649743	-0.466617	-0.168657	-0.55605	0.0258861	-0.080291	-0.31713	0.0340225	-0.946649	-1.25489	-1.11417	-1.24976	-0.47203	-0.244584	-0.236921	-1.17553	-0.934812	-0.432256	-0.874178	-0.175912	0.732096	0.403817	1.93509	1.43356	1.13547	1.64421	1.93083	1.08476	-0.692943	2.00333	0.855398
ENSMUSG00000040268	Yes	-0.728541	-0.503813	-0.436125	-0.402337	0.0229829	-0.820454	-0.625448	-0.56799	-0.473004	-0.031193	-0.600442	-0.638236	-0.380255	-0.639957	-0.3058	-0.402864	-0.323194	-0.815655	-0.78409	-0.494415	-0.945631	-0.122486	-0.114842	-0.239289	1.61659	-0.112614	1.66506	0.627583	0.262533	2.28543	3.50639	1.27441	0.247706
ENSMUSG00000040511	Yes	-0.609773	-0.775278	-0.230227	-0.603014	-0.545948	-0.531011	-0.531609	-0.385492	-0.450353	-0.278723	-0.631456	-0.61967	-0.514079	-0.445695	-0.605038	-0.418547	-0.229624	-0.74417	-0.556925	-0.357968	-0.619236	-0.290286	-0.424277	-0.161393	0.552574	2.49304	3.04996	1.90639	-0.427287	0.430281	1.39883	2.00198	0.154034
ENSMUSG00000041375	Yes	-0.486132	-0.161033	0.17861	-0.8244	-0.52775	-0.605809	0.47753	-0.0148282	-0.659905	-0.561001	-0.731873	-0.885579	-0.0449892	-0.506326	-0.624843	-0.509488	-0.639008	-0.648639	-0.741791	-0.854015	-0.947956	-0.668679	-0.288863	0.323965	0.574862	1.38202	1.48445	-0.320628	3.33116	0.251082	0.449322	2.34786	1.45268
ENSMUSG00000041560	Yes	-0.809593	0.0943288	-0.232201	-0.525789	-0.641045	-1.03393	-0.732608	-0.434249	-0.615221	-0.523487	-0.495861	-0.500347	-0.077923	0.765481	-0.441301	-0.515179	-0.689961	-1.26671	-1.096	-0.929437	-0.794641	-0.784784	-0.298074	2.11395	0.740902	0.797008	2.1465	1.13784	0.114908	0.636403	1.18832	2.51349	1.1892
ENSMUSG00000042289	Yes	-0.915577	-0.808559	-0.161825	-0.33238	-0.241384	-0.732375	-0.442844	-0.0757834	-0.321333	-0.0197004	-0.80639	-1.00273	-0.743037	-0.612026	-0.322878	-0.35068	-0.388885	-0.815697	-0.76854	-0.467744	-0.429804	-0.197222	0.363133	0.541436	0.557175	2.02528	0.692378	4.07726	0.201423	1.28167	-0.100418	1.05223	0.265815
ENSMUSG00000042502	Yes	-1.13831	-0.362928	0.0801884	-0.568742	-0.407567	-1.18461	-0.416379	-0.311785	-0.721435	-0.293509	-0.983602	-0.720362	-0.38718	-0.0180699	-0.276279	-0.256477	-0.486926	-1.29888	-0.904649	-1.19239	-1.03289	-0.428965	0.224851	2.06179	0.776272	0.954515	1.04616	1.60579	1.27478	1.02131	0.276647	1.8249	2.24473
ENSMUSG00000042606	Yes	-0.779986	-0.464684	-0.0624313	-1.03196	0.175919	-0.629037	-1.1315	-0.0448631	-0.685078	0.0881103	-0.11042	-0.031162	-0.66429	-1.46991	0.181097	0.249899	-0.672437	-0.923518	-0.475337	-0.766077	-1.54073	-0.197226	0.336004	1.10257	0.560036	0.592396	1.16477	1.76156	1.16519	-0.135414	-0.265523	3.27842	1.42562
ENSMUSG00000045411	Yes	-1.02541	-0.119629	-0.312547	-0.647649	-0.271197	-0.937136	-0.786782	-0.199811	-0.586608	-0.192296	-0.626924	-0.91794	-0.618337	-0.62402	-0.264293	-0.224444	-0.489699	-0.378306	-0.729053	-0.629304	-0.849734	-0.488078	-0.145814	0.473545	1.14784	1.28109	2.51131	2.97271	-0.108121	0.863851	0.394698	2.14995	0.378135
ENSMUSG00000045540	Yes	-0.101837	-0.447379	-0.625149	-0.449563	-0.679066	-0.277335	-0.448632	-0.675767	-0.398616	-0.632595	-0.300337	-0.241743	-0.467602	-0.182621	-0.614245	-0.601229	-0.482599	-0.191288	-0.21853	-0.323965	-0.344788	-0.589006	-0.556504	-0.143976	0.0127195	0.442586	1.23757	-0.289834	2.71036	3.06859	2.86602	-0.410382	0.356742
ENSMUSG00000045795	Yes	-1.12307	-0.714183	0.045854	-0.223154	-0.593905	-0.917474	-0.363194	0.0835195	-0.369678	-0.166894	-1.07742	-0.887697	-0.565734	0.180375	-0.338468	0.0734878	-0.495255	-0.710127	-0.926937	-1.1286	-1.44244	-0.69322	0.19696	1.74294	0.418279	1.96574	1.35971	0.600906	1.30448	0.419369	0.0823863	2.63939	1.62404
ENSMUSG00000046792	Yes	-0.789221	-0.413465	-0.493085	-0.561754	-0.508446	-0.43985	-0.335077	-0.681079	-0.338213	-0.360188	-0.628258	-0.874658	-0.649813	0.283984	-0.992321	-0.422983	-0.564889	-0.972056	-0.912457	-0.927417	-0.77775	-0.836363	0.0424261	1.65112	1.99477	1.53281	1.93592	1.04056	2.19324	1.75739	0.0516115	0.541327	0.454176
ENSMUSG00000048200	Yes	-0.89714	-0.720657	0.00219897	-0.544326	-0.384397	-0.960351	-0.623579	-0.237765	-0.419511	-0.0612267	-1.00252	-1.12496	-1.04241	-0.798547	-0.40607	-0.382067	-0.660423	-0.733755	-0.612632	-0.565662	-0.840684	-0.250474	1.35403	1.53694	0.893998	2.24609	0.895636	1.47454	0.111154	2.07039	-0.294182	1.71544	1.26291
ENSMUSG00000049091	Yes	-0.968911	-0.551603	0.225497	-0.485044	-0.382163	-0.639929	0.11049	-0.0847568	-0.590846	-0.200549	-0.664568	-1.03048	-0.509051	-0.290984	-0.570753	-0.494268	-0.406704	-0.980521	-0.990782	-0.977261	-0.94022	-0.641853	0.352785	1.72031	0.828149	1.05894	1.0682	0.125906	1.15723	0.738429	-0.392518	2.60188	2.80595
ENSMUSG00000049709	Yes	-0.638938	-0.598563	-0.307035	-0.499901	-0.338793	-0.723985	-0.43316	-0.277329	-0.456236	-0.320917	-0.702857	-0.698332	-0.563163	-0.468822	-0.286337	-0.235129	-0.38161	-0.655783	-0.622521	-0.502803	-0.508221	-0.324702	-0.138657	0.399913	0.683836	0.842415	0.418965	4.52222	0.635474	1.73425	0.570321	0.847989	0.0284144
ENSMUSG00000052512	Yes	-0.61009	-0.964271	-0.473229	-1.00972	-0.356536	-0.577258	-0.462209	-0.488575	-0.578629	0.016843	-0.550687	-0.677073	-1.24966	-1.33195	-0.602852	-0.035314	-0.758526	-0.409625	-0.476487	-0.604922	-0.824646	-0.243598	0.425767	1.15271	0.0735666	1.39257	1.80704	0.919199	1.56182	0.736111	2.07562	2.54545	0.579176
ENSMUSG00000053291	Yes	-1.09223	-0.430311	0.108803	-0.912287	-0.312043	-0.476231	0.851763	-0.185962	-0.83394	-0.0873942	-0.935266	-0.729827	-0.482226	-0.509973	-0.562865	-0.199995	-0.113903	-0.824338	-0.736188	-1.12667	-1.11313	-0.63294	0.36192	2.65163	0.583822	0.230797	2.15505	-0.101338	2.30017	1.15895	-0.0390449	0.437573	1.59764
ENSMUSG00000054065	Yes	-1.16881	-0.642843	-0.168305	-0.418043	-0.271149	-0.823559	-0.706412	-0.263093	-0.577932	-0.16694	-0.743713	-0.669994	-0.584822	-0.416866	-0.235246	-0.177192	-0.258801	-0.93732	-0.877092	-0.662352	-0.733251	-0.28491	-0.0336119	1.17342	0.644903	0.441122	1.16853	2.13929	-0.392596	2.74277	0.635792	2.77551	0.493512
ENSMUSG00000054499	Yes	-0.66868	0.0231418	0.474055	-0.567344	-0.675806	-0.548196	1.20589	-0.321758	-0.664503	-0.54803	-0.898566	-0.585416	-0.709576	0.0315545	-0.851919	-0.984998	-0.457085	-0.547511	-0.795448	-0.97726	-0.755004	-0.821085	0.363935	1.86675	0.762518	1.56776	2.45255	-0.395508	2.09513	0.314068	-0.884577	1.37632	1.1246
ENSMUSG00000054568	Yes	0.14989	-0.409733	-0.681441	-0.43243	-0.655317	-0.249668	-0.406741	-0.694573	-0.409508	-0.73215	-0.302279	-0.185826	-0.430188	-0.243117	-0.643518	-0.662881	-0.5318	-0.281734	-0.11367	-0.338986	-0.347072	-0.52607	-0.590184	-0.381649	0.311677	0.670993	1.55977	-0.23076	3.09413	1.92881	3.20296	-0.337271	-0.0996634
ENSMUSG00000054676	Yes	-1.28978	-0.91485	0.280935	0.0864005	0.0702614	-0.750301	0.0982958	0.0433117	-0.435821	0.133648	-1.19716	-1.10058	-0.82573	-0.695358	-0.487878	-0.0193602	-0.0433103	-0.85988	-1.12402	-1.02714	-1.05568	0.00170202	0.746539	1.67301	1.52169	0.206112	1.14985	-0.36344	2.53984	1.95337	-0.237621	0.232372	1.69058
ENSMUSG00000055629	Yes	-0.462324	-0.308322	-0.0552254	-0.289292	-0.150935	-0.426531	-0.335712	-0.152733	-0.250735	-0.0702026	-0.439712	-0.460673	-0.186758	-0.345685	-0.112449	-0.169129	-0.236535	-0.421447	-0.454585	-0.362721	-0.253159	-0.216672	-0.105982	0.356621	0.0261916	0.505776	0.306501	5.40948	-0.283669	-0.117416	0.168598	0.075025	-0.17959
ENSMUSG00000055809	Yes	-1.16792	-0.79408	-0.371324	-0.743985	-0.211808	-1.05381	-0.822076	-0.400062	-1.02047	-0.412071	-0.547305	-0.541313	-0.430797	-0.503929	-0.286358	-0.17687	-0.365612	-0.410813	-0.353635	-0.453948	-0.865346	-0.430849	0.187303	0.77783	1.51992	1.71525	2.42763	2.65019	0.0460149	0.311454	-0.0151106	1.97408	0.769828
ENSMUSG00000056383	Yes	-1.21861	-0.65685	-0.531916	-0.404601	0.124331	-1.02434	-0.782598	-0.25637	-0.62618	0.285392	-1.03428	-0.938189	-0.587115	-0.611578	-0.244772	-0.676467	-0.382887	-0.980683	-1.05825	-0.593519	-0.145237	-0.500848	0.901993	0.308776	1.44149	1.03697	0.962373	2.94944	1.74598	1.62997	0.0847434	0.449827	1.33399
ENSMUSG00000056782	Yes	-0.150319	-0.376562	-0.579719	-0.414085	-0.63033	-0.277941	-0.474198	-0.614417	-0.403672	-0.636249	-0.34104	-0.251688	-0.449842	-0.214222	-0.564629	-0.549691	-0.484365	-0.219714	-0.217845	-0.33855	-0.305731	-0.505044	-0.537142	-0.228863	-0.0413064	0.292648	0.649653	-0.247883	2.60531	3.14564	3.1331	-0.33515	0.563846
ENSMUSG00000057176	Yes	-0.938398	-0.813274	0.041508	-0.657872	-0.453159	-0.914723	-0.0420661	0.0721999	-0.354444	-0.0227273	-0.845306	-0.760664	-0.688724	-0.803891	-0.214606	-0.436353	-0.348479	-0.605624	-0.682672	-0.755946	-0.602832	-0.216099	0.436384	1.71061	0.746656	1.93671	0.437403	0.898231	3.32091	1.00565	-1.05906	-0.0255493	1.6362
ENSMUSG00000057177	Yes	-0.835834	-0.254908	0.35793	-0.767856	-0.0540793	-1.01756	-0.380194	-0.0296171	-0.800373	0.146969	-0.731054	-0.574186	-0.378772	-0.291681	-0.338378	-0.458149	-0.406326	-1.11146	-0.971783	-1.50362	-1.66234	-0.260575	0.528399	1.98061	0.771408	0.585053	1.84638	0.344489	2.33896	1.81151	-0.0283594	0.852362	1.29304
ENSMUSG00000057229	Yes	-1.06886	0.912698	-0.155847	-0.328595	-0.062146	-1.09715	-0.895053	-0.409915	-0.83891	-0.0900582	-0.243529	-0.683071	0.405022	-0.152053	-0.0124084	0.41134	-0.490651	-1.72813	-1.39687	-0.816261	-1.55724	-0.639469	0.0192032	0.770335	1.18112	0.714464	1.02444	1.76502	0.859724	0.707497	-0.235816	2.75475	1.37643
ENSMUSG00000057342	Yes	-0.893628	-0.54305	0.36538	-0.579503	-0.0949325	-1.04574	0.341249	-0.123177	-0.754055	0.0407073	-1.0228	-1.09549	-0.357582	-0.297328	-0.415408	-0.243288	-0.280406	-1.21863	-0.650467	-1.08119	-1.19293	-0.409172	0.306174	2.48233	0.206337	0.880398	0.918335	-0.209749	1.038	0.938297	0.360003	2.77363	1.8577
ENSMUSG00000058709	Yes	-1.04862	0.218138	-0.110028	-0.669187	-0.491838	-1.22972	0.358763	-0.743717	-0.776427	-0.448403	-0.545193	-0.698426	-0.132009	0.495889	-0.511444	-0.222222	-0.680883	-1.34242	-0.99019	-1.14631	-1.10225	-0.46703	0.0344165	1.95857	0.468626	0.478557	2.6106	0.548888	1.23786	1.21559	1.18312	1.8836	0.663694
ENSMUSG00000059479	Yes	-1.41726	-0.152241	0.0289934	-0.576486	-0.226795	-0.675316	-1.04352	-0.303322	-0.77534	-0.0200805	-0.325142	-0.858441	0.244739	-0.320932	0.235196	0.0361019	-0.339719	-1.50568	-1.12197	-0.964282	-1.08593	-0.0993683	0.472916	1.67226	1.72356	1.00421	0.809925	2.12142	-0.0956035	0.313495	0.0133641	2.8483	0.382963
ENSMUSG00000060376	Yes	-1.31684	-0.657202	0.158712	-0.601638	-0.0785237	-0.785208	-0.551563	-0.028431	-0.691271	-0.0289073	-0.87838	-1.11693	-0.386215	-0.264773	-0.188248	-0.232945	-0.30984	-1.29156	-1.29782	-0.6475	-0.503675	-0.487838	0.466769	1.66901	1.89865	1.71	1.72885	1.34057	-0.152087	0.815512	-0.270817	2.44724	0.532895
ENSMUSG00000060538	Yes	-1.4081	-0.596965	0.216554	-0.363675	-0.246576	-0.868921	-0.113248	-0.19088	-0.652855	-0.165724	-1.10148	-1.10863	-0.0333047	-0.683381	-0.403438	-0.565917	-0.291453	-1.05014	-1.2326	-0.783982	-0.378453	-0.670048	0.484539	0.636608	2.38979	0.975837	2.32696	1.398	1.56676	1.613	-0.177847	0.725731	0.753839
ENSMUSG00000060601	Yes	-0.658781	0.251876	0.380799	-0.406402	-0.694899	-0.552819	0.792327	-0.150192	-0.347833	-0.470376	-0.710606	-0.668526	-0.331734	-0.393084	-0.370451	-0.291472	-0.594158	-0.829655	-0.602666	-0.776469	-0.86701	-0.358756	-0.254473	0.244244	0.805964	1.24443	0.989796	0.254467	4.33631	-0.0444026	-0.935267	1.0993	0.910525
ENSMUSG00000061028	Yes	-1.09158	-0.0448104	0.183618	-0.872109	-0.072777	-1.4926	-0.238598	0.00945477	-0.729801	0.601219	-0.727989	-0.489616	-0.67703	-0.358236	-0.215688	-0.315882	-0.465552	-1.31589	-0.62292	-1.38544	-1.68414	-0.204982	0.293331	2.14832	-0.00352422	0.801721	0.809469	1.32541	2.03868	1.36666	0.638452	1.62387	1.16898
ENSMUSG00000061286	Yes	-1.06263	-0.695678	-0.163024	-0.410066	-0.238487	-0.634981	-0.460769	-0.141142	-0.472494	-0.179203	-0.777954	-1.13677	-0.469518	0.329815	-0.226268	-0.319086	-0.426191	-0.844118	-0.912963	-0.714648	-1.00774	-0.450427	0.362404	2.21927	1.04252	1.73347	1.20681	3.05057	-0.356353	1.22409	-0.460019	1.28402	0.107563
ENSMUSG00000063439	Yes	-0.970327	0.0524011	-0.31341	-0.318448	-0.367383	-0.18102	-0.357399	-0.170726	-0.613295	-0.253883	-0.565504	-0.933211	0.0285132	-0.50652	-0.379714	-0.641007	-0.470439	-1.35206	-0.964859	-1.00025	-1.1294	-0.812789	0.339669	1.68062	1.34563	1.00622	1.67685	2.7024	-0.229408	1.44536	0.0367583	2.0284	0.188209
ENSMUSG00000063511	Yes	-0.654748	0.205971	-0.239617	-0.771091	-0.350239	-1.06155	-0.608464	-0.251407	-0.531229	-0.251542	-0.483281	-0.636235	-0.755238	-0.719698	-0.305532	-0.0971136	-0.877572	-0.956935	-0.683881	-1.22714	-1.61147	-0.467677	-0.0561266	1.17127	0.716336	0.930171	1.25286	1.3954	2.46936	1.10158	1.47651	2.0049	0.873414
ENSMUSG00000068959	Yes	-0.909292	-0.959208	-0.497764	-0.987153	-0.269611	-1.22848	0.0783427	-0.515325	-0.580588	0.212457	-0.833545	-0.803444	-0.76102	-0.842529	-0.744383	-0.160995	-0.210947	-0.838219	-1.02551	-0.53231	-0.897452	-0.0676499	1.09398	-0.180248	1.6456	0.823689	1.24147	1.43889	1.82979	1.29548	0.576767	2.34958	1.25962
ENSMUSG00000070520	Yes	-0.500919	-0.360014	-0.195735	-0.477201	-0.574579	-0.919043	-0.704802	-0.121479	-0.698417	-0.331223	-0.591778	-0.985036	-0.110885	0.108803	-0.273329	-0.398368	-0.817107	-1.26302	-1.13638	-1.13056	-1.32905	-0.350596	-0.189239	1.45611	1.63167	1.11354	1.53638	1.5307	0.92248	0.98684	0.146696	2.1848	1.84074
ENSMUSG00000070822	Yes	-0.441401	-0.362298	0.212238	-0.384727	-0.894326	-0.485018	0.218653	-0.178829	-0.240603	-0.840239	-0.574544	-0.607489	0.159073	-0.704725	-0.450079	0.105372	-0.849998	-0.787967	-0.583638	-0.574191	-0.509605	-0.451742	-0.784447	-0.531827	0.74954	3.05865	1.31568	2.88547	0.842429	0.0448293	-0.790535	1.72469	0.711609
ENSMUSG00000074417	Yes	-1.08125	-0.643256	0.0499575	-0.618595	-0.179671	-0.828819	0.375872	0.0199348	-0.631299	-0.0111994	-0.904582	-0.91912	-0.718892	-0.790349	-0.416299	-0.30675	-0.233856	-0.792502	-0.860846	-0.802932	-0.714573	-0.205276	0.387707	0.523329	1.27875	0.0317504	1.98151	-0.829416	1.50351	3.18568	1.01141	1.6542	0.485871
ENSMUSG00000074420	Yes	-1.0739	-0.781183	-0.229555	-0.801777	-0.511237	-0.957536	0.298605	-0.301545	-0.676748	0.169834	-1.04062	-0.871692	-0.986689	-0.42623	-0.71641	-0.786914	-0.555634	-0.479735	-0.672511	-0.726087	-0.448166	-0.186913	0.994667	0.859509	0.664316	-0.0534001	0.969541	0.152426	1.78283	2.97556	1.17971	1.69235	1.54514
ENSMUSG00000075701	Yes	-1.06693	-0.767994	-0.252096	-0.311267	-0.542473	-0.34258	-0.890786	-0.0846859	-0.547272	-0.431476	-0.806965	-1.01867	-0.640097	-0.578478	-0.217708	-0.467341	-0.571683	-1.10847	-1.15977	-0.759319	-0.809854	-0.447222	0.0869571	1.76355	1.59629	1.93989	1.37657	1.36792	0.0935391	1.48993	0.927436	1.72817	1.45288
ENSMUSG00000078566	Yes	-0.755237	-0.603532	-0.387269	-0.394328	-0.503064	-0.503418	-0.380501	-0.419545	-0.433825	-0.45112	-0.513439	-0.538762	-0.388656	-0.166834	-0.647333	-0.698238	-0.455809	-0.438413	-0.61106	-0.424855	-0.337911	-0.487237	0.0887078	-0.0296436	1.15347	0.154213	4.48869	-0.182819	0.995408	0.627213	0.81441	1.37276	1.05797
ENSMUSG00000078762	Yes	-0.933216	-0.647675	0.000185445	-0.778286	-0.127544	-1.01254	-0.816113	-0.157625	-0.620849	0.0392286	-0.696543	-0.995831	-1.02862	0.0811734	0.185667	-0.101873	-0.529113	-1.39407	-0.886746	-0.937202	-0.984309	-0.588208	0.414288	2.82958	1.10106	1.54785	0.646228	1.10235	1.0102	0.926483	0.406892	1.9168	1.02838
ENSMUSG00000091239	Yes	-0.00763857	-0.696598	-0.38909	-0.413949	-0.418921	-0.223615	-0.557667	-0.605546	-0.328928	-0.664842	-0.35783	-0.170487	-0.666845	-0.280263	-0.753908	-0.74443	-0.454083	-0.250065	-0.201789	-0.295773	-0.237524	-0.405639	-0.482482	-0.675362	0.367115	0.666284	1.60256	-0.414879	3.36439	2.14028	2.67075	-0.424475	0.311256
ENSMUSG00000096002	Yes	0.0476676	-0.790607	-0.515274	-0.423679	-0.568623	-0.197326	-0.694499	-0.74655	-0.415389	-0.669652	-0.376628	-0.183062	-0.854327	-0.31704	-0.790873	-0.821299	-0.244769	-0.221187	-0.098588	-0.363702	-0.280278	-0.470166	-0.382903	-0.501485	0.786107	1.20287	2.01227	-0.313772	3.15655	1.70872	2.49994	-0.466867	0.294422
ENSMUSG00000098934	Yes	-0.336546	-0.356653	0.158136	-0.449784	0.0456332	-0.264726	-0.574012	-0.43204	-0.48306	-0.416303	-0.472966	-0.337601	-0.666985	-0.417712	-0.59427	-0.803212	-0.664674	-0.539919	-0.610318	-0.528843	-0.552743	-0.316779	-0.344205	-0.875749	0.371275	0.992827	1.51745	2.21249	-0.325654	0.344348	3.91191	1.36192	0.448768
ENSMUSG00000099241	Yes	-0.230937	-0.506609	-0.0932725	-0.268765	0.194656	-0.295469	-0.670504	-0.27282	-0.497002	-0.478226	-0.550672	-0.521221	-0.56884	-0.837694	-0.681322	-0.190205	-0.706224	-0.373058	-0.575162	-0.467949	-0.392017	-0.198605	-0.455538	-1.08711	-0.0315206	1.04508	2.10124	2.09949	-0.268747	0.414831	3.7319	1.12725	0.505031
ENSMUSG00000109916	Yes	-0.937457	-0.562814	0.0365055	-0.680583	-0.309324	-0.771334	0.283652	0.366755	-0.513557	-0.0289908	-0.87969	-0.981672	-0.634398	-0.874821	-0.356425	-0.375114	-0.51546	-0.606498	-0.555119	-0.74104	-0.520362	-0.337132	0.0429031	-0.453508	1.79916	0.678236	1.67226	0.481272	3.0808	0.659328	0.412342	2.61685	-0.494773
ENSMUSG00000002602	Yes	1.18267	1.22222	-0.0430689	0.392395	0.214085	-0.527024	-0.350947	-0.280706	0.257469	0.058493	2.26244	2.41166	1.83377	1.63754	-0.418966	-0.36977	-0.515532	0.483725	0.256796	-0.0322716	0.164748	-0.342388	-0.236709	-0.82304	-1.22147	-0.660239	-0.760065	-1.05626	-0.681918	-0.963607	-0.0674416	-1.41042	-1.61616
ENSMUSG00000003379	Yes	0.749266	1.99747	-0.451977	0.223471	0.145102	-0.0794461	-0.566933	-0.492432	0.00992912	-0.175416	1.79369	1.57262	2.90482	0.870878	1.41328	0.82287	0.162517	-0.488212	-0.0816327	-0.258812	-0.42566	-0.224052	-0.489918	-0.511461	-1.00336	-0.899445	-0.873317	-0.999596	-0.958481	-0.883382	-0.762437	-0.998275	-1.04167
ENSMUSG00000005447	Yes	0.555262	1.41823	-0.342292	0.00569319	0.0387354	0.451933	-0.712316	-0.306689	-0.352781	-0.140747	2.23557	0.938196	3.34764	1.63472	1.10181	0.303632	0.0395571	-0.468735	-0.398644	-0.238523	-0.133733	-0.454541	-0.437252	-0.741718	-0.849941	-0.75285	-0.735795	-0.605042	-0.963651	-0.815757	-0.685665	-0.88384	-1.05047
ENSMUSG00000008193	Yes	0.681607	1.89883	-0.379565	-0.000692042	-0.0359495	-0.17679	-0.627665	-0.343484	-0.17444	-0.119326	1.76226	1.48914	3.37965	1.62087	0.652499	0.407902	-0.0295899	-0.493932	-0.159336	-0.372275	-0.352561	-0.269681	-0.469991	-0.496312	-0.903217	-0.780748	-0.702868	-0.88029	-0.841109	-0.846349	-0.633019	-0.818667	-0.984907
ENSMUSG00000025495	Yes	1.59085	2.01612	-0.138445	-0.0104614	0.114824	-0.512588	-1.36534	-0.0746757	-0.191772	-0.0974691	1.62018	2.79431	0.792445	0.179532	0.959094	0.178119	-0.224357	0.476681	0.11275	0.379599	0.310351	0.0437778	-0.12621	0.289166	-1.53518	-0.858844	-1.03111	-0.420145	-1.52141	-0.99615	-0.549223	-0.834171	-1.37025
ENSMUSG00000030516	Yes	3.1797	1.36659	1.18503	0.44988	1.87836	0.339447	-0.773063	-0.21795	0.22914	0.69784	0.23772	-0.0162865	0.500007	-0.740735	0.607816	-0.478065	0.00866409	-0.212959	0.405441	-0.241387	1.54705	-0.220756	-0.58666	-0.882094	-1.08535	-0.938788	-0.800869	-1.11864	-0.751056	-0.920727	-0.249375	-1.19035	-1.20759
ENSMUSG00000030539	Yes	1.29221	1.64935	-0.0789412	-0.418681	0.280893	0.0281324	-0.462566	-0.482824	-0.180363	0.222493	1.46428	2.3146	2.48678	0.556113	0.401364	0.489749	-0.0497701	0.273258	0.307714	0.048903	-0.0759508	-0.185731	-0.109767	0.0979509	-1.54365	-1.01563	-1.06689	-0.392173	-0.820927	-0.908486	-0.948168	-1.74175	-1.43151
ENSMUSG00000030577	Yes	0.220386	1.89371	-0.636056	0.242099	0.148961	-0.475586	-0.406885	-0.811969	0.204404	-0.510935	1.54733	1.17929	1.94022	2.67392	1.13263	1.56529	0.169713	-0.402435	-0.149509	-0.3014	-0.285763	-0.175039	-0.664473	-0.0952713	-0.959215	-0.864364	-0.994258	-0.676176	-0.882305	-0.838539	-0.795128	-0.91014	-1.0825
ENSMUSG00000030724	Yes	0.477555	1.67335	-0.580574	0.518458	0.148118	0.0251806	-0.611081	-0.621255	0.0622386	-0.308559	1.60616	1.19105	2.16552	2.11819	1.99561	0.99979	0.178165	-0.357895	-0.0635776	-0.220546	-0.372941	-0.280948	-0.65246	-0.488217	-0.981165	-0.986588	-0.985173	-0.972848	-0.992024	-0.884537	-0.891733	-0.945117	-0.962153
ENSMUSG00000030878	Yes	1.26395	2.0164	0.122051	0.0928247	0.00714009	-0.498692	-0.810526	0.206082	0.109144	0.211087	1.28903	2.85758	1.71464	1.29793	-0.0339809	-0.325298	-0.590942	0.099647	0.158531	-0.235801	0.518912	-0.313466	-0.168843	-0.700147	-1.29603	-0.682458	-0.471242	-1.42645	-0.468992	-1.08265	-0.252998	-1.01315	-1.59327
ENSMUSG00000030979	Yes	1.15883	1.6587	-0.104137	0.147782	-0.0958805	-0.434247	-1.15049	0.0912647	0.423987	0.0121735	1.5294	1.65591	1.77511	1.86912	0.577742	-0.0505022	-0.66256	-0.129359	0.0764037	0.749253	1.32994	-0.18745	-0.267123	-0.565055	-1.44293	-0.834417	-0.739756	-0.915329	-0.923413	-0.854265	-0.636193	-1.38301	-1.6795
ENSMUSG00000031024	Yes	1.27778	0.783233	0.0661254	-0.283447	-0.180859	-1.04659	-0.673377	0.10245	-0.623017	-0.0457208	1.5103	3.51686	1.79163	1.2232	0.290032	-0.0859061	-0.326799	-0.858915	-0.337609	-0.0436422	1.02838	-0.0950995	0.0786883	-0.416574	-0.976345	-0.68198	-0.382555	-1.01946	-0.693146	-0.506222	-0.0926338	-1.00509	-1.29369
ENSMUSG00000039236	Yes	1.30277	2.0811	0.250262	-0.17523	0.0345345	-0.520964	-0.62591	0.200422	-0.0602794	0.035779	0.86889	2.89044	2.22233	0.969246	0.100426	-0.340655	-0.431494	-0.125407	0.120398	-0.191426	0.543906	-0.344859	-0.0110516	-0.510185	-1.2407	-0.722052	-0.496248	-1.41652	-0.295523	-1.01784	-0.470494	-1.42787	-1.19579
ENSMUSG00000040466	Yes	1.08211	1.8905	0.0334546	-0.128376	0.0259823	-0.363335	-0.892949	0.114266	-0.113862	0.0779732	1.58028	1.80212	1.86949	2.16924	0.415313	-0.217235	-0.528429	-0.108935	-0.107836	0.0922997	1.18864	-0.243488	-0.167343	-0.524872	-1.27997	-0.777086	-0.591409	-1.37575	-1.0559	-0.730042	-0.418592	-1.24324	-1.47303
ENSMUSG00000051504	Yes	0.900117	-0.537275	0.124858	0.524698	0.71203	1.42513	-0.696795	0.382603	0.774557	1.71254	0.819616	-0.352082	1.30718	0.988537	-0.115484	0.544714	0.0021359	0.680836	0.36407	1.23131	1.49202	0.395533	-0.842723	-0.896875	-0.873956	-1.51495	-1.43478	-1.30466	-1.462	-1.28673	-1.4657	-0.614841	-0.983636
ENSMUSG00000051910	Yes	1.51866	1.30566	0.298309	-0.147164	0.318838	-0.410353	-0.956909	0.241339	-0.155048	-0.00519562	0.981008	3.35716	0.929877	0.884001	0.918466	-0.118459	-0.323536	0.154543	0.0101051	0.0355184	0.855332	0.129369	-0.140074	-0.567361	-1.30626	-0.922292	-0.712713	-1.34819	-1.03994	-0.71137	-0.193746	-1.4513	-1.42828
ENSMUSG00000052572	Yes	-0.497203	0.248597	-0.400178	0.165221	0.535574	-0.43545	-0.336971	0.0724905	0.168652	-0.193022	0.778802	-0.342406	0.881263	0.913097	0.83447	-0.733504	-0.30062	3.05568	1.11666	1.48267	1.91731	0.392486	0.125535	-0.45554	-1.01059	-0.674679	-1.11455	-1.69617	-0.458388	-0.706243	-0.808828	-1.58102	-0.943131
ENSMUSG00000055723	Yes	0.574898	0.737003	-0.55389	0.931596	0.12146	0.785698	-0.875703	-0.422964	0.33439	-0.188187	1.42331	0.915574	2.47167	1.74097	1.19603	0.293541	0.0211304	0.0581122	-0.0669881	0.838213	0.710304	0.441632	-0.504183	-0.476617	-1.33912	-1.26404	-1.08567	-0.861968	-1.50249	-0.656696	-1.22774	-1.33194	-1.23733
ENSMUSG00000058325	Yes	0.796659	-0.336249	0.179072	0.426126	-0.207382	1.02757	0.610495	0.428135	0.615722	0.546417	0.471473	0.951195	-0.546038	-0.456421	-0.189931	0.415392	0.417895	1.04412	0.939762	0.949398	0.412397	0.570645	0.786176	1.18873	-1.35296	-2.03985	1.06704	-1.51801	-1.13634	-1.58046	-2.44786	-1.06995	-0.962957
ENSMUSG00000062524	Yes	0.554133	0.722168	0.392203	1.56853	0.0130794	2.04063	0.451774	0.837626	2.09008	1.0719	0.078765	-0.0129042	-0.0347353	-0.194506	0.223976	-0.0745077	-0.430514	-0.425128	0.359348	1.49526	1.22623	-0.0883551	-0.551189	-1.01295	-1.23538	-1.33748	-1.39444	-0.749472	-1.16733	-0.857811	-1.50719	-1.01875	-1.03306
ENSMUSG00000073940	Yes	0.760871	1.82679	0.18671	0.0835343	-0.000897592	-0.44386	-0.796217	0.249309	0.400801	0.162074	1.27685	3.32543	1.64744	0.961058	-0.0634488	-0.238641	-0.490884	0.430217	-0.0479095	-0.221211	0.460391	-0.27335	-0.21566	-0.499272	-1.20554	-0.744845	-0.500966	-1.18357	-0.977752	-0.752139	-0.195367	-1.33343	-1.58651
ENSMUSG00000078810	Yes	1.02597	-0.592451	-0.856004	1.05945	-0.433368	-0.753935	0.408236	-0.106496	0.974962	-0.237081	1.49336	-0.624416	1.43901	1.51985	-0.389208	-0.654757	0.587011	1.43489	1.65306	0.519651	0.156613	0.936814	1.35714	-0.975348	-1.19637	-1.11376	-1.02163	-1.23065	-0.973343	-0.0939195	-0.682137	-1.26561	-1.36552
ENSMUSG00000090958	Yes	0.366272	-0.853302	-0.868967	0.05714	-0.505444	0.0328921	0.643444	0.29718	-0.113619	-0.273157	0.82136	-0.708514	0.291823	-0.678916	-0.376909	-0.548983	0.658577	2.71084	2.69999	0.200588	1.26036	0.502867	1.25782	0.00361966	-1.18714	-0.938997	-1.03491	-0.385294	-1.13318	0.787436	-0.450967	-1.30081	-1.23312

## Sheet: 1D
Mouse Gene	Mouse log2 mRNA expression mAML vs pre-leukemic Dnmt3a R878H/+ x Npm1 cA/+	Human Gene	Human log2 mRNA expression DNMT3A R882H/C x NPM1c AML vs healthy CD34
Acer3	0.747729	ACER3	0.635964
Alg8	0.750358	ALG8	-0.85069
Aqp11	-1.25764	AQP11	-1.34455
Arap1	0.415962	ARAP1	2.14016
Arhgef17	2.07785	ARHGEF17	-2.25829
Arrb1	-0.37537	ARRB1	0.416386
Atg16l2	0.51254	ATG16L2	0.796585
C2cd3	0.245126	C2CD3	-0.386929
Capn5	-0.709842	CAPN5	0.655547
Clns1a	0.60562	CLNS1A	-0.458285
Clpb	0.618455	CLPB	0.210564
Dgat2	0.637233	DGAT2	2.02555
Fam168a	0.27556	FAM168A	0.14295
Fchsd2	-0.0404634	FCHSD2	-0.654143
Gab2	1.18962	GAB2	0.899655
Gdpd5	-0.120256	GDPD5	0.677298
Il18bp	0.802952	IL18BP	1.09937
Inppl1	1.11688	INPPL1	0.69201
Ints4	0.679533	INTS4	-0.246257
Kcne3	-0.10566	KCNE3	1.8951
Kctd21	-0.945759	KCTD21	0.918436
Lipt2	0.983944	LIPT2	-1.03258
Mrpl48	0.22331	MRPL48	-0.747369
Myo7a	0.867949	MYO7A	3.57023
Nars2	0.576092	NARS2	-0.991247
Ndufc2	0.175458	NDUFC2	-0.31105
Neu3	-0.443062	NEU3	-1.26322
Numa1	0.375008	NUMA1	-0.455246
Nup98	0.386079	NUP98	-0.284837
P2ry2	1.10296	P2RY2	0.0244361
P2ry6	0.399155	P2RY6	0.0407673
Pak1	0.595134	PAK1	0.967618
Pde2a	-0.105328	PDE2A	0.667554
Pgap2	0.546161	PGAP2	-0.959599
Pgm2l1	0.249266	PGM2L1	-0.938089
Pold3	0.482621	POLD3	-0.484241
Ppme1	0.86292	PPME1	-0.681183
Rab6a	0.632889	RAB6A	0.893537
Relt	0.647234	RELT	1.32942
Rhog	0.262906	RHOG	1.46479
Rnf121	0.235652	RNF121	-0.157457
Rnf169	0.766305	RNF169	-0.133888
Rps3	0.666414	RPS3	-0.404932
Rrm1	0.0637307	RRM1	-0.924663
Rsf1	0.58428	RSF1	0.034796
Serpinh1	-1.71165	SERPINH1	-1.30286
Slco2b1	-1.04881	SLCO2B1	-1.45275
Spcs2	0.711233	SPCS2	-0.585132
Stard10	-1.2813	STARD10	0.2043
Stim1	0.505192	STIM1	-0.32364
Trim21	0.657912	TRIM21	1.27082
Trim34a	0.189352	TRIM34	-0.177596
Trim5	0.597908	TRIM5	-0.740631
Trim6	1.62886	TRIM6	-0.96508
Trim68	1.26524	TRIM68	-0.121302
Ucp2	0.00703693	UCP2	0.885409
Usp35	0.54538	USP35	1.0905
Uvrag	0.978014	UVRAG	-0.537465

## Sheet: 1E
Sample	Normalized Gab2 mRNA Expression (counts per million)
Dnmt3a_Npm1_1	46.1351			Dnmt3a_Npm1 samples are Dnmt3a R878H/+ x Npm1 cA/+ pre-leukemic samples
Dnmt3a_Npm1_2	44.1734
Dnmt3a_Npm1_3	38.1786
Dnmt3a_Npm1_4	39.1437
Dnmt3a_Npm1_5	55.042
mAML #1	100.258
mAML #2	87.6565
mAML #3	179.455
mAML #4	61.7288
mAML #6	92.6145
mAML #8	81.3153
mAML #9	106.226
mAML #10	118.541
mAML #11	91.0719
wildtype_1	46.086
wildtype_2	41.6395
wildtype_3	45.3193
wildtype_4	40.0964
wildtype_5	38.2089

## Sheet: 1F
Sample	GAB2 mRNA Expression	Type
2000_BA2123_15-00246	154.507	AML
2002_BA2111_17-00040	57.6748	AML
2003_BA2499_14-00514	242.277	AML
2004_BA2846_15-00981	379.625	AML
2005_BA2802_13-00150	233.626	AML
2008_BA2676_14-00376	123.645	AML
2010_BA2304_15-00633	156.402	AML
2013_BA2195_14-00581	317.994	AML
2014_BA2226_15-00734	211.849	AML
2015_BA2861_13-00232	114.401	AML
2016_BA2816_13-00625	194.7	AML
2017_BA2156_14-00034	80.7472	AML
2018_BA2950_15-00909	164.254	AML
2019_BA2905_15-00626	765.357	AML
2020_BA2006_14-00240	98.5116	AML
2022_BA2032_13-00262	218.078	AML
2023_BA2505_14-00053	128.782	AML
2025_BA2461_15-00821	135.374	AML
2026_BA2122_14-00608	733.627	AML
2029_BA2065_15-00482	99.7719	AML
2029_BA2474_14-00228	112.19	AML
2031_BA2501_16-00120	312.844	AML
2032_BA2348_15-00043	350.044	AML
2033_BA2269_16-00771	423.226	AML
2034_BA2712_13-00034	199.791	AML
2035_BA2212_16-00145	121.294	AML
2036_BA2731_13-00602	191.198	AML
2037_BA2300_16-00354	123.634	AML
2038_BA2887_13-00028	107.991	AML
2039_BA2955_15-00693	123.831	AML
2041_BA2724_16-00078	323.134	AML
2043_BA2575_14-00798	165.295	AML
2044_BA2277_15-00967	235.006	AML
2044_BA2280_15-00883	241.574	AML
2046_BA3030_16-00339	109.407	AML
2047_BA2634_13-00552	131.002	AML
2049_BA2623_15-00837	208.37	AML
2050_BA2354_14-00643	170.599	AML
2052_BA2272_16-00465	100.459	AML
2054_BA2095_14-00546	230.326	AML
2055_BA2106_13-00331	238.514	AML
2055_BA2939_14-00044	128.508	AML
2056_BA2292_15-00312	59.9809	AML
2057_BA2659_16-00217	125.863	AML
2058_BA2054_14-00690	173.982	AML
2060_BA2322_15-00702	185.666	AML
2061_BA2762_16-00271	137.08	AML
2064_BA2589_15-00559	498.384	AML
2065_BA2020_15-00724	118.828	AML
2066_BA2066_15-00578	198.166	AML
2067_BA2482_14-00125	183.721	AML
2069_BA2932_15-00237	95.7841	AML
2070_BA2592_14-00780	72.029	AML
2072_BA2355_15-00683	322.203	AML
2073_BA2510_15-00479	54.328	AML
2074_BA2256_16-00088	141.635	AML
2075_BA2023_13-00659	222.898	AML
2077_BA2344_15-00593	161.223	AML
2077_BA2534_16-00264	103.07	AML
2079_BA2735_14-00495	552.844	AML
2079_BA3029_13-00493	157.573	AML
2080_BA2034_15-00939	180.706	AML
2080_BA2089_15-00777	225.349	AML
2081_BA2449_13-00146	383.549	AML
2083_BA2778_16-00815	409.377	AML
2084_BA2761_17-00049	55.467	AML
2085_BA2306_16-00474	198.841	AML
2085_BA2842_16-00538	747.504	AML
2085_BA2855_16-00710	871.362	AML
2087_BA2858_13-00160	218.549	AML
2088_BA2113_15-00688	118.231	AML
2090_BA2911_16-00087	213.755	AML
2093_BA2607_17-00048	62.6346	AML
2094_BA2728_16-00755	147.83	AML
2097_BA2649_13-00204	307.658	AML
2099_BA2496_12-00066	135.749	AML
2100_BA2705_16-00566	461.767	AML
2101_BA2804_15-00534	217.09	AML
2103_BA2682_15-00024	120.365	AML
2104_BA2657_15-00231	153.874	AML
2105_BA2248_13-00532	100.315	AML
2106_BA2420_14-00599	153.557	AML
2107_BA2839_15-00417	409.681	AML
2108_BA2832_13-00544	167.883	AML
2110_BA2986_15-00351	55.1658	AML
2111_BA2972_15-00786	154.144	AML
2112_BA2350_14-00537	654.002	AML
2114_BA2952_15-00296	115.555	AML
2115_BA2072_13-00487	139.283	AML
2116_BA2867_15-00767	259.53	AML
2117_BA2999_16-01201	157.235	AML
2119_BA2718_14-00787	71.9925	AML
2120_BA2500_16-01262	298.505	AML
2121_BA2041_14-00725	296.841	AML
2121_BA2096_14-00815	48.9492	AML
2122_BA2024_15-00839	211.334	AML
2123_BA2956_14-00193	266.338	AML
2126_BA2082_16-01093	308.997	AML
2127_BA2143_14-00742	179.711	AML
2128_BA2148_13-00454	743.035	AML
2129_BA2163_16-00820	63.7108	AML
2130_BA2935_14-00355	197.057	AML
2132_BA2437_17-00043	71.0214	AML
2133_BA2675_15-00556	115.667	AML
2134_BA2524_14-00423	675.693	AML
2135_BA2080_14-00618	241.301	AML
2136_BA2004_16-00050	172.214	AML
2138_BA2775_16-00003	169.782	AML
2139_BA2885_15-00990	139.244	AML
2140_BA2132_15-00975	122.866	AML
2141_BA2789_15-00051	211.709	AML
2143_BA2406_16-01272	166.884	AML
2144_BA2902_14-00735	333.71	AML
2145_BA2821_16-00094	185.437	AML
2146_BA2801_16-00332	207.721	AML
2148_BA2595_14-00454	453.451	AML
2149_BA3023_14-00542	288.363	AML
2150_BA2620_14-00832	152.69	AML
2151_BA2423_15-00018	193.063	AML
2152_BA2038_17-00035	389.706	AML
2153_BA2088_16-00875	365.415	AML
2154_BA2602_17-00036	507.319	AML
2156_BA2981_15-00912	250.787	AML
2157_BA2452_13-00007	73.3345	AML
2159_BA2481_13-00601	75.8317	AML
2160_BA2651_14-00464	206.363	AML
2161_BA2903_16-00356	421.302	AML
2162_BA2567_14-00175	238.953	AML
2165_BA2063_13-00466	226.249	AML
2166_BA2792_14-00458	60.0302	AML
2168_BA2697_16-01191	309.068	AML
2169_BA2756_14-00602	350.569	AML
2170_BA2660_15-00261	131.335	AML
2172_BA2483_16-00073	64.7245	AML
2172_BA3002_16-00118	48.1973	AML
2173_BA2245_13-00166	90.3753	AML
2175_BA2583_15-00075	255.567	AML
2176_BA2540_14-00434	272.82	AML
2177_BA2339_15-00942	540.483	AML
2177_BA2786_16-00010	76.8399	AML
2178_BA2843_14-00774	155.254	AML
2179_BA2069_13-00513	98.5799	AML
2181_BA2240_16-00459	79.7627	AML
2182_BA2037_16-00510	117.626	AML
2183_BA3040_16-00075	84.1477	AML
2184_BA2619_14-00473	135.619	AML
2185_BA2926_16-00460	134.458	AML
2186_BA2329_13-00468	134.86	AML
2186_BA2677_13-00557	153.082	AML
2191_BA2653_13-00253	52.0426	AML
2192_BA2116_16-00882	376.954	AML
2192_BA2715_16-00766	465.561	AML
2193_BA2055_12-00301	48.1297	AML
2195_BA2421_13-00420	213	AML
2196_BA2399_16-00027	97.4769	AML
2197_BA2301_16-00129	316.287	AML
2198_BA2876_13-00384	234.35	AML
2199_BA2275_14-00564	178.926	AML
2200_BA2415_15-00081	140.792	AML
2201_BA2097_16-00007	186.707	AML
2202_BA2224_15-00778	72.8678	AML
2202_BA2470_16-01138	132.057	AML
2203_BA2552_16-01047	554.233	AML
2205_BA2747_14-00141	174.539	AML
2206_BA2813_16-00278	196.084	AML
2209_BA2764_16-00702	217.658	AML
2210_BA2850_16-00031	294.782	AML
2210_BA2993_16-00124	164.708	AML
2211_BA2057_17-00045	78.5104	AML
2212_BA2937_13-00558	143.972	AML
2213_BA3009_16-00525	137.414	AML
2215_BA2587_15-00819	202.352	AML
2218_BA2658_15-00900	162.678	AML
2219_BA2244_16-01127	169.814	AML
2219_BA2477_16-00157	162.711	AML
2220_BA2162_13-00266	119.145	AML
2221_BA2087_13-00425	165.638	AML
2222_BA2311_16-00067	180.2	AML
2223_BA2633_17-00046	59.3986	AML
2224_BA2079_16-01192	423.744	AML
2225_BA2523_14-00083	165.718	AML
2226_BA2934_15-00921	605.488	AML
2227_BA2822_14-00127	196.766	AML
2228_BA2951_16-00818	136.115	AML
2230_BA2645_13-00354	480.295	AML
2231_BA2094_14-00757	56.1825	AML
2231_BA2561_14-00152	91.0627	AML
2232_BA2744_16-00109	133.852	AML
2234_BA2454_16-01223	83.8216	AML
2235_BA2782_13-00202	189.058	AML
2236_BA3011_15-00470	871.806	AML
2238_BA2249_15-00936	127.201	AML
2238_BA2579_15-00864	56.5881	AML
2238_BA2829_15-00811	181.81	AML
2239_BA3006_13-00165	126.229	AML
2240_BA2229_15-00608	221.049	AML
2241_BA2463_14-00528	93.4353	AML
2241_BA2737_14-00231	65.5971	AML
2242_BA2836_15-00269	150.314	AML
2244_BA2722_15-00084	142.036	AML
2245_BA2357_13-00393	425.492	AML
2246_BA2494_15-00353	132.504	AML
2247_BA2234_16-00494	143.966	AML
2248_BA2308_13-00545	117.136	AML
2248_BA2413_13-00546	110.995	AML
2250_BA2441_15-00175	127.915	AML
2251_BA2109_15-00961	514.307	AML
2254_BA2600_13-00563	238.113	AML
2255_BA2704_16-00867	216.606	AML
2257_BA2512_15-00892	338.897	AML
2259_BA2546_13-00396	109.166	AML
2260_BA2412_13-00573	238.724	AML
2261_BA2910_13-00450	104.922	AML
2262_BA3025_15-00147	96.4683	AML
2263_BA2440_15-00300	131.488	AML
2265_BA2046_15-00782	234.851	AML
2266_BA2685_16-00150	88.198	AML
2267_BA2044_14-00667	141.556	AML
2268_BA2830_16-01270	184.214	AML
2269_BA2922_12-00426	73.7242	AML
2270_BA2050_13-00581	132.871	AML
2270_BA2334_13-00578	146.92	AML
2271_BA2865_12-00211	93.9908	AML
2273_BA2871_14-00063	98.7511	AML
2274_BA2841_13-00342	176.489	AML
2275_BA2844_15-00248	100.313	AML
2276_BA2369_16-00249	311.396	AML
2277_BA2385_16-00564	584.228	AML
2278_BA3038_13-00163	139.851	AML
2279_BA2948_14-00380	1052.94	AML
2280_BA2011_16-01216	325.839	AML
2280_BA2644_16-01210	124.328	AML
2281_BA2995_13-00500	256.772	AML
2282_BA2218_16-01227	188.117	AML
2283_BA2538_15-00073	249.385	AML
2284_BA2450_16-01010	81.669	AML
2284_BA2824_16-01103	104.206	AML
2284_BA2994_16-01061	157.859	AML
2285_BA2806_15-00123	116.523	AML
2286_BA2667_13-00186	92.0629	AML
2288_BA2681_13-00522	146.851	AML
2289_BA2688_14-00588	108.782	AML
2290_BA2597_13-00281	164.718	AML
2291_BA2201_15-00680	130.491	AML
2292_BA2386_15-00653	764.692	AML
2292_BA2879_16-01094	550.524	AML
2294_BA2276_15-00029	81.4149	AML
2297_BA2168_14-00045	179.39	AML
2298_BA2360_13-00149	74.1154	AML
2299_BA3034_17-00047	48.2476	AML
2300_BA2808_14-00096	140.484	AML
2301_BA2153_15-00194	174.452	AML
2301_BA2674_15-00874	233.399	AML
2301_BA2809_16-00315	192.47	AML
2303_BA2281_15-00229	224.261	AML
2304_BA2000_15-00615	91.8661	AML
2305_BA2110_14-00259	239.489	AML
2306_BA2828_15-00303	173.891	AML
2307_BA2414_16-01185	138.665	AML
2308_BA2526_14-00714	120.959	AML
2309_BA2726_16-00491	98.7438	AML
2309_BA3076_16-00765	925.931	AML
2309_BA3077_16-00886	53.5974	AML
2310_BA2124_16-00220	264.871	AML
2313_BA2707_14-00061	321.051	AML
2314_BA2603_14-00092	96.154	AML
2316_BA2233_16-00102	257.51	AML
2317_BA2915_14-00273	57.2294	AML
2318_BA2022_16-00498	243.354	AML
2320_BA2184_16-00519	115.718	AML
2321_BA2171_16-00292	261.176	AML
2322_BA2837_16-00077	181.671	AML
2323_BA2532_15-00338	534.237	AML
2324_BA3027_15-00275	158.016	AML
2326_BA2239_13-00195	123.177	AML
2327_BA2970_15-00383	143.792	AML
2328_BA2502_15-00701	246.941	AML
2329_BA2559_15-00610	450.267	AML
2330_BA2375_13-00660	127.109	AML
2332_BA2989_16-00708	235.243	AML
2333_BA2417_16-01004	504.237	AML
2334_BA2251_15-00287	98.8068	AML
2335_BA2309_14-00672	94.1602	AML
2336_BA2302_14-00448	525.13	AML
2337_BA2363_16-00226	121.846	AML
2338_BA2198_15-00572	201.25	AML
2339_BA2564_13-00270	187.869	AML
2340_BA2286_12-00423	112.689	AML
2341_BA2174_16-00048	170.49	AML
2342_BA2139_15-00279	242.77	AML
2343_BA2093_15-00614	144.712	AML
2344_BA3001_16-00056	88.3204	AML
2345_BA2227_14-00078	271.146	AML
2346_BA2709_15-00045	192.978	AML
2347_BA2621_16-00115	243.387	AML
2348_BA2992_14-00279	485.41	AML
2349_BA2827_17-00041	74.3308	AML
2350_BA2459_15-00595	448.827	AML
2351_BA2539_15-00929	214.758	AML
2353_BA2152_17-00052	54.9166	AML
2354_BA2405_14-00488	259.98	AML
2356_BA2121_15-00756	169.92	AML
2358_BA2081_14-00632	107.832	AML
2360_BA2889_15-00742	101.926	AML
2361_BA3003_17-00039	57.8771	AML
2362_BA2479_15-00201	55.8348	AML
2363_BA2209_16-00705	857.582	AML
2364_BA2870_15-00014	25.7455	AML
2365_BA2019_13-00572	31.7316	AML
2366_BA2714_15-00276	118.702	AML
2367_BA2570_16-00699	771.895	AML
2368_BA2639_16-00001	124.045	AML
2369_BA2631_13-00658	84.7669	AML
2370_BA2053_14-00613	560.82	AML
2371_BA2200_15-00755	159.72	AML
2373_BA2455_14-00012	124.657	AML
2374_BA2480_12-00372	224.56	AML
2376_BA2856_14-00496	429.669	AML
2377_BA2507_16-01109	150.451	AML
2378_BA2104_13-00123	161.383	AML
2381_BA2394_15-00903	160.349	AML
2382_BA2175_16-01102	423.854	AML
2383_BA2133_16-00139	354.557	AML
2383_BA2473_16-00358	151.15	AML
2385_BA2377_14-00504	728.357	AML
2386_BA2271_15-00855	184.13	AML
2387_BA2031_15-00563	114.398	AML
2390_BA2492_16-01017	505.569	AML
2390_BA2723_16-00846	611.964	AML
2391_BA3037_12-00051	566.949	AML
2392_BA2912_17-00042	43.5734	AML
2393_BA2662_15-00872	136.716	AML
2394_BA2220_14-00289	40.1556	AML
2394_BA2720_14-00676	96.1898	AML
2395_BA2798_16-00307	320.739	AML
2395_BA2883_16-00483	532.38	AML
2397_BA2772_14-00331	298.918	AML
2398_BA2172_12-00150	253.342	AML
2399_BA2169_14-00026	150.513	AML
2400_BA2520_15-00171	350.38	AML
2402_BA2155_15-00692	255.144	AML
2403_BA2316_13-00409	175.176	AML
2403_BA2742_13-00406	155.771	AML
2404_BA3008_14-00800	53.7416	AML
2405_BA2418_13-00619	55.7983	AML
2407_BA2235_13-00157	106.208	AML
2408_BA2733_13-00496	247.636	AML
2409_BA2514_15-00169	230.468	AML
2409_BA2695_15-00829	967.405	AML
2410_BA2402_16-00004	223.215	AML
2411_BA2978_15-00807	228.603	AML
2412_BA2052_15-00464	274.96	AML
2413_BA2860_14-00060	150.721	AML
2414_BA2098_16-00810	107.689	AML
2415_BA2872_14-00712	87.9232	AML
2417_BA2134_13-00255	155.411	AML
2418_BA2409_12-00023	126.225	AML
2419_BA2701_13-00551	216.198	AML
2420_BA3004_15-00858	213.675	AML
2422_BA2584_16-00951	55.2846	AML
2424_BA2035_15-00670	129.7	AML
2426_BA2400_16-00269	186.207	AML
2428_BA2381_17-00053	144.052	AML
2428_BA2931_17-00055	87.1631	AML
2429_BA2025_14-00015	35.6343	AML
2429_BA2446_13-00353	55.2558	AML
2431_BA2776_16-01225	205.806	AML
2432_BA2033_15-00766	482.73	AML
2433_BA2521_15-00979	117.721	AML
2436_BA2852_16-00132	180.123	AML
2437_BA2851_15-00813	160.128	AML
2438_BA2964_17-00037	332.6	AML
2440_BA2347_16-00701	1158.12	AML
2440_BA2379_16-00822	837.378	AML
2441_BA2588_16-00344	107.516	AML
2442_BA2868_15-00471	111.65	AML
2443_BA2686_17-00056	17.353	AML
2444_BA2361_16-01005	135.79	AML
2445_BA2036_15-00302	228.979	AML
2446_BA2236_13-00118	127.734	AML
2447_BA2260_14-00359	206.664	AML
2447_BA2787_14-00597	373.334	AML
2448_BA2811_14-00425	341.84	AML
2450_BA2904_16-00481	172.096	AML
2453_BA2622_15-00395	110.544	AML
2453_BA2758_16-00548	186.156	AML
2453_BA2930_16-00733	147.422	AML
2454_BA2387_14-00567	164.663	AML
2455_BA2893_14-00658	222.252	AML
2456_BA2670_15-00539	507.97	AML
2457_BA3013_14-00476	146.015	AML
2458_BA2655_14-00064	96.4337	AML
2461_BA2593_14-00817	19.2423	AML
2463_BA2882_16-00547	172.649	AML
2464_BA2051_15-00331	587.597	AML
2465_BA2866_16-00143	167.301	AML
2466_BA2921_13-00145	158.7	AML
2467_BA2047_16-01080	156.816	AML
2468_BA2840_16-00392	42.8953	AML
2469_BA2068_13-00098	293.781	AML
2471_BA2211_16-00289	263.638	AML
2473_BA2429_13-00250	60.3411	AML
2478_BA3010_15-00870	149.512	AML
2480_BA2489_14-00670	489.557	AML
2481_BA2456_16-01100	632.894	AML
2482_BA2769_14-00761	175.173	AML
2483_BA2101_16-01082	89.3166	AML
2484_BA2541_14-00739	54.7772	AML
2485_BA2100_13-00515	577.629	AML
2485_BA2953_13-00593	168.019	AML
2486_BA2629_14-00901	108.76	AML
2487_BA2374_15-00525	154.03	AML
2488_BA2545_16-00373	49.1947	AML
2489_BA2488_13-00226	260.6	AML
2490_BA2928_14-00447	76.413	AML
2491_BA2003_13-00147	172.021	AML
2492_BA2325_14-00023	254.798	AML
2493_BA2563_16-01121	187.371	AML
2494_BA2976_15-00650	142.415	AML
2495_BA2410_15-00320	123.042	AML
2497_BA2296_16-00351	108.451	AML
2498_BA2618_15-00976	92.0816	AML
2499_BA2294_13-00615	174.993	AML
2505_BA2182_17-00051	63.9989	AML
2506_BA2947_13-00260	150.154	AML
2507_BA2242_15-00965	284.545	AML
2508_BA2914_16-01254	216.434	AML
2509_BA2909_13-00245	147.383	AML
2510_BA2727_15-00974	153.575	AML
2511_BA2426_15-00850	264.119	AML
2513_BA2376_15-00717	207.44	AML
2515_BA2288_16-00316	202.513	AML
2516_BA2908_14-00681	175.612	AML
2517_BA2497_14-00781	91.0352	AML
2518_BA2751_12-00294	135.776	AML
2519_BA2663_16-00627	296.24	AML
2520_BA2984_16-01151	359.534	AML
2521_BA2691_15-00491	207.494	AML
2522_BA2746_16-00303	231.978	AML
2522_BA3075_16-01118	131.758	AML
2524_BA2760_15-00674	417.667	AML
2525_BA2283_17-00044	72.5642	AML
2528_BA2261_16-00724	337.922	AML
2529_BA2221_15-00140	72.6329	AML
2529_BA2901_14-00559	569.699	AML
2530_BA2469_16-00770	340.84	AML
2531_BA2528_16-00406	120.225	AML
2532_BA2425_15-00616	59.9366	AML
2533_BA2515_15-00371	216.931	AML
2535_BA2646_16-00410	266.425	AML
2537_BA2312_16-00273	138.648	AML
2538_BA2217_16-01219	102.041	AML
2539_BA2814_13-00655	97.9916	AML
2540_BA2485_14-00001	232.915	AML
2541_BA2898_17-00038	64.3412	AML
2542_BA2820_16-00836	195.792	AML
2543_BA2525_13-00365	64.5003	AML
2544_BA2273_16-00151	150.168	AML
2545_BA2923_12-00258	216.614	AML
2546_BA2472_16-01049	265.762	AML
2547_BA2135_16-01237	572.955	AML
2548_BA2795_17-00050	66.1571	AML
2549_BA2442_16-00540	122.051	AML
2550_BA2765_16-00479	161.139	AML
2552_BA2694_15-00057	157.788	AML
2553_BA2656_13-00650	111.71	AML
2554_BA2594_14-00135	115.492	AML
2556_BA2721_16-00731	249.157	AML
2557_BA2817_16-00831	574.516	AML
2558_BA2962_14-00578	183.789	AML
2559_BA2427_13-00338	378.758	AML
2561_BA2906_14-00184	95.6606	AML
2562_BA2125_14-00081	42.8239	AML
2563_BA2812_14-00126	120.494	AML
2566_BA2577_16-01097	75.6444	AML
2566_BA2748_15-00377	79.6745	AML
2567_BA2511_14-00041	163.425	AML
2568_BA2880_16-00113	141.47	AML
2572_BA2228_16-00504	422.839	AML
2573_BA2791_14-00831	333.243	AML
2574_BA2282_14-00113	186.071	AML
2575_BA2464_14-00730	275.99	AML
2576_BA2636_14-00021	100.461	AML
2577_BA2944_15-00763	143.439	AML
2578_BA3043_13-00273	166.436	AML
2580_BA3042_13-00537	132.606	AML
2582_BA3049_14-00801	142.624	AML
2583_BA3051_15-00071	366.913	AML
2584_BA3053_15-00309	137.589	AML
2589_BA3064_15-00764	143.868	AML
2591_BA3067_16-00466	49.343	AML
2591_BA3068_16-00533	31.1809	AML
2592_BA3070_16-00477	170.54	AML
2592_BA3071_16-00611	215.665	AML
2592_BA3072_16-00883	199.886	AML
CD34pos_BA2326_00-00009	89.5894	Healthy CD34+
CD34pos_BA2341_00-00010	89.1487	Healthy CD34+
CD34pos_BA2390_00-00013	85.1921	Healthy CD34+
CD34pos_BA2392_00-00002	83.8026	Healthy CD34+
CD34pos_BA2430_00-00005	79.5115	Healthy CD34+
CD34pos_BA2448_00-00006	74.67	Healthy CD34+
CD34pos_BA2506_00-00004	77.894	Healthy CD34+
CD34pos_BA2611_00-00003	74.7955	Healthy CD34+
CD34pos_BA2612_00-00011	80.8868	Healthy CD34+
CD34pos_BA2730_00-00007	79.7189	Healthy CD34+
CD34pos_BA2845_00-00008	87.6081	Healthy CD34+
CD34pos_BA2973_00-00012	88.5396	Healthy CD34+

## Sheet: 1G
Sample ID	GAB2 mRNA expression	Sample Type
100232	75.9421	AML
103342	55.6339	AML
104851	125.409	AML
110	107.683	AML
113971	91.3898	AML
115225	159.584	AML
123172	113.277	AML
123804	29.8696	AML
128392	159.141	AML
141273	105.832	AML
142074	113.11	AML
146218	120.359	AML
147796	145.256	AML
150288	46.9004	AML
150951	49.1874	AML
156704	125.545	AML
179016	94.439	AML
179223	37.1285	AML
180168	163.232	AML
186481	160.553	AML
193139	105.637	AML
195182	151.184	AML
202127	194.556	AML
203	145.172	AML
208027	132.828	AML
224143	75.9465	AML
225373	103.94	AML
237	75.851	AML
237983	215.808	AML
242129	141.324	AML
245	118.591	AML
245450	97.4754	AML
254137	67.5846	AML
255108	119.96	AML
255421	103.537	AML
258135	125.738	AML
263578	81.6298	AML
269	68.2674	AML
269542	210.241	AML
273919	84.4455	AML
274429	137.782	AML
275382	120.527	AML
275786	132.529	AML
290344	269.501	AML
291696	256.032	AML
294154	41.7941	AML
295	160.614	AML
296	236.185	AML
296361	186.185	AML
303642	203.948	AML
303818	62.9395	AML
311636	116.014	AML
318433	164.814	AML
319955	86.5249	AML
321258	213.23	AML
322110	233.87	AML
325028	71.731	AML
326772	41.3075	AML
327733	149.582	AML
329614	202.807	AML
332131	120.153	AML
345701	163.521	AML
346190	340.597	AML
348685	69.6193	AML
375182	103.757	AML
380949	109.087	AML
399253	184.018	AML
400220	80.6398	AML
400830	73.3558	AML
407992	84.7127	AML
410324	45.8982	AML
412761	137.34	AML
415172	102.034	AML
418499	157.058	AML
426980	209.868	AML
427366	194.162	AML
431799	136.755	AML
432398	131.879	AML
433325	83.2643	AML
434640	177.565	AML
445045	207.857	AML
447649	128.374	AML
452198	134.137	AML
455499	153.627	AML
456892	101.72	AML
463352	91.64	AML
470690	132.736	AML
478908	179.755	AML
498463	171.13	AML
499294	158.88	AML
501944	165.397	AML
507202	131.676	AML
507696	136.078	AML
509754	168.109	AML
514066	137.516	AML
530962	25.048	AML
537782	214.943	AML
545259	95.2345	AML
548327	194.971	AML
553863	113.133	AML
558395	87.2163	AML
569053	136.931	AML
570755	89.807	AML
573988	159.193	AML
578179	79.9171	AML
593890	71.5675	AML
594368	112.105	AML
595704	116.19	AML
605322	114.841	AML
606061	97.5197	AML
617776	82.6354	AML
619751	166.125	AML
632729	156.264	AML
633734	87.5314	AML
635258	162.083	AML
670224	160.367	AML
671473	120.464	AML
673778	262.422	AML
690397	68.2234	AML
692900	80.0981	AML
700717	103.902	AML
702808	170.718	AML
709968	241.789	AML
717456	33.0509	AML
721214	103.968	AML
723101	111.458	AML
729805	65.9461	AML
730817	159.891	AML
737451	70.4193	AML
740266	124.661	AML
750152	124.9	AML
757199	159.443	AML
766126	145.675	AML
767969	152.363	AML
775109	30.0037	AML
794178	118.427	AML
804168	89.5209	AML
806794	103.557	AML
807615	66.7313	AML
807970	123.03	AML
808642	111.213	AML
809653	91.5734	AML
816067	203.562	AML
817156	107.415	AML
826984	74.2074	AML
831711	54.8592	AML
849660	74.9471	AML
851929	93.3898	AML
852559	140.964	AML
861663	142.563	AML
862507	115.571	AML
863018	154.268	AML
866660	63.9013	AML
868231	83.2773	AML
869586	107.489	AML
869922	61.8601	AML
884262	50.9665	AML
905179	98.4065	AML
906708	141.219	AML
907786	94.3022	AML
914247	128.087	AML
923966	68.0555	AML
933124	144.055	AML
936028	76.8004	AML
938150	122.55	AML
943309	210.071	AML
957664	107.33	AML
962561	94.827	AML
964886	227.911	AML
972783	154.851	AML
974749	187.558	AML
982009	108.994	AML
984036	83.9192	AML
986000	83.8053	AML
987523	172.132	AML
989176	141.805	AML
991612	56.5935	AML
992966	136.184	AML
997292	164.136	AML
CD34_NDR15	93.1975	Healthy CD34+
CD34_NDR22	84.4928	Healthy CD34+
CD34_NDR8	104.513	Healthy CD34+
Pro_NDR15	22.3757	Healthy Promyelocytes
Pro_NDR22	16.9708	Healthy Promyelocytes
Pro_NDR8	19.4321	Healthy Promyelocytes

## Sheet: 1H
Sample ID	GAB2 normalized protein expression (TMT)	Sample Type
100232	0.115517	AML
103342	0.351987	AML
113971	0.226461	AML
123804	0.045358	AML
146218	0.371085	AML
179016	0.344583	AML
186481	0.580068	AML
224143	0.127475	AML
237983	0.611939	AML
258135	0.158224	AML
263578	0.276693	AML
273919	0.292985	AML
303642	0.59034	AML
326772	0.072661	AML
332131	0.238694	AML
348685	0.411228	AML
400220	0.164826	AML
407992	0.204968	AML
410324	0.31344	AML
434640	0.386442	AML
478908	1	AML
498463	0.476696	AML
507202	0.484631	AML
507696	0.25265	AML
570755	0.231817	AML
594368	0.265853	AML
595704	0.441156	AML
605322	0.493973	AML
617776	0.156039	AML
700717	0.104197	AML
730817	0.288747	AML
740266	0.333321	AML
750152	0.366997	AML
757199	0.580798	AML
809653	0.064025	AML
816067	0.751062	AML
849660	0.067013	AML
868231	0.408168	AML
907786	0.350272	AML
914247	0.429191	AML
933124	0	AML
982009	0.284007	AML
987523	0.444968	AML
989176	0.50273	AML
ND5.TR1	0.231329	Healthy Lin-
ND7.TR1	0.122911	Healthy Lin-
ND8	0.003954	Healthy Lin-

## Sheet: 2B
Days since transduction	IRES-eGFP GFP Positivity (%)	Gab2-IRES-eGFP GFP Positivity (%)	Pak1-IRES-eGFP GFP Positivity (%)
2	24.1	13.6	10.44
4	22.3	15.8	10.6
5	21.5	15.7	10.6
6	19.9	16	9.9
7	17.5	14.4	7.8
8	16.8	13.4	7
9	15	12	5.9
12	14.5	11.4	5.5
13	13.8	11.5	5.7
14	13.6	11.3	5.7
15	13.2	11.5	5.25
16	12.8	11.1	4.26
19	12.8	13	5.46
20	13.4	13.8	4.37
21	13.1	14.6	4.33
22	13.5	16.3	3.9
23	13.1	17.7	3.6
26	13.6	20.6	3.75
27	13.5	21	3.6
28	12.8	22.1	4.1
29	12.3	23.7	4
30	12.3	23.9	3.75
33	11.1	28.7	6.6
34	11.3	32.1	6.97
35	10.6	32.4	8.37
36	10	34.7	9.58
37	9.88	39.1	9.3
40	10.4	53.4	15.3
41	8.3	57.6	17
42	8	64.1	18
43	8.56	70.8	20
44	7.91	79.1	21.5
47	8.37	87.5	23.2
48	10.3	90.2	25.6
49	10.9	91.3	25.3
50	10	93.8	25.3
51	10.9	95.1	26.7
54	12.7	97.1	26.6
55	9.5	97.1	28.7
56	11.1	97.5	29.6
57	12.1	97.9	28.7
58	14	98.2	27.9
61	18.7	99.1	21.9
62	19.2	99.3	22.2
63	20.1	99.4	19.2
65	19	99.4	24.3
68	22.9	99.5	22.7
69	22.2	99.4	19.3
70	28.1	98.9	12.4
71	24.3	99.2	10.4
72	25.3	99.1	8
75	27	98.2	6.5

## Sheet: 2C
Days since transduction	IRES-eGFP GFP Positivity (%)	Gab2-IRES-eGFP GFP Positivity (%)
1	33.4	22.9
4	38.4	31.9
5	33	29.3
6	30.7	27.7
7	32.9	32.5
8	35.6	36.9
11	54.5	45.6
12	59.1	43.5
13	62.6	37.8
14	64.7	29.5
15	66.7	23.1
18	66.1	17.6
19	65	15.8
20	65.1	14.5
21	64.7	14.7
22	64	14.2
25	64.2	12.1
26	62.3	11.7
27	61.4	10.9
28	61.4	10.7
29	60.7	9.43
32	59.6	8.4
33	59.5	8.2
34	58.5	8.8
35	55.6	8.9
36	55.7	9

## Sheet: 2D
Days since transduction	IRES-eGFP GFP Positivity (%)	Gab2-IRES-eGFP GFP Positivity (%)
1	30.8	28.5
4	26.8	23.5
5	19.3	15.2
6	19.9	13.1
7	19	12.9
8	19.8	12.9
11	21.2	16.2
12	24.4	16.5
13	26.9	15.6
14	30.6	13.8
15	35.6	12.8
18	43.6	8.75
19	43.6	8.3
20	43	7.1
21	43.8	6.6
22	43.4	5.8
25	43.1	4.5
26	43.4	4.5
27	43.9	3.5
29	46	5
32	44.4	2.6
33	47.1	2.7
34	46.1	2.1
35	46	2.2
36	46	1.8

## Sheet: 2E
Days since transduction	IRES-eGFP GFP Positivity (%)	Gab2-IRES-eGFP GFP Positivity (%)
1	38	67.4
2	43	67.1
5	47	51.1
6	32	42
7	26	39
8	25.6	40.2
9	29.8	38.2
12	32.2	34.8
13	29.4	36.5
14	27.8	35.6
15	27.6	36.9
16	23.3	37.2
19	27.1	39
20	29.3	40.3
21	32.2	41.8
22	33.1	45.7
23	34.5	45.8
26	39.2	48.3
28	41.4	57
29	43.7	60
30	44.2	60.7
33	47.5	57.8
35	48.4	59.2

[truncated: 32 more sheets: 2F, 2G, 3A, 3B, 3F, 4A,B,C, 4D,E, 5A, 5B, 5D,E,F, 5G,H,I, 7B, 7C, 8A, 8B, 8C, 8D, 8E, 8F, 9B …]
